# Supplementary material for: De novo network analysis reveals autism causal genes and developmental links to co-occurring traits
Source: Life Sci Alliance. 2023 Aug 8;6(10):e202302142. doi: 10.26508/lsa.202302142 (PMC10410065; doi:10.26508/lsa.202302142)
Supplement: Supplementary file 1 [file LSA-2023-02142_TableS1.xlsx]

## Sheet: S1
Supplementary Table S1. SNPs downloaded from GWAS.
Autism-associated SNPs
rs13217619
rs115329265
rs116137698
rs141342723
rs75782365
rs151267808
rs7746199
rs114115252
rs4298967
rs6921919
rs1782810
rs9467711
rs67981811
rs115707823
rs116633139
rs115123779
rs2007044
rs116326873
rs9834970
rs144762289
rs9348739
rs4481150
rs12129573
rs116408368
rs11191419
rs115242751
rs116385615
rs114882497
rs114867672
rs12658451
rs202906
rs13212562
rs1702294
rs7085104
rs114276265
rs116427960
rs59574136
rs30266
rs114041423
rs7531118
rs114964506
rs111639056
rs6939532
rs6940116
rs116663187
rs4129585
rs145547914
rs114904464
rs9269271
rs4144797
rs114963521
rs140502984
rs61867293
rs115035678
rs9274390
rs11688767
rs78110044
rs150680405
rs10883832
rs7752195
rs115497191
rs116676919
rs11191582
rs115344853
rs144911693
rs5758265
rs71395455
rs2007044
rs149979052
rs115682897
rs3001723
rs1986252
rs1024582
rs115625073
rs9273177
rs61472021
rs12668848
rs184153866
rs115558405
rs150430679
rs115687605
rs35324223
rs325485
rs9274299
rs138984909
rs145076523
rs55661361
rs911186
rs144304366
rs10149470
rs144660248
rs13218591
rs114455101
rs185717927
rs144649399
rs114086406
rs11682175
rs142972412
rs138748649
rs7405404
rs11693528
rs12958048
rs1923217
rs35225200
rs114950038
rs140865314
rs4129585
rs12887734
rs36057735
rs115052633
rs186129480
rs2507989
rs2021722
rs140505938
rs12764899
rs2388334
rs3617
rs114274203
rs281768
rs115937317
rs144018888
rs2535629
rs4906364
rs1021363
rs180778602
rs707939
rs8084351
rs80318442
rs58120505
rs186229361
rs9461856
rs113397282
rs28681284
rs113205291
rs2851447
rs4380187
rs2949006
rs115960997
rs1793889
rs142790902
rs144532965
rs75968099
rs115661163
rs111312615
rs1518367
rs2388334
rs2102949
rs1906252
rs9834970
rs193267147
rs41293179
rs200986
rs34787248
rs140364877
rs13240464
rs1625579
rs4702
rs778353
rs2514218
rs55661361
rs11192230
rs325506
rs182908437
rs149721896
rs6434928
rs4713071
rs11753207
rs191843781
rs116182620
rs4976976
rs2760981
rs116067082
rs142601889
rs147976543
rs116254153
rs8054556
rs2568952
rs114204022
rs115165987
rs9636107
rs41563
rs7519251
rs35828350
rs764284
rs115325719
rs7193263
rs13240464
rs6065094
rs149915948
rs17843707
rs631399
rs732381
rs79879286
rs1150688
rs189600472
rs3798869
rs5757717
rs416223
rs910805
rs145501595
rs4642619
rs12704290
rs4702
rs2176546
rs149787317
rs117616320
rs11570190
rs4391122
rs7071123
rs12712388
rs35225200
rs5750857
rs7716818
rs116460775
rs114838832
rs114291394
rs11740474
rs12925872
rs369637
rs10791097
rs35610290
rs114812317
rs9469174
rs7801375
rs114508985
rs6704768
rs4580973
rs147875011
rs7893279
rs12966547
rs2693698
rs9636107
rs9922678
rs6047287
rs12704290
rs34215985
rs111294930
rs4632195
rs12826178
rs2237234
rs11210892
rs8054556
rs67756423
rs2057884
rs9787523
rs10108980
rs940174
rs12624433
rs114810457
rs17194490
rs145470632
rs1498232
rs8042374
rs142520578
rs114771361
rs1615350
rs2332700
rs36063234
rs11685299
rs11599236
rs10141157
rs3735025
rs115283957
rs1730054
rs12826178
rs75059851
rs72700813
rs116593970
rs4523957
rs169738
rs35346733
rs12967143
rs12954356
rs7907645
rs11993663
rs10141157
rs12022895
rs2522831
rs11191499
rs2514218
rs2910032
rs9270074
rs115487448
rs1899546
rs6071524
rs6855246
rs72934570
rs147793969
rs11874716
rs72761442
rs3132556
rs116139966
rs139547629
rs28724212
rs880090
rs2103655
rs4619651
rs7521492
rs1806153
rs12948749
rs1000177
rs910805
rs10464005
rs11787216
rs115915654
rs11223651
rs62378245
rs8009147
rs4391122
rs1131275
rs61747867
rs116047537
rs41293330
rs61789073
rs7191183
rs77502336
rs3849046
rs2332700
rs7914558
rs4244354
rs10043984
rs10514301
rs4647903
rs4916723
rs28669119
rs35774874
rs117956829
rs254013
rs11693094
rs260755
rs34796896
rs515997
rs199503
rs4636654
rs12925872
rs1452075
rs56223946
rs2434529
rs115641444
rs149998036
rs184123737
rs10994359
rs247910
rs915057
rs3812984
rs9360557
rs6125656
rs80256351
rs4766428
rs2053079
rs3791033
rs4481150
rs11599313
rs1378559
rs17659437
rs11641947
rs139099016
rs72687362
rs57709857
rs11210195
rs3020736
rs12592967
rs5995756
rs385492
rs115443066
rs9371601
rs832190
rs1484144
rs6694545
rs59979824
rs17693963
rs10744560
rs4702
rs4131791
rs9267057
rs4309187
rs149544854
rs116502302
rs191269336
rs1006737
rs10265001
rs6969410
rs10148671
rs7403809
rs6584649
rs6074012
rs59979824
rs1080500
rs171748
rs139480376
rs17292804
rs174592
rs2514218
rs9645687
rs7241572
rs1620977
rs4380187
rs184538485
rs191239160
rs301798
rs10211550
rs10994397
rs2098651
rs9677504
rs144158419
rs860003
rs28758902
rs6461809
rs8321
rs2300861
rs2391769
rs11231640
rs11874716
rs12474906
rs77135925
rs4481150
rs2073149
rs6035790
rs5937157
rs10149470
rs10520163
rs9607782
rs55648125
rs9644880
rs4936215
rs246193
rs1021363
rs34509057
rs10099100
rs10099100
rs10920885
rs56096694
rs10099100
rs16854048
rs35131895
rs1977199
rs115569272
rs116552815
rs6803008
rs10791097
rs10791111
rs2944591
rs1353545
rs9274657
rs145607970
rs35998080
rs115437294
rs133047
rs11191580
rs11191454
rs12552
rs27419
rs395138
rs760648
rs1002656
rs2414718
rs2842198
rs7618871
rs10211550
rs10745841
rs7200826
rs61882743
rs116755193
rs142462188
rs9876421
rs116940627
rs11874716
rs77691144
rs1589526
rs112635299
rs2898883
rs607296
rs11682175
rs7127487
rs10164055
rs13072940
rs8032315
rs7184114
rs115136442
rs2767713
rs2828478
rs9879311
rs114142645
rs111977918
rs7819570
rs12522290
rs112209031
rs12443170
rs114441450
rs146201420
rs184981897
rs138850297
rs301799
rs1226412
rs2003490
rs2391734
rs2522831
rs10491964
rs11658257
rs6471814
rs1950829
rs11866581
rs12894153
rs62526783
rs12568997
rs35998080
rs223332
rs973044
rs11556063
rs6508210
rs71190156
rs71190156
rs11724116
rs36006427
rs4906349
rs111931861
rs115963308
rs149961934
rs61847307
rs146827975
rs1339227
rs36350
rs7432375
rs9656169
rs28758902
rs760648
rs427691
rs2293751
rs182087722
rs73416724
rs61884307
rs188190243
rs41294271
rs114830752
rs7004633
rs746839
rs2801578
rs4242470
rs7785663
rs8066384
rs4730387
rs11887562
rs188099135
rs11165872
rs3846343
rs12546760
rs12892815
rs12402629
rs6500768
rs77902252
rs1363103
rs35841922
rs62228096
rs12552
rs1806153
rs71190156
rs201910565
rs353547
rs880446
rs2115780
rs114277634
rs140849564
rs76994193
rs114875775
rs7122181
rs221902
rs12576775
rs10503253
rs2799573
rs1501361
rs2047568
rs2910032
rs4495234
rs4526442
rs4682973
rs12898460
