# Supplementary material for: De novo network analysis reveals autism causal genes and developmental links to co-occurring traits
Source: Life Sci Alliance. 2023 Aug 8;6(10):e202302142. doi: 10.26508/lsa.202302142 (PMC10410065; doi:10.26508/lsa.202302142)
Supplement: Supplementary file 2 [file LSA-2023-02142_TableS2.xlsx]

## Sheet: S2
Supplementary Table S2. Autism GWAS SNPs and those in LD
chromq	posq	rsidq	chromt	post	rsidt	corr	dprime
		rs9922678			rs9922678	1	1
16	9946318	rs9922678	16	9942376	rs4327046	0.997721	1
16	9946318	rs9922678	16	9943431	rs9934477	0.968922	1
16	9946318	rs9922678	16	9943994	rs8054791	0.968922	1
16	9946318	rs9922678	16	9948633	rs9933832	0.966765	1
16	9946318	rs9922678	16	9943106	rs8047364	0.966574	0.995351
16	9946318	rs9922678	16	9947580	rs8063193	0.964412	0.995344
16	9946318	rs9922678	16	9949426	rs67346571	0.960111	0.995331
16	9946318	rs9922678	16	9942995	rs9934669	0.937122	0.962867
16	9946318	rs9922678	16	9945918	rs41356645	0.918725	1
3	10415342	rs9879311	3	10411343	rs4684684	1	1
3	10415342	rs9879311	3	10414908	rs7619385	1	1
3	10415342	rs9879311	3	10415107	rs6442165	1	1
		rs9879311			rs9879311	1	1
3	10415342	rs9879311	3	10411552	rs4684685	0.997962	1
3	10415342	rs9879311	3	10413196	rs7427473	0.997962	1
3	10415342	rs9879311	3	10411826	rs1473183	0.916614	1
		rs9876421			rs9876421	1	1
3	36848315	rs9876421	3	36844521	rs4678552	0.997816	1
3	36848315	rs9876421	3	36844070	rs9882879	0.995634	1
		rs9834970			rs9834970	1	1
		rs9787523			rs9787523	1	1
7	86800179	rs973044	7	86800589	rs137914812	1	1
7	86800179	rs973044	7	86801478	rs73206958	1	1
7	86800179	rs973044	7	86801613	rs73206960	1	1
7	86800179	rs973044	7	86801982	rs11971364	1	1
7	86800179	rs973044	7	86802024	rs11981403	1	1
7	86800179	rs973044	7	86802803	rs201859268	1	1
7	86800179	rs973044	7	86803388	rs141935207	1	1
7	86800179	rs973044	7	86803640	rs73206965	1	1
7	86800179	rs973044	7	86804052	rs11976564	1	1
7	86800179	rs973044	7	86804736	rs73206967	1	1
7	86800179	rs973044	7	86804972	rs73206968	1	1
7	86800179	rs973044	7	86796345	rs73206941	1	1
7	86800179	rs973044	7	86796890	rs112920323	1	1
7	86800179	rs973044	7	86797259	rs73206942	1	1
7	86800179	rs973044	7	86797593	rs74573735	1	1
7	86800179	rs973044	7	86797774	rs73206945	1	1
7	86800179	rs973044	7	86797823	rs73206947	1	1
7	86800179	rs973044	7	86798548	rs73206952	1	1
7	86800179	rs973044	7	86798613	rs113171102	1	1
7	86800179	rs973044	7	86798887	rs112463753	1	1
7	86800179	rs973044	7	86799218	rs11982198	1	1
		rs973044			rs973044	1	1
7	86800179	rs973044	7	86796142	rs73206940	0.961269	1
7	86800179	rs973044	7	86799440	rs11982256	0.947229	1
		rs9677504			rs9677504	1	1
2	215181888	rs9677504	2	215181102	rs16851747	0.925111	1
		rs9656169			rs9656169	1	1
7	110074275	rs9656169	7	110073754	rs7807720	0.995926	1
7	110074275	rs9656169	7	110073754	rs7807720	0.995926	1
7	110074275	rs9656169	7	110072127	rs211792	0.993898	1
7	110074275	rs9656169	7	110072127	rs211792	0.993898	1
7	110074275	rs9656169	7	110077899	rs211798	0.935184	0.958298
7	110074275	rs9656169	7	110078087	rs11444622	0.935184	0.958298
7	110074275	rs9656169	7	110072384	rs149543197	0.903706	0.99555
7	110074275	rs9656169	7	110072384	rs149543197	0.903706	0.99555
11	57676250	rs9645687	11	57675924	rs12360939	1	1
11	57676250	rs9645687	11	57676043	rs11229160	1	1
11	57676250	rs9645687	11	57679028	rs10896661	1	1
11	57676250	rs9645687	11	57679079	rs10896662	1	1
		rs9645687			rs9645687	1	1
11	57676250	rs9645687	11	57675409	rs631791	-1	-1
		rs9644880			rs9644880	1	1
9	36318844	rs9644880	9	36314312	rs542933029	-0.954496	-0.987562
9	36318844	rs9644880	9	36315704	rs7042952	-0.954622	-0.991671
9	36318844	rs9644880	9	36314028	rs3071833	-0.956561	-0.991689
9	36318844	rs9644880	9	36314657	rs11398427	-0.956561	-0.991689
		rs9636107			rs9636107	1	1
		rs9607782			rs9607782	1	1
22	41587555	rs9607782	22	41582921	rs6002277	0.899985	0.994602
		rs9469174			rs9469174	1	1
		rs9467711			rs9467711	1	1
		rs9461856			rs9461856	1	1
		rs940174			rs940174	1	1
		rs9371601			rs9371601	1	1
6	152790572	rs9371601	6	152793571	rs4331993	0.997871	1
		rs9360557			rs9360557	1	1
6	73132744	rs9360557	6	73135429	rs1548335	0.99299	0.995314
		rs9348739			rs9348739	1	1
6	32636363	rs9274657	6	32636384	rs9274659	1	1
		rs9274657			rs9274657	1	1
6	32632658	rs9274390	6	32632659	rs281874783	1	1
		rs9274390			rs9274390	1	1
		rs9274299			rs9274299	1	1
		rs9273177			rs9273177	1	1
		rs9270074			rs9270074	1	1
		rs9269271			rs9269271	1	1
6	32539106	rs9269271	6	32539128	rs9269273	0.966258	0.980376
6	32539106	rs9269271	6	32539080	rs9269270	0.963597	1
		rs9267057			rs9267057	1	1
		rs915057			rs915057	1	1
14	64686206	rs915057	14	64690783	rs1152586	0.975108	0.979163
14	64686206	rs915057	14	64688174	rs1152588	0.952995	0.982964
		rs911186			rs911186	1	1
		rs910805			rs910805	1	1
		rs880446			rs880446	1	1
		rs880090			rs880090	1	1
19	19740728	rs880090	19	19742750	rs11879838	0.981002	1
19	19740728	rs880090	19	19743729	rs8113682	0.981002	1
19	19740728	rs880090	19	19744078	rs11878202	0.981002	1
		rs860003			rs860003	1	1
7	71580761	rs860003	7	71584804	rs860002	0.988557	0.995382
7	71580761	rs860003	7	71576243	rs860007	0.933364	0.952929
7	71580761	rs860003	7	71576862	rs860006	0.933364	0.952929
7	71580761	rs860003	7	71580249	rs865225	0.917174	0.942966
		rs832190			rs832190	1	1
		rs8321			rs8321	1	1
18	50726558	rs8084351	18	50726748	rs8084280	1	1
		rs8084351			rs8084351	1	1
18	50726558	rs8084351	18	50723079	rs7230285	0.998012	1
18	50726558	rs8084351	18	50723178	rs7230446	0.998012	1
18	50726558	rs8084351	18	50723282	rs17487484	0.998012	1
18	50726558	rs8084351	18	50725942	rs8084239	0.994049	1
18	50726558	rs8084351	18	50723459	rs2069191	0.992049	0.996005
18	50726558	rs8084351	18	50724898	rs62099231	0.992049	0.996005
18	50726558	rs8084351	18	50724471	rs10221412	0.938105	0.995776
17	78625755	rs8066384	17	78626114	rs9911795	1	1
		rs8066384			rs8066384	1	1
17	78625755	rs8066384	17	78629024	rs7210730	0.994747	1
17	78625755	rs8066384	17	78629270	rs74969730	0.994747	1
17	78625755	rs8066384	17	78621816	rs8076974	0.989439	0.989439
17	78625755	rs8066384	17	78621305	rs4889872	-0.957576	-0.988913
		rs8054556			rs8054556	1	1
16	29958215	rs8054556	16	29960467	rs8056535	0.984052	1
16	29958215	rs8054556	16	29960592	rs4788195	0.984052	1
16	29958215	rs8054556	16	29962351	rs7190185	0.984052	1
16	29958215	rs8054556	16	29962801	rs7193532	0.984052	1
15	78908031	rs8042374	15	78907405	rs7177514	1	1
15	78908031	rs8042374	15	78907405	rs7177514	1	1
15	78908031	rs8042374	15	78907655	rs6495308	1	1
15	78908031	rs8042374	15	78907655	rs6495308	1	1
15	78908031	rs8042374	15	78907858	rs8042059	1	1
15	78908031	rs8042374	15	78907858	rs8042059	1	1
15	78908031	rs8042374	15	78907874	rs548367535	1	1
15	78908031	rs8042374	15	78907874	rs548367535	1	1
15	78908031	rs8042374	15	78907996	rs11418931	1	1
15	78908031	rs8042374	15	78907996	rs11418931	1	1
15	78908031	rs8042374	15	78908009	rs8042494	1	1
15	78908031	rs8042374	15	78908009	rs8042494	1	1
15	78908031	rs8042374	15	78908153	rs8043009	1	1
15	78908031	rs8042374	15	78908153	rs8043009	1	1
		rs8042374			rs8042374	1	1
15	78908031	rs8042374	15	78910257	rs3825845	0.994558	1
15	78908031	rs8042374	15	78910257	rs3825845	0.994558	1
15	78908031	rs8042374	15	78910597	rs542137493	0.994558	1
15	78908031	rs8042374	15	78910597	rs542137493	0.994558	1
15	78908031	rs8042374	15	78909069	rs4887069	0.983943	1
15	78908031	rs8042374	15	78909069	rs4887069	0.983943	1
15	78908031	rs8042374	15	78912942	rs7170068	0.980947	1
15	78908031	rs8042374	15	78912942	rs7170068	0.980947	1
15	78908031	rs8042374	15	78908564	rs28681284	0.939883	0.994069
15	78908031	rs8042374	15	78910266	rs28669908	0.934553	1
15	78908031	rs8042374	15	78910266	rs28669908	0.934553	1
15	78908031	rs8042374	15	78903986	rs189218934	-0.994589	-1
15	78908031	rs8042374	15	78903986	rs189218934	-0.994589	-1
		rs8032315			rs8032315	1	1
15	91418296	rs8032315	15	91418393	rs8027450	0.99319	0.995448
15	91418296	rs8032315	15	91420939	rs2071410	0.984107	0.986344
15	91418296	rs8032315	15	91420972	rs1573643	0.973234	0.995394
15	91418296	rs8032315	15	91421282	rs1573644	0.945539	0.995303
		rs80318442			rs80318442	1	1
2	58071592	rs80256351	2	58071078	rs10179365	1	1
2	58071592	rs80256351	2	58071745	rs79017955	1	1
		rs80256351			rs80256351	1	1
14	104264661	rs8009147	14	104263293	rs34813623	1	1
14	104264661	rs8009147	14	104263426	rs34066659	1	1
14	104264661	rs8009147	14	104264856	rs7147171	1	1
		rs8009147			rs8009147	1	1
14	104264661	rs8009147	14	104265662	rs4906372	0.997899	1
14	104264661	rs8009147	14	104267332	rs12880233	0.997899	1
14	104264661	rs8009147	14	104267406	rs12880413	0.997899	1
14	104264661	rs8009147	14	104269097	rs11623546	0.997899	1
14	104264661	rs8009147	14	104266343	rs8020234	0.987431	1
14	104264661	rs8009147	14	104267289	rs12880368	0.987431	1
		rs79879286			rs79879286	1	1
7	24826588	rs79879286	7	24822049	rs150362201	0.995084	1
7	24826588	rs79879286	7	24822229	rs111300961	0.995084	1
7	24826588	rs79879286	7	24822285	rs141147017	0.995084	1
7	24826588	rs79879286	7	24824303	rs113213591	0.995084	1
7	24826588	rs79879286	7	24829138	rs113041465	0.965303	1
7	24826588	rs79879286	7	24829868	rs148910335	0.965303	1
7	24826588	rs79879286	7	24830213	rs12154468	0.965303	1
7	24826588	rs79879286	7	24830365	rs12154475	0.965303	1
7	24826588	rs79879286	7	24828054	rs2391000	0.955265	0.979471
10	104775907	rs7914558	10	104775230	rs34286991	1	1
10	104775907	rs7914558	10	104775334	rs4917380	1	1
		rs7914558			rs7914558	1	1
10	104775907	rs7914558	10	104771028	rs4917990	0.997958	1
10	104775907	rs7914558	10	104771210	rs111326718	0.997958	1
10	104775907	rs7914558	10	104771921	rs7071373	0.997958	1
		rs7907645			rs7907645	1	1
10	18745104	rs7893279	10	18740870	rs1325989	1	1
		rs7893279			rs7893279	1	1
10	18745104	rs7893279	10	18744718	rs7923938	0.994848	1
10	18745104	rs7893279	10	18742253	rs4748468	0.979128	1
10	18745104	rs7893279	10	18743466	rs912983	0.979128	1
10	18745104	rs7893279	10	18744004	rs12774837	0.979128	1
10	18745104	rs7893279	10	18743434	rs149216751	0.97387	1
8	89588625	rs7819570	8	89583726	rs7829835	1	1
8	89588625	rs7819570	8	89584485	rs16884476	1	1
8	89588625	rs7819570	8	89585047	rs7838490	1	1
8	89588625	rs7819570	8	89585398	rs34246550	1	1
8	89588625	rs7819570	8	89586382	rs35380858	1	1
8	89588625	rs7819570	8	89587009	rs34976712	1	1
8	89588625	rs7819570	8	89587463	rs7833159	1	1
8	89588625	rs7819570	8	89587564	rs7837032	1	1
8	89588625	rs7819570	8	89587644	rs7814649	1	1
8	89588625	rs7819570	8	89587765	rs7833613	1	1
8	89588625	rs7819570	8	89587943	rs7818525	1	1
8	89588625	rs7819570	8	89588434	rs7820262	1	1
8	89588625	rs7819570	8	89588932	rs57236056	1	1
8	89588625	rs7819570	8	89590444	rs201606451	1	1
8	89588625	rs7819570	8	89590807	rs147560910	1	1
8	89588625	rs7819570	8	89591137	rs71526951	1	1
		rs7819570			rs7819570	1	1
8	89588625	rs7819570	8	89583699	rs7817740	0.993802	1
8	89588625	rs7819570	8	89585638	rs67264423	0.993802	1
8	89588625	rs7819570	8	89585826	rs35871366	0.993802	1
8	89588625	rs7819570	8	89586064	rs66766214	0.993802	1
8	89588625	rs7819570	8	89590238	rs145849085	0.993802	1
8	89588625	rs7819570	8	89592082	rs11995572	0.993802	1
8	89588625	rs7819570	8	89592274	rs35612961	0.993755	1
8	89588625	rs7819570	8	89592261	rs60911627	0.987519	0.987519
8	89588625	rs7819570	8	89590446	rs149712390	0.984661	1
8	89588625	rs7819570	8	89584069	rs554817335	0.984372	1
8	89588625	rs7819570	8	89592543	rs57251672	0.927602	1
8	89588625	rs7819570	8	89592680	rs58163231	0.927602	1
8	89588625	rs7819570	8	89589420	rs138131038	0.920174	1
8	89588625	rs7819570	8	89592610	rs57772961	0.898355	0.939606
		rs78110044			rs78110044	1	1
7	131567262	rs7801375	7	131566957	rs10696062	1	1
		rs7801375			rs7801375	1	1
		rs77902252			rs77902252	1	1
2	58172394	rs77902252	2	58171707	rs146154616	0.986245	1
7	137070297	rs7785663	7	137070206	rs983708	1	1
7	137070297	rs7785663	7	137070206	rs983708	1	1
7	137070297	rs7785663	7	137071263	rs4613918	1	1
7	137070297	rs7785663	7	137071263	rs4613918	1	1
7	137070297	rs7785663	7	137071326	rs4283969	1	1
7	137070297	rs7785663	7	137071326	rs4283969	1	1
7	137070297	rs7785663	7	137071338	rs2351137	1	1
7	137070297	rs7785663	7	137071338	rs2351137	1	1
7	137070297	rs7785663	7	137071389	rs2351138	1	1
7	137070297	rs7785663	7	137071389	rs2351138	1	1
7	137070297	rs7785663	7	137072150	rs4732253	1	1
7	137070297	rs7785663	7	137072150	rs4732253	1	1
7	137070297	rs7785663	7	137072363	rs728054	1	1
7	137070297	rs7785663	7	137072363	rs728054	1	1
7	137070297	rs7785663	7	137072530	rs728055	1	1
7	137070297	rs7785663	7	137072530	rs728055	1	1
7	137070297	rs7785663	7	137073258	rs13230189	1	1
7	137070297	rs7785663	7	137073258	rs13230189	1	1
		rs7785663			rs7785663	1	1
7	137070297	rs7785663	7	137071143	rs4518583	0.997841	1
7	137070297	rs7785663	7	137071143	rs4518583	0.997841	1
7	137070297	rs7785663	7	137072095	rs4728408	0.997841	1
7	137070297	rs7785663	7	137072095	rs4728408	0.997841	1
7	137070297	rs7785663	7	137074539	rs7779548	0.997841	1
7	137070297	rs7785663	7	137074539	rs7779548	0.997841	1
7	137070297	rs7785663	7	137072930	rs2278829	0.995689	1
7	137070297	rs7785663	7	137072930	rs2278829	0.995689	1
7	137070297	rs7785663	7	137074759	rs1376607	0.995689	1
7	137070297	rs7785663	7	137074759	rs1376607	0.995689	1
7	137070297	rs7785663	7	137074760	rs1376608	0.995689	1
7	137070297	rs7785663	7	137074760	rs1376608	0.995689	1
7	137070297	rs7785663	7	137074838	rs3735026	0.995689	1
7	137070297	rs7785663	7	137074838	rs3735026	0.995689	1
7	137070297	rs7785663	7	137074843	rs3735025	0.995689	1
7	137070297	rs7785663	7	137068834	rs13234894	0.978412	0.995576
7	137070297	rs7785663	7	137067615	rs12534625	0.976218	0.991177
7	137070297	rs7785663	7	137066363	rs34997884	0.965348	0.978005
2	233788349	rs778353	2	233788733	rs1083521	1	1
2	233788349	rs778353	2	233788996	rs1083517	1	1
2	233788349	rs778353	2	233789094	rs895435	1	1
2	233788349	rs778353	2	233790222	rs747463	1	1
2	233788349	rs778353	2	233790288	rs2004202	1	1
2	233788349	rs778353	2	233790446	rs2004203	1	1
2	233788349	rs778353	2	233790474	rs2880986	1	1
2	233788349	rs778353	2	233790481	rs11675082	1	1
2	233788349	rs778353	2	233790522	rs2592128	1	1
		rs778353			rs778353	1	1
2	233788349	rs778353	2	233790170	rs747462	0.99598	1
2	233788349	rs778353	2	233791607	rs1878289	0.995976	1
2	233788349	rs778353	2	233791647	rs2592127	0.995976	1
2	233788349	rs778353	2	233792108	rs2675960	0.995976	1
2	233788349	rs778353	2	233788861	rs1083520	0.99597	0.99597
2	233788349	rs778353	2	233788868	rs1083519	0.99597	0.99597
2	233788349	rs778353	2	233788888	rs1083518	0.99597	0.99597
2	233788349	rs778353	2	233789462	rs1083515	0.993956	0.995961
2	233788349	rs778353	2	233789469	rs1083514	0.993956	0.995961
2	233788349	rs778353	2	233792424	rs2592118	0.993956	0.995961
2	233788349	rs778353	2	233791047	rs571553609	0.993477	0.993477
2	233788349	rs778353	2	233791047	rs559391367	0.993477	0.993477
2	233788349	rs778353	2	233791047	rs3038717	0.993477	0.993477
2	233788349	rs778353	2	233791047	rs571553609	0.993477	0.993477
2	233788349	rs778353	2	233791047	rs559391367	0.993477	0.993477
2	233788349	rs778353	2	233791047	rs3038717	0.993477	0.993477
2	233788349	rs778353	2	233792206	rs2944590	0.991941	0.991941
2	233788349	rs778353	2	233793210	rs73102769	0.987911	0.987911
2	233788349	rs778353	2	233790521	rs2675952	0.985971	1
2	233788349	rs778353	2	233792961	rs191373913	0.975904	0.991793
2	233788349	rs778353	2	233792962	rs181813160	0.975904	0.991793
		rs77691144			rs77691144	1	1
6	25419093	rs7752195	6	25420343	rs913455	1	1
		rs7752195			rs7752195	1	1
6	25419093	rs7752195	6	25417422	rs4712936	0.98109	0.98109
		rs77502336			rs77502336	1	1
11	123394635	rs77502336	11	123395863	rs7927176	0.978875	0.990469
11	123394635	rs77502336	11	123395986	rs7927437	0.976474	0.985724
6	27261323	rs7746199	6	27261660	rs72839449	1	1
		rs7746199			rs7746199	1	1
6	27261323	rs7746199	6	27262047	rs35620003	0.996508	1
6	27261323	rs7746199	6	27265939	rs13211166	0.996508	1
6	27261323	rs7746199	6	27263640	rs3800318	0.993043	1
		rs7716818			rs7716818	1	1
		rs77135925			rs77135925	1	1
		rs76994193			rs76994193	1	1
		rs764284			rs764284	1	1
6	27312077	rs764284	6	27311657	rs6922815	0.947725	1
3	136400419	rs7618871	3	136398386	rs7634476	1	1
		rs7618871			rs7618871	1	1
3	136400419	rs7618871	3	136398569	rs143768809	0.972171	1
3	136400419	rs7618871	3	136402292	rs7637129	0.958156	1
3	136400419	rs7618871	3	136404682	rs4408829	0.958156	1
3	136400419	rs7618871	3	136404765	rs34841007	0.958156	1
3	136400419	rs7618871	3	136402109	rs35597261	0.935404	0.962383
		rs760648			rs760648	1	1
22	42571027	rs760648	22	42570457	rs742089	0.901443	0.929181
		rs75968099			rs75968099	1	1
3	36858582	rs75968099	3	36862979	rs4624519	0.95099	0.969473
3	36858582	rs75968099	3	36861195	rs1532965	0.948922	0.969424
6	26408550	rs75782365	6	26409889	rs41266839	1	1
		rs75782365			rs75782365	1	1
6	26408550	rs75782365	6	26408471	rs146863150	0.992091	1
		rs7531118			rs7531118	1	1
1	163727922	rs7521492	1	163726839	rs4112578	1	1
		rs7521492			rs7521492	1	1
1	163727922	rs7521492	1	163730345	rs4610986	0.985863	1
1	163727922	rs7521492	1	163731295	rs10799960	0.985863	1
1	163727922	rs7521492	1	163725270	rs12131225	0.983808	0.995883
		rs7519251			rs7519251	1	1
1	73321796	rs7519251	1	73318564	rs10889994	0.997978	1
1	73321796	rs7519251	1	73318666	rs12066492	0.997978	1
1	73321796	rs7519251	1	73318107	rs12735281	-0.922869	-1
1	73321796	rs7519251	1	73318909	rs4649968	-0.922869	-1
1	73321796	rs7519251	1	73319498	rs4650157	-0.922869	-1
1	73321796	rs7519251	1	73321923	rs11210075	-0.922869	-1
1	73321796	rs7519251	1	73323630	rs11210076	-0.922869	-1
1	73321796	rs7519251	1	73325978	rs4650158	-0.922869	-1
		rs75059851			rs75059851	1	1
11	133822568	rs75059851	11	133822132	rs73034295	0.978365	0.981394
		rs746839			rs746839	1	1
8	142617260	rs746839	8	142615221	rs11787216	0.973461	0.990941
8	142617260	rs746839	8	142617095	rs11782074	0.971901	1
8	142617260	rs746839	8	142617095	rs11782074	0.971901	1
8	142617260	rs746839	8	142619233	rs1106761	0.969792	1
8	142617260	rs746839	8	142619233	rs1106761	0.969792	1
8	142617260	rs746839	8	142619392	rs1078141	0.969792	1
8	142617260	rs746839	8	142619392	rs1078141	0.969792	1
3	136288404	rs7432375	3	136290528	rs10935185	1	1
		rs7432375			rs7432375	1	1
16	13749858	rs7405404	16	13749264	rs7499750	1	1
16	13749858	rs7405404	16	13749264	rs7499750	1	1
16	13749858	rs7405404	16	13749264	rs7499750	1	1
16	13749858	rs7405404	16	13750218	rs7403809	1	1
16	13749858	rs7405404	16	13750218	rs7403809	1	1
		rs7405404			rs7405404	1	1
16	13749858	rs7405404	16	13747802	rs1076884	0.997426	1
16	13749858	rs7405404	16	13747802	rs1076884	0.997426	1
16	13749858	rs7405404	16	13747802	rs1076884	0.997426	1
16	13749858	rs7405404	16	13748915	rs7499362	0.997426	1
16	13749858	rs7405404	16	13748915	rs7499362	0.997426	1
16	13749858	rs7405404	16	13748915	rs7499362	0.997426	1
16	13749858	rs7405404	16	13750693	rs7185124	0.997426	1
16	13749858	rs7405404	16	13750693	rs7185124	0.997426	1
16	13749858	rs7405404	16	13750693	rs7185124	0.997426	1
16	13749858	rs7405404	16	13751824	rs11864886	-0.994839	-0.994839
16	13749858	rs7405404	16	13751824	rs11864886	-0.994839	-0.994839
16	13749858	rs7405404	16	13751824	rs11864886	-0.994839	-0.994839
16	13749858	rs7405404	16	13752355	rs12925872	-0.99742	-1
16	13749858	rs7405404	16	13752355	rs12925872	-0.99742	-1
16	13749858	rs7405404	16	13753383	rs8055219	-0.99742	-1
16	13749858	rs7405404	16	13753383	rs8055219	-0.99742	-1
16	13749858	rs7405404	16	13753383	rs8055219	-0.99742	-1
16	13750218	rs7403809	16	13749264	rs7499750	1	1
16	13750218	rs7403809	16	13749264	rs7499750	1	1
16	13750218	rs7403809	16	13749264	rs7499750	1	1
16	13750218	rs7403809	16	13749858	rs7405404	1	1
16	13750218	rs7403809	16	13749858	rs7405404	1	1
		rs7403809			rs7403809	1	1
16	13750218	rs7403809	16	13747802	rs1076884	0.997426	1
16	13750218	rs7403809	16	13747802	rs1076884	0.997426	1
16	13750218	rs7403809	16	13747802	rs1076884	0.997426	1
16	13750218	rs7403809	16	13748915	rs7499362	0.997426	1
16	13750218	rs7403809	16	13748915	rs7499362	0.997426	1
16	13750218	rs7403809	16	13748915	rs7499362	0.997426	1
16	13750218	rs7403809	16	13750693	rs7185124	0.997426	1
16	13750218	rs7403809	16	13750693	rs7185124	0.997426	1
16	13750218	rs7403809	16	13750693	rs7185124	0.997426	1
16	13750218	rs7403809	16	13751824	rs11864886	-0.994839	-0.994839
16	13750218	rs7403809	16	13751824	rs11864886	-0.994839	-0.994839
16	13750218	rs7403809	16	13751824	rs11864886	-0.994839	-0.994839
16	13750218	rs7403809	16	13752355	rs12925872	-0.99742	-1
16	13750218	rs7403809	16	13752355	rs12925872	-0.99742	-1
16	13750218	rs7403809	16	13753383	rs8055219	-0.99742	-1
16	13750218	rs7403809	16	13753383	rs8055219	-0.99742	-1
16	13750218	rs7403809	16	13753383	rs8055219	-0.99742	-1
		rs73416724			rs73416724	1	1
6	43337801	rs73416724	6	43334546	rs111467122	0.982299	1
6	43337801	rs73416724	6	43338114	rs112336903	0.982299	1
6	43337801	rs73416724	6	43340809	rs75782458	0.982299	1
6	43337801	rs73416724	6	43341688	rs111547017	0.982299	1
		rs732381			rs732381	1	1
22	40051165	rs732381	22	40049591	rs8140771	0.911017	0.970902
22	40051165	rs732381	22	40047528	rs9611209	0.895766	0.961027
		rs72934570			rs72934570	1	1
		rs72761442			rs72761442	1	1
		rs72700813			rs72700813	1	1
1	150509543	rs72700813	1	150507232	rs142094124	0.912902	1
		rs72687362			rs72687362	1	1
8	143358315	rs72687362	8	143357037	rs72687357	0.928286	0.993116
		rs7241572			rs7241572	1	1
18	77580711	rs7241572	18	77577207	rs142236309	0.992669	1
18	77580711	rs7241572	18	77577500	rs71338065	0.992669	1
18	77580711	rs7241572	18	77578985	rs11664298	0.992669	1
18	77580711	rs7241572	18	77576336	rs71367545	0.988943	0.992597
18	77580711	rs7241572	18	77579772	rs7236339	0.919539	1
		rs7200826			rs7200826	1	1
16	13066832	rs7200826	16	13070237	rs4527008	0.960405	0.989683
16	13066832	rs7200826	16	13070670	rs34026672	0.960405	0.989683
16	13066832	rs7200826	16	13070808	rs34460306	0.960405	0.989683
16	13066832	rs7200826	16	13062231	rs4781366	0.933412	0.935717
		rs7193263			rs7193263	1	1
16	6315879	rs7193263	16	6314934	rs7188257	0.920193	1
16	6315879	rs7193263	16	6319504	rs1861188	0.907771	0.948959
16	6315879	rs7193263	16	6320192	rs536426300	0.906321	0.948111
16	6315879	rs7193263	16	6320192	rs59113414	0.906321	0.948111
		rs7191183			rs7191183	1	1
16	9900056	rs7191183	16	9899225	rs9930307	0.995443	1
16	9900056	rs7191183	16	9900283	rs36005383	0.993157	0.995426
16	9900056	rs7191183	16	9900483	rs7191999	0.993157	0.995426
16	9900056	rs7191183	16	9900601	rs71400499	0.98632	0.98632
16	9900056	rs7191183	16	9900845	rs34976363	0.977166	0.986148
16	9900056	rs7191183	16	9896347	rs8053689	0.959709	0.986075
16	9900056	rs7191183	16	9896425	rs8053228	0.959709	0.986075
16	9900056	rs7191183	16	9896459	rs2299934	0.959709	0.986075
16	9900056	rs7191183	16	9899300	rs9940856	0.957546	0.986054
16	9900056	rs7191183	16	9896876	rs35821076	0.95539	0.986033
16	9900056	rs7191183	16	9896936	rs7188905	0.95539	0.986033
16	9900056	rs7191183	16	9896989	rs2299935	0.95539	0.986033
16	9900056	rs7191183	16	9897328	rs6497518	0.95539	0.986033
16	9900056	rs7191183	16	9898449	rs2284237	0.953242	0.986012
16	9900056	rs7191183	16	9901287	rs148891111	0.953031	0.981406
16	9900056	rs7191183	16	9904149	rs7188841	0.90909	0.98471
		rs7184114			rs7184114	1	1
		rs71395455			rs71395455	1	1
15	85153803	rs71395455	15	85153183	rs12913702	0.997578	1
15	85153803	rs71395455	15	85149574	rs748455	0.995177	1
11	88814869	rs7127487	11	88816537	rs4121738	1	1
		rs7127487			rs7127487	1	1
11	88814869	rs7127487	11	88815310	rs36113798	0.997835	1
11	88814869	rs7127487	11	88816136	rs10830206	0.997833	1
11	88814869	rs7127487	11	88815759	rs11018458	0.899982	1
11	88814869	rs7127487	11	88819741	rs11018463	0.899982	1
		rs7122181			rs7122181	1	1
11	81202909	rs7122181	11	81205074	rs12283301	0.994001	0.995991
11	81202909	rs7122181	11	81203520	rs7934083	0.970386	0.995902
11	81202909	rs7122181	11	81202695	rs10897829	0.947382	0.995806
11	81202909	rs7122181	11	81201836	rs10501517	0.943832	1
11	81202909	rs7122181	11	81205982	rs4354708	0.943195	0.987468
11	81202909	rs7122181	11	81200763	rs4133164	0.939843	0.995774
11	81202909	rs7122181	11	81206859	rs4262746	0.93694	0.975079
		rs71190156			rs71190156	1	1
10	104628872	rs7085104	10	104625236	rs10786717	1	1
10	104628872	rs7085104	10	104625885	rs11191424	1	1
10	104628872	rs7085104	10	104631176	rs12773892	1	1
10	104628872	rs7085104	10	104631176	rs12773892	1	1
		rs7085104			rs7085104	1	1
10	104628872	rs7085104	10	104624071	rs4917985	0.957758	1
10	104628872	rs7085104	10	104624474	rs4919691	0.957758	1
10	104628872	rs7085104	10	104625177	rs10786716	0.957758	1
10	104628872	rs7085104	10	104629464	rs3740400	0.957758	1
10	104628872	rs7085104	10	104629792	rs3832685	0.957758	1
10	104628872	rs7085104	10	104633113	rs7904113	0.957758	1
		rs707939			rs707939	1	1
		rs7071123			rs7071123	1	1
10	18726217	rs7071123	10	18726325	rs6482437	0.979299	1
10	18726217	rs7071123	10	18725658	rs1926026	0.974084	1
10	18726217	rs7071123	10	18725984	rs7095057	0.974084	1
10	18726217	rs7071123	10	18727998	rs10764493	0.958561	0.968556
10	18726217	rs7071123	10	18721985	rs10734056	0.924233	0.989548
10	18726217	rs7071123	10	18729422	rs140119503	-0.984641	-0.989699
8	89760310	rs7004633	8	89758063	rs58341611	1	1
8	89760310	rs7004633	8	89758147	rs6993469	1	1
		rs7004633			rs7004633	1	1
8	89760310	rs7004633	8	89760619	rs7005110	0.993957	1
		rs6969410			rs6969410	1	1
7	110069014	rs6969410	7	110072127	rs211792	0.997964	1
7	110069014	rs6969410	7	110072127	rs211792	0.997964	1
7	110069014	rs6969410	7	110073754	rs7807720	0.995932	1
7	110069014	rs6969410	7	110073754	rs7807720	0.995932	1
7	110069014	rs6969410	7	110072384	rs149543197	0.911147	0.995592
7	110069014	rs6969410	7	110072384	rs149543197	0.911147	0.995592
		rs6940116			rs6940116	1	1
		rs6939532			rs6939532	1	1
6	28325200	rs6921919	6	28325307	rs6922111	1	1
		rs6921919			rs6921919	1	1
6	28325200	rs6921919	6	28320676	rs56131013	0.952652	1
6	28325200	rs6921919	6	28322119	rs6903652	0.952652	1
6	28325200	rs6921919	6	28322295	rs6903823	0.952652	1
		rs6855246			rs6855246	1	1
3	71571344	rs6803008	3	71571385	rs6778026	1	1
3	71571344	rs6803008	3	71571666	rs1499895	1	1
3	71571344	rs6803008	3	71571695	rs1499894	1	1
3	71571344	rs6803008	3	71572337	rs7649993	1	1
		rs6803008			rs6803008	1	1
3	71571344	rs6803008	3	71571180	rs145435853	0.997986	1
3	71571344	rs6803008	3	71572405	rs56343799	0.997986	1
3	71571344	rs6803008	3	71574050	rs6764416	0.993966	1
3	71571344	rs6803008	3	71576057	rs111242991	0.991961	1
3	71571344	rs6803008	3	71569677	rs1432611	0.983971	1
6	28354834	rs67981811	6	28357806	rs36092177	1	1
6	28354834	rs67981811	6	28358008	rs13213986	1	1
6	28354834	rs67981811	6	28359631	rs2232429	1	1
		rs67981811			rs67981811	1	1
		rs67756423			rs67756423	1	1
		rs6704768			rs6704768	1	1
2	233592500	rs6704768	2	233597195	rs10205801	0.976285	0.995934
		rs6694545			rs6694545	1	1
1	30437267	rs6694545	1	30437117	rs267703	0.978111	0.978111
10	106745103	rs6584649	10	106744533	rs12265655	1	1
10	106745103	rs6584649	10	106747353	rs11591402	1	1
		rs6584649			rs6584649	1	1
10	106745103	rs6584649	10	106743371	rs11192262	0.985977	0.988747
10	106745103	rs6584649	10	106742917	rs11192260	0.963272	0.982615
		rs6508210			rs6508210	1	1
18	50747190	rs6508210	18	50746747	rs4632195	0.95909	1
		rs6500768			rs6500768	1	1
16	6342640	rs6500768	16	6343314	rs10852676	0.988994	1
16	6342640	rs6500768	16	6340009	rs11077022	0.988904	0.991101
16	6342640	rs6500768	16	6340644	rs10852675	0.978066	0.995503
16	6342640	rs6500768	16	6345923	rs4786850	0.927326	0.995112
16	6342640	rs6500768	16	6345983	rs6500770	0.924955	0.990255
16	6342640	rs6500768	16	6345360	rs7187481	0.920404	0.985382
16	6342640	rs6500768	16	6345155	rs7188476	0.911031	0.966326
		rs6471814			rs6471814	1	1
8	60697873	rs6471814	8	60701800	rs13261481	0.99793	1
8	60697873	rs6471814	8	60700468	rs6984242	0.995858	1
8	60697873	rs6471814	8	60694646	rs867743	0.995858	1
8	60697873	rs6471814	8	60696525	rs1473594	0.995858	1
8	60697873	rs6471814	8	60698794	rs6471815	0.995858	1
8	60697873	rs6471814	8	60698703	rs71252833	0.940351	1
8	60697873	rs6471814	8	60700149	rs6471820	0.938444	1
8	60697873	rs6471814	8	60700250	rs7017889	0.938444	1
8	60697873	rs6471814	8	60701018	rs4354297	0.938444	1
8	60697873	rs6471814	8	60694899	rs907211	0.938444	1
8	60697873	rs6471814	8	60695990	rs150151626	0.938444	1
8	60697873	rs6471814	8	60698513	rs7011090	0.938444	1
8	60697873	rs6471814	8	60698803	rs6471816	0.938444	1
8	60697873	rs6471814	8	60698936	rs6471817	0.938444	1
8	60697873	rs6471814	8	60699778	rs6471819	0.938444	1
8	60697873	rs6471814	8	60702124	rs6415586	0.936543	1
8	60697873	rs6471814	8	60702124	rs367978509	0.936543	1
8	60697873	rs6471814	8	60702198	rs6415587	0.936543	1
8	60697873	rs6471814	8	60702254	rs6415588	0.936543	1
8	60697873	rs6471814	8	60702295	rs6471821	0.936543	1
8	60697873	rs6471814	8	60701751	rs145149719	0.927111	1
8	60697873	rs6471814	8	60698746	rs7011914	0.921509	1
8	60697873	rs6471814	8	60699593	rs6471818	0.921509	1
8	60697873	rs6471814	8	60702054	rs13260766	0.919651	1
8	60697873	rs6471814	8	60694591	rs867742	0.919651	1
		rs6461809			rs6461809	1	1
7	24526038	rs6461809	7	24527653	rs10231068	0.992009	0.994656
7	24526038	rs6461809	7	24529992	rs976680	0.992009	0.994656
7	24526038	rs6461809	7	24530015	rs976681	0.992009	0.994656
		rs6434928			rs6434928	1	1
2	198304576	rs6434928	2	198305445	rs578054729	0.995031	1
2	198304576	rs6434928	2	198308446	rs545219238	0.98523	1
15	37685266	rs631399	15	37682790	rs667471	1	1
		rs631399			rs631399	1	1
15	37685266	rs631399	15	37680540	rs636967	0.988751	1
		rs62526783			rs62526783	1	1
8	111471165	rs62526783	8	111472013	rs36043959	0.984252	1
		rs62378245			rs62378245	1	1
5	88743961	rs62378245	5	88743218	rs16867571	0.994021	1
		rs62228096			rs62228096	1	1
22	46457722	rs62228096	22	46456602	rs7289457	0.973771	0.99549
22	46457722	rs62228096	22	46459131	rs7291412	0.971596	0.995476
		rs61884307			rs61884307	1	1
11	46755387	rs61884307	11	46751754	rs3136479	0.968541	1
11	46755387	rs61884307	11	46751847	rs3136480	0.968541	1
11	46755387	rs61884307	11	46752658	rs3136481	0.968541	1
11	46755387	rs61884307	11	46752957	rs3136482	0.968541	1
11	46755387	rs61884307	11	46753119	rs201938222	0.968541	1
11	46755387	rs61884307	11	46755652	rs3136489	0.968541	1
11	46755387	rs61884307	11	46758036	rs3136496	0.968541	1
11	46755387	rs61884307	11	46758382	rs3136500	0.968541	1
11	46755387	rs61884307	11	46758881	rs3136504	0.968541	1
11	46755387	rs61884307	11	46755463	rs3136487	0.916716	0.972257
		rs61882743			rs61882743	1	1
11	46548753	rs61882743	11	46551917	rs10160701	0.989746	1
11	46548753	rs61882743	11	46548093	rs7932866	0.976023	1
11	46548753	rs61882743	11	46553398	rs112419908	0.969138	1
11	46548753	rs61882743	11	46544071	rs12272795	0.969086	0.985954
11	46548753	rs61882743	11	46548283	rs554256688	0.965632	0.992853
		rs61867293			rs61867293	1	1
		rs61847307			rs61847307	1	1
10	53944441	rs61847307	10	53940525	rs61847303	0.988162	0.990505
		rs61789073			rs61789073	1	1
		rs61747867			rs61747867	1	1
		rs61472021			rs61472021	1	1
		rs6125656			rs6125656	1	1
		rs6074012			rs6074012	1	1
		rs607296			rs607296	1	1
1	44109748	rs607296	1	44107427	rs2367724	0.997843	1
20	37426579	rs6071524	20	37425957	rs2103655	1	1
		rs6071524			rs6071524	1	1
20	37426579	rs6071524	20	37429120	rs563568207	0.972263	0.995222
20	37426579	rs6071524	20	37429120	rs35375139	0.972263	0.995222
20	37426579	rs6071524	20	37429120	rs563568207	0.972263	0.995222
20	37426579	rs6071524	20	37429120	rs35375139	0.972263	0.995222
20	37426579	rs6071524	20	37424195	rs6124071	0.936236	1
20	37426579	rs6071524	20	37424195	rs6124071	0.936236	1
20	37426579	rs6071524	20	37422828	rs4456761	0.915566	0.971137
20	37426579	rs6071524	20	37422828	rs4456761	0.915566	0.971137
		rs6065094			rs6065094	1	1
20	37453193	rs6065094	20	37456434	rs11086737	0.995662	1
20	37453193	rs6065094	20	37455268	rs909865	0.937449	0.995289
20	37453193	rs6065094	20	37455587	rs6124090	0.937449	0.995289
20	37453193	rs6065094	20	37457183	rs6101326	0.935149	0.990606
20	37453193	rs6065094	20	37456204	rs2016946	0.9183	0.995156
20	21151116	rs6047287	20	21146286	rs6047281	1	1
20	21151116	rs6047287	20	21146467	rs6047282	1	1
20	21151116	rs6047287	20	21146815	rs6137276	1	1
20	21151116	rs6047287	20	21146838	rs2876595	1	1
20	21151116	rs6047287	20	21147008	rs6047283	1	1
20	21151116	rs6047287	20	21147406	rs6035796	1	1
20	21151116	rs6047287	20	21147967	rs4625995	1	1
20	21151116	rs6047287	20	21148682	rs4815026	1	1
20	21151116	rs6047287	20	21150266	rs6132402	1	1
20	21151116	rs6047287	20	21150894	rs6047285	1	1
20	21151116	rs6047287	20	21151066	rs6047286	1	1
20	21151116	rs6047287	20	21151323	rs6047288	1	1
20	21151116	rs6047287	20	21151327	rs6035799	1	1
20	21151116	rs6047287	20	21151347	rs6035800	1	1
20	21151116	rs6047287	20	21151851	rs2180581	1	1
20	21151116	rs6047287	20	21152230	rs6082338	1	1
20	21151116	rs6047287	20	21152741	rs6082339	1	1
20	21151116	rs6047287	20	21153137	rs2328608	1	1
20	21151116	rs6047287	20	21153692	rs6035802	1	1
20	21151116	rs6047287	20	21154271	rs6035804	1	1
20	21151116	rs6047287	20	21154486	rs6047293	1	1
		rs6047287			rs6047287	1	1
20	21151116	rs6047287	20	21149970	rs4815027	0.997773	1
20	21151116	rs6047287	20	21150632	rs4815028	0.99777	1
20	21151116	rs6047287	20	21151376	rs1072271	0.99777	1
20	21151116	rs6047287	20	21153781	rs6035803	0.99777	1
20	21151116	rs6047287	20	21154233	rs138696645	0.954629	0.995407
20	21135596	rs6035790	20	21135125	rs6047274	1	1
20	21135596	rs6035790	20	21135717	rs6035791	1	1
		rs6035790			rs6035790	1	1
20	21135596	rs6035790	20	21134798	rs6047273	0.99777	1
20	21135596	rs6035790	20	21135725	rs6047275	0.99777	1
20	21135596	rs6035790	20	21136055	rs11483719	0.99777	1
20	21135596	rs6035790	20	21137557	rs6047277	0.99777	1
20	21135596	rs6035790	20	21138366	rs4815024	0.99777	1
20	21135596	rs6035790	20	21138988	rs6035792	0.99777	1
20	21135596	rs6035790	20	21139251	rs6035793	0.99777	1
20	21135596	rs6035790	20	21139381	rs6047278	0.99777	1
20	21135596	rs6035790	20	21140170	rs721785	0.99777	1
20	21135596	rs6035790	20	21140341	rs2093069	0.99777	1
20	21135596	rs6035790	20	21130706	rs13041255	0.991128	1
20	21135596	rs6035790	20	21133071	rs4813413	0.991128	1
20	21135596	rs6035790	20	21133211	rs4813414	0.991128	1
20	21135596	rs6035790	20	21139622	rs563778958	0.926472	1
20	21135596	rs6035790	20	21139622	rs575078864	0.926472	1
20	21135596	rs6035790	20	21139622	rs68145616	0.926472	1
		rs59979824			rs59979824	1	1
		rs5995756			rs5995756	1	1
22	40000312	rs5995756	22	40002569	rs5995757	0.998002	1
7	2036459	rs59574136	7	2037214	rs55689856	1	1
		rs59574136			rs59574136	1	1
7	2036459	rs59574136	7	2036549	rs4721294	0.985561	1
7	2036459	rs59574136	7	2036668	rs4721295	0.985561	1
7	2036459	rs59574136	7	2041431	rs1107592	0.985561	1
		rs5937157			rs5937157	1	1
		rs58120505			rs58120505	1	1
7	2029866	rs58120505	7	2028662	rs4721287	0.934127	1
7	2029866	rs58120505	7	2029628	rs60432611	0.934127	1
7	2029866	rs58120505	7	2029939	rs56727870	0.934127	1
7	2029866	rs58120505	7	2030006	rs60995052	0.934127	1
7	2029866	rs58120505	7	2030103	rs60755037	0.934127	1
7	2029866	rs58120505	7	2030286	rs57216949	0.934127	1
7	2029866	rs58120505	7	2027353	rs11773316	0.932173	1
7	2029866	rs58120505	7	2025039	rs4721282	0.931953	0.995587
7	2029866	rs58120505	7	2025039	rs4721282	0.931953	0.995587
7	2029866	rs58120505	7	2027323	rs11765550	0.925656	0.986794
7	2029866	rs58120505	7	2027310	rs11765549	0.919368	0.978046
7	2029866	rs58120505	7	2027447	rs11763870	-0.993881	-0.995911
7	2029866	rs58120505	7	2025095	rs10650434	-0.995921	-0.995921
7	2029866	rs58120505	7	2025095	rs10650434	-0.995921	-0.995921
		rs57709857			rs57709857	1	1
		rs5758265			rs5758265	1	1
22	41617896	rs5758265	22	41618879	rs5758266	0.990718	1
22	41617896	rs5758265	22	41619349	rs5758267	0.990718	1
22	41617896	rs5758265	22	41621713	rs2179744	0.990718	1
22	41617896	rs5758265	22	41622418	rs5758268	0.990718	1
22	41617896	rs5758265	22	41616283	rs5758264	0.983727	0.986017
22	41617896	rs5758265	22	41618926	rs34376261	0.98372	0.990618
22	41617896	rs5758265	22	41615375	rs2273085	0.981394	0.985972
22	41617896	rs5758265	22	41613187	rs9611519	0.979061	0.985927
22	41617896	rs5758265	22	41613302	rs9611520	0.979061	0.985927
		rs5757717			rs5757717	1	1
22	39942233	rs5757717	22	39942003	rs10625054	0.953821	0.975234
		rs5750857			rs5750857	1	1
22	40000220	rs5750857	22	39997827	rs71695442	0.997901	1
		rs56223946			rs56223946	1	1
8	27413985	rs56223946	8	27412604	rs113623975	0.951652	0.989782
		rs56096694			rs56096694	1	1
18	52722377	rs56096694	18	52720947	rs62092397	0.900751	0.994885
11	124613956	rs55661361	11	124612931	rs12293670	1	1
		rs55661361			rs55661361	1	1
		rs55648125			rs55648125	1	1
6	50816717	rs55648125	6	50812983	rs55653665	0.924153	1
6	50816717	rs55648125	6	50814626	rs13195969	0.924153	1
6	50816717	rs55648125	6	50815513	rs56240592	0.924153	1
6	50816717	rs55648125	6	50813899	rs3842110	0.91961	1
6	50816717	rs55648125	6	50813054	rs61236902	0.906316	1
6	50816717	rs55648125	6	50814876	rs66462826	0.906316	1
6	50816717	rs55648125	6	50815332	rs67092917	0.906316	1
6	50816717	rs55648125	6	50816133	rs60100577	0.906316	1
6	50816717	rs55648125	6	50815366	rs68118663	0.901991	1
11	30267037	rs515997	11	30266369	rs642126	1	1
11	30267037	rs515997	11	30271405	rs675635	1	1
11	30267037	rs515997	11	30271844	rs673740	1	1
		rs515997			rs515997	1	1
11	30267037	rs515997	11	30271432	rs35243946	0.997753	1
11	30267037	rs515997	11	30270666	rs689233	0.993284	1
		rs4976976			rs4976976	1	1
8	143311652	rs4976976	8	143312764	rs4458978	0.948305	1
8	143311652	rs4976976	8	143313385	rs12676511	0.946387	1
8	143311652	rs4976976	8	143314153	rs4976977	0.946387	1
8	143311652	rs4976976	8	143314903	rs4976980	0.946387	1
8	143311652	rs4976976	8	143310814	rs11167136	0.946142	0.9957
8	143311652	rs4976976	8	143314265	rs4976978	0.944474	1
8	143311652	rs4976976	8	143314440	rs4976953	0.944474	1
8	143311652	rs4976976	8	143314519	rs4976979	0.944474	1
8	143311652	rs4976976	8	143312322	rs73362788	0.944435	1
8	143311652	rs4976976	8	143312322	rs56309313	0.944435	1
8	143311652	rs4976976	8	143315246	rs4325022	0.94422	0.995692
8	143311652	rs4976976	8	143316402	rs59554395	0.94422	0.995692
8	143311652	rs4976976	8	143316524	rs4976982	0.94422	0.995692
8	143311652	rs4976976	8	143315079	rs7465167	0.942566	1
8	143311652	rs4976976	8	143313486	rs10100321	0.942303	0.995685
8	143311652	rs4976976	8	143315771	rs4976981	0.930904	0.995639
8	143311652	rs4976976	8	143312127	rs141627530	0.926791	0.957665
8	143311652	rs4976976	8	143312149	rs561796476	-0.901749	-0.956696
8	143311652	rs4976976	8	143312149	rs541828562	-0.901749	-0.956696
		rs4936215			rs4936215	1	1
11	133852683	rs4936215	11	133851411	rs11223661	0.970988	0.994004
11	133852683	rs4936215	11	133853007	rs4936216	0.968092	0.976563
		rs4916723			rs4916723	1	1
5	87854394	rs4916723	5	87858929	rs17422060	0.910618	0.969079
14	104214341	rs4906364	14	104210238	rs4906363	1	1
		rs4906364			rs4906364	1	1
		rs4906349			rs4906349	1	1
14	104091114	rs4906349	14	104089052	rs35686878	0.904869	1
14	104091114	rs4906349	14	104090094	rs4900583	0.904869	1
14	104091114	rs4906349	14	104090498	rs4900584	0.904869	1
14	104091114	rs4906349	14	104093520	rs729437	-0.933454	-0.995125
14	104091114	rs4906349	14	104089458	rs4906348	-0.940127	-1
14	104091114	rs4906349	14	104091433	rs3759586	-0.940127	-1
		rs4766428			rs4766428	1	1
7	109100413	rs4730387	7	109102854	rs11561993	1	1
7	109100413	rs4730387	7	109099918	rs58104186	1	1
		rs4730387			rs4730387	1	1
		rs4713071			rs4713071	1	1
		rs4702			rs4702	1	1
		rs4682973			rs4682973	1	1
8	38272581	rs4647903	8	38272541	rs4647905	1	1
8	38272581	rs4647903	8	38272951	rs10958682	1	1
		rs4647903			rs4647903	1	1
8	38272581	rs4647903	8	38274192	rs10958683	0.997264	1
8	38272581	rs4647903	8	38267788	rs3832579	0.965576	1
8	38272581	rs4647903	8	38269513	rs13317	0.965576	1
8	111487467	rs4642619	8	111483781	rs34137090	1	1
8	111487467	rs4642619	8	111485760	rs36068923	1	1
8	111487467	rs4642619	8	111489301	rs34183176	1	1
		rs4642619			rs4642619	1	1
8	111487467	rs4642619	8	111482814	rs527720992	0.980781	1
8	111487467	rs4642619	8	111482814	rs72110980	0.980781	1
		rs4636654			rs4636654	1	1
11	28642652	rs4636654	11	28642560	rs10767735	0.995851	1
11	28642652	rs4636654	11	28642267	rs10767732	0.977288	0.991581
11	28642652	rs4636654	11	28642319	rs10767733	0.977218	0.987414
11	28642652	rs4636654	11	28641061	rs12226518	0.973139	0.987372
11	28642652	rs4636654	11	28641244	rs12226542	0.973139	0.987372
11	28642652	rs4636654	11	28639129	rs12221661	0.971025	0.983191
11	28642652	rs4636654	11	28642592	rs10835367	0.960903	1
11	28642652	rs4636654	11	28642592	rs541928178	0.960903	1
11	28642652	rs4636654	11	28642592	rs10835367	0.94981	1
11	28642652	rs4636654	11	28642592	rs541928178	0.94981	1
11	28642652	rs4636654	11	28642380	rs10767734	0.931873	0.982238
11	28642652	rs4636654	11	28646046	rs140023753	0.920793	0.936303
11	28642652	rs4636654	11	28643866	rs10742197	0.900335	0.951022
11	28642652	rs4636654	11	28643876	rs10835371	0.900335	0.951022
11	28642652	rs4636654	11	28643912	rs10835372	0.900335	0.951022
11	28642652	rs4636654	11	28643941	rs10835373	0.900335	0.951022
11	28642652	rs4636654	11	28643970	rs10835374	0.900335	0.951022
11	28642652	rs4636654	11	28644026	rs10835375	0.900335	0.951022
11	28642652	rs4636654	11	28644037	rs10767736	0.900335	0.951022
11	28642652	rs4636654	11	28644111	rs11030388	0.900335	0.951022
11	28642652	rs4636654	11	28644291	rs73434729	0.900335	0.951022
11	28642652	rs4636654	11	28643322	rs10835369	0.896012	0.942427
11	28642652	rs4636654	11	28643325	rs10835370	0.896012	0.942427
11	28642652	rs4636654	11	28644829	rs10835381	0.896012	0.942427
11	28642652	rs4636654	11	28643298	rs10835368	-0.896012	-0.942427
		rs4632195			rs4632195	1	1
18	50746747	rs4632195	18	50747190	rs6508210	0.95909	1
18	50746747	rs4632195	18	50743532	rs6508209	0.911063	0.942391
18	50746747	rs4632195	18	50743671	rs8099145	0.899115	0.930036
		rs4619651			rs4619651	1	1
2	97416152	rs4619651	2	97413487	rs2314398	0.997621	1
7	104903658	rs4580973	7	104898715	rs6968335	1	1
7	104903658	rs4580973	7	104898775	rs6968238	1	1
7	104903658	rs4580973	7	104899489	rs6973338	1	1
7	104903658	rs4580973	7	104899563	rs6955753	1	1
7	104903658	rs4580973	7	104899719	rs6973708	1	1
7	104903658	rs4580973	7	104900256	rs4605996	1	1
7	104903658	rs4580973	7	104903640	rs112675813	1	1
7	104903658	rs4580973	7	104904867	rs3801279	1	1
7	104903658	rs4580973	7	104905251	rs2299327	1	1
7	104903658	rs4580973	7	104905587	rs2299328	1	1
7	104903658	rs4580973	7	104906705	rs3839739	1	1
		rs4580973			rs4580973	1	1
7	104903658	rs4580973	7	104907065	rs67529088	0.998012	1
7	104903658	rs4580973	7	104904234	rs2079341	0.998011	1
7	104903658	rs4580973	7	104905276	rs6945585	0.998011	1
9	37207268	rs4526442	9	37205688	rs536376315	1	1
9	37207268	rs4526442	9	37206108	rs60703636	1	1
		rs4526442			rs4526442	1	1
9	37207268	rs4526442	9	37202968	rs56083943	0.996036	1
		rs4523957			rs4523957	1	1
17	2208898	rs4523957	17	2209870	rs4606747	0.995801	0.995801
17	2208898	rs4523957	17	2209887	rs4548913	0.985391	0.995766
17	2208898	rs4523957	17	2207235	rs408067	0.954372	0.978587
17	2208898	rs4523957	17	2205003	rs216192	0.931039	0.977676
17	2208898	rs4523957	17	2205663	rs2209073	0.914053	0.919821
17	2208898	rs4523957	17	2205718	rs2209072	0.914053	0.919821
17	2208898	rs4523957	17	2205922	rs2224770	0.914053	0.919821
		rs4495234			rs4495234	1	1
5	146278890	rs4495234	5	146273942	rs319179	0.997789	1
5	146278890	rs4495234	5	146274177	rs319178	0.997789	1
5	146278890	rs4495234	5	146274394	rs319177	0.997789	1
5	146278890	rs4495234	5	146276151	rs319174	0.997789	1
5	146278890	rs4495234	5	146276720	rs319173	0.997789	1
5	146278890	rs4495234	5	146276910	rs2915839	0.997789	1
5	146278890	rs4495234	5	146281108	rs570921	0.997789	1
5	146278890	rs4495234	5	146281382	rs568214	0.997789	1
5	146278890	rs4495234	5	146281524	rs567116	0.997789	1
5	146278890	rs4495234	5	146280358	rs488183	0.99557	0.99557
5	146278890	rs4495234	5	146280389	rs488072	0.986786	0.995543
5	146278890	rs4495234	5	146275312	rs319175	0.986711	0.995518
5	146278890	rs4495234	5	146277164	rs504267	0.986711	0.995518
5	146278890	rs4495234	5	146277203	rs504155	0.986711	0.995518
5	146278890	rs4495234	5	146277291	rs662354	0.986711	0.995518
5	146278890	rs4495234	5	146277335	rs502539	0.986711	0.995518
5	146278890	rs4495234	5	146277619	rs2915837	0.986711	0.995518
5	146278890	rs4495234	5	146278166	rs4599585	0.986711	0.995518
5	146278890	rs4495234	5	146279792	rs586362	0.986711	0.995518
5	146278890	rs4495234	5	146279902	rs586840	0.986711	0.995518
5	146278890	rs4495234	5	146279987	rs491799	0.986711	0.995518
5	146278890	rs4495234	5	146282394	rs5871995	0.986711	0.995518
5	146278890	rs4495234	5	146282396	rs5010918	0.986711	0.995518
5	146278890	rs4495234	5	146281908	rs616756	0.984501	0.995504
5	146278890	rs4495234	5	146282363	rs538083	0.984501	0.995504
5	146278890	rs4495234	5	146282953	rs142956147	0.984501	0.995504
5	146278890	rs4495234	5	146278344	rs200478345	0.982335	1
5	146278890	rs4495234	5	146278274	rs4361572	0.980085	0.995477
5	146278890	rs4495234	5	146278275	rs4612119	0.980085	0.995477
5	146278890	rs4495234	5	146277370	rs34021321	0.980053	0.982228
5	146278890	rs4495234	5	146280406	rs599799	0.97562	0.977785
5	146278890	rs4495234	5	146280413	rs599812	0.97562	0.977785
5	146278890	rs4495234	5	146278373	rs4501383	0.973472	0.995437
5	146278890	rs4495234	5	146278789	rs7446350	0.96029	0.995353
		rs4481150			rs4481150	1	1
3	52837792	rs4481150	3	52833804	rs3617	0.962779	0.995885
3	52837792	rs4481150	3	52837281	rs146326248	0.901893	0.982605
		rs4391122			rs4391122	1	1
5	60598542	rs4391122	5	60601433	rs4583848	0.996016	1
5	60598542	rs4391122	5	60601078	rs7443842	0.946639	0.97536
		rs4380187			rs4380187	1	1
		rs4309187			rs4309187	1	1
		rs4298967			rs4298967	1	1
		rs427691			rs427691	1	1
		rs4244354			rs4244354	1	1
10	104426176	rs4244354	10	104427824	rs10883763	0.994377	1
10	104426176	rs4244354	10	104430250	rs11191365	0.988695	0.988695
10	104426176	rs4244354	10	104427615	rs884825	-0.89693	-1
		rs4242470			rs4242470	1	1
8	52646297	rs4242470	8	52642801	rs12548147	0.997753	1
8	52646297	rs4242470	8	52648721	rs36052716	0.995494	1
8	52646297	rs4242470	8	52648841	rs16916763	0.917777	1
		rs416223			rs416223	1	1
5	103991475	rs416223	5	103995367	rs325485	0.952865	1
5	103991475	rs416223	5	103989466	rs552825058	0.918887	0.944183
		rs41563			rs41563	1	1
7	104852653	rs41563	7	104855870	rs4730073	-0.959064	-0.986572
		rs4144797			rs4144797	1	1
2	233562196	rs4144797	2	233562730	rs4144795	0.993735	1
2	233562196	rs4144797	2	233566209	rs11688166	0.987456	1
2	233562196	rs4144797	2	233560302	rs62193269	0.93212	1
2	233562196	rs4144797	2	233561742	rs1104764	0.93212	1
2	233562196	rs4144797	2	233566913	rs2012423	0.918747	0.973633
2	233562196	rs4144797	2	233559311	rs10933406	0.916527	0.96929
18	52747870	rs4131791	18	52747688	rs4128242	1	1
18	52747870	rs4131791	18	52747688	rs4128242	1	1
18	52747870	rs4131791	18	52747688	rs4128242	1	1
18	52747870	rs4131791	18	52748079	rs35091028	1	1
18	52747870	rs4131791	18	52748079	rs35091028	1	1
18	52747870	rs4131791	18	52748079	rs35091028	1	1
18	52747870	rs4131791	18	52749215	rs5825114	1	1
18	52747870	rs4131791	18	52749215	rs5825114	1	1
18	52747870	rs4131791	18	52749215	rs5825114	1	1
18	52747870	rs4131791	18	52751707	rs12969453	1	1
18	52747870	rs4131791	18	52751707	rs12969453	1	1
18	52747870	rs4131791	18	52751707	rs12969453	1	1
18	52747870	rs4131791	18	52752653	rs10533339	1	1
18	52747870	rs4131791	18	52752653	rs10533339	1	1
18	52747870	rs4131791	18	52752653	rs10533339	1	1
18	52747870	rs4131791	18	52752699	rs4801131	1	1
18	52747870	rs4131791	18	52752699	rs4801131	1	1
18	52747870	rs4131791	18	52752699	rs4801131	1	1
18	52747870	rs4131791	18	52752016	rs12966547	1	1
18	52747870	rs4131791	18	52752016	rs12966547	1	1
		rs4131791			rs4131791	1	1
18	52747870	rs4131791	18	52750171	rs36114915	0.997905	1
18	52747870	rs4131791	18	52750171	rs36114915	0.997905	1
18	52747870	rs4131791	18	52750171	rs36114915	0.997905	1
18	52747870	rs4131791	18	52750468	rs4309482	0.997905	1
18	52747870	rs4131791	18	52750468	rs4309482	0.997905	1
18	52747870	rs4131791	18	52750468	rs4309482	0.997905	1
18	52747870	rs4131791	18	52750687	rs11874716	0.997905	1
18	52747870	rs4131791	18	52750687	rs11874716	0.997905	1
18	52747870	rs4131791	18	52751296	rs35360904	0.997905	1
18	52747870	rs4131791	18	52751296	rs35360904	0.997905	1
18	52747870	rs4131791	18	52751296	rs35360904	0.997905	1
		rs4129585			rs4129585	1	1
8	143312932	rs4129585	8	143316969	rs13262595	0.997989	1
		rs41294271			rs41294271	1	1
		rs41293330			rs41293330	1	1
		rs41293179			rs41293179	1	1
13	44270893	rs395138	13	44274729	rs393632	1	1
		rs395138			rs395138	1	1
6	29649546	rs385492	6	29648467	rs3129057	1	1
6	29649546	rs385492	6	29648940	rs416571	1	1
		rs385492			rs385492	1	1
6	29649546	rs385492	6	29654332	rs554082637	0.972416	0.995923
6	29649546	rs385492	6	29654414	rs2747449	0.97175	0.995821
6	29649546	rs385492	6	29650836	rs3131844	0.942081	1
		rs3849046			rs3849046	1	1
5	137851191	rs3849046	5	137854923	rs13155345	0.982265	1
5	137851191	rs3849046	5	137855304	rs13169274	0.982265	1
5	137851191	rs3849046	5	137849065	rs7714751	0.980314	1
5	137851191	rs3849046	5	137852059	rs3884296	0.97429	0.995919
5	137851191	rs3849046	5	137849525	rs10077407	-0.917727	-1
5	137851191	rs3849046	5	137850058	rs154067	-0.917727	-1
		rs3846343			rs3846343	1	1
		rs3812984			rs3812984	1	1
16	72207796	rs3812984	16	72203933	rs10571051	0.992052	0.996006
6	84328659	rs3798869	6	84331840	rs3798867	1	1
		rs3798869			rs3798869	1	1
6	84328659	rs3798869	6	84328831	rs3839442	0.995889	1
6	84328659	rs3798869	6	84328831	rs200578794	0.995889	1
		rs3791033			rs3791033	1	1
1	44134076	rs3791033	1	44131793	rs489319	0.995389	1
1	44134076	rs3791033	1	44133298	rs618678	0.990815	1
7	137074843	rs3735025	7	137072930	rs2278829	1	1
7	137074843	rs3735025	7	137072930	rs2278829	1	1
7	137074843	rs3735025	7	137074759	rs1376607	1	1
7	137074843	rs3735025	7	137074759	rs1376607	1	1
7	137074843	rs3735025	7	137074760	rs1376608	1	1
7	137074843	rs3735025	7	137074760	rs1376608	1	1
7	137074843	rs3735025	7	137074838	rs3735026	1	1
7	137074843	rs3735025	7	137074838	rs3735026	1	1
7	137074843	rs3735025	7	137078141	rs13236574	1	1
7	137074843	rs3735025	7	137078189	rs13222414	1	1
7	137074843	rs3735025	7	137079171	rs17529963	1	1
7	137074843	rs3735025	7	137079283	rs17530005	1	1
		rs3735025			rs3735025	1	1
7	137074843	rs3735025	7	137071143	rs4518583	0.997843	1
7	137074843	rs3735025	7	137071143	rs4518583	0.997843	1
7	137074843	rs3735025	7	137072095	rs4728408	0.997843	1
7	137074843	rs3735025	7	137072095	rs4728408	0.997843	1
7	137074843	rs3735025	7	137074539	rs7779548	0.997843	1
7	137074843	rs3735025	7	137074539	rs7779548	0.997843	1
7	137074843	rs3735025	7	137076711	rs10954580	0.997843	1
7	137074843	rs3735025	7	137076902	rs11766321	0.997843	1
7	137074843	rs3735025	7	137077102	rs12540417	0.997843	1
7	137074843	rs3735025	7	137078039	rs12538697	0.997843	1
7	137074843	rs3735025	7	137070206	rs983708	0.995689	1
7	137074843	rs3735025	7	137070206	rs983708	0.995689	1
7	137074843	rs3735025	7	137070297	rs7785663	0.995689	1
7	137074843	rs3735025	7	137071263	rs4613918	0.995689	1
7	137074843	rs3735025	7	137071263	rs4613918	0.995689	1
7	137074843	rs3735025	7	137071326	rs4283969	0.995689	1
7	137074843	rs3735025	7	137071326	rs4283969	0.995689	1
7	137074843	rs3735025	7	137071338	rs2351137	0.995689	1
7	137074843	rs3735025	7	137071338	rs2351137	0.995689	1
7	137074843	rs3735025	7	137071389	rs2351138	0.995689	1
7	137074843	rs3735025	7	137071389	rs2351138	0.995689	1
7	137074843	rs3735025	7	137072150	rs4732253	0.995689	1
7	137074843	rs3735025	7	137072150	rs4732253	0.995689	1
7	137074843	rs3735025	7	137072363	rs728054	0.995689	1
7	137074843	rs3735025	7	137072363	rs728054	0.995689	1
7	137074843	rs3735025	7	137072530	rs728055	0.995689	1
7	137074843	rs3735025	7	137072530	rs728055	0.995689	1
7	137074843	rs3735025	7	137073258	rs13230189	0.995689	1
7	137074843	rs3735025	7	137073258	rs13230189	0.995689	1
6	32025862	rs369637	6	32025554	rs394439	1	1
6	32025862	rs369637	6	32028148	rs1150758	1	1
		rs369637			rs369637	1	1
		rs36350			rs36350	1	1
14	72387639	rs36350	14	72389537	rs36344	0.992027	0.995994
14	72387639	rs36350	14	72389020	rs36345	0.986031	0.988001
14	72387639	rs36350	14	72390688	rs36341	0.917664	0.995677
14	72387639	rs36350	14	72385704	rs11419600	0.912791	0.978644
		rs3617			rs3617	1	1
3	52833804	rs3617	3	52837792	rs4481150	0.962779	0.995885
		rs36063234			rs36063234	1	1
14	33409811	rs36063234	14	33410748	rs1956002	0.996585	1
14	33409811	rs36063234	14	33408138	rs143368127	0.937833	0.950898
14	33409811	rs36063234	14	33412995	rs4981170	-0.952836	-0.972376
6	31319922	rs36057735	6	31320240	rs2442722	1	1
		rs36057735			rs36057735	1	1
6	31319922	rs36057735	6	31320163	rs2442723	0.900352	0.98325
11	88756712	rs36006427	11	88758720	rs10430815	1	1
		rs36006427			rs36006427	1	1
11	88756712	rs36006427	11	88757596	rs10430814	0.997946	1
11	88756712	rs36006427	11	88760805	rs12224116	0.995895	1
11	88756712	rs36006427	11	88756778	rs4497414	0.910989	1
11	88756712	rs36006427	11	88760871	rs7114254	0.906527	0.991121
11	88756712	rs36006427	11	88753844	rs7126679	-0.90913	-0.978121
11	88756712	rs36006427	11	88755347	rs4505064	-0.918817	-0.98259
		rs35998080			rs35998080	1	1
1	73278614	rs35998080	1	73275827	rs12135442	0.998007	1
1	73278614	rs35998080	1	73277035	rs1917883	0.998007	1
1	73278614	rs35998080	1	73279659	rs34750108	0.996017	1
1	73278614	rs35998080	1	73281284	rs12117216	0.996017	1
1	73278614	rs35998080	1	73280475	rs11210068	0.990068	1
1	73278614	rs35998080	1	73281985	rs12566027	-0.905294	-1
1	73278614	rs35998080	1	73282800	rs12044362	-0.905294	-1
1	73278614	rs35998080	1	73282690	rs1949888	-0.940164	-1
		rs35841922			rs35841922	1	1
15	85355840	rs35828350	15	85357042	rs35072205	1	1
		rs35828350			rs35828350	1	1
15	85355840	rs35828350	15	85357648	rs56864281	0.997432	1
15	85355840	rs35828350	15	85357856	rs139221256	0.956159	0.99454
11	130811355	rs35774874	11	130811048	rs10894290	1	1
11	130811355	rs35774874	11	130811526	rs11222401	1	1
11	130811355	rs35774874	11	130814092	rs11222406	1	1
		rs35774874			rs35774874	1	1
11	130811355	rs35774874	11	130814271	rs3910266	0.927156	1
11	130811355	rs35774874	11	130811436	rs11222400	0.925307	1
11	130811355	rs35774874	11	130814892	rs10791104	0.925307	1
11	130811355	rs35774874	11	130808684	rs10894289	0.925024	0.995712
11	130811355	rs35774874	11	130810281	rs3910267	0.925024	0.995712
11	130811355	rs35774874	11	130808482	rs10894287	0.923172	0.995702
11	130811355	rs35774874	11	130808678	rs10894288	0.923172	0.995702
11	130811355	rs35774874	11	130806423	rs7131121	0.921322	0.995693
2	194378902	rs35610290	2	194374020	rs7600375	1	1
2	194378902	rs35610290	2	194374173	rs7573843	1	1
2	194378902	rs35610290	2	194374369	rs7574065	1	1
2	194378902	rs35610290	2	194374662	rs10931597	1	1
2	194378902	rs35610290	2	194375007	rs2053387	1	1
2	194378902	rs35610290	2	194375622	rs11371367	1	1
2	194378902	rs35610290	2	194375807	rs7607683	1	1
2	194378902	rs35610290	2	194376778	rs10665035	1	1
2	194378902	rs35610290	2	194377065	rs71406730	1	1
2	194378902	rs35610290	2	194377528	rs1440059	1	1
2	194378902	rs35610290	2	194377793	rs5837355	1	1
2	194378902	rs35610290	2	194377886	rs13010683	1	1
2	194378902	rs35610290	2	194378270	rs71008940	1	1
2	194378902	rs35610290	2	194378812	rs2439201	1	1
2	194378902	rs35610290	2	194379039	rs12991392	1	1
2	194378902	rs35610290	2	194379845	rs2581112	1	1
2	194378902	rs35610290	2	194380263	rs2719166	1	1
2	194378902	rs35610290	2	194380792	rs2719167	1	1
2	194378902	rs35610290	2	194381893	rs2248442	1	1
2	194378902	rs35610290	2	194381954	rs2248441	1	1
2	194378902	rs35610290	2	194382536	rs2439200	1	1
		rs35610290			rs35610290	1	1
2	194378902	rs35610290	2	194373925	rs7600281	0.997935	1
2	194378902	rs35610290	2	194375120	rs12693704	0.997935	1
2	194378902	rs35610290	2	194375377	rs2053388	0.997935	1
2	194378902	rs35610290	2	194375425	rs7565488	0.997935	1
2	194378902	rs35610290	2	194375700	rs7568425	0.997935	1
2	194378902	rs35610290	2	194376991	rs4850335	0.997935	1
2	194378902	rs35610290	2	194383863	rs2581110	0.997935	1
2	194378902	rs35610290	2	194379722	rs2053390	0.995875	1
2	194378902	rs35610290	2	194379723	rs2053391	0.995875	1
2	194378902	rs35610290	2	194374251	rs67662603	0.993822	1
2	194378902	rs35610290	2	194378648	rs377115416	0.993822	1
2	194378902	rs35610290	2	194378648	rs2439202	0.993822	1
2	194378902	rs35610290	2	194379099	rs67054292	0.916104	1
2	194378902	rs35610290	2	194381259	rs2581111	0.906939	1
		rs353547			rs353547	1	1
3	2521321	rs35346733	3	2518281	rs13068096	1	1
3	2521321	rs35346733	3	2519379	rs34163547	1	1
3	2521321	rs35346733	3	2519702	rs17014863	1	1
		rs35346733			rs35346733	1	1
		rs35324223			rs35324223	1	1
11	46402851	rs35324223	11	46399537	rs2279465	0.989654	1
11	46402851	rs35324223	11	46398915	rs34406563	0.976109	0.986177
11	46402851	rs35324223	11	46406766	rs2067482	0.965319	0.992785
4	103146887	rs35225200	4	103146889	rs35518360	1	1
		rs35225200			rs35225200	1	1
		rs35131895			rs35131895	1	1
5	137748876	rs35131895	5	137745699	rs4835791	-0.98482	-1
5	137748876	rs35131895	5	137744391	rs4835790	-0.987319	-1
5	137748876	rs35131895	5	137750057	rs12655770	-0.987319	-1
3	180623254	rs34796896	3	180619923	rs13085612	1	1
3	180623254	rs34796896	3	180620255	rs13086336	1	1
3	180623254	rs34796896	3	180622374	rs7652884	1	1
3	180623254	rs34796896	3	180622896	rs71312197	1	1
3	180623254	rs34796896	3	180623216	rs374867411	1	1
3	180623254	rs34796896	3	180624809	rs62291413	1	1
3	180623254	rs34796896	3	180627451	rs4854998	1	1
		rs34796896			rs34796896	1	1
3	180623254	rs34796896	3	180623490	rs7645677	0.967822	1
3	180623254	rs34796896	3	180624899	rs62291414	0.967822	1
3	180623254	rs34796896	3	180625278	rs35014965	0.967822	1
3	180623254	rs34796896	3	180625960	rs4854997	0.967822	1
3	180623254	rs34796896	3	180619837	rs7635754	0.965006	1
6	28197885	rs34787248	6	28198455	rs9468317	1	1
6	28197885	rs34787248	6	28198830	rs2299029	1	1
6	28197885	rs34787248	6	28199936	rs11962305	1	1
		rs34787248			rs34787248	1	1
6	28197885	rs34787248	6	28199763	rs11967137	0.981259	1
5	153601261	rs34509057	5	153602068	rs34780525	1	1
		rs34509057			rs34509057	1	1
5	153601261	rs34509057	5	153604432	rs34668934	0.997324	1
		rs34215985			rs34215985	1	1
4	42047777	rs34215985	4	42044112	rs13146152	0.97386	1
4	42047777	rs34215985	4	42045018	rs10805093	0.97386	1
4	42047777	rs34215985	4	42045125	rs10805094	0.97386	1
4	42047777	rs34215985	4	42047204	rs76521975	0.97386	1
4	42047777	rs34215985	4	42047542	rs112763813	0.97386	1
4	42047777	rs34215985	4	42047691	rs35617247	0.97386	1
4	42047777	rs34215985	4	42047783	rs34374074	0.97386	1
4	42047777	rs34215985	4	42048090	rs4861157	0.97386	1
4	42047777	rs34215985	4	42049794	rs112110911	0.97386	1
4	42047777	rs34215985	4	42050457	rs10433708	0.97386	1
4	42047777	rs34215985	4	42050817	rs16853930	0.97386	1
4	42047777	rs34215985	4	42051058	rs7659014	0.97386	1
4	42047777	rs34215985	4	42051256	rs7684837	0.97386	1
4	42047777	rs34215985	4	42052726	rs12500253	0.970949	1
4	42047777	rs34215985	4	42051607	rs4241696	0.965123	1
4	42047777	rs34215985	4	42047600	rs148110515	0.959291	1
4	42047777	rs34215985	4	42050608	rs71650960	0.933948	0.947477
		rs325506			rs325506	1	1
5	104012302	rs325506	5	104013781	rs21126	0.927722	0.970197
5	104012302	rs325506	5	104008132	rs325502	0.925754	0.970126
5	104012302	rs325506	5	104007432	rs325501	0.921093	0.995572
		rs325485			rs325485	1	1
5	103995367	rs325485	5	103991475	rs416223	0.952865	1
		rs3132556			rs3132556	1	1
6	31078808	rs3132556	6	31080015	rs2233974	0.976487	0.991996
		rs30266			rs30266	1	1
		rs3020736			rs3020736	1	1
22	42537126	rs3020736	22	42537114	rs28733092	0.995725	0.995725
22	42537126	rs3020736	22	42538028	rs1058167	0.925781	0.986084
22	42537126	rs3020736	22	42534125	rs28515621	0.92369	0.986043
22	42537126	rs3020736	22	42534050	rs28712237	0.919512	0.985961
22	42537126	rs3020736	22	42534275	rs28570317	0.919331	0.981391
22	42537126	rs3020736	22	42538228	rs28514673	0.915783	0.995236
22	42537126	rs3020736	22	42534599	rs6002633	0.915552	0.990528
22	42537126	rs3020736	22	42533904	rs28422929	0.89664	0.985488
		rs301799			rs301799	1	1
1	8489301	rs301799	1	8484822	rs301807	0.990032	0.992008
		rs301798			rs301798	1	1
1	8488564	rs301798	1	8490319	rs302719	0.997694	1
1	8488564	rs301798	1	8490982	rs159962	0.995389	1
1	8488564	rs301798	1	8484227	rs159961	0.990767	0.995357
1	8488564	rs301798	1	8486340	rs301808	0.990767	0.995357
1	8488564	rs301798	1	8487322	rs301797	0.990767	0.995357
1	8488564	rs301798	1	8486130	rs302714	0.988459	0.995342
		rs3001723			rs3001723	1	1
		rs2949006			rs2949006	1	1
2	200715387	rs2949006	2	200716118	rs796364	0.989967	1
2	200715387	rs2949006	2	200719459	rs5837709	-0.93224	-0.978301
		rs2944591			rs2944591	1	1
2	233794820	rs2944591	2	233793735	rs2675965	0.986009	1
2	233794820	rs2944591	2	233793663	rs2592120	0.983615	0.995243
2	233794820	rs2944591	2	233798908	rs778344	0.981223	0.9905
2	233794820	rs2944591	2	233799632	rs778345	0.981223	0.9905
2	233794820	rs2944591	2	233793675	rs2675964	0.978914	0.990487
2	233794820	rs2944591	2	233791047	rs571553609	0.964502	0.993272
2	233794820	rs2944591	2	233791047	rs559391367	0.964502	0.993272
2	233794820	rs2944591	2	233791047	rs3038717	0.964502	0.993272
2	233794820	rs2944591	2	233791047	rs571553609	0.964502	0.993272
2	233794820	rs2944591	2	233791047	rs559391367	0.964502	0.993272
2	233794820	rs2944591	2	233791047	rs3038717	0.964502	0.993272
2	233794820	rs2944591	2	233799735	rs778346	0.960782	0.990376
2	233794820	rs2944591	2	233791987	rs2675959	0.943057	0.965812
2	233794820	rs2944591	2	233790648	rs1878287	0.940678	0.961061
2	233794820	rs2944591	2	233792564	rs2921705	0.940673	0.965695
		rs2910032			rs2910032	1	1
5	152540353	rs2910032	5	152541118	rs558034836	0.983847	1
5	152540353	rs2910032	5	152541118	rs35666094	0.983847	1
		rs2898883			rs2898883	1	1
17	47482952	rs2898883	17	47484227	rs2233667	0.995469	0.995469
17	47482952	rs2898883	17	47483126	rs542939117	0.93015	0.981202
17	47482952	rs2898883	17	47483126	rs66699246	0.93015	0.981202
		rs28758902			rs28758902	1	1
18	53408186	rs28758902	18	53403227	rs784255	0.910575	1
18	53408186	rs28758902	18	53404693	rs813043	0.910575	1
18	53408186	rs28758902	18	53405381	rs784254	0.910575	1
18	53408186	rs28758902	18	53407096	rs711745	0.910575	1
18	53408186	rs28758902	18	53408098	rs111337444	0.908395	0.995624
18	53408186	rs28758902	18	53412902	rs784251	0.906961	1
		rs28724212			rs28724212	1	1
		rs28681284			rs28681284	1	1
15	78908564	rs28681284	15	78910266	rs28669908	0.988432	1
15	78908564	rs28681284	15	78910266	rs28669908	0.988432	1
15	78908564	rs28681284	15	78907405	rs7177514	0.939883	0.994069
15	78908564	rs28681284	15	78907405	rs7177514	0.939883	0.994069
15	78908564	rs28681284	15	78907655	rs6495308	0.939883	0.994069
15	78908564	rs28681284	15	78907655	rs6495308	0.939883	0.994069
15	78908564	rs28681284	15	78907858	rs8042059	0.939883	0.994069
15	78908564	rs28681284	15	78907858	rs8042059	0.939883	0.994069
15	78908564	rs28681284	15	78907874	rs548367535	0.939883	0.994069
15	78908564	rs28681284	15	78907874	rs548367535	0.939883	0.994069
15	78908564	rs28681284	15	78907996	rs11418931	0.939883	0.994069
15	78908564	rs28681284	15	78907996	rs11418931	0.939883	0.994069
15	78908564	rs28681284	15	78908009	rs8042494	0.939883	0.994069
15	78908564	rs28681284	15	78908009	rs8042494	0.939883	0.994069
15	78908564	rs28681284	15	78908031	rs8042374	0.939883	0.994069
15	78908564	rs28681284	15	78908153	rs8043009	0.939883	0.994069
15	78908564	rs28681284	15	78908153	rs8043009	0.939883	0.994069
15	78908564	rs28681284	15	78910257	rs3825845	0.933792	0.982252
15	78908564	rs28681284	15	78910257	rs3825845	0.933792	0.982252
15	78908564	rs28681284	15	78910597	rs542137493	0.933792	0.982252
15	78908564	rs28681284	15	78910597	rs542137493	0.933792	0.982252
15	78908564	rs28681284	15	78909069	rs4887069	0.924747	0.994022
15	78908564	rs28681284	15	78909069	rs4887069	0.924747	0.994022
15	78908564	rs28681284	15	78912942	rs7170068	0.918535	0.95298
15	78908564	rs28681284	15	78912942	rs7170068	0.918535	0.95298
15	78908564	rs28681284	15	78903986	rs189218934	-0.934783	-0.994053
15	78908564	rs28681284	15	78903986	rs189218934	-0.934783	-0.994053
5	88204852	rs28669119	5	88205297	rs10473919	1	1
5	88204852	rs28669119	5	88206627	rs4351182	1	1
5	88204852	rs28669119	5	88206888	rs10075941	1	1
		rs28669119			rs28669119	1	1
		rs2851447			rs2851447	1	1
12	123665112	rs2851447	12	123662406	rs35556097	0.997515	1
12	123665112	rs2851447	12	123669234	rs1790135	0.997515	1
12	123665112	rs2851447	12	123666648	rs12229700	0.918971	0.994793
12	123665112	rs2851447	12	123667951	rs1616484	0.918971	0.994793
		rs2842198			rs2842198	1	1
1	43930737	rs2842198	1	43929987	rs2782657	0.997928	1
1	43930737	rs2842198	1	43927876	rs2842197	0.953801	1
1	43930737	rs2842198	1	43926265	rs2992036	0.951858	1
1	43930737	rs2842198	1	43926714	rs2262984	0.951858	1
1	43930737	rs2842198	1	43927410	rs2842196	0.951858	1
1	43930737	rs2842198	1	43933688	rs2105029	0.931717	0.941414
1	43930737	rs2842198	1	43926304	rs2782652	0.903077	1
		rs2828478			rs2828478	1	1
21	25105210	rs2828478	21	25103129	rs4300926	0.997893	1
21	25105210	rs2828478	21	25101723	rs2828471	0.995793	1
21	25105210	rs2828478	21	25103087	rs4484102	0.995793	1
21	25105210	rs2828478	21	25104944	rs2226669	0.99578	0.99578
21	25105210	rs2828478	21	25100248	rs1016918	0.985271	0.991518
		rs281768			rs281768	1	1
		rs2801578			rs2801578	1	1
1	66332654	rs2801578	1	66333876	rs2840677	0.933172	0.93886
1	66332654	rs2801578	1	66331477	rs1892346	0.896508	0.916793
1	66332654	rs2801578	1	66329790	rs2801576	0.894465	0.912839
1	66332654	rs2801578	1	66330635	rs2840676	0.894465	0.912839
		rs2799573			rs2799573	1	1
9	84799536	rs2767713	9	84795374	rs2767714	1	1
		rs2767713			rs2767713	1	1
9	84799536	rs2767713	9	84802614	rs1200754	0.994827	1
9	84799536	rs2767713	9	84802860	rs1209749	0.994827	1
		rs2760981			rs2760981	1	1
6	32565464	rs2760981	6	32561326	rs9270588	0.931861	0.966422
6	32565464	rs2760981	6	32561423	rs9270591	0.930013	0.970412
6	32565464	rs2760981	6	32561299	rs9270585	0.923673	0.954045
		rs27419			rs27419	1	1
5	52420937	rs27419	5	52418290	rs30100	0.896226	0.959132
		rs2693698			rs2693698	1	1
		rs260755			rs260755	1	1
2	200121160	rs260755	2	200124742	rs62178742	0.964264	0.979756
2	200121160	rs260755	2	200125478	rs7561479	0.964264	0.979756
2	200121160	rs260755	2	200126018	rs4459679	0.964264	0.979756
2	200121160	rs260755	2	200126041	rs4280387	0.964264	0.979756
2	200121160	rs260755	2	200126136	rs4449074	0.964264	0.979756
2	200121160	rs260755	2	200123366	rs17195804	0.903017	0.945529
2	200121160	rs260755	2	200116555	rs260749	0.898456	0.995534
2	200121160	rs260755	2	200116935	rs260751	0.898456	0.995534
2	200121160	rs260755	2	200117776	rs185466	0.898456	0.995534
2	200121160	rs260755	2	200118836	rs260754	0.898456	0.995534
2	200121160	rs260755	2	200119262	rs12476703	0.898456	0.995534
1	72755104	rs2568952	1	72752229	rs2815765	1	1
		rs2568952			rs2568952	1	1
1	72755104	rs2568952	1	72751133	rs3101337	0.99568	0.99568
1	72755104	rs2568952	1	72751184	rs3101336	0.99568	0.99568
1	72755104	rs2568952	1	72750499	rs11209943	0.991359	0.991359
		rs254013			rs254013	1	1
5	103926043	rs254013	5	103924429	rs35062142	0.96611	1
5	103926043	rs254013	5	103926441	rs445578	0.96611	1
5	103926043	rs254013	5	103927578	rs2447838	0.96611	1
		rs2535629			rs2535629	1	1
3	52833218	rs2535629	3	52831008	rs2240920	0.953572	0.969858
3	52833218	rs2535629	3	52835353	rs736408	0.941166	0.965329
3	52833218	rs2535629	3	52837854	rs2710331	0.939962	0.982409
3	52833218	rs2535629	3	52836108	rs573416717	0.937194	0.969407
3	52833218	rs2535629	3	52836108	rs34126475	0.937194	0.969407
3	52833218	rs2535629	3	52828627	rs9881468	0.916692	0.956094
7	82448099	rs2522831	7	82450363	rs2522832	1	1
		rs2522831			rs2522831	1	1
7	82448099	rs2522831	7	82450034	rs2715148	0.978313	1
7	82448099	rs2522831	7	82448404	rs2715147	0.974242	0.991881
7	82448099	rs2522831	7	82445481	rs2214415	0.957132	1
7	82448099	rs2522831	7	82443102	rs2522830	0.952978	0.991707
7	82448099	rs2522831	7	82447244	rs2189247	0.952978	0.991707
7	82448099	rs2522831	7	82443562	rs2107068	0.950906	0.987584
7	82448099	rs2522831	7	82447405	rs5885313	0.950906	0.987584
7	82448099	rs2522831	7	82444111	rs2214414	0.93219	0.991525
7	82448099	rs2522831	7	82444371	rs2189246	0.93219	0.991525
7	82448099	rs2522831	7	82444417	rs5885312	0.93219	0.991525
7	82448099	rs2522831	7	82451557	rs1044639	0.928381	1
		rs2514218			rs2514218	1	1
		rs2507989			rs2507989	1	1
		rs247910			rs247910	1	1
5	87630768	rs247910	5	87633757	rs247911	0.994033	0.996013
5	87630768	rs247910	5	87634691	rs247912	0.994033	0.996013
		rs246193			rs246193	1	1
16	58547857	rs246193	16	58549931	rs4784046	0.985985	1
16	58547857	rs246193	16	58550299	rs77328516	0.985985	1
16	58547857	rs246193	16	58544294	rs246192	0.929562	0.931435
5	153640045	rs2434529	5	153638218	rs520843	1	1
5	153640045	rs2434529	5	153638298	rs506674	1	1
5	153640045	rs2434529	5	153638749	rs490905	1	1
5	153640045	rs2434529	5	153638792	rs532270	1	1
5	153640045	rs2434529	5	153639307	rs489770	1	1
5	153640045	rs2434529	5	153639797	rs2443516	1	1
5	153640045	rs2434529	5	153639893	rs2434528	1	1
5	153640045	rs2434529	5	153640307	rs2443517	1	1
5	153640045	rs2434529	5	153640347	rs2434531	1	1
5	153640045	rs2434529	5	153640376	rs2443518	1	1
5	153640045	rs2434529	5	153640471	rs2434532	1	1
5	153640045	rs2434529	5	153640826	rs575681519	1	1
5	153640045	rs2434529	5	153640853	rs2443519	1	1
5	153640045	rs2434529	5	153641504	rs2443520	1	1
5	153640045	rs2434529	5	153641572	rs2443521	1	1
5	153640045	rs2434529	5	153641789	rs2434534	1	1
5	153640045	rs2434529	5	153641817	rs57715753	1	1
5	153640045	rs2434529	5	153641934	rs2434535	1	1
5	153640045	rs2434529	5	153642044	rs2443522	1	1
5	153640045	rs2434529	5	153642124	rs2443523	1	1
5	153640045	rs2434529	5	153642195	rs2443524	1	1
5	153640045	rs2434529	5	153642435	rs2443525	1	1
5	153640045	rs2434529	5	153642438	rs2431685	1	1
5	153640045	rs2434529	5	153642565	rs693446	1	1
5	153640045	rs2434529	5	153643120	rs640288	1	1
5	153640045	rs2434529	5	153643140	rs580013	1	1
5	153640045	rs2434529	5	153643728	rs637505	1	1
5	153640045	rs2434529	5	153644211	rs625212	1	1
5	153640045	rs2434529	5	153644927	rs528184	1	1
		rs2434529			rs2434529	1	1
5	153640045	rs2434529	5	153638679	rs531293	0.997042	1
5	153640045	rs2434529	5	153642516	rs111745595	0.996972	1
5	153640045	rs2434529	5	153642516	rs368352742	0.996972	1
5	153640045	rs2434529	5	153639042	rs514699	0.994102	1
5	153640045	rs2434529	5	153639096	rs534987	0.994102	1
5	153640045	rs2434529	5	153635592	rs6580066	0.991091	1
5	153640045	rs2434529	5	153637147	rs61189725	0.991091	1
5	153640045	rs2434529	5	153641077	rs7733778	0.991091	1
5	153640045	rs2434529	5	153643548	rs73281445	0.991091	1
		rs2414718			rs2414718	1	1
15	61863132	rs2414718	15	61862995	rs8042070	0.978817	0.995661
15	61863132	rs2414718	15	61864075	rs17270962	0.976773	1
		rs2391769			rs2391769	1	1
		rs2391734			rs2391734	1	1
1	96604590	rs2391734	1	96602384	rs1222064	0.949266	1
		rs2388334			rs2388334	1	1
6	98591621	rs2388334	6	98588753	rs9375225	0.953319	1
6	98591621	rs2388334	6	98591073	rs34645063	0.940074	1
6	98591621	rs2388334	6	98588280	rs576630385	0.938636	0.963236
		rs2332700			rs2332700	1	1
		rs2300861			rs2300861	1	1
14	33294780	rs2300861	14	33293121	rs1051695	0.984176	1
14	33294780	rs2300861	14	33292742	rs2239647	0.960848	1
14	33294780	rs2300861	14	33297397	rs2143975	0.928283	0.935713
14	33294780	rs2300861	14	33298730	rs34179565	-0.904465	-0.922684
		rs2293751			rs2293751	1	1
		rs2237234			rs2237234	1	1
6	26391393	rs2237234	6	26391189	rs2072804	0.958968	1
4	103790185	rs223332	4	103786115	rs223338	1	1
4	103790185	rs223332	4	103786559	rs223336	1	1
4	103790185	rs223332	4	103793658	rs223330	1	1
4	103790185	rs223332	4	103794187	rs223329	1	1
4	103790185	rs223332	4	103794716	rs223327	1	1
4	103790185	rs223332	4	103794926	rs223326	1	1
		rs223332			rs223332	1	1
4	103790185	rs223332	4	103785581	rs77202592	0.994051	1
4	103790185	rs223332	4	103786370	rs223337	0.994051	1
4	103790185	rs223332	4	103788210	rs223334	0.994051	1
4	103790185	rs223332	4	103785856	rs223339	0.992076	1
4	103790185	rs223332	4	103786587	rs223335	0.992076	1
4	103790185	rs223332	4	103789809	rs223333	0.992076	1
4	103790185	rs223332	4	103794535	rs223328	0.992076	1
		rs221902			rs221902	1	1
14	71601078	rs221902	14	71596346	rs221907	0.93792	0.982362
14	71601078	rs221902	14	71600207	rs221903	0.935692	0.977988
14	71601078	rs221902	14	71605267	rs221899	0.93087	1
		rs2176546			rs2176546	1	1
2	58156771	rs2176546	2	58158151	rs2678879	0.997892	1
2	58156771	rs2176546	2	58159472	rs2717019	0.997892	1
2	58156771	rs2176546	2	58159669	rs2678883	0.997892	1
2	58156771	rs2176546	2	58160638	rs2717022	0.997892	1
2	58156771	rs2176546	2	58161220	rs2678886	0.997892	1
2	58156771	rs2176546	2	58161396	rs2717024	0.997892	1
2	58156771	rs2176546	2	58161751	rs2678887	0.997892	1
2	58156771	rs2176546	2	58159361	rs2678882	0.99579	1
2	58156771	rs2176546	2	58161354	rs2717023	0.995778	0.995778
2	58156771	rs2176546	2	58158282	rs2678880	0.991605	1
2	58156771	rs2176546	2	58151816	rs2717010	0.991555	0.991555
2	58156771	rs2176546	2	58152074	rs2717011	0.991555	0.991555
2	58156771	rs2176546	2	58154600	rs2678873	0.991555	0.991555
2	58156771	rs2176546	2	58155252	rs2717015	0.991555	0.991555
2	58156771	rs2176546	2	58155357	rs2312141	0.991555	0.991555
2	58156771	rs2176546	2	58156582	rs2139054	0.991555	0.991555
2	58156771	rs2176546	2	58154248	rs2717014	0.989451	0.991541
2	58156771	rs2176546	2	58160797	rs34738965	0.987445	1
2	58156771	rs2176546	2	58154131	rs200493119	0.98739	0.995749
2	58156771	rs2176546	2	58154132	rs540927767	0.98739	0.995749
2	58156771	rs2176546	2	58153601	rs2678871	0.985261	0.991513
2	58156771	rs2176546	2	58153373	rs2678869	0.985217	0.987301
2	58156771	rs2176546	2	58153374	rs2678870	0.985217	0.987301
2	58156771	rs2176546	2	58160122	rs2678884	0.945773	0.995503
2	58156771	rs2176546	2	58156538	rs2139053	0.939443	0.990982
		rs2115780			rs2115780	1	1
20	37425957	rs2103655	20	37426579	rs6071524	1	1
		rs2103655			rs2103655	1	1
20	37425957	rs2103655	20	37429120	rs563568207	0.972263	0.995222
20	37425957	rs2103655	20	37429120	rs35375139	0.972263	0.995222
20	37425957	rs2103655	20	37429120	rs563568207	0.972263	0.995222
20	37425957	rs2103655	20	37429120	rs35375139	0.972263	0.995222
20	37425957	rs2103655	20	37424195	rs6124071	0.936236	1
20	37425957	rs2103655	20	37424195	rs6124071	0.936236	1
20	37425957	rs2103655	20	37422828	rs4456761	0.915566	0.971137
20	37425957	rs2103655	20	37422828	rs4456761	0.915566	0.971137
12	123676762	rs2102949	12	123677809	rs4460848	1	1
		rs2102949			rs2102949	1	1
12	123676762	rs2102949	12	123673257	rs1790088	0.921485	1
12	123676762	rs2102949	12	123680562	rs1727286	0.921485	1
		rs2098651			rs2098651	1	1
5	166991269	rs2098651	5	166992077	rs4869056	0.96784	0.986807
5	166991269	rs2098651	5	166994056	rs34720820	0.944734	0.99541
5	166991269	rs2098651	5	166992707	rs11747772	0.942484	0.990847
5	166991269	rs2098651	5	166993971	rs986391	0.942484	0.990847
5	166991269	rs2098651	5	166988966	rs888974	0.927775	0.990657
5	166991269	rs2098651	5	166990961	rs2080974	0.926097	1
5	166991269	rs2098651	5	166990962	rs2080975	0.924016	1
5	166991269	rs2098651	5	166991038	rs2080976	0.924016	1
5	166991269	rs2098651	5	166991695	rs13186288	0.924016	1
5	166991269	rs2098651	5	166990694	rs2336895	0.921706	0.995258
5	166991269	rs2098651	5	166989241	rs10071347	0.919403	0.990545
5	166991269	rs2098651	5	166989512	rs4044321	0.919403	0.990545
5	166991269	rs2098651	5	166992246	rs4869058	0.919403	0.990545
5	166991269	rs2098651	5	166992759	rs11738110	0.919403	0.990545
5	166991269	rs2098651	5	166989940	rs2336893	0.917314	0.990516
5	166991269	rs2098651	5	166990594	rs2336894	0.917314	0.990516
5	166991269	rs2098651	5	166988584	rs1862347	0.908972	0.9904
6	29365422	rs2073149	6	29365644	rs7770882	1	1
6	29365422	rs2073149	6	29368664	rs9257843	1	1
		rs2073149			rs2073149	1	1
6	29365422	rs2073149	6	29369014	rs9257845	0.998011	1
6	29365422	rs2073149	6	29363696	rs9257828	0.9686	1
6	29365422	rs2073149	6	29369518	rs2394607	0.9686	1
6	29365422	rs2073149	6	29360775	rs1362064	0.951317	1
6	29365422	rs2073149	6	29362506	rs9257824	0.949413	1
6	29365422	rs2073149	6	29367741	rs4713221	0.947512	1
6	29365422	rs2073149	6	29361272	rs9257821	0.945613	1
6	29365422	rs2073149	6	29365240	rs2073150	0.945613	1
6	29365422	rs2073149	6	29366041	rs4713219	0.945613	1
6	29365422	rs2073149	6	29367497	rs4713220	0.945613	1
6	29365422	rs2073149	6	29367531	rs4711186	0.945613	1
6	29365422	rs2073149	6	29367589	rs4711187	0.945613	1
6	29365422	rs2073149	6	29368133	rs9257838	0.945613	1
6	29365422	rs2073149	6	29368282	rs1819784	0.945613	1
6	29365422	rs2073149	6	29369107	rs9257847	0.945613	1
6	29365422	rs2073149	6	29369200	rs2894098	0.945613	1
6	29365422	rs2073149	6	29369205	rs2394603	0.945613	1
6	29365422	rs2073149	6	29369351	rs2394606	0.945613	1
6	29365422	rs2073149	6	29369671	rs1419634	0.945613	1
6	29365422	rs2073149	6	29370129	rs9257849	0.945613	1
6	29365422	rs2073149	6	29360676	rs1362065	0.943719	1
6	29365422	rs2073149	6	29361369	rs9257822	0.943719	1
6	29365422	rs2073149	6	29361734	rs9257823	0.943719	1
6	29365422	rs2073149	6	29362695	rs9257825	0.943719	1
6	29365422	rs2073149	6	29362902	rs9257827	0.943719	1
6	29365422	rs2073149	6	29363807	rs9257829	0.943719	1
6	29365422	rs2073149	6	29364120	rs4713215	0.943719	1
6	29365422	rs2073149	6	29364146	rs4713216	0.943719	1
6	29365422	rs2073149	6	29364324	rs4713217	0.943719	1
6	29365422	rs2073149	6	29364614	rs9257834	0.943719	1
6	29365422	rs2073149	6	29364642	rs4987411	0.943719	1
6	29365422	rs2073149	6	29364834	rs2073153	0.943719	1
6	29365422	rs2073149	6	29364950	rs2073151	0.943719	1
6	29365422	rs2073149	6	29365973	rs4713218	0.943719	1
6	29365422	rs2073149	6	29366264	rs2158279	0.943719	1
6	29365422	rs2073149	6	29366376	rs1024470	0.943719	1
6	29365422	rs2073149	6	29367398	rs1028411	0.943719	1
6	29365422	rs2073149	6	29367879	rs9257836	0.943719	1
6	29365422	rs2073149	6	29368569	rs9257842	0.943719	1
6	29365422	rs2073149	6	29369032	rs9257846	0.943719	1
6	29365422	rs2073149	6	29369319	rs2394605	0.943719	1
6	29365422	rs2073149	6	29369947	rs9257848	0.943719	1
6	29365422	rs2073149	6	29361123	rs2022077	0.941617	0.995774
6	29365422	rs2073149	6	29364814	rs2073154	0.941617	0.995774
6	29365422	rs2073149	6	29361115	rs2022078	0.937428	0.987376
6	29365422	rs2073149	6	29362292	rs1362063	0.931177	0.974917
7	104930249	rs2057884	7	104927585	rs7789569	1	1
7	104930249	rs2057884	7	104928868	rs7811681	1	1
7	104930249	rs2057884	7	104929063	rs6466055	1	1
7	104930249	rs2057884	7	104929266	rs6466056	1	1
7	104930249	rs2057884	7	104929632	rs12705304	1	1
7	104930249	rs2057884	7	104929836	rs2057883	1	1
		rs2057884			rs2057884	1	1
7	104930249	rs2057884	7	104927775	rs7806591	0.976266	1
7	104930249	rs2057884	7	104931337	rs10247799	0.976266	1
7	104930249	rs2057884	7	104934270	rs66599006	0.976266	1
7	104930249	rs2057884	7	104934958	rs140733718	0.976266	1
7	104930249	rs2057884	7	104930643	rs200640374	0.929219	0.995252
7	104930249	rs2057884	7	104933898	rs34203426	-1	-1
		rs2053079			rs2053079	1	1
19	30987422	rs2053079	19	30987103	rs919803	0.926796	0.989278
19	30987422	rs2053079	19	30989520	rs5827718	0.909535	0.994564
19	30987422	rs2053079	19	30989520	rs80011541	0.909535	0.994564
19	30987422	rs2053079	19	30990164	rs142600756	0.90595	0.971269
19	30987422	rs2053079	19	30990769	rs3786799	0.90595	0.971269
19	30987422	rs2053079	19	30990699	rs3786800	0.903321	0.971147
19	30987422	rs2053079	19	30991650	rs2075419	0.903321	0.971147
19	30987422	rs2053079	19	30989942	rs190257726	0.90069	0.971023
19	30987422	rs2053079	19	30989940	rs200831898	0.895427	0.970772
		rs2047568			rs2047568	1	1
12	121243789	rs2047568	12	121245157	rs2893876	0.998011	1
6	28011651	rs202906	6	28011515	rs149949	1	1
		rs202906			rs202906	1	1
6	30174130	rs2021722	6	30169474	rs2284166	1	1
6	30174130	rs2021722	6	30170279	rs2517610	1	1
6	30174130	rs2021722	6	30170509	rs1117490	1	1
6	30174130	rs2021722	6	30170905	rs1117488	1	1
6	30174130	rs2021722	6	30170969	rs1117487	1	1
6	30174130	rs2021722	6	30171368	rs2523714	1	1
6	30174130	rs2021722	6	30171826	rs2844776	1	1
6	30174130	rs2021722	6	30174632	rs885912	1	1
		rs2021722			rs2021722	1	1
6	30174130	rs2021722	6	30169931	rs563936332	0.993343	1
6	30174130	rs2021722	6	30170524	rs2523716	0.993343	1
6	30174130	rs2021722	6	30171416	rs2517608	0.993343	1
6	30174130	rs2021722	6	30172512	rs971570	0.993343	1
6	30174130	rs2021722	6	30173329	rs2523713	0.993343	1
6	30174130	rs2021722	6	30169326	rs2517611	0.983333	1
6	30174130	rs2021722	6	30170627	rs368883278	0.979964	0.993201
		rs201910565			rs201910565	1	1
1	96561800	rs201910565	1	96561418	rs223239	0.986339	0.99539
1	96561800	rs201910565	1	96564856	rs686101	0.986339	0.99539
		rs200986			rs200986	1	1
		rs2007044			rs2007044	1	1
12	2344959	rs2007044	12	2340797	rs34382810	0.906324	1
12	2344959	rs2007044	12	2344643	rs769087	0.895171	1
12	2344959	rs2007044	12	2344643	rs769087	0.895171	1
12	2344959	rs2007044	12	2345294	rs1006737	0.895171	1
12	2344959	rs2007044	12	2346392	rs2159100	0.895171	1
12	2344959	rs2007044	12	2346392	rs2159100	0.895171	1
12	2344959	rs2007044	12	2346829	rs12315711	0.895171	1
12	2344959	rs2007044	12	2346829	rs12315711	0.895171	1
		rs2003490			rs2003490	1	1
14	75377554	rs2003490	14	75377691	rs2005864	0.993993	1
14	75377554	rs2003490	14	75378184	rs3213716	0.904088	0.986672
14	75377554	rs2003490	14	75373010	rs3742786	-0.95883	-1
14	75377554	rs2003490	14	75377351	rs8014289	-0.990013	-1
		rs199503			rs199503	1	1
17	44862161	rs199503	17	44860020	rs70600	0.994199	1
17	44862161	rs199503	17	44862346	rs199502	0.946697	0.982311
17	44862161	rs199503	17	44865497	rs199499	0.900027	0.932551
17	44862161	rs199503	17	44858837	rs199508	-0.903446	-1
17	44862161	rs199503	17	44862612	rs199501	-0.912963	-1
17	44862161	rs199503	17	44859030	rs199506	-0.982604	-0.982604
17	44862161	rs199503	17	44859143	rs415430	-0.991297	-1
17	44862161	rs199503	17	44859147	rs430685	-0.991297	-1
17	44862161	rs199503	17	44859409	rs199505	-0.994199	-1
17	44862161	rs199503	17	44859714	rs70602	-0.994199	-1
17	44862161	rs199503	17	44861002	rs199504	-0.997109	-1
17	44862161	rs199503	17	44857351	rs199512	-1	-1
17	44862161	rs199503	17	44857928	rs199510	-1	-1
17	44862161	rs199503	17	44858727	rs199509	-1	-1
17	44862161	rs199503	17	44858854	rs199507	-1	-1
		rs1986252			rs1986252	1	1
5	60754418	rs1986252	5	60751466	rs10939903	0.982139	0.99196
6	26466388	rs1977199	6	26466391	rs1977200	1	1
		rs1977199			rs1977199	1	1
14	42097936	rs1950829	14	42095231	rs8015100	1	1
		rs1950829			rs1950829	1	1
14	42097936	rs1950829	14	42096099	rs8020581	0.98812	1
14	42097936	rs1950829	14	42102854	rs1950831	0.978317	1
14	42097936	rs1950829	14	42093430	rs8003822	0.978317	1
14	42097936	rs1950829	14	42094468	rs5808147	0.978317	1
		rs193267147			rs193267147	1	1
1	73829222	rs1923217	1	73825494	rs138449402	1	1
1	73829222	rs1923217	1	73829004	rs35478939	1	1
		rs1923217			rs1923217	1	1
1	73829222	rs1923217	1	73830512	rs60114427	0.991989	0.995974
		rs191843781			rs191843781	1	1
		rs191269336			rs191269336	1	1
		rs191239160			rs191239160	1	1
		rs1906252			rs1906252	1	1
6	98550288	rs1906252	6	98549800	rs9401593	0.998013	1
6	98550288	rs1906252	6	98555271	rs9375188	0.998013	1
6	98550288	rs1906252	6	98553893	rs1487441	0.996031	1
6	98550288	rs1906252	6	98547978	rs9385269	0.928612	0.995721
11	24398589	rs1899546	11	24400005	rs1159574	1	1
11	24398589	rs1899546	11	24402737	rs1443040	1	1
11	24398589	rs1899546	11	24398178	rs10834329	1	1
11	24398589	rs1899546	11	24399180	rs11027852	1	1
		rs1899546			rs1899546	1	1
11	24398589	rs1899546	11	24400500	rs57398571	0.997992	1
11	24398589	rs1899546	11	24401599	rs7127372	0.997992	1
11	24398589	rs1899546	11	24402046	rs72875849	0.997992	1
11	24398589	rs1899546	11	24402622	rs11027854	0.997992	1
11	24398589	rs1899546	11	24402755	rs12416942	0.997992	1
11	24398589	rs1899546	11	24398832	rs1159408	0.997992	1
11	24398589	rs1899546	11	24397224	rs35846200	0.997991	1
11	24398589	rs1899546	11	24393885	rs11027845	0.995979	0.995979
11	24398589	rs1899546	11	24393903	rs1157929	0.995979	0.995979
11	24398589	rs1899546	11	24394814	rs11027846	0.995979	0.995979
11	24398589	rs1899546	11	24395220	rs72875837	0.995979	0.995979
11	24398589	rs1899546	11	24395950	rs1470279	0.995979	0.995979
11	24398589	rs1899546	11	24397552	rs1470277	0.978074	1
11	24398589	rs1899546	11	24397675	rs1470276	0.978074	1
11	24398589	rs1899546	11	24394100	rs1157931	0.976022	0.995888
11	24398589	rs1899546	11	24396318	rs11027849	0.976022	0.995888
11	24398589	rs1899546	11	24400693	rs559092039	0.971564	0.995792
11	24398589	rs1899546	11	24400693	rs5790397	0.971564	0.995792
11	24398589	rs1899546	11	24400937	rs17306894	0.958816	1
11	24398589	rs1899546	11	24398194	rs10834330	0.956904	1
		rs189600472			rs189600472	1	1
		rs188190243			rs188190243	1	1
		rs188099135			rs188099135	1	1
		rs186229361			rs186229361	1	1
		rs186129480			rs186129480	1	1
		rs185717927			rs185717927	1	1
		rs184981897			rs184981897	1	1
		rs184538485			rs184538485	1	1
6	32490365	rs184538485	6	32490377	rs187064714	0.991734	1
		rs184153866			rs184153866	1	1
		rs184123737			rs184123737	1	1
		rs182908437			rs182908437	1	1
		rs182087722			rs182087722	1	1
		rs180778602			rs180778602	1	1
		rs1806153			rs1806153	1	1
		rs1793889			rs1793889	1	1
		rs17843707			rs17843707	1	1
1	98502339	rs1782810	1	98502933	rs1625579	1	1
1	98502339	rs1782810	1	98502933	rs1625579	1	1
		rs1782810			rs1782810	1	1
1	98502339	rs1782810	1	98501983	rs1702294	0.997011	1
1	98502339	rs1782810	1	98501983	rs1702294	0.997011	1
		rs17693963			rs17693963	1	1
1	177306386	rs17659437	1	177302384	rs76867403	1	1
		rs17659437			rs17659437	1	1
1	177306386	rs17659437	1	177309489	rs4650963	0.897584	0.923799
		rs174592			rs174592	1	1
11	61618607	rs174592	11	61621555	rs174599	0.981132	0.983191
11	61618607	rs174592	11	61623139	rs174601	0.97696	0.979009
11	61618607	rs174592	11	61620627	rs143352979	0.925636	0.95697
11	61618607	rs174592	11	61614425	rs5792239	0.897064	0.910367
11	61618607	rs174592	11	61619828	rs174594	-0.98537	-0.991576
3	157954917	rs1730054	3	157950027	rs10663357	1	1
3	157954917	rs1730054	3	157950811	rs34083277	1	1
3	157954917	rs1730054	3	157950880	rs827123	1	1
3	157954917	rs1730054	3	157951503	rs1724676	1	1
3	157954917	rs1730054	3	157952209	rs1724677	1	1
3	157954917	rs1730054	3	157953172	rs827125	1	1
3	157954917	rs1730054	3	157953917	rs827124	1	1
3	157954917	rs1730054	3	157956641	rs1070894	1	1
3	157954917	rs1730054	3	157956877	rs827169	1	1
3	157954917	rs1730054	3	157957001	rs699919	1	1
3	157954917	rs1730054	3	157958418	rs699917	1	1
3	157954917	rs1730054	3	157958515	rs699916	1	1
3	157954917	rs1730054	3	157958716	rs827172	1	1
		rs1730054			rs1730054	1	1
		rs17292804			rs17292804	1	1
3	2547785	rs17194490	3	2549509	rs67888396	1	1
3	2547785	rs17194490	3	2549590	rs67733815	1	1
3	2547785	rs17194490	3	2550092	rs17786957	1	1
		rs17194490			rs17194490	1	1
3	2547785	rs17194490	3	2547698	rs144332094	0.9963	1
5	60499130	rs171748	5	60503132	rs150534	1	1
		rs171748			rs171748	1	1
5	60499130	rs171748	5	60496391	rs159538	0.977827	0.987755
5	60499130	rs171748	5	60500272	rs159365	0.930915	1
1	98501983	rs1702294	1	98497175	rs1198572	1	1
		rs1702294			rs1702294	1	1
1	98501983	rs1702294	1	98502933	rs1625579	0.997011	1
1	98501983	rs1702294	1	98502933	rs1625579	0.997011	1
1	98501983	rs1702294	1	98502339	rs1782810	0.997011	1
1	98501983	rs1702294	1	98502339	rs1782810	0.997011	1
		rs169738			rs169738	1	1
6	33537545	rs169738	6	33532584	rs210126	0.918344	1
6	33537545	rs169738	6	33536796	rs210133	0.918092	0.995383
		rs16854048			rs16854048	1	1
4	42123727	rs16854048	4	42124361	rs13103909	0.987443	1
4	42123727	rs16854048	4	42124751	rs7657111	0.987443	1
1	98502933	rs1625579	1	98502339	rs1782810	1	1
1	98502933	rs1625579	1	98502339	rs1782810	1	1
		rs1625579			rs1625579	1	1
1	98502933	rs1625579	1	98501983	rs1702294	0.997011	1
1	98502933	rs1625579	1	98501983	rs1702294	0.997011	1
1	98502933	rs1625579	1	98507695	rs4292998	0.997011	1
		rs1620977			rs1620977	1	1
		rs1615350			rs1615350	1	1
12	123650334	rs1615350	12	123648031	rs1727293	0.926357	1
12	123650334	rs1615350	12	123653255	rs143989762	0.925877	0.994849
3	157856145	rs1589526	3	157856336	rs9852745	1	1
3	157856145	rs1589526	3	157856420	rs4318510	1	1
3	157856145	rs1589526	3	157857109	rs6441175	1	1
		rs1589526			rs1589526	1	1
3	157856145	rs1589526	3	157857461	rs7623618	0.995821	1
3	157856145	rs1589526	3	157857860	rs6777853	0.995821	1
3	157856145	rs1589526	3	157859168	rs4679821	0.995821	1
3	157856145	rs1589526	3	157859504	rs1609524	0.995821	1
3	157856145	rs1589526	3	157860081	rs1609523	0.995821	1
3	157856145	rs1589526	3	157857971	rs6777968	0.993718	0.995802
3	157856145	rs1589526	3	157860569	rs57977692	0.989519	0.991596
3	157856145	rs1589526	3	157860566	rs11426021	0.987426	0.987426
3	157856145	rs1589526	3	157860567	rs60265176	0.987426	0.987426
2	198807014	rs1518367	2	198805097	rs1983359	1	1
2	198807014	rs1518367	2	198805837	rs11887138	1	1
2	198807014	rs1518367	2	198809409	rs1518365	1	1
2	198807014	rs1518367	2	198810130	rs1518363	1	1
		rs1518367			rs1518367	1	1
		rs151267808			rs151267808	1	1
		rs150680405			rs150680405	1	1
		rs150430679			rs150430679	1	1
5	45326772	rs1501361	5	45325914	rs6888352	1	1
		rs1501361			rs1501361	1	1
		rs149998036			rs149998036	1	1
		rs149979052			rs149979052	1	1
		rs149961934			rs149961934	1	1
		rs149915948			rs149915948	1	1
		rs1498232			rs1498232	1	1
1	30433950	rs1498232	1	30431559	rs1009080	0.995332	1
1	30433950	rs1498232	1	30432218	rs4949526	0.992999	1
1	30433950	rs1498232	1	30433885	rs6679167	0.99299	0.995314
1	30433950	rs1498232	1	30433404	rs267698	0.981354	1
1	30433950	rs1498232	1	30430365	rs267700	0.979029	1
1	30433950	rs1498232	1	30435999	rs2008141	0.979029	1
1	30433950	rs1498232	1	30429957	rs12740833	0.976704	1
1	30433950	rs1498232	1	30434075	rs569061439	0.96271	0.967209
1	30433950	rs1498232	1	30434075	rs557277374	0.96271	0.967209
1	30433950	rs1498232	1	30434936	rs12044736	0.92235	0.985379
		rs149787317			rs149787317	1	1
		rs149721896			rs149721896	1	1
		rs149544854			rs149544854	1	1
		rs1484144			rs1484144	1	1
4	80217596	rs1484144	4	80217740	rs1484145	0.998011	1
4	80217596	rs1484144	4	80218289	rs1038425	0.998011	1
4	80217596	rs1484144	4	80221082	rs11332553	0.998011	1
4	80217596	rs1484144	4	80218411	rs9998799	0.90492	0.995615
4	80217596	rs1484144	4	80221214	rs17441732	0.90492	0.995615
		rs147976543			rs147976543	1	1
		rs147875011			rs147875011	1	1
		rs147793969			rs147793969	1	1
		rs146827975			rs146827975	1	1
		rs146201420			rs146201420	1	1
		rs145607970			rs145607970	1	1
		rs145547914			rs145547914	1	1
		rs145501595			rs145501595	1	1
		rs145470632			rs145470632	1	1
		rs1452075			rs1452075	1	1
3	62481062	rs1452075	3	62478785	rs9311841	0.992683	0.995108
3	62481062	rs1452075	3	62482887	rs7429220	-0.91949	-0.994521
3	62481062	rs1452075	3	62482926	rs62243489	-0.970637	-0.975401
		rs145076523			rs145076523	1	1
		rs144911693			rs144911693	1	1
		rs144762289			rs144762289	1	1
		rs144660248			rs144660248	1	1
		rs144649399			rs144649399	1	1
		rs144532965			rs144532965	1	1
		rs144304366			rs144304366	1	1
18	53554732	rs144158419	18	53550936	rs72934586	1	1
		rs144158419			rs144158419	1	1
18	53554732	rs144158419	18	53556873	rs148652326	0.993629	1
		rs144018888			rs144018888	1	1
		rs142972412			rs142972412	1	1
6	32454836	rs142972412	6	32455032	rs147610934	0.912934	0.993831
6	32454836	rs142972412	6	32454898	rs114141268	0.910011	0.927583
6	32454836	rs142972412	6	32454919	rs139465672	0.90706	0.932297
		rs142790902			rs142790902	1	1
		rs142601889			rs142601889	1	1
		rs142520578			rs142520578	1	1
1	177374762	rs142462188	1	177370032	rs16851203	1	1
1	177374762	rs142462188	1	177371759	rs377198535	1	1
1	177374762	rs142462188	1	177374261	rs368595017	1	1
1	177374762	rs142462188	1	177376380	rs72724845	1	1
1	177374762	rs142462188	1	177377679	rs4652249	1	1
1	177374762	rs142462188	1	177378471	rs76227043	1	1
1	177374762	rs142462188	1	177378528	rs143783363	1	1
		rs142462188			rs142462188	1	1
6	27622083	rs141342723	6	27619690	rs142766897	1	1
6	27622083	rs141342723	6	27624639	rs34543938	1	1
		rs141342723			rs141342723	1	1
		rs140865314			rs140865314	1	1
		rs140849564			rs140849564	1	1
6	32490606	rs140849564	6	32490599	rs528638684	0.939888	1
1	150031489	rs140505938	1	150026543	rs113607766	1	1
1	150031489	rs140505938	1	150026822	rs7540847	1	1
1	150031489	rs140505938	1	150031131	rs113530083	1	1
		rs140505938			rs140505938	1	1
1	150031489	rs140505938	1	150027003	rs7550323	0.996475	1
1	150031489	rs140505938	1	150032220	rs72692886	0.996475	1
1	150031489	rs140505938	1	150029935	rs55647342	0.982659	1
1	150031489	rs140505938	1	150027485	rs2169895	-0.972583	-1
		rs140502984			rs140502984	1	1
		rs140364877			rs140364877	1	1
7	1885177	rs140364877	7	1885414	rs10233560	0.993504	1
7	1885177	rs140364877	7	1886387	rs6953693	0.993504	1
7	1885177	rs140364877	7	1886534	rs6952808	0.993504	1
7	1885177	rs140364877	7	1887361	rs6957894	0.993504	1
7	1885177	rs140364877	7	1887929	rs4719318	0.993504	1
7	1885177	rs140364877	7	1888179	rs10713007	0.991315	0.995634
7	1885177	rs140364877	7	1888184	rs59248873	0.991315	0.995634
7	1885177	rs140364877	7	1882226	rs12540579	0.991286	0.995619
7	1885177	rs140364877	7	1886724	rs6977733	0.989127	0.991281
7	1885177	rs140364877	7	1886864	rs6954521	0.989127	0.991281
7	1885177	rs140364877	7	1886871	rs6978048	0.989127	0.991281
7	1885177	rs140364877	7	1886936	rs6954673	0.989127	0.991281
7	1885177	rs140364877	7	1888093	rs4719319	0.989127	0.991281
7	1885177	rs140364877	7	1882469	rs10950400	0.986941	0.986941
7	1885177	rs140364877	7	1884629	rs4449693	0.986941	0.986941
7	1885177	rs140364877	7	1885143	rs13226911	0.986941	0.986941
7	1885177	rs140364877	7	1885063	rs58222895	0.984757	0.986904
7	1885177	rs140364877	7	1885068	rs35729895	0.984757	0.986904
7	1885177	rs140364877	7	1889520	rs10260585	0.982588	0.982588
7	1885177	rs140364877	7	1880698	rs10950399	0.947805	1
7	1885177	rs140364877	7	1881368	rs4236271	0.943809	1
7	1885177	rs140364877	7	1881812	rs4719311	0.943515	0.995473
		rs139547629			rs139547629	1	1
6	32485943	rs139547629	6	32485962	rs145340642	0.994574	1
6	32485943	rs139547629	6	32485948	rs112200867	0.95062	0.994451
		rs139480376			rs139480376	1	1
		rs139099016			rs139099016	1	1
		rs138984909			rs138984909	1	1
		rs138850297			rs138850297	1	1
		rs138748649			rs138748649	1	1
		rs1378559			rs1378559	1	1
		rs1363103			rs1363103	1	1
5	103917836	rs1363103	5	103914522	rs13164188	0.993785	0.995846
5	103917836	rs1363103	5	103914563	rs35981582	0.993785	0.995846
5	103917836	rs1363103	5	103917538	rs10477835	0.991722	0.99584
5	103917836	rs1363103	5	103918951	rs140496309	0.98635	0.990852
		rs1353545			rs1353545	1	1
3	60287844	rs1353545	3	60292605	rs4679524	0.995616	1
3	60287844	rs1353545	3	60290170	rs741897	0.995601	0.995601
3	60287844	rs1353545	3	60290720	rs932273	0.995601	0.995601
3	60287844	rs1353545	3	60291126	rs6780613	0.993399	0.995588
3	60287844	rs1353545	3	60290062	rs741896	0.991199	0.995575
		rs1339227			rs1339227	1	1
6	73155700	rs1339227	6	73154799	rs1416544	0.997795	1
6	73155700	rs1339227	6	73155284	rs2815731	0.997795	1
6	73155700	rs1339227	6	73155288	rs2789605	0.997795	1
6	73155700	rs1339227	6	73153219	rs72038510	0.917195	1
6	73155700	rs1339227	6	73157925	rs1856507	0.905144	0.972104
		rs133047			rs133047	1	1
		rs13240464			rs13240464	1	1
7	110898914	rs13240464	7	110901228	rs2109299	0.980947	0.995677
7	110898914	rs13240464	7	110894777	rs7810543	0.97882	0.982976
7	110898914	rs13240464	7	110896832	rs7804021	0.9788	0.991378
		rs13218591			rs13218591	1	1
6	26376831	rs13218591	6	26374902	rs733528	0.9639	0.990015
6	26376831	rs13218591	6	26375142	rs2073528	0.9639	0.990015
6	26376831	rs13218591	6	26375641	rs545900370	0.9639	0.990015
6	26376831	rs13218591	6	26375641	rs9348715	0.9639	0.990015
6	26376831	rs13218591	6	26374409	rs9379870	0.961449	0.985075
6	26376831	rs13218591	6	26376160	rs1985732	0.935188	0.937436
6	28306670	rs13217619	6	28305507	rs35030260	1	1
		rs13217619			rs13217619	1	1
6	28306670	rs13217619	6	28304383	rs67340775	0.992198	1
		rs13212562			rs13212562	1	1
6	27300309	rs13212562	6	27301511	rs56401801	0.924144	1
3	36842622	rs13072940	3	36842020	rs35481323	1	1
		rs13072940			rs13072940	1	1
		rs12967143			rs12967143	1	1
18	52752016	rs12966547	18	52747688	rs4128242	1	1
18	52752016	rs12966547	18	52747688	rs4128242	1	1
18	52752016	rs12966547	18	52747688	rs4128242	1	1
18	52752016	rs12966547	18	52747870	rs4131791	1	1
18	52752016	rs12966547	18	52747870	rs4131791	1	1
18	52752016	rs12966547	18	52748079	rs35091028	1	1
18	52752016	rs12966547	18	52748079	rs35091028	1	1
18	52752016	rs12966547	18	52748079	rs35091028	1	1
18	52752016	rs12966547	18	52749215	rs5825114	1	1
18	52752016	rs12966547	18	52749215	rs5825114	1	1
18	52752016	rs12966547	18	52749215	rs5825114	1	1
18	52752016	rs12966547	18	52751707	rs12969453	1	1
18	52752016	rs12966547	18	52751707	rs12969453	1	1
18	52752016	rs12966547	18	52751707	rs12969453	1	1
18	52752016	rs12966547	18	52752653	rs10533339	1	1
18	52752016	rs12966547	18	52752653	rs10533339	1	1
18	52752016	rs12966547	18	52752653	rs10533339	1	1
18	52752016	rs12966547	18	52752699	rs4801131	1	1
18	52752016	rs12966547	18	52752699	rs4801131	1	1
18	52752016	rs12966547	18	52752699	rs4801131	1	1
		rs12966547			rs12966547	1	1
18	52752016	rs12966547	18	52750171	rs36114915	0.997905	1
18	52752016	rs12966547	18	52750171	rs36114915	0.997905	1
18	52752016	rs12966547	18	52750171	rs36114915	0.997905	1
18	52752016	rs12966547	18	52750468	rs4309482	0.997905	1
18	52752016	rs12966547	18	52750468	rs4309482	0.997905	1
18	52752016	rs12966547	18	52750468	rs4309482	0.997905	1
18	52752016	rs12966547	18	52750687	rs11874716	0.997905	1
18	52752016	rs12966547	18	52750687	rs11874716	0.997905	1
18	52752016	rs12966547	18	52751296	rs35360904	0.997905	1
18	52752016	rs12966547	18	52751296	rs35360904	0.997905	1
18	52752016	rs12966547	18	52751296	rs35360904	0.997905	1
		rs12958048			rs12958048	1	1
18	53101597	rs12958048	18	53101859	rs12969536	0.920112	1
18	53101597	rs12958048	18	53101903	rs12969553	0.900932	1
18	53101597	rs12958048	18	53103738	rs4341827	0.900932	1
18	53101597	rs12958048	18	53105557	rs33991809	-0.898177	-1
18	53101597	rs12958048	18	53099660	rs76686893	-0.905846	-0.975169
		rs12954356			rs12954356	1	1
		rs12948749			rs12948749	1	1
17	17949801	rs12948749	17	17952438	rs11652894	0.995926	0.995926
17	17949801	rs12948749	17	17952438	rs11652894	0.995926	0.995926
17	17949801	rs12948749	17	17947709	rs2955382	0.912977	0.9956
17	17949801	rs12948749	17	17950162	rs12939020	0.908736	0.995455
17	17949801	rs12948749	17	17949788	rs7207461	0.907109	1
17	17949801	rs12948749	17	17946622	rs2955358	0.90488	0.995431
17	17949801	rs12948749	17	17948474	rs2955355	0.90488	0.995431
17	17949801	rs12948749	17	17949956	rs7210400	0.90488	0.995431
17	17949801	rs12948749	17	17953001	rs4925136	0.90488	0.995431
17	17949801	rs12948749	17	17953001	rs4925136	0.90488	0.995431
17	17949801	rs12948749	17	17945499	rs2955381	0.902954	0.995419
17	17949801	rs12948749	17	17946729	rs2955359	0.902954	0.995419
17	17949801	rs12948749	17	17948715	rs2955354	0.902954	0.995419
17	17949801	rs12948749	17	17948978	rs2955353	0.902954	0.995419
17	17949801	rs12948749	17	17950000	rs12940282	0.902954	0.995419
17	17949801	rs12948749	17	17952446	rs8070731	0.902954	0.995419
17	17949801	rs12948749	17	17952446	rs8070731	0.902954	0.995419
17	17949801	rs12948749	17	17952867	rs4925135	0.902954	0.995419
17	17949801	rs12948749	17	17952867	rs4925135	0.902954	0.995419
17	17949801	rs12948749	17	17953547	rs2955350	0.902954	0.995419
17	17949801	rs12948749	17	17953547	rs2955350	0.902954	0.995419
17	17949801	rs12948749	17	17954727	rs8080602	0.902954	0.995419
17	17949801	rs12948749	17	17954727	rs8080602	0.902954	0.995419
17	17949801	rs12948749	17	17946400	rs2955357	0.902656	0.990887
17	17949801	rs12948749	17	17954763	rs8080334	0.901031	0.995407
17	17949801	rs12948749	17	17954763	rs8080334	0.901031	0.995407
16	13752355	rs12925872	16	13753383	rs8055219	1	1
16	13752355	rs12925872	16	13753383	rs8055219	1	1
16	13752355	rs12925872	16	13753383	rs8055219	1	1
		rs12925872			rs12925872	1	1
16	13752355	rs12925872	16	13751824	rs11864886	0.99742	1
16	13752355	rs12925872	16	13751824	rs11864886	0.99742	1
16	13752355	rs12925872	16	13751824	rs11864886	0.99742	1
16	13752355	rs12925872	16	13747802	rs1076884	-0.994852	-1
16	13752355	rs12925872	16	13747802	rs1076884	-0.994852	-1
16	13752355	rs12925872	16	13747802	rs1076884	-0.994852	-1
16	13752355	rs12925872	16	13748915	rs7499362	-0.994852	-1
16	13752355	rs12925872	16	13748915	rs7499362	-0.994852	-1
16	13752355	rs12925872	16	13748915	rs7499362	-0.994852	-1
16	13752355	rs12925872	16	13750693	rs7185124	-0.994852	-1
16	13752355	rs12925872	16	13750693	rs7185124	-0.994852	-1
16	13752355	rs12925872	16	13750693	rs7185124	-0.994852	-1
16	13752355	rs12925872	16	13749264	rs7499750	-0.99742	-1
16	13752355	rs12925872	16	13749264	rs7499750	-0.99742	-1
16	13752355	rs12925872	16	13749264	rs7499750	-0.99742	-1
16	13752355	rs12925872	16	13750218	rs7403809	-0.99742	-1
16	13752355	rs12925872	16	13750218	rs7403809	-0.99742	-1
16	13752355	rs12925872	16	13749858	rs7405404	-0.99742	-1
16	13752355	rs12925872	16	13749858	rs7405404	-0.99742	-1
		rs12898460			rs12898460	1	1
15	38986812	rs12898460	15	38986367	rs12912251	0.992309	0.994857
15	38986812	rs12898460	15	38988096	rs12903120	0.992309	0.994857
15	38986812	rs12898460	15	38988106	rs35102843	0.992309	0.994857
15	38986812	rs12898460	15	38988390	rs7163869	0.992309	0.994857
15	38986812	rs12898460	15	38988759	rs7171233	0.992309	0.994857
15	38986812	rs12898460	15	38988814	rs7165988	0.992309	0.994857
15	38986812	rs12898460	15	38989120	rs71403553	0.989742	0.994838
15	38986812	rs12898460	15	38989604	rs34356257	0.987175	0.994818
15	38986812	rs12898460	15	38989656	rs34141940	0.987175	0.994818
[truncated: 584 more rows]
