# Supplementary material for: De novo network analysis reveals autism causal genes and developmental links to co-occurring traits
Source: Life Sci Alliance. 2023 Aug 8;6(10):e202302142. doi: 10.26508/lsa.202302142 (PMC10410065; doi:10.26508/lsa.202302142)
Supplement: Supplementary file 3 [file LSA-2023-02142_TableS3.xlsx]

## Sheet: S3
Supplementary Table S3. Traits associated with autism - output from Multimorbid3D using STRING
level	trait	total_gwas_snps	trait_snps	eqtls_in_catalog	trait_eqtls	pval	adj_pval	sim_count	sim_pval	tissue
level0	Schizophrenia	168713	1341	1388	88	6.73733e-50	4.32537e-47	25	0.026	fetal
level0	Parkinson's disease	168713	231	1388	19	1.31197e-13	8.42282e-11	85	0.086	fetal
level0	Ovarian cancer in BRCA1 mutation carriers	168713	8	1388	3	3.01703e-05	0.0193693	15	0.016	fetal
level0	Comprehensive strength and appendicular lean mass	168713	2	1388	2	6.7635e-05	0.0434217	22	0.023	fetal
level0	Intracranial volume	168713	9	1388	3	4.49773e-05	0.0288754	10	0.011	fetal
level0	Plasma omega-3 polyunsaturated fatty acid levels (alphalinolenic acid)	168713	20	1388	6	1.07737e-08	6.91674e-06	22	0.023	fetal
level0	Post bronchodilator FEV1	168713	1182	1388	96	1.1655e-62	7.48249e-60	51	0.052	fetal
level0	Post bronchodilator FEV1/FVC ratio	168713	1627	1388	74	1.10318e-31	7.08243e-29	37	0.038	fetal
level0	Depression	168713	230	1388	10	2.52635e-05	0.0162192	0	0.001	fetal
level0	Glycerophospholipid levels	168713	19	1388	10	1.18811e-16	7.62764e-14	29	0.03	fetal
level0	LDL cholesterol levels	168713	373	1388	13	1.73919e-05	0.0111656	28	0.029	fetal
level0	Mean arterial pressure (long-term average)	168713	4	1388	3	2.20886e-06	0.00141809	1	0.002	fetal
level0	Hemoglobin levels	168713	411	1388	13	4.71248e-05	0.0302541	15	0.016	fetal
level0	Serum metabolite levels (CMS)	168713	132	1388	12	1.29501e-09	8.31395e-07	28	0.029	fetal
level0	Change in serum metabolite levels (CMS)	168713	8	1388	3	3.01703e-05	0.0193693	22	0.023	fetal
level0	Serum metabolite levels	168713	614	1388	32	3.98149e-16	2.55612e-13	57	0.058	fetal
level0	Change in serum metabolite levels	168713	7	1388	3	1.8973e-05	0.0121807	22	0.023	fetal
level0	Alcohol consumption (drinks per week)	168713	208	1388	9	6.59479e-05	0.0423386	4	0.005	fetal
level0	Depressed affect	168713	157	1388	12	9.35696e-09	6.00717e-06	40	0.041	fetal
level0	Worry	168713	147	1388	23	1.58334e-22	1.0165e-19	53	0.054	fetal
level0	Neuroticism	168713	1004	1388	44	8.85188e-19	5.68291e-16	56	0.057	fetal
level0	Red blood cell fatty acid levels	168713	12	1388	7	1.9199e-12	1.23258e-09	29	0.03	fetal
level0	Arsenic metabolism	168713	5	1388	3	5.48817e-06	0.00352341	15	0.016	fetal
level0	Plasma omega-3 polyunsaturated fatty acid level (eicosapentaenoic acid)	168713	30	1388	5	4.49448e-06	0.00288546	22	0.023	fetal
level0	Plasma omega-3 polyunsaturated fatty acid levels (docosapentaenoic acid)	168713	20	1388	5	5.23537e-07	0.000336111	22	0.023	fetal
level0	Cortical surface area (global PC1)	168713	15	1388	4	5.79189e-06	0.00371839	21	0.022	fetal
level0	White matter microstructure (mean diusivities)	168713	198	1388	22	2.62535e-18	1.68547e-15	46	0.047	fetal
level0	Osteoporosis-related phenotypes (MTAG)	168713	7	1388	3	1.8973e-05	0.0121807	16	0.017	fetal
level0	Trans fatty acid levels	168713	131	1388	28	4.04772e-31	2.59864e-28	22	0.023	fetal
level0	Autism spectrum disorder or schizophrenia	168713	301	1388	27	1.08489e-19	6.965e-17	4	0.005	fetal
level0	Intelligence (MTAG)	168713	645	1388	17	3.54325e-05	0.0227477	38	0.039	fetal
level0	Serum metabolite ratios in chronic kidney disease	168713	54	1388	34	2.40828e-57	1.54612e-54	22	0.023	fetal
level0	Phosphatidylcholine levels	168713	19	1388	8	1.43481e-12	9.21146e-10	22	0.023	fetal
level0	Phosphatidylcholine-ether levels	168713	9	1388	4	5.56136e-07	0.000357039	15	0.016	fetal
level0	Phosphatidylinositol levels	168713	6	1388	3	1.09088e-05	0.00700346	7	0.008	fetal
level0	Cholesteryl ester levels	168713	11	1388	4	1.43752e-06	0.000922887	21	0.022	fetal
level0	Irritable mood	168713	67	1388	8	8.73209e-08	5.606e-05	49	0.05	fetal
level0	Feeling worry	168713	71	1388	16	8.48019e-19	5.44428e-16	42	0.043	fetal
level0	Feeling hurt	168713	46	1388	5	3.87685e-05	0.0248894	40	0.041	fetal
level0	Serum metabolite concentrations in chronic kidney disease	168713	33	1388	9	5.43614e-12	3.49e-09	22	0.023	fetal
level0	Feeling nervous	168713	67	1388	14	3.98244e-16	2.55673e-13	25	0.026	fetal
level0	Experiencing mood swings	168713	69	1388	8	1.10329e-07	7.08313e-05	42	0.043	fetal
level0	Feeling guilty	168713	29	1388	9	1.45389e-12	9.33399e-10	51	0.052	fetal
level0	Life satisfaction	168713	176	1388	9	1.7919e-05	0.011504	3	0.004	fetal
level0	General cognitive ability	168713	1258	1388	33	1.1146e-08	7.15576e-06	17	0.018	fetal
level0	Bipolar disorder (MTAG)	168713	99	1388	20	4.09204e-22	2.62709e-19	4	0.005	fetal
level0	Schizophrenia (MTAG)	168713	227	1388	41	1.08841e-41	6.98759e-39	12	0.013	fetal
level0	White matter microstructure (axial diusivities)	168713	160	1388	14	9.23146e-11	5.9266e-08	31	0.032	fetal
level0	White matter microstructure (radial diusivities)	168713	250	1388	18	5.42473e-12	3.48268e-09	56	0.057	fetal
level0	White matter microstructure (fractional anisotropy)	168713	240	1388	11	6.14021e-06	0.00394201	61	0.062	fetal
level0	Cognitive ability, years of educational attainment or schizophrenia (pleiotropy)	168713	235	1388	13	1.06455e-07	6.83441e-05	0	0.001	fetal
level0	General factor of neuroticism	168713	308	1388	19	2.08115e-11	1.3361e-08	57	0.058	fetal
level0	Anorexia nervosa, attention-deficit/hyperactivity disorder, autism spectrum disorder, bipolar disorder, major depression, obsessive-compulsive disorder, schizophrenia, or Tourette syndrome (pleiotropy)	168713	146	1388	26	8.45571e-27	5.42856e-24	2	0.003	fetal
level0	Cognitive aspects of educational attainment	168713	260	1388	11	1.30034e-05	0.00834819	9	0.01	fetal
level0	Schizophrenia vs ADHD (ordinary least squares (OLS))	168713	43	1388	5	2.7786e-05	0.0178386	0	0.001	fetal
level0	Schizophrenia vs anorexia nervosa (ordinary least squares (OLS))	168713	41	1388	8	1.54527e-09	9.92063e-07	1	0.002	fetal
level0	Schizophrenia vs autism spectrum disorder (ordinary least squares (OLS))	168713	40	1388	9	3.66041e-11	2.34998e-08	0	0.001	fetal
level1	Warfarin maintenance dose	168713	27	294	3	1.48527e-05	0.00331216	15	0.016	fetal
level1	Progressive supranuclear palsy	168713	20	294	3	5.84136e-06	0.00130262	11	0.012	fetal
level1	Parkinson's disease	168713	231	294	7	2.06814e-07	4.61195e-05	78	0.079	fetal
level1	Alzheimer's disease or family history of Alzheimer's disease	168713	309	294	6	1.96888e-05	0.00439061	34	0.035	fetal
level1	Estimated glomerular filtration rate after 1 year in renal transplantation (recipient effect)	168713	7	294	2	6.31878e-05	0.0140909	22	0.023	fetal
level1	Endometriosis or depression (pleiotropy)	168713	31	294	4	2.73914e-07	6.10829e-05	37	0.038	fetal
level2	Body mass index	168713	3875	763	37	2.48377e-05	0.00995993	6	0.007	fetal
level2	Plasma free amino acid levels	168713	32	763	5	3.39847e-07	0.000136279	58	0.059	fetal
level2	Serum metabolite levels	168713	614	763	21	1.79233e-12	7.18725e-10	196	0.197	fetal
level2	Plasma free amino acid levels (adjusted for twenty other PFAAs)	168713	33	763	5	3.99038e-07	0.000160014	58	0.059	fetal
level2	Body mass index in physically active individuals	168713	90	763	5	5.97433e-05	0.0239571	22	0.023	fetal
level2	Endometriosis or depression (pleiotropy)	168713	31	763	4	1.18503e-05	0.00475196	118	0.119	fetal
level2	Cognitive aspects of educational attainment	168713	260	763	8	2.88738e-05	0.0115784	49	0.05	fetal
level3	Systemic lupus erythematosus	168713	805	1064	22	1.74847e-08	1.01062e-05	141	0.142	fetal
level3	Polycystic ovary syndrome	168713	48	1064	5	1.35159e-05	0.00781221	98	0.099	fetal
level3	Anxiety disorder (factor score)	168713	2	1064	2	3.97357e-05	0.0229672	135	0.136	fetal
level3	Reaction time	168713	539	1064	15	2.52711e-06	0.00146067	6	0.007	fetal
level3	Mean corpuscular hemoglobin	168713	2074	1064	35	2.69668e-07	0.000155868	248	0.249	fetal
level3	Bitter taste perception (phenylthiocarbamide) in obesity with metabolic syndrome	168713	10	1064	3	2.90391e-05	0.0167846	162	0.163	fetal
level3	Gut microbiota abundance (genus Bifidobacterium id.436)	168713	15	1064	11	7.95256e-22	4.59658e-19	162	0.163	fetal
level3	Gut microbiota abundance (order Bifidobacteriales id.432)	168713	16	1064	10	7.38427e-19	4.26811e-16	162	0.163	fetal
level3	Gut microbiota abundance (family Bifidobacteriaceae id.433)	168713	16	1064	10	7.38427e-19	4.26811e-16	162	0.163	fetal
level3	Gut microbiota abundance (class Actinobacteria id.419)	168713	14	1064	8	7.07913e-15	4.09174e-12	162	0.163	fetal
level3	Gut microbiota abundance (phylum Actinobacteria id.400)	168713	13	1064	8	3.05088e-15	1.76341e-12	162	0.163	fetal
level3	Haemorrhoidal disease	168713	102	1064	6	4.99299e-05	0.0288595	3	0.004	fetal
level4	Hepatitis C induced liver cirrhosis	168713	5	1902	3	1.40652e-05	0.0103098	350	0.351	fetal
level4	Nodular sclerosis Hodgkin lymphoma	168713	14	1902	5	3.33239e-07	0.000244264	350	0.351	fetal
level4	Rheumatoid arthritis	168713	380	1902	17	2.18276e-06	0.00159996	273	0.274	fetal
level4	Protein C levels	168713	15	1902	4	1.99029e-05	0.0145888	295	0.296	fetal
level4	Parkinson's disease	168713	231	1902	17	1.73678e-09	1.27306e-06	378	0.379	fetal
level4	Multiple sclerosis (OCB status)	168713	10	1902	4	3.20314e-06	0.0023479	350	0.351	fetal
level4	Epstein Barr virus nuclear antigen 1 IgG levels	168713	6	1902	3	2.78932e-05	0.0204457	496	0.497	fetal
level4	Immune response to measles vaccine (measles-specific neutralising antibody titre)	168713	4	1902	3	5.67396e-06	0.00415901	308	0.309	fetal
level4	Childhood steroid-sensitive nephrotic syndrome	168713	29	1902	5	1.71743e-05	0.0125888	344	0.345	fetal
level4	Oligoclonal band status in multiple sclerosis	168713	4	1902	3	5.67396e-06	0.00415901	350	0.351	fetal
level4	ACPA-positive rheumatoid arthritis (smoking interaction)	168713	15	1902	10	9.24165e-17	6.77413e-14	350	0.351	fetal
level4	Lymphocyte percentage of white cells	168713	605	1902	20	2.59751e-05	0.0190397	44	0.045	fetal
level4	Red cell distribution width	168713	1702	1902	40	1.72739e-05	0.0126617	325	0.326	fetal
level4	High density lipoprotein cholesterol levels	168713	1121	1902	29	4.59438e-05	0.0336768	34	0.035	fetal
level4	Giant cell arteritis	168713	8	1902	4	1.08716e-06	0.000796889	185	0.186	fetal
level4	Plasma anastrozole concentration in anastrozole-treated estrogen receptor positive breast cancer	168713	47	1902	15	3.06716e-18	2.24823e-15	286	0.287	fetal
level4	Primary central nervous system lymphoma	168713	7	1902	3	4.84018e-05	0.0354785	248	0.249	fetal
level4	Immunoglobulin A vasculitis	168713	58	1902	8	2.98966e-07	0.000219142	350	0.351	fetal
level0	Bipolar disorder	168713	369	2261	21	4.5499e-08	4.20866e-05	1	0.002	adult
level0	C-reactive protein	168713	32	2261	6	3.86872e-06	0.00357856	9	0.01	adult
level0	Parkinson's disease	168713	231	2261	14	3.68855e-06	0.00341191	35	0.036	adult
level0	Schizophrenia	168713	1341	2261	134	3.0005e-72	2.77546e-69	23	0.024	adult
level0	Triglycerides	168713	556	2261	23	2.85306e-06	0.00263908	43	0.044	adult
level0	Autism spectrum disorder, attention deficit-hyperactivity disorder, bipolar disorder, major depressive disorder, and schizophrenia (combined)	168713	74	2261	9	6.93651e-07	0.000641627	0	0.001	adult
level0	Plasma omega-3 polyunsaturated fatty acid levels (alphalinolenic acid)	168713	20	2261	8	1.12198e-10	1.03783e-07	20	0.021	adult
level0	Post bronchodilator FEV1/FVC ratio	168713	1627	2261	129	7.37775e-58	6.82442e-55	71	0.072	adult
level0	Post bronchodilator FEV1	168713	1182	2261	144	2.56289e-89	2.37067e-86	94	0.095	adult
level0	Mean arterial pressure	168713	210	2261	12	3.19088e-05	0.0295156	27	0.028	adult
level0	Depression	168713	230	2261	25	1.76302e-15	1.6308e-12	5	0.006	adult
level0	Glycerophospholipid levels	168713	19	2261	11	1.67465e-16	1.54906e-13	21	0.022	adult
level0	Mean arterial pressure (long-term average)	168713	4	2261	3	9.51844e-06	0.00880456	6	0.007	adult
level0	Serum metabolite levels (CMS)	168713	132	2261	14	3.64143e-09	3.36833e-06	26	0.027	adult
level0	Change in serum metabolite levels (CMS)	168713	8	2261	4	2.15719e-06	0.0019954	12	0.013	adult
level0	Serum metabolite levels	168713	614	2261	37	7.70713e-14	7.1291e-11	53	0.054	adult
level0	Change in serum metabolite levels	168713	7	2261	4	1.09025e-06	0.00100848	15	0.016	adult
level0	Bipolar disorder or major depressive disorder	168713	101	2261	10	1.16542e-06	0.00107802	0	0.001	adult
level0	Smoking behaviour (cigarettes smoked per day)	168713	83	2261	9	1.85201e-06	0.00171311	18	0.019	adult
level0	Hypertension	168713	237	2261	15	9.80134e-07	0.000906624	24	0.025	adult
level0	Worry	168713	147	2261	26	1.96527e-21	1.81787e-18	17	0.018	adult
level0	Neuroticism	168713	1004	2261	70	1.49623e-28	1.38401e-25	35	0.036	adult
level0	Red blood cell fatty acid levels	168713	12	2261	7	5.74487e-11	5.314e-08	20	0.021	adult
level0	Arsenic metabolism	168713	5	2261	4	1.59136e-07	0.0001472	14	0.015	adult
level0	Plasma omega-3 polyunsaturated fatty acid level (eicosapentaenoic acid)	168713	30	2261	8	4.6276e-09	4.28053e-06	43	0.044	adult
level0	Plasma omega-3 polyunsaturated fatty acid levels (docosapentaenoic acid)	168713	20	2261	7	5.1189e-09	4.73499e-06	32	0.033	adult
level0	Reaction time	168713	539	2261	21	1.83741e-05	0.016996	18	0.019	adult
level0	Trans fatty acid levels	168713	131	2261	37	6.35573e-38	5.87905e-35	20	0.021	adult
level0	Post bronchodilator FEV1/FVC ratio in COPD	168713	473	2261	31	8.97084e-13	8.29803e-10	40	0.041	adult
level0	Pre bronchodilator FEV1	168713	12	2261	5	3.15177e-07	0.000291539	30	0.031	adult
level0	Pre bronchodilator FEV1/FVC ratio	168713	12	2261	5	3.15177e-07	0.000291539	30	0.031	adult
level0	Depressive symptoms (MTAG)	168713	122	2261	14	1.28774e-09	1.19116e-06	0	0.001	adult
level0	Depressive symptoms	168713	313	2261	24	1.26612e-11	1.17116e-08	3	0.004	adult
level0	Autism spectrum disorder or schizophrenia	168713	301	2261	48	4.20018e-36	3.88517e-33	0	0.001	adult
level0	Serum metabolite ratios in chronic kidney disease	168713	54	2261	38	8.55407e-59	7.91251e-56	23	0.024	adult
level0	Fatty acid desaturase activity (serum)	168713	6	2261	3	4.66425e-05	0.0431443	6	0.007	adult
level0	Phosphatidylcholine levels	168713	19	2261	10	1.51658e-14	1.40284e-11	20	0.021	adult
level0	Phosphatidylcholine-ether levels	168713	9	2261	5	5.18533e-08	4.79643e-05	15	0.016	adult
level0	Phosphatidylinositol levels	168713	6	2261	3	4.66425e-05	0.0431443	6	0.007	adult
level0	Cholesteryl ester levels	168713	11	2261	5	1.85921e-07	0.000171977	20	0.021	adult
level0	Neurociticism	168713	181	2261	15	2.98655e-08	2.76256e-05	8	0.009	adult
level0	Irritable mood	168713	67	2261	9	2.91851e-07	0.000269963	10	0.011	adult
level0	Feeling hurt	168713	46	2261	6	3.40752e-05	0.0315195	11	0.012	adult
level0	Feeling tense	168713	33	2261	10	1.28126e-11	1.18516e-08	3	0.004	adult
level0	Serum metabolite concentrations in chronic kidney disease	168713	33	2261	10	1.28126e-11	1.18516e-08	19	0.02	adult
level0	Feeling worry	168713	71	2261	11	2.99797e-09	2.77312e-06	14	0.015	adult
level0	Feeling nervous	168713	67	2261	10	2.27073e-08	2.10042e-05	15	0.016	adult
level0	Experiencing mood swings	168713	69	2261	9	3.77655e-07	0.000349331	10	0.011	adult
level0	Feeling guilty	168713	29	2261	8	3.43421e-09	3.17665e-06	11	0.012	adult
level0	Bipolar disorder (MTAG)	168713	99	2261	30	4.55907e-32	4.21714e-29	6	0.007	adult
level0	Autism spectrum disorder (MTAG)	168713	19	2261	5	4.27934e-06	0.00395839	0	0.001	adult
level0	Neuropsychiatric disorders	168713	43	2261	12	3.40845e-13	3.15281e-10	1	0.002	adult
level0	Schizophrenia (MTAG)	168713	227	2261	59	3.14558e-57	2.90967e-54	8	0.009	adult
level0	Positive affect	168713	220	2261	12	5.01082e-05	0.0463501	0	0.001	adult
level0	Cognitive ability, years of educational attainment or schizophrenia (pleiotropy)	168713	235	2261	19	6.85114e-10	6.3373e-07	0	0.001	adult
level0	Help-seeking from a GP	168713	28	2261	6	1.6838e-06	0.00155752	0	0.001	adult
level0	Major depressive disorder (MTAG)	168713	74	2261	9	6.93651e-07	0.000641627	0	0.001	adult
level0	Depression (broad)	168713	111	2261	9	2.03743e-05	0.0188462	1	0.002	adult
level0	Anorexia nervosa, attention-deficit/hyperactivity disorder, autism spectrum disorder, bipolar disorder, major depression, obsessive-compulsive disorder, schizophrenia, or Tourette syndrome (pleiotropy)	168713	146	2261	45	9.62641e-48	8.90443e-45	0	0.001	adult
level0	Immunoglobulin A vasculitis	168713	58	2261	8	1.08673e-06	0.00100523	33	0.034	adult
level0	Schizophrenia vs ADHD (ordinary least squares (OLS))	168713	43	2261	9	5.13617e-09	4.75095e-06	0	0.001	adult
level0	Schizophrenia vs anorexia nervosa (ordinary least squares (OLS))	168713	41	2261	10	1.40787e-10	1.30228e-07	0	0.001	adult
level0	Schizophrenia vs autism spectrum disorder (ordinary least squares (OLS))	168713	40	2261	11	3.95765e-12	3.66082e-09	0	0.001	adult
level1	Post bronchodilator FEV1	168713	1182	1059	38	7.29605e-16	4.23171e-13	134	0.135	adult
level1	Post bronchodilator FEV1/FVC ratio	168713	1627	1059	34	2.30685e-09	1.33797e-06	102	0.103	adult
level1	Post bronchodilator FEV1/FVC ratio in COPD	168713	473	1059	20	4.53053e-11	2.62771e-08	128	0.129	adult
level1	Pre bronchodilator FEV1	168713	12	1059	5	7.37088e-09	4.27511e-06	130	0.131	adult
level1	Pre bronchodilator FEV1/FVC ratio	168713	12	1059	5	7.37088e-09	4.27511e-06	130	0.131	adult
level1	Immunoglobulin A vasculitis	168713	58	1059	9	1.18286e-10	6.86057e-08	111	0.112	adult
level2	Glioma	168713	39	2850	6	4.6767e-05	0.0495263	183	0.184	adult
level2	Ulcerative colitis	168713	266	2850	16	1.53157e-05	0.0162193	21	0.022	adult
level2	Glioblastoma	168713	22	2850	5	2.84024e-05	0.0300781	207	0.208	adult
level2	Post bronchodilator FEV1	168713	1182	2850	63	4.19802e-15	4.44571e-12	212	0.213	adult
level2	Post bronchodilator FEV1/FVC ratio	168713	1627	2850	55	1.71534e-06	0.00181655	164	0.165	adult
level2	Glycerophospholipid levels	168713	19	2850	6	5.19263e-07	0.0005499	293	0.294	adult
level2	Body mass index	168713	3875	2850	109	2.99183e-07	0.000316835	187	0.188	adult
level2	Chronic hepatitis B infection	168713	17	2850	5	7.16048e-06	0.00758295	64	0.065	adult
level2	Red blood cell fatty acid levels	168713	12	2850	5	9.83413e-07	0.00104143	293	0.294	adult
level2	Trans fatty acid levels	168713	131	2850	13	4.06169e-07	0.000430133	293	0.294	adult
level2	Serum metabolite ratios in chronic kidney disease	168713	54	2850	16	4.85893e-16	5.14561e-13	293	0.294	adult
level2	IgG glycosylation patterns	168713	56	2850	7	4.38316e-05	0.0464176	241	0.242	adult
level2	Estimated glomerular filtration rate	168713	1140	2850	39	3.96393e-05	0.041978	91	0.092	adult
level2	Phosphatidylcholine levels	168713	19	2850	5	1.30818e-05	0.0138536	293	0.294	adult
level3	Amyotrophic lateral sclerosis	168713	83	3714	10	1.48837e-05	0.0178009	30	0.031	adult
level3	Lymphocyte counts	168713	1252	3714	74	5.98736e-14	7.16088e-11	434	0.435	adult
level3	Monocyte count	168713	1339	3714	56	6.11063e-06	0.00730832	159	0.16	adult
level3	White blood cell count	168713	1910	3714	102	9.23823e-16	1.10489e-12	897	0.897	adult
level3	Neutrophil count	168713	1095	3714	52	3.53454e-07	0.00042273	166	0.167	adult
level3	Urinary metabolite modules (eigenmetabolites) in chronic kidney disease	168713	39	3714	7	2.06524e-05	0.0247002	90	0.091	adult
level3	Serum metabolite levels	168713	614	3714	38	2.06889e-08	2.47439e-05	339	0.34	adult
level3	Urinary metabolite levels in chronic kidney disease	168713	167	3714	19	6.75679e-09	8.08112e-06	98	0.099	adult
level3	Parkinson's disease or first degree relation to individual with Parkinson's disease	168713	107	3714	12	4.56908e-06	0.00546462	19	0.02	adult
level3	Allergic disease (asthma, hay fever or eczema)	168713	248	3714	19	3.28208e-06	0.00392537	37	0.038	adult
level3	Lymphocyte percentage of white cells	168713	605	3714	33	2.70339e-06	0.00323326	18	0.019	adult
level3	IgG glycosylation patterns	168713	56	3714	9	3.58127e-06	0.0042832	156	0.157	adult
level3	Red vs. brown/black hair color	168713	40	3714	7	2.45568e-05	0.02937	352	0.353	adult
level4	Central corneal thickness	168713	156	4437	16	4.19555e-06	0.0056598	4	0.005	adult
level4	White blood cell count	168713	1910	4437	104	7.3401e-12	9.9018e-09	855	0.855	adult
level4	Nodular sclerosis Hodgkin lymphoma	168713	14	4437	5	2.06026e-05	0.0277929	169	0.17	adult
level4	Neutrophil count	168713	1095	4437	53	2.40023e-05	0.0323791	324	0.325	adult
level4	Serum protein levels (sST2)	168713	14	4437	5	2.06026e-05	0.0277929	116	0.117	adult
level4	Estimated glomerular filtration rate	168713	1140	4437	56	9.53348e-06	0.0128607	512	0.512	adult
level4	Red vs. brown/black hair color	168713	40	4437	8	8.24568e-06	0.0111234	92	0.093	adult
level4	Glycine levels	168713	62	4437	9	3.44093e-05	0.0464181	6	0.007	adult
