# Supplementary material for: De novo network analysis reveals autism causal genes and developmental links to co-occurring traits
Source: Life Sci Alliance. 2023 Aug 8;6(10):e202302142. doi: 10.26508/lsa.202302142 (PMC10410065; doi:10.26508/lsa.202302142)
Supplement: Supplementary file 4 [file LSA-2023-02142_TableS4.xlsx]

## Sheet: S4
Supplementary Table S4. Identified eQTL-gene-trait associations from Multimorbid3D - Fetal
level	snp	trait	gene	eqtl_type	chromq	posq	rsidq	chromt	post	rsidt	corr	dprime
0	rs1046089	Schizophrenia	BAG6	spatial			rs1046089			rs1046089	1	1
0	rs1046089	Schizophrenia	LY6G5C	spatial			rs1046089			rs1046089	1	1
0	rs1046089	Schizophrenia	LY6G5C	spatial	6	31601512	rs2242659	6	31602966	rs1046089	0.953407	1
0	rs1046089	Schizophrenia	LY6G5C	spatial	6	31601021	rs2844465	6	31602966	rs1046089	0.951371	1
0	rs1046089	Schizophrenia	BAG6	spatial	6	31601011	rs2844466	6	31602966	rs1046089	0.997804	1
0	rs1046089	Schizophrenia	LY6G5C	spatial	6	31601011	rs2844466	6	31602966	rs1046089	0.997804	1
0	rs1046089	Schizophrenia	LY6G5C	spatial	6	31598100	rs34834988	6	31602966	rs1046089	0.924008	1
0	rs11191580	Schizophrenia	INA	spatial			rs11191580			rs11191580	1	1
0	rs16887244	Schizophrenia	DDHD2	spatial	8	38036164	rs11783967	8	38031344	rs16887244	0.984414	0.989546
0	rs16887244	Schizophrenia	DDHD2	spatial	8	38035958	rs12681876	8	38031344	rs16887244	0.986988	0.98956
0	rs16887244	Schizophrenia	DDHD2	spatial			rs16887244			rs16887244	1	1
0	rs16887244	Schizophrenia	DDHD2	spatial	8	38033003	rs17435276	8	38031344	rs16887244	0.922819	1
0	rs16887244	Schizophrenia	DDHD2	spatial	8	38033988	rs2270376	8	38031344	rs16887244	0.984414	0.989546
0	rs16887244	Schizophrenia	DDHD2	spatial	8	38035099	rs3824288	8	38031344	rs16887244	0.986988	0.98956
0	rs16887244	Schizophrenia	DDHD2	spatial	8	38034283	rs55962869	8	38031344	rs16887244	0.984414	0.989546
0	rs16887244	Schizophrenia	DDHD2	spatial	8	38032157	rs59911155	8	38031344	rs16887244	0.99224	1
0	rs9665626	Schizophrenia	MFSD13A	spatial	10	104301925	rs11191323	10	104300637	rs9665626	-0.994232	-1
0	rs9665626	Schizophrenia	MFSD13A	spatial	10	104305118	rs12220810	10	104300637	rs9665626	-0.994232	-1
0	rs9665626	Schizophrenia	MFSD13A	spatial	10	104297790	rs2031604	10	104300637	rs9665626	0.994285	1
0	rs9665626	Schizophrenia	MFSD13A	spatial			rs9665626			rs9665626	1	1
0	rs9922678	Schizophrenia	PHACTR3	spatial	16	9942376	rs4327046	16	9946318	rs9922678	0.997721	1
0	rs9922678	Schizophrenia (MTAG)	PHACTR3	spatial	16	9942376	rs4327046	16	9946318	rs9922678	0.997721	1
0	rs9922678	Anorexia nervosa, attention-deficit/hyperactivity disorder, autism spectrum disorder, bipolar disorder, major depression, obsessive-compulsive disorder, schizophrenia, or Tourette syndrome (pleiotropy)	PHACTR3	spatial	16	9942376	rs4327046	16	9946318	rs9922678	0.997721	1
0	rs950169	Schizophrenia	DNM1P51	spatial	15	84703873	rs11637666	15	84706460	rs950169	0.94006	1
0	rs950169	Schizophrenia	NMB	spatial	15	84703873	rs11637666	15	84706460	rs950169	0.94006	1
0	rs950169	Schizophrenia	DNM1P51	spatial	15	84707850	rs2135551	15	84706460	rs950169	0.994996	0.994996
0	rs950169	Schizophrenia	NMB	spatial	15	84707850	rs2135551	15	84706460	rs950169	0.994996	0.994996
0	rs950169	Schizophrenia	DNM1P51	spatial	15	84703469	rs34672825	15	84706460	rs950169	0.929902	0.994473
0	rs950169	Schizophrenia	NMB	spatial	15	84703469	rs34672825	15	84706460	rs950169	0.929902	0.994473
0	rs950169	Schizophrenia	DNM1P51	spatial			rs950169			rs950169	1	1
0	rs950169	Schizophrenia	NMB	spatial			rs950169			rs950169	1	1
0	rs10791097	Schizophrenia	SNX19	spatial	11	130719060	rs10750450	11	130718629	rs10791097	1	1
0	rs10791097	Schizophrenia	SNX19	spatial			rs10791097			rs10791097	1	1
0	rs10791097	Schizophrenia	SNX19	spatial	11	130718710	rs10791098	11	130718629	rs10791097	1	1
0	rs10791097	Schizophrenia	SNX19	spatial	11	130718812	rs10791099	11	130718629	rs10791097	0.998009	1
0	rs10791097	Schizophrenia	SNX19	spatial	11	130717152	rs10894268	11	130718629	rs10791097	0.942058	1
0	rs10791097	Schizophrenia	SNX19	spatial	11	130717439	rs1944142	11	130718629	rs10791097	0.942058	1
0	rs10791097	Schizophrenia	SNX19	spatial	11	130717255	rs4366492	11	130718629	rs10791097	1	1
0	rs10791097	Schizophrenia	SNX19	spatial	11	130717915	rs6590512	11	130718629	rs10791097	0.942058	1
0	rs10791097	Schizophrenia	SNX19	spatial	11	130719074	rs67215852	11	130718629	rs10791097	1	1
0	rs10791097	Autism spectrum disorder or schizophrenia	SNX19	spatial	11	130719060	rs10750450	11	130718629	rs10791097	1	1
0	rs10791097	Autism spectrum disorder or schizophrenia	SNX19	spatial			rs10791097			rs10791097	1	1
0	rs10791097	Autism spectrum disorder or schizophrenia	SNX19	spatial	11	130718710	rs10791098	11	130718629	rs10791097	1	1
0	rs10791097	Autism spectrum disorder or schizophrenia	SNX19	spatial	11	130718812	rs10791099	11	130718629	rs10791097	0.998009	1
0	rs10791097	Autism spectrum disorder or schizophrenia	SNX19	spatial	11	130717152	rs10894268	11	130718629	rs10791097	0.942058	1
0	rs10791097	Autism spectrum disorder or schizophrenia	SNX19	spatial	11	130717439	rs1944142	11	130718629	rs10791097	0.942058	1
0	rs10791097	Autism spectrum disorder or schizophrenia	SNX19	spatial	11	130717255	rs4366492	11	130718629	rs10791097	1	1
0	rs10791097	Autism spectrum disorder or schizophrenia	SNX19	spatial	11	130717915	rs6590512	11	130718629	rs10791097	0.942058	1
0	rs10791097	Autism spectrum disorder or schizophrenia	SNX19	spatial	11	130719074	rs67215852	11	130718629	rs10791097	1	1
0	rs10791097	Schizophrenia (MTAG)	SNX19	spatial	11	130719060	rs10750450	11	130718629	rs10791097	1	1
0	rs10791097	Schizophrenia (MTAG)	SNX19	spatial			rs10791097			rs10791097	1	1
0	rs10791097	Schizophrenia (MTAG)	SNX19	spatial	11	130718710	rs10791098	11	130718629	rs10791097	1	1
0	rs10791097	Schizophrenia (MTAG)	SNX19	spatial	11	130718812	rs10791099	11	130718629	rs10791097	0.998009	1
0	rs10791097	Schizophrenia (MTAG)	SNX19	spatial	11	130717152	rs10894268	11	130718629	rs10791097	0.942058	1
0	rs10791097	Schizophrenia (MTAG)	SNX19	spatial	11	130717439	rs1944142	11	130718629	rs10791097	0.942058	1
0	rs10791097	Schizophrenia (MTAG)	SNX19	spatial	11	130717255	rs4366492	11	130718629	rs10791097	1	1
0	rs10791097	Schizophrenia (MTAG)	SNX19	spatial	11	130717915	rs6590512	11	130718629	rs10791097	0.942058	1
0	rs10791097	Schizophrenia (MTAG)	SNX19	spatial	11	130719074	rs67215852	11	130718629	rs10791097	1	1
0	rs10791097	Anorexia nervosa, attention-deficit/hyperactivity disorder, autism spectrum disorder, bipolar disorder, major depression, obsessive-compulsive disorder, schizophrenia, or Tourette syndrome (pleiotropy)	SNX19	spatial	11	130719060	rs10750450	11	130718629	rs10791097	1	1
0	rs10791097	Anorexia nervosa, attention-deficit/hyperactivity disorder, autism spectrum disorder, bipolar disorder, major depression, obsessive-compulsive disorder, schizophrenia, or Tourette syndrome (pleiotropy)	SNX19	spatial			rs10791097			rs10791097	1	1
0	rs10791097	Anorexia nervosa, attention-deficit/hyperactivity disorder, autism spectrum disorder, bipolar disorder, major depression, obsessive-compulsive disorder, schizophrenia, or Tourette syndrome (pleiotropy)	SNX19	spatial	11	130718710	rs10791098	11	130718629	rs10791097	1	1
0	rs10791097	Anorexia nervosa, attention-deficit/hyperactivity disorder, autism spectrum disorder, bipolar disorder, major depression, obsessive-compulsive disorder, schizophrenia, or Tourette syndrome (pleiotropy)	SNX19	spatial	11	130718812	rs10791099	11	130718629	rs10791097	0.998009	1
0	rs10791097	Anorexia nervosa, attention-deficit/hyperactivity disorder, autism spectrum disorder, bipolar disorder, major depression, obsessive-compulsive disorder, schizophrenia, or Tourette syndrome (pleiotropy)	SNX19	spatial	11	130717152	rs10894268	11	130718629	rs10791097	0.942058	1
0	rs10791097	Anorexia nervosa, attention-deficit/hyperactivity disorder, autism spectrum disorder, bipolar disorder, major depression, obsessive-compulsive disorder, schizophrenia, or Tourette syndrome (pleiotropy)	SNX19	spatial	11	130717439	rs1944142	11	130718629	rs10791097	0.942058	1
0	rs10791097	Anorexia nervosa, attention-deficit/hyperactivity disorder, autism spectrum disorder, bipolar disorder, major depression, obsessive-compulsive disorder, schizophrenia, or Tourette syndrome (pleiotropy)	SNX19	spatial	11	130717255	rs4366492	11	130718629	rs10791097	1	1
0	rs10791097	Anorexia nervosa, attention-deficit/hyperactivity disorder, autism spectrum disorder, bipolar disorder, major depression, obsessive-compulsive disorder, schizophrenia, or Tourette syndrome (pleiotropy)	SNX19	spatial	11	130717915	rs6590512	11	130718629	rs10791097	0.942058	1
0	rs10791097	Anorexia nervosa, attention-deficit/hyperactivity disorder, autism spectrum disorder, bipolar disorder, major depression, obsessive-compulsive disorder, schizophrenia, or Tourette syndrome (pleiotropy)	SNX19	spatial	11	130719074	rs67215852	11	130718629	rs10791097	1	1
0	rs10883832	Schizophrenia	INA	spatial	10	104867685	rs11191559	10	104871278	rs10883832	1	1
0	rs10883832	Anorexia nervosa, attention-deficit/hyperactivity disorder, autism spectrum disorder, bipolar disorder, major depression, obsessive-compulsive disorder, schizophrenia, or Tourette syndrome (pleiotropy)	INA	spatial	10	104867685	rs11191559	10	104871278	rs10883832	1	1
0	rs2535627	Schizophrenia	GNL3	spatial	3	52847600	rs2071044	3	52845104	rs2535627	0.996032	1
0	rs2535627	Schizophrenia	NT5DC2	spatial	3	52847600	rs2071044	3	52845104	rs2535627	0.996032	1
0	rs2535627	Schizophrenia	TMEM110	spatial	3	52847600	rs2071044	3	52845104	rs2535627	0.996032	1
0	rs2535627	Schizophrenia	GNL3	spatial			rs2535627			rs2535627	1	1
0	rs2535627	Schizophrenia	NEK4	spatial			rs2535627			rs2535627	1	1
0	rs2535627	Schizophrenia	TMEM110	spatial			rs2535627			rs2535627	1	1
0	rs2535627	Schizophrenia (MTAG)	GNL3	spatial	3	52847600	rs2071044	3	52845104	rs2535627	0.996032	1
0	rs2535627	Schizophrenia (MTAG)	NT5DC2	spatial	3	52847600	rs2071044	3	52845104	rs2535627	0.996032	1
0	rs2535627	Schizophrenia (MTAG)	TMEM110	spatial	3	52847600	rs2071044	3	52845104	rs2535627	0.996032	1
0	rs2535627	Schizophrenia (MTAG)	GNL3	spatial			rs2535627			rs2535627	1	1
0	rs2535627	Schizophrenia (MTAG)	NEK4	spatial			rs2535627			rs2535627	1	1
0	rs2535627	Schizophrenia (MTAG)	TMEM110	spatial			rs2535627			rs2535627	1	1
0	rs2102949	Schizophrenia	OGFOD2	spatial	12	123680562	rs1727286	12	123676762	rs2102949	0.921485	1
0	rs2102949	Schizophrenia	OGFOD2	spatial	12	123673257	rs1790088	12	123676762	rs2102949	0.921485	1
0	rs2102949	Schizophrenia	MPHOSPH9	spatial			rs2102949			rs2102949	1	1
0	rs2102949	Schizophrenia	OGFOD2	spatial			rs2102949			rs2102949	1	1
0	rs2102949	Schizophrenia vs ADHD (ordinary least squares (OLS))	OGFOD2	spatial	12	123680562	rs1727286	12	123676762	rs2102949	0.921485	1
0	rs2102949	Schizophrenia vs ADHD (ordinary least squares (OLS))	OGFOD2	spatial	12	123673257	rs1790088	12	123676762	rs2102949	0.921485	1
0	rs2102949	Schizophrenia vs ADHD (ordinary least squares (OLS))	MPHOSPH9	spatial			rs2102949			rs2102949	1	1
0	rs2102949	Schizophrenia vs ADHD (ordinary least squares (OLS))	OGFOD2	spatial			rs2102949			rs2102949	1	1
0	rs2102949	Schizophrenia vs anorexia nervosa (ordinary least squares (OLS))	OGFOD2	spatial	12	123680562	rs1727286	12	123676762	rs2102949	0.921485	1
0	rs2102949	Schizophrenia vs anorexia nervosa (ordinary least squares (OLS))	OGFOD2	spatial	12	123673257	rs1790088	12	123676762	rs2102949	0.921485	1
0	rs2102949	Schizophrenia vs anorexia nervosa (ordinary least squares (OLS))	MPHOSPH9	spatial			rs2102949			rs2102949	1	1
0	rs2102949	Schizophrenia vs anorexia nervosa (ordinary least squares (OLS))	OGFOD2	spatial			rs2102949			rs2102949	1	1
0	rs2102949	Schizophrenia vs autism spectrum disorder (ordinary least squares (OLS))	OGFOD2	spatial	12	123680562	rs1727286	12	123676762	rs2102949	0.921485	1
0	rs2102949	Schizophrenia vs autism spectrum disorder (ordinary least squares (OLS))	OGFOD2	spatial	12	123673257	rs1790088	12	123676762	rs2102949	0.921485	1
0	rs2102949	Schizophrenia vs autism spectrum disorder (ordinary least squares (OLS))	MPHOSPH9	spatial			rs2102949			rs2102949	1	1
0	rs2102949	Schizophrenia vs autism spectrum disorder (ordinary least squares (OLS))	OGFOD2	spatial			rs2102949			rs2102949	1	1
0	rs7405404	Schizophrenia	SHISA9	spatial	16	13747802	rs1076884	16	13749858	rs7405404	0.997426	1
0	rs7405404	Schizophrenia	SHISA9	spatial	16	13751824	rs11864886	16	13749858	rs7405404	-0.994839	-0.994839
0	rs7405404	Schizophrenia	SHISA9	spatial	16	13752355	rs12925872	16	13749858	rs7405404	-0.99742	-1
0	rs7405404	Schizophrenia	SHISA9	spatial	16	13750693	rs7185124	16	13749858	rs7405404	0.997426	1
0	rs7405404	Schizophrenia	SHISA9	spatial	16	13750218	rs7403809	16	13749858	rs7405404	1	1
0	rs7405404	Schizophrenia	SHISA9	spatial			rs7405404			rs7405404	1	1
0	rs7405404	Schizophrenia	SHISA9	spatial	16	13748915	rs7499362	16	13749858	rs7405404	0.997426	1
0	rs7405404	Schizophrenia	SHISA9	spatial	16	13749264	rs7499750	16	13749858	rs7405404	1	1
0	rs7405404	Schizophrenia	SHISA9	spatial	16	13753383	rs8055219	16	13749858	rs7405404	-0.99742	-1
0	rs7405404	Anorexia nervosa, attention-deficit/hyperactivity disorder, autism spectrum disorder, bipolar disorder, major depression, obsessive-compulsive disorder, schizophrenia, or Tourette syndrome (pleiotropy)	SHISA9	spatial	16	13747802	rs1076884	16	13749858	rs7405404	0.997426	1
0	rs7405404	Anorexia nervosa, attention-deficit/hyperactivity disorder, autism spectrum disorder, bipolar disorder, major depression, obsessive-compulsive disorder, schizophrenia, or Tourette syndrome (pleiotropy)	SHISA9	spatial	16	13751824	rs11864886	16	13749858	rs7405404	-0.994839	-0.994839
0	rs7405404	Anorexia nervosa, attention-deficit/hyperactivity disorder, autism spectrum disorder, bipolar disorder, major depression, obsessive-compulsive disorder, schizophrenia, or Tourette syndrome (pleiotropy)	SHISA9	spatial	16	13752355	rs12925872	16	13749858	rs7405404	-0.99742	-1
0	rs7405404	Anorexia nervosa, attention-deficit/hyperactivity disorder, autism spectrum disorder, bipolar disorder, major depression, obsessive-compulsive disorder, schizophrenia, or Tourette syndrome (pleiotropy)	SHISA9	spatial	16	13750693	rs7185124	16	13749858	rs7405404	0.997426	1
0	rs7405404	Anorexia nervosa, attention-deficit/hyperactivity disorder, autism spectrum disorder, bipolar disorder, major depression, obsessive-compulsive disorder, schizophrenia, or Tourette syndrome (pleiotropy)	SHISA9	spatial	16	13750218	rs7403809	16	13749858	rs7405404	1	1
0	rs7405404	Anorexia nervosa, attention-deficit/hyperactivity disorder, autism spectrum disorder, bipolar disorder, major depression, obsessive-compulsive disorder, schizophrenia, or Tourette syndrome (pleiotropy)	SHISA9	spatial			rs7405404			rs7405404	1	1
0	rs7405404	Anorexia nervosa, attention-deficit/hyperactivity disorder, autism spectrum disorder, bipolar disorder, major depression, obsessive-compulsive disorder, schizophrenia, or Tourette syndrome (pleiotropy)	SHISA9	spatial	16	13748915	rs7499362	16	13749858	rs7405404	0.997426	1
0	rs7405404	Anorexia nervosa, attention-deficit/hyperactivity disorder, autism spectrum disorder, bipolar disorder, major depression, obsessive-compulsive disorder, schizophrenia, or Tourette syndrome (pleiotropy)	SHISA9	spatial	16	13749264	rs7499750	16	13749858	rs7405404	1	1
0	rs7405404	Anorexia nervosa, attention-deficit/hyperactivity disorder, autism spectrum disorder, bipolar disorder, major depression, obsessive-compulsive disorder, schizophrenia, or Tourette syndrome (pleiotropy)	SHISA9	spatial	16	13753383	rs8055219	16	13749858	rs7405404	-0.99742	-1
0	rs6434928	Schizophrenia	SF3B1	spatial			rs6434928			rs6434928	1	1
0	rs6434928	Autism spectrum disorder or schizophrenia	SF3B1	spatial			rs6434928			rs6434928	1	1
0	rs6434928	Bipolar disorder (MTAG)	SF3B1	spatial			rs6434928			rs6434928	1	1
0	rs6434928	Schizophrenia (MTAG)	SF3B1	spatial			rs6434928			rs6434928	1	1
0	rs11191419	Schizophrenia	INA	spatial	10	104609364	rs7092690	10	104612334	rs11191419	0.910264	0.995341
0	rs11191419	Schizophrenia	INA	spatial	10	104609465	rs7096183	10	104612334	rs11191419	0.910264	0.995341
0	rs11191419	Autism spectrum disorder or schizophrenia	INA	spatial	10	104609364	rs7092690	10	104612334	rs11191419	0.910264	0.995341
0	rs11191419	Autism spectrum disorder or schizophrenia	INA	spatial	10	104609465	rs7096183	10	104612334	rs11191419	0.910264	0.995341
0	rs112537273	Schizophrenia	DDHD2	spatial			rs112537273			rs112537273	1	1
0	rs112537273	Schizophrenia	DDHD2	spatial	8	38252069	rs11998709	8	38248305	rs112537273	0.965576	1
0	rs112537273	Schizophrenia	DDHD2	spatial	8	38249794	rs12681483	8	38248305	rs112537273	0.965576	1
0	rs112537273	Schizophrenia	DDHD2	spatial	8	38249834	rs12681501	8	38248305	rs112537273	0.965576	1
0	rs112537273	Schizophrenia	DDHD2	spatial	8	38249460	rs59176647	8	38248305	rs112537273	0.965576	1
0	rs112537273	Schizophrenia	DDHD2	spatial	8	38243864	rs6996860	8	38248305	rs112537273	0.952962	1
0	rs112537273	Schizophrenia	DDHD2	spatial	8	38246761	rs7012844	8	38248305	rs112537273	0.963027	1
0	rs12908161	Schizophrenia	DNM1P51	spatial	15	85203391	rs11637728	15	85207824	rs12908161	0.984645	0.994811
0	rs12908161	Schizophrenia	DNM1P51	spatial	15	85210764	rs12905057	15	85207824	rs12908161	0.989816	0.994875
0	rs12908161	Schizophrenia	LINC00933	spatial	15	85210764	rs12905057	15	85207824	rs12908161	0.989816	0.994875
0	rs12908161	Schizophrenia	NMB	spatial	15	85210764	rs12905057	15	85207824	rs12908161	0.989816	0.994875
0	rs12908161	Schizophrenia	NMB	spatial			rs12908161			rs12908161	1	1
0	rs12908161	Schizophrenia	NMB	spatial	15	85203703	rs62021209	15	85207824	rs12908161	0.920635	0.994264
0	rs1765142	Schizophrenia	ARL14EP	spatial	11	30375315	rs1235089	11	30378558	rs1765142	0.903404	0.994931
0	rs1765142	Schizophrenia	ARL14EP	spatial	11	30376043	rs1765134	11	30378558	rs1765142	0.905843	1
0	rs1765142	Schizophrenia	ARL14EP	spatial	11	30376781	rs1765135	11	30378558	rs1765142	0.905843	1
0	rs1765142	Schizophrenia	ARL14EP	spatial			rs1765142			rs1765142	1	1
0	rs1837495	Schizophrenia	SF3B1	spatial	2	198916673	rs11895260	2	198921200	rs1837495	1	1
0	rs1837495	Schizophrenia	SF3B1	spatial	2	198918590	rs11903129	2	198921200	rs1837495	1	1
0	rs1837495	Schizophrenia	SF3B1	spatial	2	198920559	rs13382697	2	198921200	rs1837495	1	1
0	rs1837495	Schizophrenia	SF3B1	spatial	2	198920141	rs2342558	2	198921200	rs1837495	1	1
0	rs1837495	Schizophrenia	SF3B1	spatial	2	198923074	rs35563720	2	198921200	rs1837495	1	1
0	rs1837495	Schizophrenia	SF3B1	spatial	2	198923467	rs7600269	2	198921200	rs1837495	1	1
0	rs4523957	Schizophrenia	SRR	spatial	17	2205003	rs216192	17	2208898	rs4523957	0.931039	0.977676
0	rs4523957	Schizophrenia	SRR	spatial	17	2205718	rs2209072	17	2208898	rs4523957	0.914053	0.919821
0	rs4523957	Schizophrenia	SRR	spatial	17	2205663	rs2209073	17	2208898	rs4523957	0.914053	0.919821
0	rs4523957	Schizophrenia	SRR	spatial	17	2205922	rs2224770	17	2208898	rs4523957	0.914053	0.919821
0	rs4523957	Schizophrenia	SRR	spatial	17	2207235	rs408067	17	2208898	rs4523957	0.954372	0.978587
0	rs4523957	Schizophrenia	SRR	spatial			rs4523957			rs4523957	1	1
0	rs4523957	Schizophrenia	SRR	spatial	17	2209887	rs4548913	17	2208898	rs4523957	0.985391	0.995766
0	rs4523957	Schizophrenia	SRR	spatial	17	2209870	rs4606747	17	2208898	rs4523957	0.995801	0.995801
0	rs4523957	Autism spectrum disorder or schizophrenia	SRR	spatial	17	2205003	rs216192	17	2208898	rs4523957	0.931039	0.977676
0	rs4523957	Autism spectrum disorder or schizophrenia	SRR	spatial	17	2205718	rs2209072	17	2208898	rs4523957	0.914053	0.919821
0	rs4523957	Autism spectrum disorder or schizophrenia	SRR	spatial	17	2205663	rs2209073	17	2208898	rs4523957	0.914053	0.919821
0	rs4523957	Autism spectrum disorder or schizophrenia	SRR	spatial	17	2205922	rs2224770	17	2208898	rs4523957	0.914053	0.919821
0	rs4523957	Autism spectrum disorder or schizophrenia	SRR	spatial	17	2207235	rs408067	17	2208898	rs4523957	0.954372	0.978587
0	rs4523957	Autism spectrum disorder or schizophrenia	SRR	spatial			rs4523957			rs4523957	1	1
0	rs4523957	Autism spectrum disorder or schizophrenia	SRR	spatial	17	2209887	rs4548913	17	2208898	rs4523957	0.985391	0.995766
0	rs4523957	Autism spectrum disorder or schizophrenia	SRR	spatial	17	2209870	rs4606747	17	2208898	rs4523957	0.995801	0.995801
0	rs4766428	Schizophrenia	TCTN1	spatial			rs4766428			rs4766428	1	1
0	rs4766428	Schizophrenia (MTAG)	TCTN1	spatial			rs4766428			rs4766428	1	1
0	rs4766428	Cognitive ability, years of educational attainment or schizophrenia (pleiotropy)	TCTN1	spatial			rs4766428			rs4766428	1	1
0	rs4766428	Anorexia nervosa, attention-deficit/hyperactivity disorder, autism spectrum disorder, bipolar disorder, major depression, obsessive-compulsive disorder, schizophrenia, or Tourette syndrome (pleiotropy)	TCTN1	spatial			rs4766428			rs4766428	1	1
0	rs4766428	Schizophrenia vs anorexia nervosa (ordinary least squares (OLS))	TCTN1	spatial			rs4766428			rs4766428	1	1
0	rs4766428	Schizophrenia vs autism spectrum disorder (ordinary least squares (OLS))	TCTN1	spatial			rs4766428			rs4766428	1	1
0	rs6002655	Schizophrenia	NAGA	spatial			rs6002655			rs6002655	1	1
0	rs6002655	Schizophrenia	NDUFA6	spatial			rs6002655			rs6002655	1	1
0	rs6002655	Schizophrenia	SMDT1	spatial			rs6002655			rs6002655	1	1
0	rs6002655	Schizophrenia (MTAG)	NAGA	spatial			rs6002655			rs6002655	1	1
0	rs6002655	Schizophrenia (MTAG)	NDUFA6	spatial			rs6002655			rs6002655	1	1
0	rs6002655	Schizophrenia (MTAG)	SMDT1	spatial			rs6002655			rs6002655	1	1
0	rs6065094	Schizophrenia	PPP1R16B	spatial	20	37457183	rs6101326	20	37453193	rs6065094	0.935149	0.990606
0	rs6065094	Schizophrenia	PPP1R16B	spatial	20	37455268	rs909865	20	37453193	rs6065094	0.937449	0.995289
0	rs6065094	Schizophrenia (MTAG)	PPP1R16B	spatial	20	37457183	rs6101326	20	37453193	rs6065094	0.935149	0.990606
0	rs6065094	Schizophrenia (MTAG)	PPP1R16B	spatial	20	37455268	rs909865	20	37453193	rs6065094	0.937449	0.995289
0	rs6065094	Cognitive ability, years of educational attainment or schizophrenia (pleiotropy)	PPP1R16B	spatial	20	37457183	rs6101326	20	37453193	rs6065094	0.935149	0.990606
0	rs6065094	Cognitive ability, years of educational attainment or schizophrenia (pleiotropy)	PPP1R16B	spatial	20	37455268	rs909865	20	37453193	rs6065094	0.937449	0.995289
0	rs6065094	Schizophrenia vs autism spectrum disorder (ordinary least squares (OLS))	PPP1R16B	spatial	20	37457183	rs6101326	20	37453193	rs6065094	0.935149	0.990606
0	rs6065094	Schizophrenia vs autism spectrum disorder (ordinary least squares (OLS))	PPP1R16B	spatial	20	37455268	rs909865	20	37453193	rs6065094	0.937449	0.995289
0	rs8042374	Schizophrenia	PSMA4	spatial	15	78903986	rs189218934	15	78908031	rs8042374	-0.994589	-1
0	rs8042374	Schizophrenia	PSMA4	spatial	15	78910257	rs3825845	15	78908031	rs8042374	0.994558	1
0	rs8042374	Schizophrenia	PSMA4	spatial	15	78912942	rs7170068	15	78908031	rs8042374	0.980947	1
0	rs8042374	Schizophrenia	PSMA4	spatial	15	78908009	rs8042494	15	78908031	rs8042374	1	1
0	rs8042374	Post bronchodilator FEV1	PSMA4	spatial	15	78903986	rs189218934	15	78908031	rs8042374	-0.994589	-1
0	rs8042374	Post bronchodilator FEV1	PSMA4	spatial	15	78910257	rs3825845	15	78908031	rs8042374	0.994558	1
0	rs8042374	Post bronchodilator FEV1	PSMA4	spatial	15	78912942	rs7170068	15	78908031	rs8042374	0.980947	1
0	rs8042374	Post bronchodilator FEV1	PSMA4	spatial	15	78908009	rs8042494	15	78908031	rs8042374	1	1
0	rs8042374	Post bronchodilator FEV1/FVC ratio	PSMA4	spatial	15	78903986	rs189218934	15	78908031	rs8042374	-0.994589	-1
0	rs8042374	Post bronchodilator FEV1/FVC ratio	PSMA4	spatial	15	78910257	rs3825845	15	78908031	rs8042374	0.994558	1
0	rs8042374	Post bronchodilator FEV1/FVC ratio	PSMA4	spatial	15	78912942	rs7170068	15	78908031	rs8042374	0.980947	1
0	rs8042374	Post bronchodilator FEV1/FVC ratio	PSMA4	spatial	15	78908009	rs8042494	15	78908031	rs8042374	1	1
0	rs8042374	Autism spectrum disorder or schizophrenia	PSMA4	spatial	15	78903986	rs189218934	15	78908031	rs8042374	-0.994589	-1
0	rs8042374	Autism spectrum disorder or schizophrenia	PSMA4	spatial	15	78910257	rs3825845	15	78908031	rs8042374	0.994558	1
0	rs8042374	Autism spectrum disorder or schizophrenia	PSMA4	spatial	15	78912942	rs7170068	15	78908031	rs8042374	0.980947	1
0	rs8042374	Autism spectrum disorder or schizophrenia	PSMA4	spatial	15	78908009	rs8042494	15	78908031	rs8042374	1	1
0	rs8066384	Schizophrenia	CEP112	spatial	17	78621305	rs4889872	17	78625755	rs8066384	-0.957576	-0.988913
0	rs8066384	Schizophrenia	NPTX1	spatial	17	78629024	rs7210730	17	78625755	rs8066384	0.994747	1
0	rs8066384	Anorexia nervosa, attention-deficit/hyperactivity disorder, autism spectrum disorder, bipolar disorder, major depression, obsessive-compulsive disorder, schizophrenia, or Tourette syndrome (pleiotropy)	CEP112	spatial	17	78621305	rs4889872	17	78625755	rs8066384	-0.957576	-0.988913
0	rs8066384	Anorexia nervosa, attention-deficit/hyperactivity disorder, autism spectrum disorder, bipolar disorder, major depression, obsessive-compulsive disorder, schizophrenia, or Tourette syndrome (pleiotropy)	NPTX1	spatial	17	78629024	rs7210730	17	78625755	rs8066384	0.994747	1
0	rs8082590	Schizophrenia	TOM1L2	spatial	17	17960612	rs11650021	17	17958401	rs8082590	1	1
0	rs8082590	Schizophrenia	TOM1L2	spatial	17	17953547	rs2955350	17	17958401	rs8082590	0.997884	1
0	rs8082590	Schizophrenia	TOM1L2	spatial	17	17961388	rs2955352	17	17958401	rs8082590	0.997884	1
0	rs8082590	Schizophrenia	TOM1L2	spatial	17	17961348	rs2955368	17	17958401	rs8082590	0.99578	1
0	rs8082590	Schizophrenia	TOM1L2	spatial	17	17961406	rs2955369	17	17958401	rs8082590	0.997884	1
0	rs8082590	Schizophrenia	TOM1L2	spatial	17	17955343	rs6502634	17	17958401	rs8082590	0.997884	1
0	rs8082590	Schizophrenia	TOM1L2	spatial	17	17954763	rs8080334	17	17958401	rs8082590	0.995771	1
0	rs8082590	Schizophrenia	TOM1L2	spatial	17	17954727	rs8080602	17	17958401	rs8082590	0.997884	1
0	rs8082590	Schizophrenia	TOM1L2	spatial			rs8082590			rs8082590	1	1
0	rs832190	Schizophrenia	AC136289.1	spatial			rs832190			rs832190	1	1
0	rs832190	Schizophrenia	THOC7	spatial			rs832190			rs832190	1	1
0	rs832190	Schizophrenia (MTAG)	AC136289.1	spatial			rs832190			rs832190	1	1
0	rs832190	Schizophrenia (MTAG)	THOC7	spatial			rs832190			rs832190	1	1
0	rs832190	Anorexia nervosa, attention-deficit/hyperactivity disorder, autism spectrum disorder, bipolar disorder, major depression, obsessive-compulsive disorder, schizophrenia, or Tourette syndrome (pleiotropy)	AC136289.1	spatial			rs832190			rs832190	1	1
0	rs832190	Anorexia nervosa, attention-deficit/hyperactivity disorder, autism spectrum disorder, bipolar disorder, major depression, obsessive-compulsive disorder, schizophrenia, or Tourette syndrome (pleiotropy)	THOC7	spatial			rs832190			rs832190	1	1
0	rs7688014	Schizophrenia	LRRC37A15P	spatial			rs7688014			rs7688014	1	1
0	rs12446487	Schizophrenia	NDRG4	spatial	16	58670091	rs11643069	16	58671814	rs12446487	0.963871	1
0	rs12446487	Schizophrenia	NDRG4	spatial	16	58673195	rs71389030	16	58671814	rs12446487	0.960163	0.992411
0	rs12446487	Schizophrenia	NDRG4	spatial	16	58670350	rs7197532	16	58671814	rs12446487	0.996425	1
0	rs12446487	Schizophrenia	NDRG4	spatial	16	58671006	rs8061552	16	58671814	rs12446487	0.996425	1
0	rs12474906	Schizophrenia	SLC4A1AP	spatial	2	28030436	rs12986980	2	28033537	rs12474906	0.916002	0.97558
0	rs12474906	Schizophrenia	SLC4A1AP	spatial	2	28029648	rs4665392	2	28033537	rs12474906	0.916002	0.97558
0	rs12474906	Bipolar disorder (MTAG)	SLC4A1AP	spatial	2	28030436	rs12986980	2	28033537	rs12474906	0.916002	0.97558
0	rs12474906	Bipolar disorder (MTAG)	SLC4A1AP	spatial	2	28029648	rs4665392	2	28033537	rs12474906	0.916002	0.97558
0	rs12474906	Schizophrenia (MTAG)	SLC4A1AP	spatial	2	28030436	rs12986980	2	28033537	rs12474906	0.916002	0.97558
0	rs12474906	Schizophrenia (MTAG)	SLC4A1AP	spatial	2	28029648	rs4665392	2	28033537	rs12474906	0.916002	0.97558
0	rs12474906	Anorexia nervosa, attention-deficit/hyperactivity disorder, autism spectrum disorder, bipolar disorder, major depression, obsessive-compulsive disorder, schizophrenia, or Tourette syndrome (pleiotropy)	SLC4A1AP	spatial	2	28030436	rs12986980	2	28033537	rs12474906	0.916002	0.97558
0	rs12474906	Anorexia nervosa, attention-deficit/hyperactivity disorder, autism spectrum disorder, bipolar disorder, major depression, obsessive-compulsive disorder, schizophrenia, or Tourette syndrome (pleiotropy)	SLC4A1AP	spatial	2	28029648	rs4665392	2	28033537	rs12474906	0.916002	0.97558
0	rs7605813	Schizophrenia	SF3B1	spatial	2	198376600	rs13429666	2	198375328	rs7605813	0.997504	1
0	rs7605813	Schizophrenia	SF3B1	spatial	2	198372034	rs6760600	2	198375328	rs7605813	1	1
0	rs7605813	Schizophrenia	SF3B1	spatial			rs7605813			rs7605813	1	1
0	rs2949006	Schizophrenia	FTCDNL1	spatial			rs2949006			rs2949006	1	1
0	rs2949006	Schizophrenia	TYW5	spatial			rs2949006			rs2949006	1	1
0	rs2949006	Schizophrenia	FTCDNL1	spatial	2	200716118	rs796364	2	200715387	rs2949006	0.989967	1
0	rs2949006	Schizophrenia	TYW5	spatial	2	200716118	rs796364	2	200715387	rs2949006	0.989967	1
0	rs2949006	Schizophrenia (MTAG)	FTCDNL1	spatial			rs2949006			rs2949006	1	1
0	rs2949006	Schizophrenia (MTAG)	TYW5	spatial			rs2949006			rs2949006	1	1
0	rs2949006	Schizophrenia (MTAG)	FTCDNL1	spatial	2	200716118	rs796364	2	200715387	rs2949006	0.989967	1
0	rs2949006	Schizophrenia (MTAG)	TYW5	spatial	2	200716118	rs796364	2	200715387	rs2949006	0.989967	1
0	rs2949006	Cognitive ability, years of educational attainment or schizophrenia (pleiotropy)	FTCDNL1	spatial			rs2949006			rs2949006	1	1
0	rs2949006	Cognitive ability, years of educational attainment or schizophrenia (pleiotropy)	TYW5	spatial			rs2949006			rs2949006	1	1
0	rs2949006	Cognitive ability, years of educational attainment or schizophrenia (pleiotropy)	FTCDNL1	spatial	2	200716118	rs796364	2	200715387	rs2949006	0.989967	1
0	rs2949006	Cognitive ability, years of educational attainment or schizophrenia (pleiotropy)	TYW5	spatial	2	200716118	rs796364	2	200715387	rs2949006	0.989967	1
0	rs2949006	Schizophrenia vs anorexia nervosa (ordinary least squares (OLS))	FTCDNL1	spatial			rs2949006			rs2949006	1	1
0	rs2949006	Schizophrenia vs anorexia nervosa (ordinary least squares (OLS))	TYW5	spatial			rs2949006			rs2949006	1	1
0	rs2949006	Schizophrenia vs anorexia nervosa (ordinary least squares (OLS))	FTCDNL1	spatial	2	200716118	rs796364	2	200715387	rs2949006	0.989967	1
0	rs2949006	Schizophrenia vs anorexia nervosa (ordinary least squares (OLS))	TYW5	spatial	2	200716118	rs796364	2	200715387	rs2949006	0.989967	1
0	rs2949006	Schizophrenia vs autism spectrum disorder (ordinary least squares (OLS))	FTCDNL1	spatial			rs2949006			rs2949006	1	1
0	rs2949006	Schizophrenia vs autism spectrum disorder (ordinary least squares (OLS))	TYW5	spatial			rs2949006			rs2949006	1	1
0	rs2949006	Schizophrenia vs autism spectrum disorder (ordinary least squares (OLS))	FTCDNL1	spatial	2	200716118	rs796364	2	200715387	rs2949006	0.989967	1
0	rs2949006	Schizophrenia vs autism spectrum disorder (ordinary least squares (OLS))	TYW5	spatial	2	200716118	rs796364	2	200715387	rs2949006	0.989967	1
0	rs2577831	Schizophrenia	GNL3	spatial	3	52626442	rs2336147	3	52628055	rs2577831	0.982182	0.995963
0	rs2577831	Schizophrenia	NEK4	spatial	3	52626442	rs2336147	3	52628055	rs2577831	0.982182	0.995963
0	rs2577831	Schizophrenia	NT5DC2	spatial	3	52626442	rs2336147	3	52628055	rs2577831	0.982182	0.995963
0	rs2577831	Schizophrenia	STAB1	spatial	3	52626442	rs2336147	3	52628055	rs2577831	0.982182	0.995963
0	rs2577831	Schizophrenia	GNL3	spatial			rs2577831			rs2577831	1	1
0	rs2577831	Schizophrenia	NT5DC2	spatial			rs2577831			rs2577831	1	1
0	rs2577831	Schizophrenia	STAB1	spatial			rs2577831			rs2577831	1	1
0	rs2577831	Schizophrenia	TMEM110	spatial			rs2577831			rs2577831	1	1
0	rs4632296	Schizophrenia	SLC4A1AP	spatial	2	28023283	rs11127126	2	28024983	rs4632296	0.994463	1
0	rs4632296	Schizophrenia	SLC4A1AP	spatial	2	28025579	rs11891769	2	28024983	rs4632296	0.994463	1
0	rs4632296	Schizophrenia	SLC4A1AP	spatial	2	28028190	rs12465012	2	28024983	rs4632296	0.994463	1
0	rs4632296	Schizophrenia	SLC4A1AP	spatial	2	28029648	rs4665392	2	28024983	rs4632296	0.994463	1
0	rs11986274	Schizophrenia	DDHD2	spatial	8	38258153	rs10958670	8	38259480	rs11986274	0.965576	1
0	rs11986274	Schizophrenia	DDHD2	spatial			rs11986274			rs11986274	1	1
0	rs11986274	Schizophrenia	DDHD2	spatial	8	38264112	rs12677006	8	38259480	rs11986274	1	1
0	rs11986274	Schizophrenia	DDHD2	spatial	8	38262492	rs144330574	8	38259480	rs11986274	0.965576	1
0	rs11986274	Schizophrenia	DDHD2	spatial	8	38259034	rs2016875	8	38259480	rs11986274	1	1
0	rs11986274	Schizophrenia	DDHD2	spatial	8	38260439	rs28681082	8	38259480	rs11986274	0.965576	1
0	rs11986274	Schizophrenia	DDHD2	spatial	8	38260432	rs59498392	8	38259480	rs11986274	0.965576	1
0	rs11986274	Schizophrenia	DDHD2	spatial	8	38262232	rs7001340	8	38259480	rs11986274	0.965576	1
0	rs11986274	Schizophrenia	DDHD2	spatial	8	38257505	rs7816998	8	38259480	rs11986274	0.965576	1
0	rs1984658	Schizophrenia	OGFOD2	spatial			rs1984658			rs1984658	1	1
0	rs1984658	Schizophrenia	OGFOD2	spatial	12	123486281	rs28755851	12	123483425	rs1984658	0.993037	1
0	rs1984658	Schizophrenia	OGFOD2	spatial	12	123482423	rs61955214	12	123483425	rs1984658	0.924033	0.975938
0	rs10791099	Schizophrenia	SNX19	spatial	11	130719060	rs10750450	11	130718812	rs10791099	0.998009	1
0	rs10791099	Schizophrenia	SNX19	spatial	11	130718629	rs10791097	11	130718812	rs10791099	0.998009	1
0	rs10791099	Schizophrenia	SNX19	spatial	11	130718710	rs10791098	11	130718812	rs10791099	0.998009	1
0	rs10791099	Schizophrenia	SNX19	spatial			rs10791099			rs10791099	1	1
0	rs10791099	Schizophrenia	SNX19	spatial	11	130717152	rs10894268	11	130718812	rs10791099	0.939956	0.995782
0	rs10791099	Schizophrenia	SNX19	spatial	11	130717439	rs1944142	11	130718812	rs10791099	0.939956	0.995782
0	rs10791099	Schizophrenia	SNX19	spatial	11	130717255	rs4366492	11	130718812	rs10791099	0.998009	1
0	rs10791099	Schizophrenia	SNX19	spatial	11	130717915	rs6590512	11	130718812	rs10791099	0.939956	0.995782
0	rs10791099	Schizophrenia	SNX19	spatial	11	130719074	rs67215852	11	130718812	rs10791099	0.998009	1
0	rs7001340	Schizophrenia	DDHD2	spatial	8	38258153	rs10958670	8	38262232	rs7001340	1	1
0	rs7001340	Schizophrenia	DDHD2	spatial	8	38259480	rs11986274	8	38262232	rs7001340	0.965576	1
0	rs7001340	Schizophrenia	DDHD2	spatial	8	38264112	rs12677006	8	38262232	rs7001340	0.965576	1
0	rs7001340	Schizophrenia	DDHD2	spatial	8	38262492	rs144330574	8	38262232	rs7001340	1	1
0	rs7001340	Schizophrenia	DDHD2	spatial	8	38259034	rs2016875	8	38262232	rs7001340	0.965576	1
0	rs7001340	Schizophrenia	DDHD2	spatial	8	38260439	rs28681082	8	38262232	rs7001340	1	1
0	rs7001340	Schizophrenia	DDHD2	spatial	8	38260432	rs59498392	8	38262232	rs7001340	1	1
0	rs7001340	Schizophrenia	DDHD2	spatial			rs7001340			rs7001340	1	1
0	rs7001340	Schizophrenia	DDHD2	spatial	8	38257505	rs7816998	8	38262232	rs7001340	1	1
0	rs7001340	Bipolar disorder (MTAG)	DDHD2	spatial	8	38258153	rs10958670	8	38262232	rs7001340	1	1
0	rs7001340	Bipolar disorder (MTAG)	DDHD2	spatial	8	38259480	rs11986274	8	38262232	rs7001340	0.965576	1
0	rs7001340	Bipolar disorder (MTAG)	DDHD2	spatial	8	38264112	rs12677006	8	38262232	rs7001340	0.965576	1
0	rs7001340	Bipolar disorder (MTAG)	DDHD2	spatial	8	38262492	rs144330574	8	38262232	rs7001340	1	1
0	rs7001340	Bipolar disorder (MTAG)	DDHD2	spatial	8	38259034	rs2016875	8	38262232	rs7001340	0.965576	1
0	rs7001340	Bipolar disorder (MTAG)	DDHD2	spatial	8	38260439	rs28681082	8	38262232	rs7001340	1	1
0	rs7001340	Bipolar disorder (MTAG)	DDHD2	spatial	8	38260432	rs59498392	8	38262232	rs7001340	1	1
0	rs7001340	Bipolar disorder (MTAG)	DDHD2	spatial			rs7001340			rs7001340	1	1
0	rs7001340	Bipolar disorder (MTAG)	DDHD2	spatial	8	38257505	rs7816998	8	38262232	rs7001340	1	1
0	rs7001340	Schizophrenia (MTAG)	DDHD2	spatial	8	38258153	rs10958670	8	38262232	rs7001340	1	1
0	rs7001340	Schizophrenia (MTAG)	DDHD2	spatial	8	38259480	rs11986274	8	38262232	rs7001340	0.965576	1
0	rs7001340	Schizophrenia (MTAG)	DDHD2	spatial	8	38264112	rs12677006	8	38262232	rs7001340	0.965576	1
0	rs7001340	Schizophrenia (MTAG)	DDHD2	spatial	8	38262492	rs144330574	8	38262232	rs7001340	1	1
0	rs7001340	Schizophrenia (MTAG)	DDHD2	spatial	8	38259034	rs2016875	8	38262232	rs7001340	0.965576	1
0	rs7001340	Schizophrenia (MTAG)	DDHD2	spatial	8	38260439	rs28681082	8	38262232	rs7001340	1	1
0	rs7001340	Schizophrenia (MTAG)	DDHD2	spatial	8	38260432	rs59498392	8	38262232	rs7001340	1	1
0	rs7001340	Schizophrenia (MTAG)	DDHD2	spatial			rs7001340			rs7001340	1	1
0	rs7001340	Schizophrenia (MTAG)	DDHD2	spatial	8	38257505	rs7816998	8	38262232	rs7001340	1	1
0	rs3929747	Schizophrenia	MFSD13A	spatial	10	104214047	rs1571003	10	104214266	rs3929747	1	1
0	rs3929747	Schizophrenia	MFSD13A	spatial			rs3929747			rs3929747	1	1
0	rs7676765	Schizophrenia	LRRC37A15P	spatial	4	103942795	rs11938650	4	103937932	rs7676765	0.996023	0.996023
0	rs7676765	Schizophrenia	LRRC37A15P	spatial	4	103939820	rs34705380	4	103937932	rs7676765	0.996023	0.996023
0	rs7676765	Schizophrenia	LRRC37A15P	spatial	4	103939519	rs6842179	4	103937932	rs7676765	1	1
0	rs7676765	Schizophrenia	LRRC37A15P	spatial	4	103937885	rs7676736	4	103937932	rs7676765	0.994051	1
0	rs7676765	Schizophrenia	LRRC37A15P	spatial			rs7676765			rs7676765	1	1
0	rs7676765	Schizophrenia	LRRC37A15P	spatial	4	103937973	rs7698608	4	103937932	rs7676765	0.994051	1
0	rs1716180	Schizophrenia	OGFOD2	spatial	12	123682593	rs11610710	12	123682080	rs1716180	0.921485	1
0	rs1716180	Schizophrenia	MPHOSPH9	spatial			rs1716180			rs1716180	1	1
0	rs1716180	Schizophrenia	OGFOD2	spatial			rs1716180			rs1716180	1	1
0	rs1716180	Schizophrenia	OGFOD2	spatial	12	123680562	rs1727286	12	123682080	rs1716180	0.921485	1
0	rs28681284	Schizophrenia	PSMA4	spatial	15	78903986	rs189218934	15	78908564	rs28681284	-0.934783	-0.994053
0	rs28681284	Schizophrenia	PSMA4	spatial	15	78910257	rs3825845	15	78908564	rs28681284	0.933792	0.982252
0	rs28681284	Schizophrenia	PSMA4	spatial	15	78912942	rs7170068	15	78908564	rs28681284	0.918535	0.95298
0	rs28681284	Schizophrenia	PSMA4	spatial	15	78908009	rs8042494	15	78908564	rs28681284	0.939883	0.994069
0	rs28681284	Post bronchodilator FEV1	PSMA4	spatial	15	78903986	rs189218934	15	78908564	rs28681284	-0.934783	-0.994053
0	rs28681284	Post bronchodilator FEV1	PSMA4	spatial	15	78910257	rs3825845	15	78908564	rs28681284	0.933792	0.982252
0	rs28681284	Post bronchodilator FEV1	PSMA4	spatial	15	78912942	rs7170068	15	78908564	rs28681284	0.918535	0.95298
0	rs28681284	Post bronchodilator FEV1	PSMA4	spatial	15	78908009	rs8042494	15	78908564	rs28681284	0.939883	0.994069
0	rs28681284	Post bronchodilator FEV1/FVC ratio	PSMA4	spatial	15	78903986	rs189218934	15	78908564	rs28681284	-0.934783	-0.994053
0	rs28681284	Post bronchodilator FEV1/FVC ratio	PSMA4	spatial	15	78910257	rs3825845	15	78908564	rs28681284	0.933792	0.982252
0	rs28681284	Post bronchodilator FEV1/FVC ratio	PSMA4	spatial	15	78912942	rs7170068	15	78908564	rs28681284	0.918535	0.95298
0	rs28681284	Post bronchodilator FEV1/FVC ratio	PSMA4	spatial	15	78908009	rs8042494	15	78908564	rs28681284	0.939883	0.994069
0	rs28681284	Bipolar disorder (MTAG)	PSMA4	spatial	15	78903986	rs189218934	15	78908564	rs28681284	-0.934783	-0.994053
0	rs28681284	Bipolar disorder (MTAG)	PSMA4	spatial	15	78910257	rs3825845	15	78908564	rs28681284	0.933792	0.982252
0	rs28681284	Bipolar disorder (MTAG)	PSMA4	spatial	15	78912942	rs7170068	15	78908564	rs28681284	0.918535	0.95298
0	rs28681284	Bipolar disorder (MTAG)	PSMA4	spatial	15	78908009	rs8042494	15	78908564	rs28681284	0.939883	0.994069
0	rs28681284	Schizophrenia (MTAG)	PSMA4	spatial	15	78903986	rs189218934	15	78908564	rs28681284	-0.934783	-0.994053
0	rs28681284	Schizophrenia (MTAG)	PSMA4	spatial	15	78910257	rs3825845	15	78908564	rs28681284	0.933792	0.982252
0	rs28681284	Schizophrenia (MTAG)	PSMA4	spatial	15	78912942	rs7170068	15	78908564	rs28681284	0.918535	0.95298
0	rs28681284	Schizophrenia (MTAG)	PSMA4	spatial	15	78908009	rs8042494	15	78908564	rs28681284	0.939883	0.994069
0	rs28681284	Anorexia nervosa, attention-deficit/hyperactivity disorder, autism spectrum disorder, bipolar disorder, major depression, obsessive-compulsive disorder, schizophrenia, or Tourette syndrome (pleiotropy)	PSMA4	spatial	15	78903986	rs189218934	15	78908564	rs28681284	-0.934783	-0.994053
0	rs28681284	Anorexia nervosa, attention-deficit/hyperactivity disorder, autism spectrum disorder, bipolar disorder, major depression, obsessive-compulsive disorder, schizophrenia, or Tourette syndrome (pleiotropy)	PSMA4	spatial	15	78910257	rs3825845	15	78908564	rs28681284	0.933792	0.982252
0	rs28681284	Anorexia nervosa, attention-deficit/hyperactivity disorder, autism spectrum disorder, bipolar disorder, major depression, obsessive-compulsive disorder, schizophrenia, or Tourette syndrome (pleiotropy)	PSMA4	spatial	15	78912942	rs7170068	15	78908564	rs28681284	0.918535	0.95298
0	rs28681284	Anorexia nervosa, attention-deficit/hyperactivity disorder, autism spectrum disorder, bipolar disorder, major depression, obsessive-compulsive disorder, schizophrenia, or Tourette syndrome (pleiotropy)	PSMA4	spatial	15	78908009	rs8042494	15	78908564	rs28681284	0.939883	0.994069
0	rs11633534	Schizophrenia	LINC00933	spatial			rs11633534			rs11633534	1	1
0	rs11633534	Schizophrenia	NMB	spatial			rs11633534			rs11633534	1	1
0	rs11633534	Schizophrenia	LINC00933	spatial	15	85125837	rs12902052	15	85124641	rs11633534	1	1
0	rs11633534	Schizophrenia	NMB	spatial	15	85125837	rs12902052	15	85124641	rs11633534	1	1
0	rs11633534	Schizophrenia	LINC00933	spatial	15	85123515	rs2002375	15	85124641	rs11633534	1	1
0	rs11633534	Schizophrenia	NMB	spatial	15	85123515	rs2002375	15	85124641	rs11633534	1	1
0	rs11633534	Schizophrenia	LINC00933	spatial	15	85126046	rs34973912	15	85124641	rs11633534	1	1
0	rs11633534	Schizophrenia	NMB	spatial	15	85126046	rs34973912	15	85124641	rs11633534	1	1
0	rs41356645	Schizophrenia	PHACTR3	spatial	16	9942376	rs4327046	16	9945918	rs41356645	0.920824	1
0	rs7499362	Schizophrenia	SHISA9	spatial	16	13747802	rs1076884	16	13748915	rs7499362	0.994852	0.994852
0	rs7499362	Schizophrenia	SHISA9	spatial	16	13751824	rs11864886	16	13748915	rs7499362	-0.992272	-0.994832
0	rs7499362	Schizophrenia	SHISA9	spatial	16	13752355	rs12925872	16	13748915	rs7499362	-0.994852	-1
0	rs7499362	Schizophrenia	SHISA9	spatial	16	13750693	rs7185124	16	13748915	rs7499362	0.994852	0.994852
0	rs7499362	Schizophrenia	SHISA9	spatial	16	13750218	rs7403809	16	13748915	rs7499362	0.997426	1
0	rs7499362	Schizophrenia	SHISA9	spatial	16	13749858	rs7405404	16	13748915	rs7499362	0.997426	1
0	rs7499362	Schizophrenia	SHISA9	spatial			rs7499362			rs7499362	1	1
0	rs7499362	Schizophrenia	SHISA9	spatial	16	13749264	rs7499750	16	13748915	rs7499362	0.997426	1
0	rs7499362	Schizophrenia	SHISA9	spatial	16	13753383	rs8055219	16	13748915	rs7499362	-0.994852	-1
0	rs3814881	Schizophrenia	YPEL3	spatial	16	30000329	rs11150579	16	30000900	rs3814881	1	1
0	rs3814881	Schizophrenia	YPEL3	spatial			rs3814881			rs3814881	1	1
0	rs3814881	Schizophrenia	YPEL3	spatial	16	30003075	rs9924686	16	30000900	rs3814881	1	1
0	rs58146172	Schizophrenia	SRR	spatial	17	2109108	rs11078865	17	2114067	rs58146172	0.953611	0.961694
0	rs58146172	Schizophrenia	SRR	spatial	17	2112430	rs12601834	17	2114067	rs58146172	0.983155	1
0	rs58146172	Schizophrenia	SRR	spatial	17	2112566	rs12603057	17	2114067	rs58146172	0.995776	1
0	rs58146172	Schizophrenia	SRR	spatial	17	2117944	rs2281727	17	2114067	rs58146172	0.98106	1
0	rs58146172	Schizophrenia	SRR	spatial	17	2117651	rs3215742	17	2114067	rs58146172	0.98106	1
0	rs58146172	Schizophrenia	SRR	spatial	17	2112719	rs62069332	17	2114067	rs58146172	0.983155	1
0	rs58146172	Schizophrenia	SRR	spatial	17	2115921	rs9895551	17	2114067	rs58146172	0.983155	1
0	rs4365348	Schizophrenia	TOM1L2	spatial	17	17911013	rs12150369	17	17912547	rs4365348	1	1
0	rs4365348	Schizophrenia	TOM1L2	spatial			rs4365348			rs4365348	1	1
0	rs4365348	Schizophrenia	TOM1L2	spatial	17	17913056	rs6502632	17	17912547	rs4365348	1	1
0	rs4365348	Schizophrenia	TOM1L2	spatial	17	17913503	rs7212167	17	17912547	rs4365348	1	1
0	rs4365348	Schizophrenia	TOM1L2	spatial	17	17909774	rs7219324	17	17912547	rs4365348	0.972638	1
0	rs4365348	Schizophrenia	TOM1L2	spatial	17	17915790	rs7223696	17	17912547	rs4365348	1	1
0	rs4365348	Schizophrenia	TOM1L2	spatial	17	17912010	rs9897761	17	17912547	rs4365348	1	1
0	rs12325245	Schizophrenia	NDRG4	spatial	16	58680935	rs11647976	16	58681392	rs12325245	1	1
0	rs12325245	Schizophrenia	NDRG4	spatial	16	58682832	rs12325003	16	58681392	rs12325245	1	1
0	rs12325245	Schizophrenia	NDRG4	spatial			rs12325245			rs12325245	1	1
0	rs12325245	Schizophrenia	NDRG4	spatial	16	58677692	rs2406084	16	58681392	rs12325245	0.988655	1
0	rs12325245	Schizophrenia	NDRG4	spatial	16	58681703	rs77101091	16	58681392	rs12325245	1	1
0	rs2851447	Schizophrenia	OGFOD2	spatial	12	123666648	rs12229700	12	123665112	rs2851447	0.918971	0.994793
0	rs2851447	Schizophrenia	OGFOD2	spatial	12	123667951	rs1616484	12	123665112	rs2851447	0.918971	0.994793
0	rs2851447	Schizophrenia	MPHOSPH9	spatial	12	123669234	rs1790135	12	123665112	rs2851447	0.997515	1
0	rs2851447	Schizophrenia	OGFOD2	spatial	12	123669234	rs1790135	12	123665112	rs2851447	0.997515	1
0	rs2851447	Schizophrenia	MPHOSPH9	spatial			rs2851447			rs2851447	1	1
0	rs2851447	Schizophrenia	OGFOD2	spatial			rs2851447			rs2851447	1	1
0	rs2851447	Autism spectrum disorder or schizophrenia	OGFOD2	spatial	12	123666648	rs12229700	12	123665112	rs2851447	0.918971	0.994793
0	rs2851447	Autism spectrum disorder or schizophrenia	OGFOD2	spatial	12	123667951	rs1616484	12	123665112	rs2851447	0.918971	0.994793
0	rs2851447	Autism spectrum disorder or schizophrenia	MPHOSPH9	spatial	12	123669234	rs1790135	12	123665112	rs2851447	0.997515	1
0	rs2851447	Autism spectrum disorder or schizophrenia	OGFOD2	spatial	12	123669234	rs1790135	12	123665112	rs2851447	0.997515	1
0	rs2851447	Autism spectrum disorder or schizophrenia	MPHOSPH9	spatial			rs2851447			rs2851447	1	1
0	rs2851447	Autism spectrum disorder or schizophrenia	OGFOD2	spatial			rs2851447			rs2851447	1	1
0	rs2851447	Schizophrenia (MTAG)	OGFOD2	spatial	12	123666648	rs12229700	12	123665112	rs2851447	0.918971	0.994793
0	rs2851447	Schizophrenia (MTAG)	OGFOD2	spatial	12	123667951	rs1616484	12	123665112	rs2851447	0.918971	0.994793
0	rs2851447	Schizophrenia (MTAG)	MPHOSPH9	spatial	12	123669234	rs1790135	12	123665112	rs2851447	0.997515	1
0	rs2851447	Schizophrenia (MTAG)	OGFOD2	spatial	12	123669234	rs1790135	12	123665112	rs2851447	0.997515	1
0	rs2851447	Schizophrenia (MTAG)	MPHOSPH9	spatial			rs2851447			rs2851447	1	1
0	rs2851447	Schizophrenia (MTAG)	OGFOD2	spatial			rs2851447			rs2851447	1	1
0	rs832187	Schizophrenia	AC136289.1	spatial	3	63833386	rs34196118	3	63833049	rs832187	0.997935	1
0	rs832187	Schizophrenia	AC136289.1	spatial			rs832187			rs832187	1	1
0	rs832187	Schizophrenia	THOC7	spatial			rs832187			rs832187	1	1
0	rs832187	Schizophrenia (MTAG)	AC136289.1	spatial	3	63833386	rs34196118	3	63833049	rs832187	0.997935	1
0	rs832187	Schizophrenia (MTAG)	AC136289.1	spatial			rs832187			rs832187	1	1
0	rs832187	Schizophrenia (MTAG)	THOC7	spatial			rs832187			rs832187	1	1
0	rs832187	Cognitive ability, years of educational attainment or schizophrenia (pleiotropy)	AC136289.1	spatial	3	63833386	rs34196118	3	63833049	rs832187	0.997935	1
0	rs832187	Cognitive ability, years of educational attainment or schizophrenia (pleiotropy)	AC136289.1	spatial			rs832187			rs832187	1	1
0	rs832187	Cognitive ability, years of educational attainment or schizophrenia (pleiotropy)	THOC7	spatial			rs832187			rs832187	1	1
0	rs2239547	Schizophrenia	ITIH4	spatial			rs2239547			rs2239547	1	1
0	rs2239547	Schizophrenia	STAB1	spatial			rs2239547			rs2239547	1	1
0	rs2239547	Schizophrenia	TMEM110	spatial			rs2239547			rs2239547	1	1
0	rs2239547	Schizophrenia	ITIH4	spatial	3	52853746	rs2276815	3	52855228	rs2239547	0.997648	1
0	rs2239547	Schizophrenia	STAB1	spatial	3	52853746	rs2276815	3	52855228	rs2239547	0.997648	1
0	rs2239547	Schizophrenia	TMEM110	spatial	3	52853746	rs2276815	3	52855228	rs2239547	0.997648	1
0	rs7914558	Schizophrenia	BORCS7	spatial	10	104771210	rs111326718	10	104775907	rs7914558	0.997958	1
0	rs7914558	Schizophrenia	BORCS7	spatial	10	104775334	rs4917380	10	104775907	rs7914558	1	1
0	rs7914558	Schizophrenia	BORCS7	spatial	10	104771028	rs4917990	10	104775907	rs7914558	0.997958	1
0	rs7914558	Schizophrenia	BORCS7	spatial	10	104771921	rs7071373	10	104775907	rs7914558	0.997958	1
0	rs7914558	Schizophrenia	BORCS7	spatial			rs7914558			rs7914558	1	1
0	rs7085104	Schizophrenia	BORCS7	spatial	10	104625177	rs10786716	10	104628872	rs7085104	0.957758	1
0	rs7085104	Schizophrenia	INA	spatial	10	104625177	rs10786716	10	104628872	rs7085104	0.957758	1
0	rs7085104	Schizophrenia	BORCS7	spatial	10	104625236	rs10786717	10	104628872	rs7085104	1	1
0	rs7085104	Schizophrenia	INA	spatial	10	104625236	rs10786717	10	104628872	rs7085104	1	1
0	rs7085104	Schizophrenia	BORCS7	spatial	10	104625885	rs11191424	10	104628872	rs7085104	1	1
0	rs7085104	Schizophrenia	INA	spatial	10	104625885	rs11191424	10	104628872	rs7085104	1	1
0	rs7085104	Schizophrenia	BORCS7	spatial	10	104629464	rs3740400	10	104628872	rs7085104	0.957758	1
0	rs7085104	Schizophrenia	INA	spatial	10	104629464	rs3740400	10	104628872	rs7085104	0.957758	1
0	rs7085104	Schizophrenia	BORCS7	spatial	10	104629792	rs3832685	10	104628872	rs7085104	0.957758	1
0	rs7085104	Schizophrenia	INA	spatial	10	104629792	rs3832685	10	104628872	rs7085104	0.957758	1
0	rs7085104	Schizophrenia	INA	spatial	10	104624071	rs4917985	10	104628872	rs7085104	0.957758	1
0	rs7085104	Schizophrenia	INA	spatial	10	104624474	rs4919691	10	104628872	rs7085104	0.957758	1
0	rs7085104	Schizophrenia	AS3MT	spatial			rs7085104			rs7085104	1	1
0	rs7085104	Schizophrenia	BORCS7	spatial			rs7085104			rs7085104	1	1
0	rs7085104	Schizophrenia	BORCS7	spatial	10	104633113	rs7904113	10	104628872	rs7085104	0.957758	1
0	rs7085104	Schizophrenia	INA	spatial	10	104633113	rs7904113	10	104628872	rs7085104	0.957758	1
0	rs7085104	Schizophrenia (MTAG)	BORCS7	spatial	10	104625177	rs10786716	10	104628872	rs7085104	0.957758	1
0	rs7085104	Schizophrenia (MTAG)	INA	spatial	10	104625177	rs10786716	10	104628872	rs7085104	0.957758	1
0	rs7085104	Schizophrenia (MTAG)	BORCS7	spatial	10	104625236	rs10786717	10	104628872	rs7085104	1	1
0	rs7085104	Schizophrenia (MTAG)	INA	spatial	10	104625236	rs10786717	10	104628872	rs7085104	1	1
0	rs7085104	Schizophrenia (MTAG)	BORCS7	spatial	10	104625885	rs11191424	10	104628872	rs7085104	1	1
0	rs7085104	Schizophrenia (MTAG)	INA	spatial	10	104625885	rs11191424	10	104628872	rs7085104	1	1
0	rs7085104	Schizophrenia (MTAG)	BORCS7	spatial	10	104629464	rs3740400	10	104628872	rs7085104	0.957758	1
0	rs7085104	Schizophrenia (MTAG)	INA	spatial	10	104629464	rs3740400	10	104628872	rs7085104	0.957758	1
0	rs7085104	Schizophrenia (MTAG)	BORCS7	spatial	10	104629792	rs3832685	10	104628872	rs7085104	0.957758	1
0	rs7085104	Schizophrenia (MTAG)	INA	spatial	10	104629792	rs3832685	10	104628872	rs7085104	0.957758	1
0	rs7085104	Schizophrenia (MTAG)	INA	spatial	10	104624071	rs4917985	10	104628872	rs7085104	0.957758	1
0	rs7085104	Schizophrenia (MTAG)	INA	spatial	10	104624474	rs4919691	10	104628872	rs7085104	0.957758	1
0	rs7085104	Schizophrenia (MTAG)	AS3MT	spatial			rs7085104			rs7085104	1	1
0	rs7085104	Schizophrenia (MTAG)	BORCS7	spatial			rs7085104			rs7085104	1	1
0	rs7085104	Schizophrenia (MTAG)	BORCS7	spatial	10	104633113	rs7904113	10	104628872	rs7085104	0.957758	1
0	rs7085104	Schizophrenia (MTAG)	INA	spatial	10	104633113	rs7904113	10	104628872	rs7085104	0.957758	1
0	rs7085104	Anorexia nervosa, attention-deficit/hyperactivity disorder, autism spectrum disorder, bipolar disorder, major depression, obsessive-compulsive disorder, schizophrenia, or Tourette syndrome (pleiotropy)	BORCS7	spatial	10	104625177	rs10786716	10	104628872	rs7085104	0.957758	1
0	rs7085104	Anorexia nervosa, attention-deficit/hyperactivity disorder, autism spectrum disorder, bipolar disorder, major depression, obsessive-compulsive disorder, schizophrenia, or Tourette syndrome (pleiotropy)	INA	spatial	10	104625177	rs10786716	10	104628872	rs7085104	0.957758	1
0	rs7085104	Anorexia nervosa, attention-deficit/hyperactivity disorder, autism spectrum disorder, bipolar disorder, major depression, obsessive-compulsive disorder, schizophrenia, or Tourette syndrome (pleiotropy)	BORCS7	spatial	10	104625236	rs10786717	10	104628872	rs7085104	1	1
0	rs7085104	Anorexia nervosa, attention-deficit/hyperactivity disorder, autism spectrum disorder, bipolar disorder, major depression, obsessive-compulsive disorder, schizophrenia, or Tourette syndrome (pleiotropy)	INA	spatial	10	104625236	rs10786717	10	104628872	rs7085104	1	1
0	rs7085104	Anorexia nervosa, attention-deficit/hyperactivity disorder, autism spectrum disorder, bipolar disorder, major depression, obsessive-compulsive disorder, schizophrenia, or Tourette syndrome (pleiotropy)	BORCS7	spatial	10	104625885	rs11191424	10	104628872	rs7085104	1	1
0	rs7085104	Anorexia nervosa, attention-deficit/hyperactivity disorder, autism spectrum disorder, bipolar disorder, major depression, obsessive-compulsive disorder, schizophrenia, or Tourette syndrome (pleiotropy)	INA	spatial	10	104625885	rs11191424	10	104628872	rs7085104	1	1
0	rs7085104	Anorexia nervosa, attention-deficit/hyperactivity disorder, autism spectrum disorder, bipolar disorder, major depression, obsessive-compulsive disorder, schizophrenia, or Tourette syndrome (pleiotropy)	BORCS7	spatial	10	104629464	rs3740400	10	104628872	rs7085104	0.957758	1
0	rs7085104	Anorexia nervosa, attention-deficit/hyperactivity disorder, autism spectrum disorder, bipolar disorder, major depression, obsessive-compulsive disorder, schizophrenia, or Tourette syndrome (pleiotropy)	INA	spatial	10	104629464	rs3740400	10	104628872	rs7085104	0.957758	1
0	rs7085104	Anorexia nervosa, attention-deficit/hyperactivity disorder, autism spectrum disorder, bipolar disorder, major depression, obsessive-compulsive disorder, schizophrenia, or Tourette syndrome (pleiotropy)	BORCS7	spatial	10	104629792	rs3832685	10	104628872	rs7085104	0.957758	1
0	rs7085104	Anorexia nervosa, attention-deficit/hyperactivity disorder, autism spectrum disorder, bipolar disorder, major depression, obsessive-compulsive disorder, schizophrenia, or Tourette syndrome (pleiotropy)	INA	spatial	10	104629792	rs3832685	10	104628872	rs7085104	0.957758	1
0	rs7085104	Anorexia nervosa, attention-deficit/hyperactivity disorder, autism spectrum disorder, bipolar disorder, major depression, obsessive-compulsive disorder, schizophrenia, or Tourette syndrome (pleiotropy)	INA	spatial	10	104624071	rs4917985	10	104628872	rs7085104	0.957758	1
0	rs7085104	Anorexia nervosa, attention-deficit/hyperactivity disorder, autism spectrum disorder, bipolar disorder, major depression, obsessive-compulsive disorder, schizophrenia, or Tourette syndrome (pleiotropy)	INA	spatial	10	104624474	rs4919691	10	104628872	rs7085104	0.957758	1
0	rs7085104	Anorexia nervosa, attention-deficit/hyperactivity disorder, autism spectrum disorder, bipolar disorder, major depression, obsessive-compulsive disorder, schizophrenia, or Tourette syndrome (pleiotropy)	AS3MT	spatial			rs7085104			rs7085104	1	1
0	rs7085104	Anorexia nervosa, attention-deficit/hyperactivity disorder, autism spectrum disorder, bipolar disorder, major depression, obsessive-compulsive disorder, schizophrenia, or Tourette syndrome (pleiotropy)	BORCS7	spatial			rs7085104			rs7085104	1	1
0	rs7085104	Anorexia nervosa, attention-deficit/hyperactivity disorder, autism spectrum disorder, bipolar disorder, major depression, obsessive-compulsive disorder, schizophrenia, or Tourette syndrome (pleiotropy)	BORCS7	spatial	10	104633113	rs7904113	10	104628872	rs7085104	0.957758	1
0	rs7085104	Anorexia nervosa, attention-deficit/hyperactivity disorder, autism spectrum disorder, bipolar disorder, major depression, obsessive-compulsive disorder, schizophrenia, or Tourette syndrome (pleiotropy)	INA	spatial	10	104633113	rs7904113	10	104628872	rs7085104	0.957758	1
0	rs4687552	Schizophrenia	ITIH4	spatial	3	52837854	rs2710331	3	52838401	rs4687552	0.997919	1
0	rs4687552	Schizophrenia	TMEM110	spatial	3	52837854	rs2710331	3	52838401	rs4687552	0.997919	1
0	rs4687552	Schizophrenia	GNL3	spatial			rs4687552			rs4687552	1	1
0	rs4687552	Schizophrenia	ITIH4	spatial			rs4687552			rs4687552	1	1
0	rs4687552	Schizophrenia	STAB1	spatial			rs4687552			rs4687552	1	1
0	rs4687552	Schizophrenia	TMEM110	spatial			rs4687552			rs4687552	1	1
0	rs4687552	Schizophrenia	GNL3	spatial	3	52835353	rs736408	3	52838401	rs4687552	0.962485	0.978728
0	rs4687552	Schizophrenia	ITIH4	spatial	3	52835353	rs736408	3	52838401	rs4687552	0.962485	0.978728
0	rs4687552	Schizophrenia	NEK4	spatial	3	52835353	rs736408	3	52838401	rs4687552	0.962485	0.978728
0	rs4687552	Schizophrenia	TMEM110	spatial	3	52835353	rs736408	3	52838401	rs4687552	0.962485	0.978728
0	rs4687552	Worry	ITIH4	spatial	3	52837854	rs2710331	3	52838401	rs4687552	0.997919	1
0	rs4687552	Worry	TMEM110	spatial	3	52837854	rs2710331	3	52838401	rs4687552	0.997919	1
0	rs4687552	Worry	GNL3	spatial			rs4687552			rs4687552	1	1
0	rs4687552	Worry	ITIH4	spatial			rs4687552			rs4687552	1	1
0	rs4687552	Worry	STAB1	spatial			rs4687552			rs4687552	1	1
0	rs4687552	Worry	TMEM110	spatial			rs4687552			rs4687552	1	1
0	rs4687552	Worry	GNL3	spatial	3	52835353	rs736408	3	52838401	rs4687552	0.962485	0.978728
0	rs4687552	Worry	ITIH4	spatial	3	52835353	rs736408	3	52838401	rs4687552	0.962485	0.978728
0	rs4687552	Worry	NEK4	spatial	3	52835353	rs736408	3	52838401	rs4687552	0.962485	0.978728
0	rs4687552	Worry	TMEM110	spatial	3	52835353	rs736408	3	52838401	rs4687552	0.962485	0.978728
0	rs11532322	Schizophrenia	MPHOSPH9	spatial	12	123728229	rs10772999	12	123731422	rs11532322	0.997547	1
0	rs11532322	Schizophrenia	OGFOD2	spatial	12	123728229	rs10772999	12	123731422	rs11532322	0.997547	1
0	rs11532322	Schizophrenia	MPHOSPH9	spatial	12	123730890	rs11057207	12	123731422	rs11532322	1	1
0	rs11532322	Schizophrenia	OGFOD2	spatial	12	123730890	rs11057207	12	123731422	rs11532322	1	1
0	rs11532322	Schizophrenia	MPHOSPH9	spatial	12	123733620	rs11057209	12	123731422	rs11532322	1	1
0	rs11532322	Schizophrenia	OGFOD2	spatial	12	123733620	rs11057209	12	123731422	rs11532322	1	1
0	rs11532322	Schizophrenia	MPHOSPH9	spatial			rs11532322			rs11532322	1	1
0	rs11532322	Schizophrenia	OGFOD2	spatial			rs11532322			rs11532322	1	1
0	rs11532322	Schizophrenia	OGFOD2	spatial	12	123735936	rs1609520	12	123731422	rs11532322	1	1
0	rs11532322	Schizophrenia	MPHOSPH9	spatial	12	123729267	rs7137286	12	123731422	rs11532322	0.997547	1
0	rs11532322	Schizophrenia	OGFOD2	spatial	12	123729267	rs7137286	12	123731422	rs11532322	0.997547	1
0	rs11532322	Schizophrenia	MPHOSPH9	spatial	12	123733517	rs74203511	12	123731422	rs11532322	1	1
0	rs11532322	Schizophrenia	OGFOD2	spatial	12	123733517	rs74203511	12	123731422	rs11532322	1	1
0	rs796364	Schizophrenia	FTCDNL1	spatial	2	200715387	rs2949006	2	200716118	rs796364	0.989967	1
0	rs796364	Schizophrenia	TYW5	spatial	2	200715387	rs2949006	2	200716118	rs796364	0.989967	1
0	rs796364	Schizophrenia	FTCDNL1	spatial			rs796364			rs796364	1	1
0	rs796364	Schizophrenia	TYW5	spatial			rs796364			rs796364	1	1
0	rs796364	Schizophrenia (MTAG)	FTCDNL1	spatial	2	200715387	rs2949006	2	200716118	rs796364	0.989967	1
0	rs796364	Schizophrenia (MTAG)	TYW5	spatial	2	200715387	rs2949006	2	200716118	rs796364	0.989967	1
0	rs796364	Schizophrenia (MTAG)	FTCDNL1	spatial			rs796364			rs796364	1	1
0	rs796364	Schizophrenia (MTAG)	TYW5	spatial			rs796364			rs796364	1	1
0	rs796364	Schizophrenia vs ADHD (ordinary least squares (OLS))	FTCDNL1	spatial	2	200715387	rs2949006	2	200716118	rs796364	0.989967	1
0	rs796364	Schizophrenia vs ADHD (ordinary least squares (OLS))	TYW5	spatial	2	200715387	rs2949006	2	200716118	rs796364	0.989967	1
0	rs796364	Schizophrenia vs ADHD (ordinary least squares (OLS))	FTCDNL1	spatial			rs796364			rs796364	1	1
0	rs796364	Schizophrenia vs ADHD (ordinary least squares (OLS))	TYW5	spatial			rs796364			rs796364	1	1
0	rs1615350	Schizophrenia	OGFOD2	spatial	12	123653255	rs143989762	12	123650334	rs1615350	0.925877	0.994849
0	rs1615350	Schizophrenia	MPHOSPH9	spatial			rs1615350			rs1615350	1	1
0	rs1615350	Schizophrenia	OGFOD2	spatial			rs1615350			rs1615350	1	1
0	rs1615350	Schizophrenia	OGFOD2	spatial	12	123648031	rs1727293	12	123650334	rs1615350	0.926357	1
0	rs1615350	Cognitive ability, years of educational attainment or schizophrenia (pleiotropy)	OGFOD2	spatial	12	123653255	rs143989762	12	123650334	rs1615350	0.925877	0.994849
0	rs1615350	Cognitive ability, years of educational attainment or schizophrenia (pleiotropy)	MPHOSPH9	spatial			rs1615350			rs1615350	1	1
0	rs1615350	Cognitive ability, years of educational attainment or schizophrenia (pleiotropy)	OGFOD2	spatial			rs1615350			rs1615350	1	1
0	rs1615350	Cognitive ability, years of educational attainment or schizophrenia (pleiotropy)	OGFOD2	spatial	12	123648031	rs1727293	12	123650334	rs1615350	0.926357	1
0	rs1615350	Anorexia nervosa, attention-deficit/hyperactivity disorder, autism spectrum disorder, bipolar disorder, major depression, obsessive-compulsive disorder, schizophrenia, or Tourette syndrome (pleiotropy)	OGFOD2	spatial	12	123653255	rs143989762	12	123650334	rs1615350	0.925877	0.994849
0	rs1615350	Anorexia nervosa, attention-deficit/hyperactivity disorder, autism spectrum disorder, bipolar disorder, major depression, obsessive-compulsive disorder, schizophrenia, or Tourette syndrome (pleiotropy)	MPHOSPH9	spatial			rs1615350			rs1615350	1	1
0	rs1615350	Anorexia nervosa, attention-deficit/hyperactivity disorder, autism spectrum disorder, bipolar disorder, major depression, obsessive-compulsive disorder, schizophrenia, or Tourette syndrome (pleiotropy)	OGFOD2	spatial			rs1615350			rs1615350	1	1
0	rs1615350	Anorexia nervosa, attention-deficit/hyperactivity disorder, autism spectrum disorder, bipolar disorder, major depression, obsessive-compulsive disorder, schizophrenia, or Tourette syndrome (pleiotropy)	OGFOD2	spatial	12	123648031	rs1727293	12	123650334	rs1615350	0.926357	1
0	rs11191424	Schizophrenia	BORCS7	spatial	10	104625177	rs10786716	10	104625885	rs11191424	0.957758	1
0	rs11191424	Schizophrenia	INA	spatial	10	104625177	rs10786716	10	104625885	rs11191424	0.957758	1
0	rs11191424	Schizophrenia	BORCS7	spatial	10	104625236	rs10786717	10	104625885	rs11191424	1	1
0	rs11191424	Schizophrenia	INA	spatial	10	104625236	rs10786717	10	104625885	rs11191424	1	1
0	rs11191424	Schizophrenia	BORCS7	spatial			rs11191424			rs11191424	1	1
0	rs11191424	Schizophrenia	INA	spatial			rs11191424			rs11191424	1	1
0	rs11191424	Schizophrenia	INA	spatial	10	104621067	rs12241517	10	104625885	rs11191424	1	1
0	rs11191424	Schizophrenia	BORCS7	spatial	10	104629464	rs3740400	10	104625885	rs11191424	0.957758	1
0	rs11191424	Schizophrenia	INA	spatial	10	104629464	rs3740400	10	104625885	rs11191424	0.957758	1
0	rs11191424	Schizophrenia	BORCS7	spatial	10	104629792	rs3832685	10	104625885	rs11191424	0.957758	1
0	rs11191424	Schizophrenia	INA	spatial	10	104629792	rs3832685	10	104625885	rs11191424	0.957758	1
0	rs11191424	Schizophrenia	INA	spatial	10	104624071	rs4917985	10	104625885	rs11191424	0.957758	1
0	rs11191424	Schizophrenia	INA	spatial	10	104624474	rs4919691	10	104625885	rs11191424	0.957758	1
0	rs11191424	Schizophrenia	AS3MT	spatial	10	104628872	rs7085104	10	104625885	rs11191424	1	1
0	rs11191424	Schizophrenia	BORCS7	spatial	10	104628872	rs7085104	10	104625885	rs11191424	1	1
0	rs3825845	Schizophrenia	PSMA4	spatial	15	78914229	rs13329271	15	78910257	rs3825845	0.978056	0.994388
0	rs3825845	Schizophrenia	PSMA4	spatial			rs3825845			rs3825845	1	1
0	rs3825845	Schizophrenia	PSMA4	spatial	15	78915244	rs6495309	15	78910257	rs3825845	0.978098	1
0	rs3825845	Schizophrenia	PSMA4	spatial	15	78912942	rs7170068	15	78910257	rs3825845	0.986315	1
0	rs3825845	Schizophrenia	PSMA4	spatial	15	78908009	rs8042494	15	78910257	rs3825845	0.994558	1
0	rs3825845	Post bronchodilator FEV1	PSMA4	spatial	15	78914229	rs13329271	15	78910257	rs3825845	0.978056	0.994388
0	rs3825845	Post bronchodilator FEV1	PSMA4	spatial			rs3825845			rs3825845	1	1
0	rs3825845	Post bronchodilator FEV1	PSMA4	spatial	15	78915244	rs6495309	15	78910257	rs3825845	0.978098	1
0	rs3825845	Post bronchodilator FEV1	PSMA4	spatial	15	78912942	rs7170068	15	78910257	rs3825845	0.986315	1
0	rs3825845	Post bronchodilator FEV1	PSMA4	spatial	15	78908009	rs8042494	15	78910257	rs3825845	0.994558	1
0	rs3825845	Post bronchodilator FEV1/FVC ratio	PSMA4	spatial	15	78914229	rs13329271	15	78910257	rs3825845	0.978056	0.994388
0	rs3825845	Post bronchodilator FEV1/FVC ratio	PSMA4	spatial			rs3825845			rs3825845	1	1
0	rs3825845	Post bronchodilator FEV1/FVC ratio	PSMA4	spatial	15	78915244	rs6495309	15	78910257	rs3825845	0.978098	1
0	rs3825845	Post bronchodilator FEV1/FVC ratio	PSMA4	spatial	15	78912942	rs7170068	15	78910257	rs3825845	0.986315	1
0	rs3825845	Post bronchodilator FEV1/FVC ratio	PSMA4	spatial	15	78908009	rs8042494	15	78910257	rs3825845	0.994558	1
0	rs12623170	Schizophrenia	SLC4A1AP	spatial	2	28023283	rs11127126	2	28020156	rs12623170	0.991694	1
0	rs11722779	Schizophrenia	LRRC37A15P	spatial	4	103822832	rs6824070	4	103827487	rs11722779	1	1
0	rs11722779	Schizophrenia	LRRC37A15P	spatial	4	103823730	rs6856176	4	103827487	rs11722779	1	1
0	rs5891007	Schizophrenia	DDHD2	spatial	8	38025511	rs138824104	8	38021009	rs5891007	0.974591	0.99477
0	rs5891007	Schizophrenia	DDHD2	spatial	8	38025510	rs145151767	8	38021009	rs5891007	0.974591	0.99477
0	rs5891007	Schizophrenia	DDHD2	spatial	8	38020407	rs55736052	8	38021009	rs5891007	1	1
0	rs5891007	Schizophrenia	DDHD2	spatial	8	38021981	rs76873509	8	38021009	rs5891007	0.979715	1
0	rs704364	Schizophrenia	AC136289.1	spatial	3	63879497	rs3055576	3	63874733	rs704364	0.981852	0.995377
0	rs704364	Schizophrenia	AC136289.1	spatial			rs704364			rs704364	1	1
0	rs7299943	Schizophrenia	OGFOD2	spatial	12	123590164	rs1617156	12	123593484	rs7299943	-0.945946	-1
0	rs7299943	Schizophrenia	OGFOD2	spatial	12	123593381	rs7132277	12	123593484	rs7299943	0.975789	1
0	rs7299943	Schizophrenia	OGFOD2	spatial			rs7299943			rs7299943	1	1
0	rs7766356	Schizophrenia	PGBD1	spatial			rs7766356			rs7766356	1	1
0	rs7766356	Schizophrenia	ZSCAN23	spatial			rs7766356			rs7766356	1	1
0	rs7766356	General cognitive ability	PGBD1	spatial			rs7766356			rs7766356	1	1
0	rs7766356	General cognitive ability	ZSCAN23	spatial			rs7766356			rs7766356	1	1
0	rs12244388	Schizophrenia	BORCS7	spatial	10	104635343	rs12765337	10	104640051	rs12244388	0.980841	0.995653
0	rs12244388	Schizophrenia	INA	spatial	10	104635343	rs12765337	10	104640051	rs12244388	0.980841	0.995653
0	rs12244388	Schizophrenia	BORCS7	spatial	10	104635594	rs12770034	10	104640051	rs12244388	0.980841	0.995653
0	rs12244388	Schizophrenia	INA	spatial	10	104635594	rs12770034	10	104640051	rs12244388	0.980841	0.995653
0	rs12244388	Schizophrenia vs ADHD (ordinary least squares (OLS))	BORCS7	spatial	10	104635343	rs12765337	10	104640051	rs12244388	0.980841	0.995653
0	rs12244388	Schizophrenia vs ADHD (ordinary least squares (OLS))	INA	spatial	10	104635343	rs12765337	10	104640051	rs12244388	0.980841	0.995653
0	rs12244388	Schizophrenia vs ADHD (ordinary least squares (OLS))	BORCS7	spatial	10	104635594	rs12770034	10	104640051	rs12244388	0.980841	0.995653
0	rs12244388	Schizophrenia vs ADHD (ordinary least squares (OLS))	INA	spatial	10	104635594	rs12770034	10	104640051	rs12244388	0.980841	0.995653
0	rs10750450	Schizophrenia	SNX19	spatial			rs10750450			rs10750450	1	1
0	rs10750450	Schizophrenia	SNX19	spatial	11	130718629	rs10791097	11	130719060	rs10750450	1	1
0	rs10750450	Schizophrenia	SNX19	spatial	11	130718710	rs10791098	11	130719060	rs10750450	1	1
0	rs10750450	Schizophrenia	SNX19	spatial	11	130718812	rs10791099	11	130719060	rs10750450	0.998009	1
0	rs10750450	Schizophrenia	SNX19	spatial	11	130717152	rs10894268	11	130719060	rs10750450	0.942058	1
0	rs10750450	Schizophrenia	SNX19	spatial	11	130717439	rs1944142	11	130719060	rs10750450	0.942058	1
0	rs10750450	Schizophrenia	SNX19	spatial	11	130717255	rs4366492	11	130719060	rs10750450	1	1
0	rs10750450	Schizophrenia	SNX19	spatial	11	130717915	rs6590512	11	130719060	rs10750450	0.942058	1
0	rs10750450	Schizophrenia	SNX19	spatial	11	130719074	rs67215852	11	130719060	rs10750450	1	1
0	rs8043009	Schizophrenia	PSMA4	spatial	15	78903986	rs189218934	15	78908153	rs8043009	-0.994589	-1
0	rs8043009	Schizophrenia	PSMA4	spatial	15	78910257	rs3825845	15	78908153	rs8043009	0.994558	1
0	rs8043009	Schizophrenia	PSMA4	spatial	15	78912942	rs7170068	15	78908153	rs8043009	0.980947	1
0	rs8043009	Schizophrenia	PSMA4	spatial	15	78908009	rs8042494	15	78908153	rs8043009	1	1
0	rs8043009	Post bronchodilator FEV1	PSMA4	spatial	15	78903986	rs189218934	15	78908153	rs8043009	-0.994589	-1
0	rs8043009	Post bronchodilator FEV1	PSMA4	spatial	15	78910257	rs3825845	15	78908153	rs8043009	0.994558	1
0	rs8043009	Post bronchodilator FEV1	PSMA4	spatial	15	78912942	rs7170068	15	78908153	rs8043009	0.980947	1
0	rs8043009	Post bronchodilator FEV1	PSMA4	spatial	15	78908009	rs8042494	15	78908153	rs8043009	1	1
0	rs8043009	Post bronchodilator FEV1/FVC ratio	PSMA4	spatial	15	78903986	rs189218934	15	78908153	rs8043009	-0.994589	-1
0	rs8043009	Post bronchodilator FEV1/FVC ratio	PSMA4	spatial	15	78910257	rs3825845	15	78908153	rs8043009	0.994558	1
0	rs8043009	Post bronchodilator FEV1/FVC ratio	PSMA4	spatial	15	78912942	rs7170068	15	78908153	rs8043009	0.980947	1
0	rs8043009	Post bronchodilator FEV1/FVC ratio	PSMA4	spatial	15	78908009	rs8042494	15	78908153	rs8043009	1	1
0	rs11693528	Schizophrenia	FTCDNL1	spatial			rs11693528			rs11693528	1	1
0	rs11693528	Schizophrenia	TYW5	spatial			rs11693528			rs11693528	1	1
0	rs11693528	Schizophrenia	FTCDNL1	spatial	2	200734367	rs769952	2	200736506	rs11693528	-1	-1
0	rs11693528	Schizophrenia	TYW5	spatial	2	200734367	rs769952	2	200736506	rs11693528	-1	-1
0	rs11693528	Anorexia nervosa, attention-deficit/hyperactivity disorder, autism spectrum disorder, bipolar disorder, major depression, obsessive-compulsive disorder, schizophrenia, or Tourette syndrome (pleiotropy)	FTCDNL1	spatial			rs11693528			rs11693528	1	1
0	rs11693528	Anorexia nervosa, attention-deficit/hyperactivity disorder, autism spectrum disorder, bipolar disorder, major depression, obsessive-compulsive disorder, schizophrenia, or Tourette syndrome (pleiotropy)	TYW5	spatial			rs11693528			rs11693528	1	1
0	rs11693528	Anorexia nervosa, attention-deficit/hyperactivity disorder, autism spectrum disorder, bipolar disorder, major depression, obsessive-compulsive disorder, schizophrenia, or Tourette syndrome (pleiotropy)	FTCDNL1	spatial	2	200734367	rs769952	2	200736506	rs11693528	-1	-1
0	rs11693528	Anorexia nervosa, attention-deficit/hyperactivity disorder, autism spectrum disorder, bipolar disorder, major depression, obsessive-compulsive disorder, schizophrenia, or Tourette syndrome (pleiotropy)	TYW5	spatial	2	200734367	rs769952	2	200736506	rs11693528	-1	-1
0	rs2565164	Schizophrenia	SF3B1	spatial	2	198340780	rs111744017	2	198337519	rs2565164	0.997498	1
0	rs2103655	Schizophrenia	PPP1R16B	spatial	20	37422828	rs4456761	20	37425957	rs2103655	0.915566	0.971137
0	rs2103655	Schizophrenia	PPP1R16B	spatial	20	37424195	rs6124071	20	37425957	rs2103655	0.936236	1
0	rs2103655	Schizophrenia (MTAG)	PPP1R16B	spatial	20	37422828	rs4456761	20	37425957	rs2103655	0.915566	0.971137
0	rs2103655	Schizophrenia (MTAG)	PPP1R16B	spatial	20	37424195	rs6124071	20	37425957	rs2103655	0.936236	1
0	rs2103655	Anorexia nervosa, attention-deficit/hyperactivity disorder, autism spectrum disorder, bipolar disorder, major depression, obsessive-compulsive disorder, schizophrenia, or Tourette syndrome (pleiotropy)	PPP1R16B	spatial	20	37422828	rs4456761	20	37425957	rs2103655	0.915566	0.971137
0	rs2103655	Anorexia nervosa, attention-deficit/hyperactivity disorder, autism spectrum disorder, bipolar disorder, major depression, obsessive-compulsive disorder, schizophrenia, or Tourette syndrome (pleiotropy)	PPP1R16B	spatial	20	37424195	rs6124071	20	37425957	rs2103655	0.936236	1
0	rs760648	Schizophrenia	NAGA	spatial	22	42570457	rs742089	22	42571027	rs760648	0.901443	0.929181
0	rs760648	Schizophrenia	NDUFA6	spatial	22	42570457	rs742089	22	42571027	rs760648	0.901443	0.929181
0	rs760648	Schizophrenia	RP1-257I20.14	spatial	22	42570457	rs742089	22	42571027	rs760648	0.901443	0.929181
0	rs760648	Schizophrenia	SMDT1	spatial	22	42570457	rs742089	22	42571027	rs760648	0.901443	0.929181
0	rs760648	Schizophrenia	WBP2NL	spatial	22	42570457	rs742089	22	42571027	rs760648	0.901443	0.929181
0	rs760648	Schizophrenia	NAGA	spatial			rs760648			rs760648	1	1
0	rs760648	Schizophrenia	NDUFA6	spatial			rs760648			rs760648	1	1
0	rs760648	Schizophrenia	RP1-257I20.14	spatial			rs760648			rs760648	1	1
0	rs760648	Schizophrenia	SMDT1	spatial			rs760648			rs760648	1	1
0	rs760648	Autism spectrum disorder or schizophrenia	NAGA	spatial	22	42570457	rs742089	22	42571027	rs760648	0.901443	0.929181
0	rs760648	Autism spectrum disorder or schizophrenia	NDUFA6	spatial	22	42570457	rs742089	22	42571027	rs760648	0.901443	0.929181
0	rs760648	Autism spectrum disorder or schizophrenia	RP1-257I20.14	spatial	22	42570457	rs742089	22	42571027	rs760648	0.901443	0.929181
0	rs760648	Autism spectrum disorder or schizophrenia	SMDT1	spatial	22	42570457	rs742089	22	42571027	rs760648	0.901443	0.929181
0	rs760648	Autism spectrum disorder or schizophrenia	WBP2NL	spatial	22	42570457	rs742089	22	42571027	rs760648	0.901443	0.929181
0	rs760648	Autism spectrum disorder or schizophrenia	NAGA	spatial			rs760648			rs760648	1	1
0	rs760648	Autism spectrum disorder or schizophrenia	NDUFA6	spatial			rs760648			rs760648	1	1
0	rs760648	Autism spectrum disorder or schizophrenia	RP1-257I20.14	spatial			rs760648			rs760648	1	1
0	rs760648	Autism spectrum disorder or schizophrenia	SMDT1	spatial			rs760648			rs760648	1	1
0	rs760648	Bipolar disorder (MTAG)	NAGA	spatial	22	42570457	rs742089	22	42571027	rs760648	0.901443	0.929181
0	rs760648	Bipolar disorder (MTAG)	NDUFA6	spatial	22	42570457	rs742089	22	42571027	rs760648	0.901443	0.929181
0	rs760648	Bipolar disorder (MTAG)	RP1-257I20.14	spatial	22	42570457	rs742089	22	42571027	rs760648	0.901443	0.929181
0	rs760648	Bipolar disorder (MTAG)	SMDT1	spatial	22	42570457	rs742089	22	42571027	rs760648	0.901443	0.929181
0	rs760648	Bipolar disorder (MTAG)	WBP2NL	spatial	22	42570457	rs742089	22	42571027	rs760648	0.901443	0.929181
0	rs760648	Bipolar disorder (MTAG)	NAGA	spatial			rs760648			rs760648	1	1
0	rs760648	Bipolar disorder (MTAG)	NDUFA6	spatial			rs760648			rs760648	1	1
0	rs760648	Bipolar disorder (MTAG)	RP1-257I20.14	spatial			rs760648			rs760648	1	1
0	rs760648	Bipolar disorder (MTAG)	SMDT1	spatial			rs760648			rs760648	1	1
0	rs760648	Schizophrenia (MTAG)	NAGA	spatial	22	42570457	rs742089	22	42571027	rs760648	0.901443	0.929181
0	rs760648	Schizophrenia (MTAG)	NDUFA6	spatial	22	42570457	rs742089	22	42571027	rs760648	0.901443	0.929181
0	rs760648	Schizophrenia (MTAG)	RP1-257I20.14	spatial	22	42570457	rs742089	22	42571027	rs760648	0.901443	0.929181
0	rs760648	Schizophrenia (MTAG)	SMDT1	spatial	22	42570457	rs742089	22	42571027	rs760648	0.901443	0.929181
0	rs760648	Schizophrenia (MTAG)	WBP2NL	spatial	22	42570457	rs742089	22	42571027	rs760648	0.901443	0.929181
0	rs760648	Schizophrenia (MTAG)	NAGA	spatial			rs760648			rs760648	1	1
0	rs760648	Schizophrenia (MTAG)	NDUFA6	spatial			rs760648			rs760648	1	1
0	rs760648	Schizophrenia (MTAG)	RP1-257I20.14	spatial			rs760648			rs760648	1	1
0	rs760648	Schizophrenia (MTAG)	SMDT1	spatial			rs760648			rs760648	1	1
0	rs760648	Anorexia nervosa, attention-deficit/hyperactivity disorder, autism spectrum disorder, bipolar disorder, major depression, obsessive-compulsive disorder, schizophrenia, or Tourette syndrome (pleiotropy)	NAGA	spatial	22	42570457	rs742089	22	42571027	rs760648	0.901443	0.929181
0	rs760648	Anorexia nervosa, attention-deficit/hyperactivity disorder, autism spectrum disorder, bipolar disorder, major depression, obsessive-compulsive disorder, schizophrenia, or Tourette syndrome (pleiotropy)	NDUFA6	spatial	22	42570457	rs742089	22	42571027	rs760648	0.901443	0.929181
0	rs760648	Anorexia nervosa, attention-deficit/hyperactivity disorder, autism spectrum disorder, bipolar disorder, major depression, obsessive-compulsive disorder, schizophrenia, or Tourette syndrome (pleiotropy)	RP1-257I20.14	spatial	22	42570457	rs742089	22	42571027	rs760648	0.901443	0.929181
0	rs760648	Anorexia nervosa, attention-deficit/hyperactivity disorder, autism spectrum disorder, bipolar disorder, major depression, obsessive-compulsive disorder, schizophrenia, or Tourette syndrome (pleiotropy)	SMDT1	spatial	22	42570457	rs742089	22	42571027	rs760648	0.901443	0.929181
0	rs760648	Anorexia nervosa, attention-deficit/hyperactivity disorder, autism spectrum disorder, bipolar disorder, major depression, obsessive-compulsive disorder, schizophrenia, or Tourette syndrome (pleiotropy)	WBP2NL	spatial	22	42570457	rs742089	22	42571027	rs760648	0.901443	0.929181
0	rs760648	Anorexia nervosa, attention-deficit/hyperactivity disorder, autism spectrum disorder, bipolar disorder, major depression, obsessive-compulsive disorder, schizophrenia, or Tourette syndrome (pleiotropy)	NAGA	spatial			rs760648			rs760648	1	1
0	rs760648	Anorexia nervosa, attention-deficit/hyperactivity disorder, autism spectrum disorder, bipolar disorder, major depression, obsessive-compulsive disorder, schizophrenia, or Tourette syndrome (pleiotropy)	NDUFA6	spatial			rs760648			rs760648	1	1
0	rs760648	Anorexia nervosa, attention-deficit/hyperactivity disorder, autism spectrum disorder, bipolar disorder, major depression, obsessive-compulsive disorder, schizophrenia, or Tourette syndrome (pleiotropy)	RP1-257I20.14	spatial			rs760648			rs760648	1	1
0	rs760648	Anorexia nervosa, attention-deficit/hyperactivity disorder, autism spectrum disorder, bipolar disorder, major depression, obsessive-compulsive disorder, schizophrenia, or Tourette syndrome (pleiotropy)	SMDT1	spatial			rs760648			rs760648	1	1
0	rs3617	Schizophrenia	GNL3	spatial			rs3617			rs3617	1	1
0	rs3617	Schizophrenia	TMEM110	spatial			rs3617			rs3617	1	1
0	rs3617	Schizophrenia	GNL3	spatial	3	52837792	rs4481150	3	52833804	rs3617	0.962779	0.995885
0	rs3617	Schizophrenia	NEK4	spatial	3	52837792	rs4481150	3	52833804	rs3617	0.962779	0.995885
0	rs3617	Schizophrenia	TMEM110	spatial	3	52837792	rs4481150	3	52833804	rs3617	0.962779	0.995885
0	rs3617	Hemoglobin levels	GNL3	spatial			rs3617			rs3617	1	1
0	rs3617	Hemoglobin levels	TMEM110	spatial			rs3617			rs3617	1	1
0	rs3617	Hemoglobin levels	GNL3	spatial	3	52837792	rs4481150	3	52833804	rs3617	0.962779	0.995885
0	rs3617	Hemoglobin levels	NEK4	spatial	3	52837792	rs4481150	3	52833804	rs3617	0.962779	0.995885
0	rs3617	Hemoglobin levels	TMEM110	spatial	3	52837792	rs4481150	3	52833804	rs3617	0.962779	0.995885
0	rs3617	Autism spectrum disorder or schizophrenia	GNL3	spatial			rs3617			rs3617	1	1
0	rs3617	Autism spectrum disorder or schizophrenia	TMEM110	spatial			rs3617			rs3617	1	1
0	rs3617	Autism spectrum disorder or schizophrenia	GNL3	spatial	3	52837792	rs4481150	3	52833804	rs3617	0.962779	0.995885
0	rs3617	Autism spectrum disorder or schizophrenia	NEK4	spatial	3	52837792	rs4481150	3	52833804	rs3617	0.962779	0.995885
0	rs3617	Autism spectrum disorder or schizophrenia	TMEM110	spatial	3	52837792	rs4481150	3	52833804	rs3617	0.962779	0.995885
0	rs28437878	Schizophrenia	PSMA4	spatial	15	78812097	rs12438181	15	78807871	rs28437878	0.991784	0.994505
0	rs28437878	Schizophrenia	PSMA4	spatial	15	78812328	rs12441426	15	78807871	rs28437878	0.997256	1
0	rs28437878	Schizophrenia	PSMA4	spatial			rs28437878			rs28437878	1	1
0	rs28437878	Post bronchodilator FEV1	PSMA4	spatial	15	78812097	rs12438181	15	78807871	rs28437878	0.991784	0.994505
0	rs28437878	Post bronchodilator FEV1	PSMA4	spatial	15	78812328	rs12441426	15	78807871	rs28437878	0.997256	1
0	rs28437878	Post bronchodilator FEV1	PSMA4	spatial			rs28437878			rs28437878	1	1
0	rs28437878	Post bronchodilator FEV1/FVC ratio	PSMA4	spatial	15	78812097	rs12438181	15	78807871	rs28437878	0.991784	0.994505
0	rs28437878	Post bronchodilator FEV1/FVC ratio	PSMA4	spatial	15	78812328	rs12441426	15	78807871	rs28437878	0.997256	1
0	rs28437878	Post bronchodilator FEV1/FVC ratio	PSMA4	spatial			rs28437878			rs28437878	1	1
0	rs11658257	Schizophrenia	TOM1L2	spatial	17	17960612	rs11650021	17	17956458	rs11658257	0.997884	1
0	rs11658257	Schizophrenia	TOM1L2	spatial	17	17952438	rs11652894	17	17956458	rs11658257	0.907109	1
0	rs11658257	Schizophrenia	TOM1L2	spatial	17	17953547	rs2955350	17	17956458	rs11658257	1	1
0	rs11658257	Schizophrenia	TOM1L2	spatial	17	17961388	rs2955352	17	17956458	rs11658257	1	1
0	rs11658257	Schizophrenia	TOM1L2	spatial	17	17961348	rs2955368	17	17956458	rs11658257	0.993673	1
0	rs11658257	Schizophrenia	TOM1L2	spatial	17	17961406	rs2955369	17	17956458	rs11658257	1	1
0	rs11658257	Schizophrenia	TOM1L2	spatial	17	17952867	rs4925135	17	17956458	rs11658257	1	1
0	rs11658257	Schizophrenia	TOM1L2	spatial	17	17953001	rs4925136	17	17956458	rs11658257	0.997884	1
0	rs11658257	Schizophrenia	TOM1L2	spatial	17	17955343	rs6502634	17	17956458	rs11658257	1	1
0	rs11658257	Schizophrenia	TOM1L2	spatial	17	17952446	rs8070731	17	17956458	rs11658257	1	1
0	rs11658257	Schizophrenia	TOM1L2	spatial	17	17954763	rs8080334	17	17956458	rs11658257	0.997882	1
0	rs11658257	Schizophrenia	TOM1L2	spatial	17	17954727	rs8080602	17	17956458	rs11658257	1	1
0	rs11658257	Schizophrenia	TOM1L2	spatial	17	17958401	rs8082590	17	17956458	rs11658257	0.997884	1
0	rs11658257	Anorexia nervosa, attention-deficit/hyperactivity disorder, autism spectrum disorder, bipolar disorder, major depression, obsessive-compulsive disorder, schizophrenia, or Tourette syndrome (pleiotropy)	TOM1L2	spatial	17	17960612	rs11650021	17	17956458	rs11658257	0.997884	1
0	rs11658257	Anorexia nervosa, attention-deficit/hyperactivity disorder, autism spectrum disorder, bipolar disorder, major depression, obsessive-compulsive disorder, schizophrenia, or Tourette syndrome (pleiotropy)	TOM1L2	spatial	17	17952438	rs11652894	17	17956458	rs11658257	0.907109	1
0	rs11658257	Anorexia nervosa, attention-deficit/hyperactivity disorder, autism spectrum disorder, bipolar disorder, major depression, obsessive-compulsive disorder, schizophrenia, or Tourette syndrome (pleiotropy)	TOM1L2	spatial	17	17953547	rs2955350	17	17956458	rs11658257	1	1
0	rs11658257	Anorexia nervosa, attention-deficit/hyperactivity disorder, autism spectrum disorder, bipolar disorder, major depression, obsessive-compulsive disorder, schizophrenia, or Tourette syndrome (pleiotropy)	TOM1L2	spatial	17	17961388	rs2955352	17	17956458	rs11658257	1	1
0	rs11658257	Anorexia nervosa, attention-deficit/hyperactivity disorder, autism spectrum disorder, bipolar disorder, major depression, obsessive-compulsive disorder, schizophrenia, or Tourette syndrome (pleiotropy)	TOM1L2	spatial	17	17961348	rs2955368	17	17956458	rs11658257	0.993673	1
0	rs11658257	Anorexia nervosa, attention-deficit/hyperactivity disorder, autism spectrum disorder, bipolar disorder, major depression, obsessive-compulsive disorder, schizophrenia, or Tourette syndrome (pleiotropy)	TOM1L2	spatial	17	17961406	rs2955369	17	17956458	rs11658257	1	1
0	rs11658257	Anorexia nervosa, attention-deficit/hyperactivity disorder, autism spectrum disorder, bipolar disorder, major depression, obsessive-compulsive disorder, schizophrenia, or Tourette syndrome (pleiotropy)	TOM1L2	spatial	17	17952867	rs4925135	17	17956458	rs11658257	1	1
0	rs11658257	Anorexia nervosa, attention-deficit/hyperactivity disorder, autism spectrum disorder, bipolar disorder, major depression, obsessive-compulsive disorder, schizophrenia, or Tourette syndrome (pleiotropy)	TOM1L2	spatial	17	17953001	rs4925136	17	17956458	rs11658257	0.997884	1
0	rs11658257	Anorexia nervosa, attention-deficit/hyperactivity disorder, autism spectrum disorder, bipolar disorder, major depression, obsessive-compulsive disorder, schizophrenia, or Tourette syndrome (pleiotropy)	TOM1L2	spatial	17	17955343	rs6502634	17	17956458	rs11658257	1	1
0	rs11658257	Anorexia nervosa, attention-deficit/hyperactivity disorder, autism spectrum disorder, bipolar disorder, major depression, obsessive-compulsive disorder, schizophrenia, or Tourette syndrome (pleiotropy)	TOM1L2	spatial	17	17952446	rs8070731	17	17956458	rs11658257	1	1
0	rs11658257	Anorexia nervosa, attention-deficit/hyperactivity disorder, autism spectrum disorder, bipolar disorder, major depression, obsessive-compulsive disorder, schizophrenia, or Tourette syndrome (pleiotropy)	TOM1L2	spatial	17	17954763	rs8080334	17	17956458	rs11658257	0.997882	1
0	rs11658257	Anorexia nervosa, attention-deficit/hyperactivity disorder, autism spectrum disorder, bipolar disorder, major depression, obsessive-compulsive disorder, schizophrenia, or Tourette syndrome (pleiotropy)	TOM1L2	spatial	17	17954727	rs8080602	17	17956458	rs11658257	1	1
0	rs11658257	Anorexia nervosa, attention-deficit/hyperactivity disorder, autism spectrum disorder, bipolar disorder, major depression, obsessive-compulsive disorder, schizophrenia, or Tourette syndrome (pleiotropy)	TOM1L2	spatial	17	17958401	rs8082590	17	17956458	rs11658257	0.997884	1
0	rs2163548	Schizophrenia	TYW5	spatial			rs2163548			rs2163548	1	1
0	rs42945	Schizophrenia	SETD6	spatial	16	58541396	rs147262699	16	58545425	rs42945	0.908128	0.93778
0	rs42945	Schizophrenia	SETD6	spatial	16	58544294	rs246192	16	58545425	rs42945	0.933573	0.939229
0	rs42945	Schizophrenia	SETD6	spatial			rs42945			rs42945	1	1
0	rs7499750	Schizophrenia	SHISA9	spatial	16	13747802	rs1076884	16	13749264	rs7499750	0.997426	1
0	rs7499750	Schizophrenia	SHISA9	spatial	16	13751824	rs11864886	16	13749264	rs7499750	-0.994839	-0.994839
0	rs7499750	Schizophrenia	SHISA9	spatial	16	13752355	rs12925872	16	13749264	rs7499750	-0.99742	-1
0	rs7499750	Schizophrenia	SHISA9	spatial	16	13750693	rs7185124	16	13749264	rs7499750	0.997426	1
0	rs7499750	Schizophrenia	SHISA9	spatial	16	13750218	rs7403809	16	13749264	rs7499750	1	1
0	rs7499750	Schizophrenia	SHISA9	spatial	16	13749858	rs7405404	16	13749264	rs7499750	1	1
0	rs7499750	Schizophrenia	SHISA9	spatial	16	13748915	rs7499362	16	13749264	rs7499750	0.997426	1
0	rs7499750	Schizophrenia	SHISA9	spatial			rs7499750			rs7499750	1	1
0	rs7499750	Schizophrenia	SHISA9	spatial	16	13753383	rs8055219	16	13749264	rs7499750	-0.99742	-1
0	rs7499750	Bipolar disorder (MTAG)	SHISA9	spatial	16	13747802	rs1076884	16	13749264	rs7499750	0.997426	1
0	rs7499750	Bipolar disorder (MTAG)	SHISA9	spatial	16	13751824	rs11864886	16	13749264	rs7499750	-0.994839	-0.994839
0	rs7499750	Bipolar disorder (MTAG)	SHISA9	spatial	16	13752355	rs12925872	16	13749264	rs7499750	-0.99742	-1
0	rs7499750	Bipolar disorder (MTAG)	SHISA9	spatial	16	13750693	rs7185124	16	13749264	rs7499750	0.997426	1
0	rs7499750	Bipolar disorder (MTAG)	SHISA9	spatial	16	13750218	rs7403809	16	13749264	rs7499750	1	1
0	rs7499750	Bipolar disorder (MTAG)	SHISA9	spatial	16	13749858	rs7405404	16	13749264	rs7499750	1	1
0	rs7499750	Bipolar disorder (MTAG)	SHISA9	spatial	16	13748915	rs7499362	16	13749264	rs7499750	0.997426	1
0	rs7499750	Bipolar disorder (MTAG)	SHISA9	spatial			rs7499750			rs7499750	1	1
0	rs7499750	Bipolar disorder (MTAG)	SHISA9	spatial	16	13753383	rs8055219	16	13749264	rs7499750	-0.99742	-1
0	rs7499750	Schizophrenia (MTAG)	SHISA9	spatial	16	13747802	rs1076884	16	13749264	rs7499750	0.997426	1
0	rs7499750	Schizophrenia (MTAG)	SHISA9	spatial	16	13751824	rs11864886	16	13749264	rs7499750	-0.994839	-0.994839
0	rs7499750	Schizophrenia (MTAG)	SHISA9	spatial	16	13752355	rs12925872	16	13749264	rs7499750	-0.99742	-1
0	rs7499750	Schizophrenia (MTAG)	SHISA9	spatial	16	13750693	rs7185124	16	13749264	rs7499750	0.997426	1
0	rs7499750	Schizophrenia (MTAG)	SHISA9	spatial	16	13750218	rs7403809	16	13749264	rs7499750	1	1
0	rs7499750	Schizophrenia (MTAG)	SHISA9	spatial	16	13749858	rs7405404	16	13749264	rs7499750	1	1
0	rs7499750	Schizophrenia (MTAG)	SHISA9	spatial	16	13748915	rs7499362	16	13749264	rs7499750	0.997426	1
0	rs7499750	Schizophrenia (MTAG)	SHISA9	spatial			rs7499750			rs7499750	1	1
0	rs7499750	Schizophrenia (MTAG)	SHISA9	spatial	16	13753383	rs8055219	16	13749264	rs7499750	-0.99742	-1
0	rs7216638	Schizophrenia	SRR	spatial	17	2159981	rs12450354	17	2156452	rs7216638	-0.995705	-0.995705
0	rs7216638	Schizophrenia	SRR	spatial	17	2160213	rs12453323	17	2156452	rs7216638	-0.995705	-0.995705
0	rs7216638	Schizophrenia	SRR	spatial	17	2160853	rs12938295	17	2156452	rs7216638	-0.993556	-0.995693
0	rs7216638	Schizophrenia	SRR	spatial	17	2157773	rs12943566	17	2156452	rs7216638	-0.987122	-0.995658
0	rs7216638	Schizophrenia	SRR	spatial	17	2156909	rs12950555	17	2156452	rs7216638	-0.995705	-0.995705
0	rs7216638	Schizophrenia	SRR	spatial	17	2155429	rs216221	17	2156452	rs7216638	-0.995705	-0.995705
0	rs7216638	Schizophrenia	SRR	spatial	17	2155947	rs216223	17	2156452	rs7216638	-0.995705	-0.995705
0	rs7216638	Schizophrenia	SRR	spatial	17	2160580	rs35691028	17	2156452	rs7216638	-0.993556	-0.995693
0	rs7216638	Schizophrenia	SRR	spatial	17	2160081	rs67992834	17	2156452	rs7216638	-0.989265	-0.99567
0	rs7216638	Schizophrenia	SRR	spatial	17	2160244	rs72200750	17	2156452	rs7216638	-0.993556	-0.995693
0	rs7216638	Schizophrenia	SRR	spatial	17	2157924	rs7406247	17	2156452	rs7216638	-0.995705	-0.995705
0	rs7216638	Schizophrenia	SRR	spatial	17	2155342	rs8082546	17	2156452	rs7216638	0.993556	0.995693
0	rs7216638	Schizophrenia	SRR	spatial	17	2156916	rs9899193	17	2156452	rs7216638	-0.995705	-0.995705
0	rs10156310	Schizophrenia	DDHD2	spatial			rs10156310			rs10156310	1	1
0	rs10156310	Schizophrenia	DDHD2	spatial	8	38210274	rs10448063	8	38209128	rs10156310	0.966033	1
0	rs10156310	Schizophrenia	DDHD2	spatial	8	38208725	rs112731738	8	38209128	rs10156310	1	1
0	rs10156310	Schizophrenia	DDHD2	spatial	8	38212412	rs11774214	8	38209128	rs10156310	0.966033	1
0	rs10156310	Schizophrenia	DDHD2	spatial	8	38206241	rs11785041	8	38209128	rs10156310	1	1
0	rs10156310	Schizophrenia	DDHD2	spatial	8	38213738	rs1488936	8	38209128	rs10156310	0.966033	1
0	rs10156310	Schizophrenia	DDHD2	spatial	8	38207689	rs28634296	8	38209128	rs10156310	0.966033	1
0	rs10156310	Schizophrenia	DDHD2	spatial	8	38212610	rs58279725	8	38209128	rs10156310	0.963515	1
0	rs10156310	Schizophrenia	DDHD2	spatial	8	38213582	rs72630614	8	38209128	rs10156310	0.966033	1
0	rs11646127	Schizophrenia	YPEL3	spatial	16	29965495	rs11150576	16	29966276	rs11646127	1	1
0	rs11646127	Schizophrenia	YPEL3	spatial	16	29962801	rs7193532	16	29966276	rs11646127	1	1
0	rs11646127	Schizophrenia	YPEL3	spatial	16	29968014	rs7204797	16	29966276	rs11646127	1	1
0	rs3743078	Schizophrenia	PSMA4	spatial	15	78899718	rs11637630	15	78894758	rs3743078	0.994619	1
0	rs3743078	Schizophrenia	PSMA4	spatial	15	78891626	rs12910984	15	78894758	rs3743078	0.994619	1
0	rs3743078	Schizophrenia	PSMA4	spatial	15	78899212	rs7183604	15	78894758	rs3743078	0.994619	1
0	rs3743078	Schizophrenia	PSMA4	spatial	15	78896546	rs938682	15	78894758	rs3743078	0.994619	1
0	rs3743078	Post bronchodilator FEV1	PSMA4	spatial	15	78899718	rs11637630	15	78894758	rs3743078	0.994619	1
0	rs3743078	Post bronchodilator FEV1	PSMA4	spatial	15	78891626	rs12910984	15	78894758	rs3743078	0.994619	1
0	rs3743078	Post bronchodilator FEV1	PSMA4	spatial	15	78899212	rs7183604	15	78894758	rs3743078	0.994619	1
0	rs3743078	Post bronchodilator FEV1	PSMA4	spatial	15	78896546	rs938682	15	78894758	rs3743078	0.994619	1
0	rs3743078	Schizophrenia (MTAG)	PSMA4	spatial	15	78899718	rs11637630	15	78894758	rs3743078	0.994619	1
0	rs3743078	Schizophrenia (MTAG)	PSMA4	spatial	15	78891626	rs12910984	15	78894758	rs3743078	0.994619	1
0	rs3743078	Schizophrenia (MTAG)	PSMA4	spatial	15	78899212	rs7183604	15	78894758	rs3743078	0.994619	1
0	rs3743078	Schizophrenia (MTAG)	PSMA4	spatial	15	78896546	rs938682	15	78894758	rs3743078	0.994619	1
0	rs704373	Schizophrenia	AC136289.1	spatial	3	63868776	rs704367	3	63867354	rs704373	0.933652	1
0	rs704373	Schizophrenia	AC136289.1	spatial	3	63868336	rs704368	3	63867354	rs704373	1	1
0	rs704373	Schizophrenia	THOC7	spatial	3	63868336	rs704368	3	63867354	rs704373	1	1
0	rs704373	Schizophrenia	AC136289.1	spatial	3	63868270	rs704369	3	63867354	rs704373	1	1
0	rs704373	Schizophrenia	THOC7	spatial	3	63868270	rs704369	3	63867354	rs704373	1	1
0	rs704373	Schizophrenia	AC136289.1	spatial	3	63868249	rs704370	3	63867354	rs704373	1	1
0	rs704373	Schizophrenia	THOC7	spatial	3	63868249	rs704370	3	63867354	rs704373	1	1
0	rs704373	Schizophrenia	AC136289.1	spatial			rs704373			rs704373	1	1
0	rs704373	Schizophrenia	AC136289.1	spatial	3	63864611	rs832195	3	63867354	rs704373	0.895489	0.995008
0	rs704373	Schizophrenia	THOC7	spatial	3	63864611	rs832195	3	63867354	rs704373	0.895489	0.995008
0	rs704373	Schizophrenia	AC136289.1	spatial	3	63862841	rs854622	3	63867354	rs704373	0.995663	0.995663
0	rs202904	Schizophrenia	OR1F12	spatial	6	28013853	rs149959	6	28018624	rs202904	0.916981	1
0	rs202904	Schizophrenia	OR2B8P	spatial	6	28013853	rs149959	6	28018624	rs202904	0.916981	1
0	rs202904	Schizophrenia	ZNF603P	spatial	6	28013853	rs149959	6	28018624	rs202904	0.916981	1
0	rs202904	Schizophrenia	ZSCAN23	spatial	6	28013853	rs149959	6	28018624	rs202904	0.916981	1
0	rs202904	Schizophrenia	ZSCAN26	spatial	6	28013853	rs149959	6	28018624	rs202904	0.916981	1
0	rs202904	Schizophrenia	OR1F12	spatial	6	28015917	rs149962	6	28018624	rs202904	0.916981	1
0	rs202904	Schizophrenia	OR2B8P	spatial	6	28015917	rs149962	6	28018624	rs202904	0.916981	1
0	rs202904	Schizophrenia	ZNF603P	spatial	6	28015917	rs149962	6	28018624	rs202904	0.916981	1
0	rs202904	Schizophrenia	ZSCAN23	spatial	6	28015917	rs149962	6	28018624	rs202904	0.916981	1
0	rs202904	Schizophrenia	ZSCAN26	spatial	6	28015917	rs149962	6	28018624	rs202904	0.916981	1
0	rs202904	Schizophrenia	ZSCAN23	spatial	6	28018688	rs149965	6	28018624	rs202904	0.916981	1
0	rs202904	Schizophrenia	ZSCAN26	spatial	6	28018688	rs149965	6	28018624	rs202904	0.916981	1
0	rs202904	Schizophrenia	OR1F12	spatial	6	28014024	rs156738	6	28018624	rs202904	0.916981	1
0	rs202904	Schizophrenia	OR2B8P	spatial	6	28014024	rs156738	6	28018624	rs202904	0.916981	1
0	rs202904	Schizophrenia	ZNF603P	spatial	6	28014024	rs156738	6	28018624	rs202904	0.916981	1
0	rs202904	Schizophrenia	ZSCAN23	spatial	6	28014024	rs156738	6	28018624	rs202904	0.916981	1
0	rs202904	Schizophrenia	ZSCAN26	spatial	6	28014024	rs156738	6	28018624	rs202904	0.916981	1
0	rs202904	Schizophrenia	OR1F12	spatial	6	28021852	rs35155115	6	28018624	rs202904	0.914609	1
0	rs202904	Schizophrenia	OR2B8P	spatial	6	28021852	rs35155115	6	28018624	rs202904	0.914609	1
0	rs202904	Schizophrenia	ZNF603P	spatial	6	28021852	rs35155115	6	28018624	rs202904	0.914609	1
0	rs202904	Schizophrenia	ZSCAN23	spatial	6	28021852	rs35155115	6	28018624	rs202904	0.914609	1
0	rs202904	Schizophrenia	ZSCAN26	spatial	6	28021852	rs35155115	6	28018624	rs202904	0.914609	1
0	rs202904	Schizophrenia	OR1F12	spatial	6	28015110	rs35572414	6	28018624	rs202904	0.89868	0.964796
0	rs202904	Schizophrenia	OR2B8P	spatial	6	28015110	rs35572414	6	28018624	rs202904	0.89868	0.964796
0	rs202904	Schizophrenia	ZNF603P	spatial	6	28015110	rs35572414	6	28018624	rs202904	0.89868	0.964796
0	rs202904	Schizophrenia	ZSCAN23	spatial	6	28015110	rs35572414	6	28018624	rs202904	0.89868	0.964796
0	rs202904	Schizophrenia	ZSCAN26	spatial	6	28015110	rs35572414	6	28018624	rs202904	0.89868	0.964796
0	rs12902973	Schizophrenia	LINC00933	spatial	15	85110508	rs11638630	15	85105981	rs12902973	0.997558	1
0	rs12902973	Schizophrenia	NMB	spatial	15	85110508	rs11638630	15	85105981	rs12902973	0.997558	1
0	rs12902973	Schizophrenia	LINC00933	spatial	15	85104345	rs12902143	15	85105981	rs12902973	1	1
0	rs12902973	Schizophrenia	LINC00933	spatial			rs12902973			rs12902973	1	1
0	rs12902973	Schizophrenia	LINC00933	spatial	15	85109236	rs12906474	15	85105981	rs12902973	0.997558	1
0	rs12902973	Schizophrenia	NMB	spatial	15	85109236	rs12906474	15	85105981	rs12902973	0.997558	1
0	rs12902973	Schizophrenia	LINC00933	spatial	15	85109577	rs2879976	15	85105981	rs12902973	0.997558	1
0	rs12902973	Schizophrenia	NMB	spatial	15	85109577	rs2879976	15	85105981	rs12902973	0.997558	1
0	rs12902973	Schizophrenia	LINC00933	spatial	15	85108442	rs34117475	15	85105981	rs12902973	0.997558	1
0	rs12902973	Schizophrenia	NMB	spatial	15	85108442	rs34117475	15	85105981	rs12902973	0.997558	1
0	rs12902973	Schizophrenia	LINC00933	spatial	15	85110942	rs34302901	15	85105981	rs12902973	0.997558	1
0	rs12902973	Schizophrenia	NMB	spatial	15	85110942	rs34302901	15	85105981	rs12902973	0.997558	1
0	rs12902973	Schizophrenia	LINC00933	spatial	15	85109717	rs4360908	15	85105981	rs12902973	0.971404	1
0	rs12902973	Schizophrenia	NMB	spatial	15	85109717	rs4360908	15	85105981	rs12902973	0.971404	1
0	rs12902973	Schizophrenia	LINC00933	spatial	15	85102141	rs62019457	15	85105981	rs12902973	0.997558	1
0	rs12902973	Schizophrenia	LINC00933	spatial	15	85104029	rs67804993	15	85105981	rs12902973	0.997558	1
0	rs12902973	Schizophrenia (MTAG)	LINC00933	spatial	15	85110508	rs11638630	15	85105981	rs12902973	0.997558	1
0	rs12902973	Schizophrenia (MTAG)	NMB	spatial	15	85110508	rs11638630	15	85105981	rs12902973	0.997558	1
0	rs12902973	Schizophrenia (MTAG)	LINC00933	spatial	15	85104345	rs12902143	15	85105981	rs12902973	1	1
0	rs12902973	Schizophrenia (MTAG)	LINC00933	spatial			rs12902973			rs12902973	1	1
0	rs12902973	Schizophrenia (MTAG)	LINC00933	spatial	15	85109236	rs12906474	15	85105981	rs12902973	0.997558	1
0	rs12902973	Schizophrenia (MTAG)	NMB	spatial	15	85109236	rs12906474	15	85105981	rs12902973	0.997558	1
0	rs12902973	Schizophrenia (MTAG)	LINC00933	spatial	15	85109577	rs2879976	15	85105981	rs12902973	0.997558	1
0	rs12902973	Schizophrenia (MTAG)	NMB	spatial	15	85109577	rs2879976	15	85105981	rs12902973	0.997558	1
0	rs12902973	Schizophrenia (MTAG)	LINC00933	spatial	15	85108442	rs34117475	15	85105981	rs12902973	0.997558	1
0	rs12902973	Schizophrenia (MTAG)	NMB	spatial	15	85108442	rs34117475	15	85105981	rs12902973	0.997558	1
0	rs12902973	Schizophrenia (MTAG)	LINC00933	spatial	15	85110942	rs34302901	15	85105981	rs12902973	0.997558	1
0	rs12902973	Schizophrenia (MTAG)	NMB	spatial	15	85110942	rs34302901	15	85105981	rs12902973	0.997558	1
0	rs12902973	Schizophrenia (MTAG)	LINC00933	spatial	15	85109717	rs4360908	15	85105981	rs12902973	0.971404	1
0	rs12902973	Schizophrenia (MTAG)	NMB	spatial	15	85109717	rs4360908	15	85105981	rs12902973	0.971404	1
0	rs12902973	Schizophrenia (MTAG)	LINC00933	spatial	15	85102141	rs62019457	15	85105981	rs12902973	0.997558	1
0	rs12902973	Schizophrenia (MTAG)	LINC00933	spatial	15	85104029	rs67804993	15	85105981	rs12902973	0.997558	1
0	rs8055219	Schizophrenia	SHISA9	spatial	16	13751824	rs11864886	16	13753383	rs8055219	0.99742	1
0	rs8055219	Schizophrenia	SHISA9	spatial	16	13752355	rs12925872	16	13753383	rs8055219	1	1
0	rs8055219	Schizophrenia	SHISA9	spatial	16	13750693	rs7185124	16	13753383	rs8055219	-0.994852	-1
0	rs8055219	Schizophrenia	SHISA9	spatial	16	13750218	rs7403809	16	13753383	rs8055219	-0.99742	-1
0	rs8055219	Schizophrenia	SHISA9	spatial	16	13749858	rs7405404	16	13753383	rs8055219	-0.99742	-1
0	rs8055219	Schizophrenia	SHISA9	spatial	16	13748915	rs7499362	16	13753383	rs8055219	-0.994852	-1
0	rs8055219	Schizophrenia	SHISA9	spatial	16	13749264	rs7499750	16	13753383	rs8055219	-0.99742	-1
0	rs8055219	Schizophrenia	SHISA9	spatial			rs8055219			rs8055219	1	1
0	rs8055219	Schizophrenia (MTAG)	SHISA9	spatial	16	13751824	rs11864886	16	13753383	rs8055219	0.99742	1
0	rs8055219	Schizophrenia (MTAG)	SHISA9	spatial	16	13752355	rs12925872	16	13753383	rs8055219	1	1
0	rs8055219	Schizophrenia (MTAG)	SHISA9	spatial	16	13750693	rs7185124	16	13753383	rs8055219	-0.994852	-1
0	rs8055219	Schizophrenia (MTAG)	SHISA9	spatial	16	13750218	rs7403809	16	13753383	rs8055219	-0.99742	-1
0	rs8055219	Schizophrenia (MTAG)	SHISA9	spatial	16	13749858	rs7405404	16	13753383	rs8055219	-0.99742	-1
0	rs8055219	Schizophrenia (MTAG)	SHISA9	spatial	16	13748915	rs7499362	16	13753383	rs8055219	-0.994852	-1
0	rs8055219	Schizophrenia (MTAG)	SHISA9	spatial	16	13749264	rs7499750	16	13753383	rs8055219	-0.99742	-1
0	rs8055219	Schizophrenia (MTAG)	SHISA9	spatial			rs8055219			rs8055219	1	1
0	rs10791098	Schizophrenia	SNX19	spatial	11	130719060	rs10750450	11	130718710	rs10791098	1	1
0	rs10791098	Schizophrenia	SNX19	spatial	11	130718629	rs10791097	11	130718710	rs10791098	1	1
0	rs10791098	Schizophrenia	SNX19	spatial			rs10791098			rs10791098	1	1
0	rs10791098	Schizophrenia	SNX19	spatial	11	130718812	rs10791099	11	130718710	rs10791098	0.998009	1
0	rs10791098	Schizophrenia	SNX19	spatial	11	130717152	rs10894268	11	130718710	rs10791098	0.942058	1
0	rs10791098	Schizophrenia	SNX19	spatial	11	130717439	rs1944142	11	130718710	rs10791098	0.942058	1
0	rs10791098	Schizophrenia	SNX19	spatial	11	130717255	rs4366492	11	130718710	rs10791098	1	1
0	rs10791098	Schizophrenia	SNX19	spatial	11	130717915	rs6590512	11	130718710	rs10791098	0.942058	1
0	rs10791098	Schizophrenia	SNX19	spatial	11	130719074	rs67215852	11	130718710	rs10791098	1	1
0	rs16894116	Schizophrenia	PGBD1	spatial			rs16894116			rs16894116	1	1
0	rs16894116	Schizophrenia	ZSCAN23	spatial			rs16894116			rs16894116	1	1
0	rs1635298	Schizophrenia	KANSL1	spatial	17	43740966	rs111273167	17	43744343	rs1635298	-0.931405	-1
0	rs1635298	Schizophrenia	LINC02210	spatial	17	43740966	rs111273167	17	43744343	rs1635298	-0.931405	-1
0	rs1635298	Schizophrenia	MAPT-AS1	spatial	17	43740966	rs111273167	17	43744343	rs1635298	-0.931405	-1
0	rs1635298	Schizophrenia	KANSL1	spatial	17	43746609	rs142642115	17	43744343	rs1635298	-0.931405	-1
0	rs1635298	Schizophrenia	LINC02210	spatial	17	43746609	rs142642115	17	43744343	rs1635298	-0.931405	-1
0	rs1635298	Schizophrenia	MAPT-AS1	spatial	17	43746609	rs142642115	17	43744343	rs1635298	-0.931405	-1
0	rs1635298	Schizophrenia	RP11-259G18.1	spatial	17	43746609	rs142642115	17	43744343	rs1635298	-0.931405	-1
0	rs1635298	Schizophrenia	KANSL1	spatial			rs1635298			rs1635298	1	1
0	rs1635298	Schizophrenia	LINC02210	spatial			rs1635298			rs1635298	1	1
0	rs1635298	Schizophrenia	RP11-259G18.1	spatial			rs1635298			rs1635298	1	1
0	rs1635298	Schizophrenia	KANSL1	spatial	17	43747614	rs1724407	17	43744343	rs1635298	1	1
0	rs1635298	Schizophrenia	LINC02210	spatial	17	43747614	rs1724407	17	43744343	rs1635298	1	1
0	rs1635298	Schizophrenia	RP11-259G18.1	spatial	17	43747614	rs1724407	17	43744343	rs1635298	1	1
0	rs1635298	Schizophrenia	KANSL1	spatial	17	43740564	rs1724409	17	43744343	rs1635298	0.975175	1
0	rs1635298	Schizophrenia	LINC02210	spatial	17	43740564	rs1724409	17	43744343	rs1635298	0.975175	1
0	rs1635298	Schizophrenia	RP11-259G18.1	spatial	17	43740564	rs1724409	17	43744343	rs1635298	0.975175	1
0	rs1635298	Schizophrenia	KANSL1	spatial	17	43744989	rs17687462	17	43744343	rs1635298	-0.931405	-1
0	rs1635298	Schizophrenia	LINC02210	spatial	17	43744989	rs17687462	17	43744343	rs1635298	-0.931405	-1
0	rs1635298	Schizophrenia	MAPT-AS1	spatial	17	43744989	rs17687462	17	43744343	rs1635298	-0.931405	-1
0	rs1635298	Schizophrenia	RP11-259G18.1	spatial	17	43744989	rs17687462	17	43744343	rs1635298	-0.931405	-1
0	rs1635298	Schizophrenia	KANSL1	spatial	17	43746720	rs17687504	17	43744343	rs1635298	-0.931405	-1
0	rs1635298	Schizophrenia	LINC02210	spatial	17	43746720	rs17687504	17	43744343	rs1635298	-0.931405	-1
0	rs1635298	Schizophrenia	MAPT-AS1	spatial	17	43746720	rs17687504	17	43744343	rs1635298	-0.931405	-1
0	rs1635298	Schizophrenia	RP11-259G18.1	spatial	17	43746720	rs17687504	17	43744343	rs1635298	-0.931405	-1
0	rs1635298	Schizophrenia	KANSL1	spatial	17	43741451	rs17760577	17	43744343	rs1635298	-0.931405	-1
0	rs1635298	Schizophrenia	LINC02210	spatial	17	43741451	rs17760577	17	43744343	rs1635298	-0.931405	-1
0	rs1635298	Schizophrenia	MAPT-AS1	spatial	17	43741451	rs17760577	17	43744343	rs1635298	-0.931405	-1
0	rs1635298	Schizophrenia	RP11-259G18.1	spatial	17	43741451	rs17760577	17	43744343	rs1635298	-0.931405	-1
0	rs1635298	Schizophrenia	KANSL1	spatial	17	43743044	rs17760631	17	43744343	rs1635298	-0.931405	-1
0	rs1635298	Schizophrenia	LINC02210	spatial	17	43743044	rs17760631	17	43744343	rs1635298	-0.931405	-1
0	rs1635298	Schizophrenia	MAPT-AS1	spatial	17	43743044	rs17760631	17	43744343	rs1635298	-0.931405	-1
0	rs1635298	Schizophrenia	RP11-259G18.1	spatial	17	43743044	rs17760631	17	43744343	rs1635298	-0.931405	-1
0	rs1635298	Schizophrenia	KANSL1	spatial	17	43746275	rs17760733	17	43744343	rs1635298	-0.928864	-1
0	rs1635298	Schizophrenia	LINC02210	spatial	17	43746275	rs17760733	17	43744343	rs1635298	-0.928864	-1
0	rs1635298	Schizophrenia	MAPT-AS1	spatial	17	43746275	rs17760733	17	43744343	rs1635298	-0.928864	-1
0	rs1635298	Schizophrenia	RP11-259G18.1	spatial	17	43746275	rs17760733	17	43744343	rs1635298	-0.928864	-1
0	rs1635298	Schizophrenia	KANSL1	spatial	17	43740855	rs62053939	17	43744343	rs1635298	-0.931405	-1
0	rs1635298	Schizophrenia	LINC02210	spatial	17	43740855	rs62053939	17	43744343	rs1635298	-0.931405	-1
0	rs1635298	Schizophrenia	MAPT-AS1	spatial	17	43740855	rs62053939	17	43744343	rs1635298	-0.931405	-1
0	rs1635298	Schizophrenia	KANSL1	spatial	17	43741027	rs62053940	17	43744343	rs1635298	-0.931405	-1
0	rs1635298	Schizophrenia	LINC02210	spatial	17	43741027	rs62053940	17	43744343	rs1635298	-0.931405	-1
0	rs1635298	Schizophrenia	MAPT-AS1	spatial	17	43741027	rs62053940	17	43744343	rs1635298	-0.931405	-1
0	rs1635298	Schizophrenia	KANSL1	spatial	17	43746838	rs62053945	17	43744343	rs1635298	-0.931405	-1
0	rs1635298	Schizophrenia	LINC02210	spatial	17	43746838	rs62053945	17	43744343	rs1635298	-0.931405	-1
0	rs1635298	Schizophrenia	MAPT-AS1	spatial	17	43746838	rs62053945	17	43744343	rs1635298	-0.931405	-1
0	rs1635298	Schizophrenia	RP11-259G18.1	spatial	17	43746838	rs62053945	17	43744343	rs1635298	-0.931405	-1
0	rs1635298	Schizophrenia	KANSL1	spatial	17	43747676	rs62053946	17	43744343	rs1635298	-0.931405	-1
0	rs1635298	Schizophrenia	LINC02210	spatial	17	43747676	rs62053946	17	43744343	rs1635298	-0.931405	-1
0	rs1635298	Schizophrenia	MAPT-AS1	spatial	17	43747676	rs62053946	17	43744343	rs1635298	-0.931405	-1
0	rs1635298	Schizophrenia	RP11-259G18.1	spatial	17	43747676	rs62053946	17	43744343	rs1635298	-0.931405	-1
0	rs1635298	Schizophrenia	KANSL1	spatial	17	43747682	rs62053947	17	43744343	rs1635298	-0.931405	-1
0	rs1635298	Schizophrenia	LINC02210	spatial	17	43747682	rs62053947	17	43744343	rs1635298	-0.931405	-1
0	rs1635298	Schizophrenia	MAPT-AS1	spatial	17	43747682	rs62053947	17	43744343	rs1635298	-0.931405	-1
0	rs1635298	Schizophrenia	RP11-259G18.1	spatial	17	43747682	rs62053947	17	43744343	rs1635298	-0.931405	-1
0	rs1635298	Schizophrenia	KANSL1	spatial	17	43748045	rs62053948	17	43744343	rs1635298	-0.931405	-1
0	rs1635298	Schizophrenia	LINC02210	spatial	17	43748045	rs62053948	17	43744343	rs1635298	-0.931405	-1
0	rs1635298	Schizophrenia	MAPT-AS1	spatial	17	43748045	rs62053948	17	43744343	rs1635298	-0.931405	-1
0	rs1635298	Schizophrenia	RP11-259G18.1	spatial	17	43748045	rs62053948	17	43744343	rs1635298	-0.931405	-1
0	rs1635298	Schizophrenia	KANSL1	spatial	17	43748100	rs62053949	17	43744343	rs1635298	-0.931405	-1
0	rs1635298	Schizophrenia	LINC02210	spatial	17	43748100	rs62053949	17	43744343	rs1635298	-0.931405	-1
0	rs1635298	Schizophrenia	MAPT-AS1	spatial	17	43748100	rs62053949	17	43744343	rs1635298	-0.931405	-1
0	rs1635298	Schizophrenia	RP11-259G18.1	spatial	17	43748100	rs62053949	17	43744343	rs1635298	-0.931405	-1
0	rs1635298	Schizophrenia	KANSL1	spatial	17	43748411	rs62053950	17	43744343	rs1635298	-0.931405	-1
0	rs1635298	Schizophrenia	LINC02210	spatial	17	43748411	rs62053950	17	43744343	rs1635298	-0.931405	-1
0	rs1635298	Schizophrenia	MAPT-AS1	spatial	17	43748411	rs62053950	17	43744343	rs1635298	-0.931405	-1
0	rs1635298	Schizophrenia	RP11-259G18.1	spatial	17	43748411	rs62053950	17	43744343	rs1635298	-0.931405	-1
0	rs1635298	Schizophrenia	KANSL1	spatial	17	43749167	rs62053951	17	43744343	rs1635298	-0.931405	-1
0	rs1635298	Schizophrenia	LINC02210	spatial	17	43749167	rs62053951	17	43744343	rs1635298	-0.931405	-1
0	rs1635298	Schizophrenia	MAPT-AS1	spatial	17	43749167	rs62053951	17	43744343	rs1635298	-0.931405	-1
0	rs1635298	Schizophrenia	RP11-259G18.1	spatial	17	43749167	rs62053951	17	43744343	rs1635298	-0.931405	-1
0	rs1635298	Schizophrenia	KANSL1	spatial	17	43749260	rs62053952	17	43744343	rs1635298	-0.931405	-1
0	rs1635298	Schizophrenia	LINC02210	spatial	17	43749260	rs62053952	17	43744343	rs1635298	-0.931405	-1
0	rs1635298	Schizophrenia	MAPT-AS1	spatial	17	43749260	rs62053952	17	43744343	rs1635298	-0.931405	-1
0	rs1635298	Schizophrenia	RP11-259G18.1	spatial	17	43749260	rs62053952	17	43744343	rs1635298	-0.931405	-1
0	rs2942168	Parkinson's disease	KANSL1	spatial	17	43710370	rs16940633	17	43714849	rs2942168	1	1
0	rs2942168	Parkinson's disease	LINC02210	spatial	17	43710370	rs16940633	17	43714849	rs2942168	1	1
0	rs2942168	Parkinson's disease	MAPT-AS1	spatial	17	43710370	rs16940633	17	43714849	rs2942168	1	1
0	rs2942168	Parkinson's disease	RP11-259G18.1	spatial	17	43710370	rs16940633	17	43714849	rs2942168	1	1
0	rs2942168	Parkinson's disease	KANSL1	spatial	17	43710383	rs17686610	17	43714849	rs2942168	1	1
0	rs2942168	Parkinson's disease	LINC02210	spatial	17	43710383	rs17686610	17	43714849	rs2942168	1	1
0	rs2942168	Parkinson's disease	MAPT-AS1	spatial	17	43710383	rs17686610	17	43714849	rs2942168	1	1
0	rs2942168	Parkinson's disease	RP11-259G18.1	spatial	17	43710383	rs17686610	17	43714849	rs2942168	1	1
0	rs2942168	Parkinson's disease	KANSL1	spatial	17	43714672	rs241039	17	43714849	rs2942168	1	1
0	rs2942168	Parkinson's disease	LINC02210	spatial	17	43714672	rs241039	17	43714849	rs2942168	1	1
0	rs2942168	Parkinson's disease	MAPT-AS1	spatial	17	43714672	rs241039	17	43714849	rs2942168	1	1
0	rs2942168	Parkinson's disease	KANSL1	spatial	17	43713924	rs241041	17	43714849	rs2942168	1	1
0	rs2942168	Parkinson's disease	LINC02210	spatial	17	43713924	rs241041	17	43714849	rs2942168	1	1
0	rs2942168	Parkinson's disease	MAPT-AS1	spatial	17	43713924	rs241041	17	43714849	rs2942168	1	1
0	rs2942168	Parkinson's disease	KANSL1	spatial	17	43712656	rs241042	17	43714849	rs2942168	1	1
0	rs2942168	Parkinson's disease	LINC02210	spatial	17	43712656	rs241042	17	43714849	rs2942168	1	1
0	rs2942168	Parkinson's disease	MAPT-AS1	spatial	17	43712656	rs241042	17	43714849	rs2942168	1	1
0	rs2942168	Parkinson's disease	RP11-259G18.1	spatial	17	43712656	rs241042	17	43714849	rs2942168	1	1
0	rs2942168	Parkinson's disease	KANSL1	spatial	17	43712463	rs241044	17	43714849	rs2942168	1	1
0	rs2942168	Parkinson's disease	LINC02210	spatial	17	43712463	rs241044	17	43714849	rs2942168	1	1
0	rs2942168	Parkinson's disease	MAPT-AS1	spatial	17	43712463	rs241044	17	43714849	rs2942168	1	1
0	rs2942168	Parkinson's disease	RP11-259G18.1	spatial	17	43712463	rs241044	17	43714849	rs2942168	1	1
0	rs2942168	Parkinson's disease	KANSL1	spatial	17	43712336	rs241045	17	43714849	rs2942168	1	1
0	rs2942168	Parkinson's disease	LINC02210	spatial	17	43712336	rs241045	17	43714849	rs2942168	1	1
0	rs2942168	Parkinson's disease	MAPT-AS1	spatial	17	43712336	rs241045	17	43714849	rs2942168	1	1
0	rs2942168	Parkinson's disease	RP11-259G18.1	spatial	17	43712336	rs241045	17	43714849	rs2942168	1	1
0	rs2942168	Parkinson's disease	KANSL1	spatial	17	43715618	rs2942165	17	43714849	rs2942168	1	1
0	rs2942168	Parkinson's disease	LINC02210	spatial	17	43715618	rs2942165	17	43714849	rs2942168	1	1
0	rs2942168	Parkinson's disease	MAPT-AS1	spatial	17	43715618	rs2942165	17	43714849	rs2942168	1	1
0	rs2942168	Parkinson's disease	KANSL1	spatial	17	43715426	rs2942166	17	43714849	rs2942168	0.997279	1
0	rs2942168	Parkinson's disease	LINC02210	spatial	17	43715426	rs2942166	17	43714849	rs2942168	0.997279	1
0	rs2942168	Parkinson's disease	MAPT-AS1	spatial	17	43715426	rs2942166	17	43714849	rs2942168	0.997279	1
0	rs2942168	Parkinson's disease	KANSL1	spatial	17	43715017	rs2942167	17	43714849	rs2942168	1	1
0	rs2942168	Parkinson's disease	LINC02210	spatial	17	43715017	rs2942167	17	43714849	rs2942168	1	1
0	rs2942168	Parkinson's disease	MAPT-AS1	spatial	17	43715017	rs2942167	17	43714849	rs2942168	1	1
0	rs2942168	Parkinson's disease	KANSL1	spatial			rs2942168			rs2942168	1	1
0	rs2942168	Parkinson's disease	LINC02210	spatial			rs2942168			rs2942168	1	1
0	rs2942168	Parkinson's disease	MAPT-AS1	spatial			rs2942168			rs2942168	1	1
0	rs2942168	Parkinson's disease	KANSL1	spatial	17	43711538	rs2942169	17	43714849	rs2942168	1	1
0	rs2942168	Parkinson's disease	LINC02210	spatial	17	43711538	rs2942169	17	43714849	rs2942168	1	1
0	rs2942168	Parkinson's disease	MAPT-AS1	spatial	17	43711538	rs2942169	17	43714849	rs2942168	1	1
0	rs2942168	Parkinson's disease	RP11-259G18.1	spatial	17	43711538	rs2942169	17	43714849	rs2942168	1	1
0	rs2942168	Parkinson's disease	KANSL1	spatial	17	43711311	rs2942170	17	43714849	rs2942168	1	1
0	rs2942168	Parkinson's disease	LINC02210	spatial	17	43711311	rs2942170	17	43714849	rs2942168	1	1
0	rs2942168	Parkinson's disease	MAPT-AS1	spatial	17	43711311	rs2942170	17	43714849	rs2942168	1	1
0	rs2942168	Parkinson's disease	RP11-259G18.1	spatial	17	43711311	rs2942170	17	43714849	rs2942168	1	1
0	rs2942168	Parkinson's disease	KANSL1	spatial	17	43717130	rs389217	17	43714849	rs2942168	1	1
0	rs2942168	Parkinson's disease	LINC02210	spatial	17	43717130	rs389217	17	43714849	rs2942168	1	1
0	rs2942168	Parkinson's disease	MAPT-AS1	spatial	17	43717130	rs389217	17	43714849	rs2942168	1	1
0	rs2942168	Parkinson's disease	KANSL1	spatial	17	43717414	rs389978	17	43714849	rs2942168	0.997279	1
0	rs2942168	Parkinson's disease	LINC02210	spatial	17	43717414	rs389978	17	43714849	rs2942168	0.997279	1
0	rs2942168	Parkinson's disease	MAPT-AS1	spatial	17	43717414	rs389978	17	43714849	rs2942168	0.997279	1
0	rs2942168	Parkinson's disease	KANSL1	spatial	17	43719142	rs393152	17	43714849	rs2942168	0.994574	1
0	rs2942168	Parkinson's disease	LINC02210	spatial	17	43719142	rs393152	17	43714849	rs2942168	0.994574	1
0	rs2942168	Parkinson's disease	KANSL1	spatial	17	43716884	rs413778	17	43714849	rs2942168	1	1
0	rs2942168	Parkinson's disease	LINC02210	spatial	17	43716884	rs413778	17	43714849	rs2942168	1	1
0	rs2942168	Parkinson's disease	MAPT-AS1	spatial	17	43716884	rs413778	17	43714849	rs2942168	1	1
0	rs2942168	Parkinson's disease	KANSL1	spatial	17	43718335	rs434805	17	43714849	rs2942168	0.994574	1
0	rs2942168	Parkinson's disease	LINC02210	spatial	17	43718335	rs434805	17	43714849	rs2942168	0.994574	1
0	rs2942168	Parkinson's disease	KANSL1	spatial	17	43717802	rs439558	17	43714849	rs2942168	0.997279	1
0	rs2942168	Parkinson's disease	LINC02210	spatial	17	43717802	rs439558	17	43714849	rs2942168	0.997279	1
0	rs2942168	Parkinson's disease	MAPT-AS1	spatial	17	43717802	rs439558	17	43714849	rs2942168	0.997279	1
0	rs2942168	Parkinson's disease	KANSL1	spatial	17	43709866	rs650927	17	43714849	rs2942168	1	1
0	rs2942168	Parkinson's disease	LINC02210	spatial	17	43709866	rs650927	17	43714849	rs2942168	1	1
0	rs2942168	Parkinson's disease	MAPT-AS1	spatial	17	43709866	rs650927	17	43714849	rs2942168	1	1
0	rs2942168	Parkinson's disease	RP11-259G18.1	spatial	17	43709866	rs650927	17	43714849	rs2942168	1	1
0	rs2942168	Parkinson's disease	KANSL1	spatial	17	43709892	rs671740	17	43714849	rs2942168	1	1
0	rs2942168	Parkinson's disease	LINC02210	spatial	17	43709892	rs671740	17	43714849	rs2942168	1	1
0	rs2942168	Parkinson's disease	MAPT-AS1	spatial	17	43709892	rs671740	17	43714849	rs2942168	1	1
0	rs2942168	Parkinson's disease	RP11-259G18.1	spatial	17	43709892	rs671740	17	43714849	rs2942168	1	1
0	rs2942168	Parkinson's disease	KANSL1	spatial	17	43710126	rs81632	17	43714849	rs2942168	1	1
0	rs2942168	Parkinson's disease	LINC02210	spatial	17	43710126	rs81632	17	43714849	rs2942168	1	1
0	rs2942168	Parkinson's disease	MAPT-AS1	spatial	17	43710126	rs81632	17	43714849	rs2942168	1	1
0	rs2942168	Parkinson's disease	RP11-259G18.1	spatial	17	43710126	rs81632	17	43714849	rs2942168	1	1
0	rs199533	Parkinson's disease	NSF	spatial	17	44830413	rs199531	17	44828930	rs199533	0.9113	1
0	rs199533	Parkinson's disease	KANSL1	spatial			rs199533			rs199533	1	1
0	rs199533	Parkinson's disease	LINC02210	spatial			rs199533			rs199533	1	1
0	rs199533	Parkinson's disease	MAPT-AS1	spatial			rs199533			rs199533	1	1
0	rs199533	Parkinson's disease	KANSL1	spatial	17	44824212	rs199534	17	44828930	rs199533	1	1
0	rs199533	Parkinson's disease	LINC02210	spatial	17	44824212	rs199534	17	44828930	rs199533	1	1
0	rs199533	Parkinson's disease	MAPT-AS1	spatial	17	44824212	rs199534	17	44828930	rs199533	1	1
0	rs199533	Parkinson's disease	KANSL1	spatial	17	44826055	rs9896243	17	44828930	rs199533	0.991463	1
0	rs199533	Parkinson's disease	LINC02210	spatial	17	44826055	rs9896243	17	44828930	rs199533	0.991463	1
0	rs199533	Parkinson's disease	MAPT-AS1	spatial	17	44826055	rs9896243	17	44828930	rs199533	0.991463	1
0	rs393152	Parkinson's disease	KANSL1	spatial	17	43721456	rs1706746	17	43719142	rs393152	0.994574	1
0	rs393152	Parkinson's disease	LINC02210	spatial	17	43721456	rs1706746	17	43719142	rs393152	0.994574	1
0	rs393152	Parkinson's disease	MAPT-AS1	spatial	17	43721456	rs1706746	17	43719142	rs393152	0.994574	1
0	rs393152	Parkinson's disease	KANSL1	spatial	17	43714672	rs241039	17	43719142	rs393152	0.994574	1
0	rs393152	Parkinson's disease	LINC02210	spatial	17	43714672	rs241039	17	43719142	rs393152	0.994574	1
0	rs393152	Parkinson's disease	MAPT-AS1	spatial	17	43714672	rs241039	17	43719142	rs393152	0.994574	1
0	rs393152	Parkinson's disease	KANSL1	spatial	17	43721282	rs2942164	17	43719142	rs393152	0.994574	1
0	rs393152	Parkinson's disease	LINC02210	spatial	17	43721282	rs2942164	17	43719142	rs393152	0.994574	1
0	rs393152	Parkinson's disease	MAPT-AS1	spatial	17	43721282	rs2942164	17	43719142	rs393152	0.994574	1
0	rs393152	Parkinson's disease	KANSL1	spatial	17	43715618	rs2942165	17	43719142	rs393152	0.994574	1
0	rs393152	Parkinson's disease	LINC02210	spatial	17	43715618	rs2942165	17	43719142	rs393152	0.994574	1
0	rs393152	Parkinson's disease	MAPT-AS1	spatial	17	43715618	rs2942165	17	43719142	rs393152	0.994574	1
0	rs393152	Parkinson's disease	KANSL1	spatial	17	43715426	rs2942166	17	43719142	rs393152	0.997287	1
0	rs393152	Parkinson's disease	LINC02210	spatial	17	43715426	rs2942166	17	43719142	rs393152	0.997287	1
0	rs393152	Parkinson's disease	MAPT-AS1	spatial	17	43715426	rs2942166	17	43719142	rs393152	0.997287	1
0	rs393152	Parkinson's disease	KANSL1	spatial	17	43715017	rs2942167	17	43719142	rs393152	0.994574	1
0	rs393152	Parkinson's disease	LINC02210	spatial	17	43715017	rs2942167	17	43719142	rs393152	0.994574	1
0	rs393152	Parkinson's disease	MAPT-AS1	spatial	17	43715017	rs2942167	17	43719142	rs393152	0.994574	1
0	rs393152	Parkinson's disease	KANSL1	spatial	17	43714849	rs2942168	17	43719142	rs393152	0.994574	1
0	rs393152	Parkinson's disease	LINC02210	spatial	17	43714849	rs2942168	17	43719142	rs393152	0.994574	1
0	rs393152	Parkinson's disease	MAPT-AS1	spatial	17	43714849	rs2942168	17	43719142	rs393152	0.994574	1
0	rs393152	Parkinson's disease	KANSL1	spatial	17	43719869	rs3108317	17	43719142	rs393152	0.994574	1
0	rs393152	Parkinson's disease	LINC02210	spatial	17	43719869	rs3108317	17	43719142	rs393152	0.994574	1
0	rs393152	Parkinson's disease	MAPT-AS1	spatial	17	43719869	rs3108317	17	43719142	rs393152	0.994574	1
0	rs393152	Parkinson's disease	KANSL1	spatial	17	43723461	rs3418	17	43719142	rs393152	0.994574	1
0	rs393152	Parkinson's disease	LINC02210	spatial	17	43723461	rs3418	17	43719142	rs393152	0.994574	1
0	rs393152	Parkinson's disease	MAPT-AS1	spatial	17	43723461	rs3418	17	43719142	rs393152	0.994574	1
0	rs393152	Parkinson's disease	RP11-259G18.1	spatial	17	43723461	rs3418	17	43719142	rs393152	0.994574	1
0	rs393152	Parkinson's disease	RP11-259G18.3	spatial	17	43723461	rs3418	17	43719142	rs393152	0.994574	1
0	rs393152	Parkinson's disease	KANSL1	spatial	17	43717130	rs389217	17	43719142	rs393152	0.994574	1
0	rs393152	Parkinson's disease	LINC02210	spatial	17	43717130	rs389217	17	43719142	rs393152	0.994574	1
0	rs393152	Parkinson's disease	MAPT-AS1	spatial	17	43717130	rs389217	17	43719142	rs393152	0.994574	1
0	rs393152	Parkinson's disease	KANSL1	spatial	17	43717414	rs389978	17	43719142	rs393152	0.991853	0.994552
0	rs393152	Parkinson's disease	LINC02210	spatial	17	43717414	rs389978	17	43719142	rs393152	0.991853	0.994552
0	rs393152	Parkinson's disease	MAPT-AS1	spatial	17	43717414	rs389978	17	43719142	rs393152	0.991853	0.994552
0	rs393152	Parkinson's disease	KANSL1	spatial			rs393152			rs393152	1	1
0	rs393152	Parkinson's disease	LINC02210	spatial			rs393152			rs393152	1	1
0	rs393152	Parkinson's disease	KANSL1	spatial	17	43723604	rs393675	17	43719142	rs393152	0.994574	1
0	rs393152	Parkinson's disease	LINC02210	spatial	17	43723604	rs393675	17	43719142	rs393152	0.994574	1
0	rs393152	Parkinson's disease	MAPT-AS1	spatial	17	43723604	rs393675	17	43719142	rs393152	0.994574	1
0	rs393152	Parkinson's disease	RP11-259G18.1	spatial	17	43723604	rs393675	17	43719142	rs393152	0.994574	1
0	rs393152	Parkinson's disease	RP11-259G18.3	spatial	17	43723604	rs393675	17	43719142	rs393152	0.994574	1
0	rs393152	Parkinson's disease	KANSL1	spatial	17	43723929	rs406400	17	43719142	rs393152	0.981002	1
0	rs393152	Parkinson's disease	LINC02210	spatial	17	43723929	rs406400	17	43719142	rs393152	0.981002	1
0	rs393152	Parkinson's disease	MAPT-AS1	spatial	17	43723929	rs406400	17	43719142	rs393152	0.981002	1
0	rs393152	Parkinson's disease	RP11-259G18.1	spatial	17	43723929	rs406400	17	43719142	rs393152	0.981002	1
0	rs393152	Parkinson's disease	RP11-259G18.3	spatial	17	43723929	rs406400	17	43719142	rs393152	0.981002	1
0	rs393152	Parkinson's disease	KANSL1	spatial	17	43716884	rs413778	17	43719142	rs393152	0.994574	1
0	rs393152	Parkinson's disease	LINC02210	spatial	17	43716884	rs413778	17	43719142	rs393152	0.994574	1
0	rs393152	Parkinson's disease	MAPT-AS1	spatial	17	43716884	rs413778	17	43719142	rs393152	0.994574	1
0	rs393152	Parkinson's disease	KANSL1	spatial	17	43723188	rs413917	17	43719142	rs393152	0.994574	1
0	rs393152	Parkinson's disease	LINC02210	spatial	17	43723188	rs413917	17	43719142	rs393152	0.994574	1
0	rs393152	Parkinson's disease	MAPT-AS1	spatial	17	43723188	rs413917	17	43719142	rs393152	0.994574	1
0	rs393152	Parkinson's disease	RP11-259G18.1	spatial	17	43723188	rs413917	17	43719142	rs393152	0.994574	1
0	rs393152	Parkinson's disease	RP11-259G18.3	spatial	17	43723188	rs413917	17	43719142	rs393152	0.994574	1
0	rs393152	Parkinson's disease	KANSL1	spatial	17	43718335	rs434805	17	43719142	rs393152	1	1
0	rs393152	Parkinson's disease	LINC02210	spatial	17	43718335	rs434805	17	43719142	rs393152	1	1
0	rs393152	Parkinson's disease	KANSL1	spatial	17	43717802	rs439558	17	43719142	rs393152	0.997287	1
0	rs393152	Parkinson's disease	LINC02210	spatial	17	43717802	rs439558	17	43719142	rs393152	0.997287	1
0	rs393152	Parkinson's disease	MAPT-AS1	spatial	17	43717802	rs439558	17	43719142	rs393152	0.997287	1
0	rs17115100	Parkinson's disease	INA	spatial			rs17115100			rs17115100	1	1
0	rs11012	Parkinson's disease	KANSL1	spatial			rs11012			rs11012	1	1
0	rs11012	Parkinson's disease	LINC02210	spatial			rs11012			rs11012	1	1
0	rs11012	Parkinson's disease	RP11-259G18.1	spatial			rs11012			rs11012	1	1
0	rs11012	Parkinson's disease	KANSL1	spatial	17	43512205	rs12946900	17	43513440	rs11012	0.996831	1
0	rs11012	Parkinson's disease	LINC02210	spatial	17	43512205	rs12946900	17	43513440	rs11012	0.996831	1
0	rs11012	Parkinson's disease	MAPT-AS1	spatial	17	43512205	rs12946900	17	43513440	rs11012	0.996831	1
0	rs11012	Parkinson's disease	RP11-259G18.1	spatial	17	43512205	rs12946900	17	43513440	rs11012	0.996831	1
0	rs11012	Parkinson's disease	KANSL1	spatial	17	43516401	rs17631303	17	43513440	rs11012	0.996831	1
0	rs11012	Parkinson's disease	LINC02210	spatial	17	43516401	rs17631303	17	43513440	rs11012	0.996831	1
0	rs11012	Parkinson's disease	MAPT-AS1	spatial	17	43516401	rs17631303	17	43513440	rs11012	0.996831	1
0	rs11012	Parkinson's disease	RP11-259G18.1	spatial	17	43516401	rs17631303	17	43513440	rs11012	0.996831	1
0	rs11012	Parkinson's disease	KANSL1	spatial	17	43508615	rs34104358	17	43513440	rs11012	0.996831	1
0	rs11012	Parkinson's disease	LINC02210	spatial	17	43508615	rs34104358	17	43513440	rs11012	0.996831	1
0	rs11012	Parkinson's disease	MAPT-AS1	spatial	17	43508615	rs34104358	17	43513440	rs11012	0.996831	1
0	rs11012	Parkinson's disease	RP11-259G18.1	spatial	17	43508615	rs34104358	17	43513440	rs11012	0.996831	1
0	rs11012	Parkinson's disease	KANSL1	spatial	17	43515845	rs34363898	17	43513440	rs11012	0.996831	1
0	rs11012	Parkinson's disease	LINC02210	spatial	17	43515845	rs34363898	17	43513440	rs11012	0.996831	1
0	rs11012	Parkinson's disease	MAPT-AS1	spatial	17	43515845	rs34363898	17	43513440	rs11012	0.996831	1
0	rs11012	Parkinson's disease	RP11-259G18.1	spatial	17	43515845	rs34363898	17	43513440	rs11012	0.996831	1
0	rs11012	Parkinson's disease	KANSL1	spatial	17	43511434	rs34465449	17	43513440	rs11012	0.996831	1
0	rs11012	Parkinson's disease	LINC02210	spatial	17	43511434	rs34465449	17	43513440	rs11012	0.996831	1
0	rs11012	Parkinson's disease	MAPT-AS1	spatial	17	43511434	rs34465449	17	43513440	rs11012	0.996831	1
0	rs11012	Parkinson's disease	RP11-259G18.1	spatial	17	43511434	rs34465449	17	43513440	rs11012	0.996831	1
0	rs11012	Parkinson's disease	KANSL1	spatial	17	43517251	rs35489312	17	43513440	rs11012	0.996831	1
0	rs11012	Parkinson's disease	LINC02210	spatial	17	43517251	rs35489312	17	43513440	rs11012	0.996831	1
0	rs11012	Parkinson's disease	MAPT-AS1	spatial	17	43517251	rs35489312	17	43513440	rs11012	0.996831	1
0	rs11012	Parkinson's disease	KANSL1	spatial	17	43515884	rs36114997	17	43513440	rs11012	0.996831	1
0	rs11012	Parkinson's disease	LINC02210	spatial	17	43515884	rs36114997	17	43513440	rs11012	0.996831	1
0	rs11012	Parkinson's disease	MAPT-AS1	spatial	17	43515884	rs36114997	17	43513440	rs11012	0.996831	1
0	rs11012	Parkinson's disease	RP11-259G18.1	spatial	17	43515884	rs36114997	17	43513440	rs11012	0.996831	1
0	rs11012	Parkinson's disease	KANSL1	spatial	17	43510186	rs55642947	17	43513440	rs11012	0.996831	1
0	rs11012	Parkinson's disease	LINC02210	spatial	17	43510186	rs55642947	17	43513440	rs11012	0.996831	1
0	rs11012	Parkinson's disease	MAPT-AS1	spatial	17	43510186	rs55642947	17	43513440	rs11012	0.996831	1
0	rs11012	Parkinson's disease	RP11-259G18.1	spatial	17	43510186	rs55642947	17	43513440	rs11012	0.996831	1
0	rs11012	Parkinson's disease	KANSL1	spatial	17	43512438	rs55790407	17	43513440	rs11012	0.996831	1
0	rs11012	Parkinson's disease	LINC02210	spatial	17	43512438	rs55790407	17	43513440	rs11012	0.996831	1
0	rs11012	Parkinson's disease	MAPT-AS1	spatial	17	43512438	rs55790407	17	43513440	rs11012	0.996831	1
0	rs11012	Parkinson's disease	RP11-259G18.1	spatial	17	43512438	rs55790407	17	43513440	rs11012	0.996831	1
0	rs11012	Parkinson's disease	KANSL1	spatial	17	43509777	rs56020833	17	43513440	rs11012	0.996831	1
0	rs11012	Parkinson's disease	LINC02210	spatial	17	43509777	rs56020833	17	43513440	rs11012	0.996831	1
0	rs11012	Parkinson's disease	MAPT-AS1	spatial	17	43509777	rs56020833	17	43513440	rs11012	0.996831	1
0	rs11012	Parkinson's disease	RP11-259G18.1	spatial	17	43509777	rs56020833	17	43513440	rs11012	0.996831	1
0	rs11012	Parkinson's disease	KANSL1	spatial	17	43512317	rs56168933	17	43513440	rs11012	0.996831	1
0	rs11012	Parkinson's disease	LINC02210	spatial	17	43512317	rs56168933	17	43513440	rs11012	0.996831	1
0	rs11012	Parkinson's disease	MAPT-AS1	spatial	17	43512317	rs56168933	17	43513440	rs11012	0.996831	1
0	rs11012	Parkinson's disease	RP11-259G18.1	spatial	17	43512317	rs56168933	17	43513440	rs11012	0.996831	1
0	rs11012	Parkinson's disease	KANSL1	spatial	17	43509309	rs62064652	17	43513440	rs11012	0.993659	1
0	rs11012	Parkinson's disease	LINC02210	spatial	17	43509309	rs62064652	17	43513440	rs11012	0.993659	1
0	rs11012	Parkinson's disease	MAPT-AS1	spatial	17	43509309	rs62064652	17	43513440	rs11012	0.993659	1
0	rs11012	Parkinson's disease	RP11-259G18.1	spatial	17	43509309	rs62064652	17	43513440	rs11012	0.993659	1
0	rs11012	Parkinson's disease	KANSL1	spatial	17	43509315	rs62064653	17	43513440	rs11012	0.993659	1
0	rs11012	Parkinson's disease	LINC02210	spatial	17	43509315	rs62064653	17	43513440	rs11012	0.993659	1
0	rs11012	Parkinson's disease	MAPT-AS1	spatial	17	43509315	rs62064653	17	43513440	rs11012	0.993659	1
0	rs11012	Parkinson's disease	RP11-259G18.1	spatial	17	43509315	rs62064653	17	43513440	rs11012	0.993659	1
0	rs11012	Parkinson's disease	KANSL1	spatial	17	43513895	rs62064654	17	43513440	rs11012	0.996831	1
0	rs11012	Parkinson's disease	LINC02210	spatial	17	43513895	rs62064654	17	43513440	rs11012	0.996831	1
0	rs11012	Parkinson's disease	MAPT-AS1	spatial	17	43513895	rs62064654	17	43513440	rs11012	0.996831	1
0	rs11012	Parkinson's disease	RP11-259G18.1	spatial	17	43513895	rs62064654	17	43513440	rs11012	0.996831	1
0	rs11012	Parkinson's disease	KANSL1	spatial	17	43514953	rs62064655	17	43513440	rs11012	0.996831	1
0	rs11012	Parkinson's disease	LINC02210	spatial	17	43514953	rs62064655	17	43513440	rs11012	0.996831	1
0	rs11012	Parkinson's disease	MAPT-AS1	spatial	17	43514953	rs62064655	17	43513440	rs11012	0.996831	1
0	rs11012	Parkinson's disease	RP11-259G18.1	spatial	17	43514953	rs62064655	17	43513440	rs11012	0.996831	1
0	rs11012	Parkinson's disease	KANSL1	spatial	17	43517053	rs62064657	17	43513440	rs11012	0.996831	1
0	rs11012	Parkinson's disease	LINC02210	spatial	17	43517053	rs62064657	17	43513440	rs11012	0.996831	1
0	rs11012	Parkinson's disease	MAPT-AS1	spatial	17	43517053	rs62064657	17	43513440	rs11012	0.996831	1
0	rs11012	Parkinson's disease	KANSL1	spatial	17	43513550	rs9730	17	43513440	rs11012	0.996831	1
0	rs11012	Parkinson's disease	LINC02210	spatial	17	43513550	rs9730	17	43513440	rs11012	0.996831	1
0	rs11012	Parkinson's disease	MAPT-AS1	spatial	17	43513550	rs9730	17	43513440	rs11012	0.996831	1
0	rs11012	Parkinson's disease	RP11-259G18.1	spatial	17	43513550	rs9730	17	43513440	rs11012	0.996831	1
0	rs12185268	Parkinson's disease	KANSL1	spatial	17	43923933	rs11079725	17	43923682	rs12185268	1	1
0	rs12185268	Parkinson's disease	LINC02210	spatial	17	43923933	rs11079725	17	43923682	rs12185268	1	1
0	rs12185268	Parkinson's disease	MAPT-AS1	spatial	17	43923933	rs11079725	17	43923682	rs12185268	1	1
0	rs12185268	Parkinson's disease	RP11-259G18.1	spatial	17	43923933	rs11079725	17	43923682	rs12185268	1	1
0	rs12185268	Parkinson's disease	KANSL1	spatial	17	43923653	rs12185233	17	43923682	rs12185268	0.994543	0.994543
0	rs12185268	Parkinson's disease	LINC02210	spatial	17	43923653	rs12185233	17	43923682	rs12185268	0.994543	0.994543
0	rs12185268	Parkinson's disease	MAPT-AS1	spatial	17	43923653	rs12185233	17	43923682	rs12185268	0.994543	0.994543
0	rs12185268	Parkinson's disease	RP11-259G18.1	spatial	17	43923653	rs12185233	17	43923682	rs12185268	0.994543	0.994543
0	rs12185268	Parkinson's disease	KANSL1	spatial	17	43923702	rs12185235	17	43923682	rs12185268	1	1
0	rs12185268	Parkinson's disease	LINC02210	spatial	17	43923702	rs12185235	17	43923682	rs12185268	1	1
0	rs12185268	Parkinson's disease	MAPT-AS1	spatial	17	43923702	rs12185235	17	43923682	rs12185268	1	1
0	rs12185268	Parkinson's disease	RP11-259G18.1	spatial	17	43923702	rs12185235	17	43923682	rs12185268	1	1
0	rs12185268	Parkinson's disease	KANSL1	spatial			rs12185268			rs12185268	1	1
0	rs12185268	Parkinson's disease	LINC02210	spatial			rs12185268			rs12185268	1	1
0	rs12185268	Parkinson's disease	MAPT-AS1	spatial			rs12185268			rs12185268	1	1
0	rs12185268	Parkinson's disease	RP11-259G18.1	spatial			rs12185268			rs12185268	1	1
0	rs12185268	Parkinson's disease	KANSL1	spatial	17	43924072	rs12373123	17	43923682	rs12185268	1	1
0	rs12185268	Parkinson's disease	LINC02210	spatial	17	43924072	rs12373123	17	43923682	rs12185268	1	1
0	rs12185268	Parkinson's disease	MAPT-AS1	spatial	17	43924072	rs12373123	17	43923682	rs12185268	1	1
0	rs12185268	Parkinson's disease	RP11-259G18.1	spatial	17	43924072	rs12373123	17	43923682	rs12185268	1	1
0	rs12185268	Parkinson's disease	KANSL1	spatial	17	43924218	rs12373124	17	43923682	rs12185268	1	1
0	rs12185268	Parkinson's disease	LINC02210	spatial	17	43924218	rs12373124	17	43923682	rs12185268	1	1
0	rs12185268	Parkinson's disease	MAPT-AS1	spatial	17	43924218	rs12373124	17	43923682	rs12185268	1	1
0	rs12185268	Parkinson's disease	RP11-259G18.1	spatial	17	43924218	rs12373124	17	43923682	rs12185268	1	1
0	rs12185268	Parkinson's disease	KANSL1	spatial	17	43924129	rs12373139	17	43923682	rs12185268	1	1
0	rs12185268	Parkinson's disease	LINC02210	spatial	17	43924129	rs12373139	17	43923682	rs12185268	1	1
0	rs12185268	Parkinson's disease	MAPT-AS1	spatial	17	43924129	rs12373139	17	43923682	rs12185268	1	1
0	rs12185268	Parkinson's disease	RP11-259G18.1	spatial	17	43924129	rs12373139	17	43923682	rs12185268	1	1
0	rs12185268	Parkinson's disease	KANSL1	spatial	17	43924230	rs12373140	17	43923682	rs12185268	1	1
0	rs12185268	Parkinson's disease	LINC02210	spatial	17	43924230	rs12373140	17	43923682	rs12185268	1	1
0	rs12185268	Parkinson's disease	MAPT-AS1	spatial	17	43924230	rs12373140	17	43923682	rs12185268	1	1
0	rs12185268	Parkinson's disease	RP11-259G18.1	spatial	17	43924230	rs12373140	17	43923682	rs12185268	1	1
0	rs12185268	Parkinson's disease	KANSL1	spatial	17	43924199	rs12373142	17	43923682	rs12185268	1	1
0	rs12185268	Parkinson's disease	LINC02210	spatial	17	43924199	rs12373142	17	43923682	rs12185268	1	1
0	rs12185268	Parkinson's disease	MAPT-AS1	spatial	17	43924199	rs12373142	17	43923682	rs12185268	1	1
0	rs12185268	Parkinson's disease	RP11-259G18.1	spatial	17	43924199	rs12373142	17	43923682	rs12185268	1	1
0	rs12185268	Parkinson's disease	KANSL1	spatial	17	43924336	rs12373168	17	43923682	rs12185268	0.991883	1
0	rs12185268	Parkinson's disease	LINC02210	spatial	17	43924336	rs12373168	17	43923682	rs12185268	0.991883	1
0	rs12185268	Parkinson's disease	MAPT-AS1	spatial	17	43924336	rs12373168	17	43923682	rs12185268	0.991883	1
0	rs12185268	Parkinson's disease	RP11-259G18.1	spatial	17	43924336	rs12373168	17	43923682	rs12185268	0.991883	1
0	rs12185268	Parkinson's disease	KANSL1	spatial	17	43919883	rs17690314	17	43923682	rs12185268	1	1
0	rs12185268	Parkinson's disease	LINC02210	spatial	17	43919883	rs17690314	17	43923682	rs12185268	1	1
0	rs12185268	Parkinson's disease	MAPT-AS1	spatial	17	43919883	rs17690314	17	43923682	rs12185268	1	1
0	rs12185268	Parkinson's disease	RP11-259G18.1	spatial	17	43919883	rs17690314	17	43923682	rs12185268	1	1
0	rs12185268	Parkinson's disease	KANSL1	spatial	17	43920973	rs17690326	17	43923682	rs12185268	1	1
0	rs12185268	Parkinson's disease	LINC02210	spatial	17	43920973	rs17690326	17	43923682	rs12185268	1	1
0	rs12185268	Parkinson's disease	MAPT-AS1	spatial	17	43920973	rs17690326	17	43923682	rs12185268	1	1
0	rs12185268	Parkinson's disease	RP11-259G18.1	spatial	17	43920973	rs17690326	17	43923682	rs12185268	1	1
0	rs12185268	Parkinson's disease	KANSL1	spatial	17	43924520	rs17690661	17	43923682	rs12185268	1	1
0	rs12185268	Parkinson's disease	LINC02210	spatial	17	43924520	rs17690661	17	43923682	rs12185268	1	1
0	rs12185268	Parkinson's disease	MAPT-AS1	spatial	17	43924520	rs17690661	17	43923682	rs12185268	1	1
0	rs12185268	Parkinson's disease	RP11-259G18.1	spatial	17	43924520	rs17690661	17	43923682	rs12185268	1	1
0	rs12185268	Parkinson's disease	KANSL1	spatial	17	43924802	rs17690679	17	43923682	rs12185268	1	1
0	rs12185268	Parkinson's disease	LINC02210	spatial	17	43924802	rs17690679	17	43923682	rs12185268	1	1
0	rs12185268	Parkinson's disease	MAPT-AS1	spatial	17	43924802	rs17690679	17	43923682	rs12185268	1	1
0	rs12185268	Parkinson's disease	RP11-259G18.1	spatial	17	43924802	rs17690679	17	43923682	rs12185268	1	1
0	rs12185268	Parkinson's disease	KANSL1	spatial	17	43925296	rs17690703	17	43923682	rs12185268	0.908283	1
0	rs12185268	Parkinson's disease	LINC02210	spatial	17	43925296	rs17690703	17	43923682	rs12185268	0.908283	1
0	rs12185268	Parkinson's disease	RP11-259G18.1	spatial	17	43925296	rs17690703	17	43923682	rs12185268	0.908283	1
0	rs12185268	Parkinson's disease	KANSL1	spatial	17	43921209	rs17763596	17	43923682	rs12185268	1	1
0	rs12185268	Parkinson's disease	LINC02210	spatial	17	43921209	rs17763596	17	43923682	rs12185268	1	1
0	rs12185268	Parkinson's disease	MAPT-AS1	spatial	17	43921209	rs17763596	17	43923682	rs12185268	1	1
0	rs12185268	Parkinson's disease	RP11-259G18.1	spatial	17	43921209	rs17763596	17	43923682	rs12185268	1	1
0	rs12185268	Parkinson's disease	KANSL1	spatial	17	43921753	rs17763634	17	43923682	rs12185268	1	1
0	rs12185268	Parkinson's disease	LINC02210	spatial	17	43921753	rs17763634	17	43923682	rs12185268	1	1
0	rs12185268	Parkinson's disease	MAPT-AS1	spatial	17	43921753	rs17763634	17	43923682	rs12185268	1	1
0	rs12185268	Parkinson's disease	RP11-259G18.1	spatial	17	43921753	rs17763634	17	43923682	rs12185268	1	1
0	rs12185268	Parkinson's disease	KANSL1	spatial	17	43925604	rs17769490	17	43923682	rs12185268	0.997279	1
0	rs12185268	Parkinson's disease	LINC02210	spatial	17	43925604	rs17769490	17	43923682	rs12185268	0.997279	1
0	rs12185268	Parkinson's disease	MAPT-AS1	spatial	17	43925604	rs17769490	17	43923682	rs12185268	0.997279	1
0	rs12185268	Parkinson's disease	RP11-259G18.1	spatial	17	43925604	rs17769490	17	43923682	rs12185268	0.997279	1
0	rs12185268	Parkinson's disease	KANSL1	spatial	17	43927289	rs17769552	17	43923682	rs12185268	0.97538	0.99438
0	rs12185268	Parkinson's disease	LINC02210	spatial	17	43927289	rs17769552	17	43923682	rs12185268	0.97538	0.99438
0	rs12185268	Parkinson's disease	MAPT	spatial	17	43927289	rs17769552	17	43923682	rs12185268	0.97538	0.99438
0	rs12185268	Parkinson's disease	MAPT-AS1	spatial	17	43927289	rs17769552	17	43923682	rs12185268	0.97538	0.99438
0	rs12185268	Parkinson's disease	RP11-259G18.1	spatial	17	43927289	rs17769552	17	43923682	rs12185268	0.97538	0.99438
0	rs12185268	Parkinson's disease	RP11-259G18.3	spatial	17	43927289	rs17769552	17	43923682	rs12185268	0.97538	0.99438
0	rs12185268	Parkinson's disease	KANSL1	spatial	17	43919104	rs2106785	17	43923682	rs12185268	0.997272	1
0	rs12185268	Parkinson's disease	LINC02210	spatial	17	43919104	rs2106785	17	43923682	rs12185268	0.997272	1
0	rs12185268	Parkinson's disease	MAPT-AS1	spatial	17	43919104	rs2106785	17	43923682	rs12185268	0.997272	1
0	rs12185268	Parkinson's disease	RP11-259G18.1	spatial	17	43919104	rs2106785	17	43923682	rs12185268	0.997272	1
0	rs12185268	Parkinson's disease	KANSL1	spatial	17	43919095	rs2106786	17	43923682	rs12185268	0.997272	1
0	rs12185268	Parkinson's disease	LINC02210	spatial	17	43919095	rs2106786	17	43923682	rs12185268	0.997272	1
0	rs12185268	Parkinson's disease	MAPT-AS1	spatial	17	43919095	rs2106786	17	43923682	rs12185268	0.997272	1
0	rs12185268	Parkinson's disease	RP11-259G18.1	spatial	17	43919095	rs2106786	17	43923682	rs12185268	0.997272	1
0	rs12185268	Parkinson's disease	KANSL1	spatial	17	43919067	rs2316766	17	43923682	rs12185268	0.994543	1
0	rs12185268	Parkinson's disease	LINC02210	spatial	17	43919067	rs2316766	17	43923682	rs12185268	0.994543	1
0	rs12185268	Parkinson's disease	MAPT-AS1	spatial	17	43919067	rs2316766	17	43923682	rs12185268	0.994543	1
0	rs12185268	Parkinson's disease	RP11-259G18.1	spatial	17	43919067	rs2316766	17	43923682	rs12185268	0.994543	1
0	rs12185268	Parkinson's disease	KANSL1	spatial	17	43919069	rs2316767	17	43923682	rs12185268	0.994543	1
0	rs12185268	Parkinson's disease	LINC02210	spatial	17	43919069	rs2316767	17	43923682	rs12185268	0.994543	1
0	rs12185268	Parkinson's disease	MAPT-AS1	spatial	17	43919069	rs2316767	17	43923682	rs12185268	0.994543	1
0	rs12185268	Parkinson's disease	RP11-259G18.1	spatial	17	43919069	rs2316767	17	43923682	rs12185268	0.994543	1
0	rs12185268	Parkinson's disease	KANSL1	spatial	17	43919072	rs2316768	17	43923682	rs12185268	0.994543	1
0	rs12185268	Parkinson's disease	LINC02210	spatial	17	43919072	rs2316768	17	43923682	rs12185268	0.994543	1
0	rs12185268	Parkinson's disease	MAPT-AS1	spatial	17	43919072	rs2316768	17	43923682	rs12185268	0.994543	1
0	rs12185268	Parkinson's disease	RP11-259G18.1	spatial	17	43919072	rs2316768	17	43923682	rs12185268	0.994543	1
0	rs12185268	Parkinson's disease	KANSL1	spatial	17	43920410	rs55718212	17	43923682	rs12185268	1	1
0	rs12185268	Parkinson's disease	LINC02210	spatial	17	43920410	rs55718212	17	43923682	rs12185268	1	1
0	rs12185268	Parkinson's disease	MAPT-AS1	spatial	17	43920410	rs55718212	17	43923682	rs12185268	1	1
0	rs12185268	Parkinson's disease	RP11-259G18.1	spatial	17	43920410	rs55718212	17	43923682	rs12185268	1	1
0	rs12185268	Parkinson's disease	KANSL1	spatial	17	43924775	rs55943825	17	43923682	rs12185268	1	1
0	rs12185268	Parkinson's disease	LINC02210	spatial	17	43924775	rs55943825	17	43923682	rs12185268	1	1
0	rs12185268	Parkinson's disease	MAPT-AS1	spatial	17	43924775	rs55943825	17	43923682	rs12185268	1	1
0	rs12185268	Parkinson's disease	RP11-259G18.1	spatial	17	43924775	rs55943825	17	43923682	rs12185268	1	1
0	rs12185268	Parkinson's disease	KANSL1	spatial	17	43926947	rs56113217	17	43923682	rs12185268	0.997279	1
0	rs12185268	Parkinson's disease	LINC02210	spatial	17	43926947	rs56113217	17	43923682	rs12185268	0.997279	1
0	rs12185268	Parkinson's disease	MAPT-AS1	spatial	17	43926947	rs56113217	17	43923682	rs12185268	0.997279	1
0	rs12185268	Parkinson's disease	RP11-259G18.1	spatial	17	43926947	rs56113217	17	43923682	rs12185268	0.997279	1
0	rs12185268	Parkinson's disease	RP11-259G18.3	spatial	17	43926947	rs56113217	17	43923682	rs12185268	0.997279	1
0	rs12185268	Parkinson's disease	KANSL1	spatial	17	43919300	rs56150806	17	43923682	rs12185268	1	1
0	rs12185268	Parkinson's disease	LINC02210	spatial	17	43919300	rs56150806	17	43923682	rs12185268	1	1
0	rs12185268	Parkinson's disease	MAPT-AS1	spatial	17	43919300	rs56150806	17	43923682	rs12185268	1	1
0	rs12185268	Parkinson's disease	RP11-259G18.1	spatial	17	43919300	rs56150806	17	43923682	rs12185268	1	1
0	rs12185268	Parkinson's disease	KANSL1	spatial	17	43920299	rs56233672	17	43923682	rs12185268	1	1
0	rs12185268	Parkinson's disease	LINC02210	spatial	17	43920299	rs56233672	17	43923682	rs12185268	1	1
0	rs12185268	Parkinson's disease	MAPT-AS1	spatial	17	43920299	rs56233672	17	43923682	rs12185268	1	1
0	rs12185268	Parkinson's disease	RP11-259G18.1	spatial	17	43920299	rs56233672	17	43923682	rs12185268	1	1
0	rs12185268	Parkinson's disease	KANSL1	spatial	17	43926991	rs56269136	17	43923682	rs12185268	0.997279	1
0	rs12185268	Parkinson's disease	LINC02210	spatial	17	43926991	rs56269136	17	43923682	rs12185268	0.997279	1
0	rs12185268	Parkinson's disease	MAPT-AS1	spatial	17	43926991	rs56269136	17	43923682	rs12185268	0.997279	1
0	rs12185268	Parkinson's disease	RP11-259G18.1	spatial	17	43926991	rs56269136	17	43923682	rs12185268	0.997279	1
0	rs12185268	Parkinson's disease	RP11-259G18.3	spatial	17	43926991	rs56269136	17	43923682	rs12185268	0.997279	1
0	rs12185268	Parkinson's disease	KANSL1	spatial	17	43920377	rs56354807	17	43923682	rs12185268	1	1
0	rs12185268	Parkinson's disease	LINC02210	spatial	17	43920377	rs56354807	17	43923682	rs12185268	1	1
0	rs12185268	Parkinson's disease	MAPT-AS1	spatial	17	43920377	rs56354807	17	43923682	rs12185268	1	1
0	rs12185268	Parkinson's disease	RP11-259G18.1	spatial	17	43920377	rs56354807	17	43923682	rs12185268	1	1
0	rs12185268	Parkinson's disease	KANSL1	spatial	17	43927254	rs56385754	17	43923682	rs12185268	0.997279	1
0	rs12185268	Parkinson's disease	LINC02210	spatial	17	43927254	rs56385754	17	43923682	rs12185268	0.997279	1
0	rs12185268	Parkinson's disease	MAPT-AS1	spatial	17	43927254	rs56385754	17	43923682	rs12185268	0.997279	1
0	rs12185268	Parkinson's disease	RP11-259G18.1	spatial	17	43927254	rs56385754	17	43923682	rs12185268	0.997279	1
0	rs12185268	Parkinson's disease	RP11-259G18.3	spatial	17	43927254	rs56385754	17	43923682	rs12185268	0.997279	1
0	rs12185268	Parkinson's disease	KANSL1	spatial	17	43921571	rs62054814	17	43923682	rs12185268	1	1
0	rs12185268	Parkinson's disease	LINC02210	spatial	17	43921571	rs62054814	17	43923682	rs12185268	1	1
0	rs12185268	Parkinson's disease	MAPT-AS1	spatial	17	43921571	rs62054814	17	43923682	rs12185268	1	1
0	rs12185268	Parkinson's disease	RP11-259G18.1	spatial	17	43921571	rs62054814	17	43923682	rs12185268	1	1
0	rs12185268	Parkinson's disease	KANSL1	spatial	17	43925965	rs62054817	17	43923682	rs12185268	0.997279	1
0	rs12185268	Parkinson's disease	LINC02210	spatial	17	43925965	rs62054817	17	43923682	rs12185268	0.997279	1
0	rs12185268	Parkinson's disease	MAPT-AS1	spatial	17	43925965	rs62054817	17	43923682	rs12185268	0.997279	1
0	rs12185268	Parkinson's disease	RP11-259G18.1	spatial	17	43925965	rs62054817	17	43923682	rs12185268	0.997279	1
0	rs12185268	Parkinson's disease	KANSL1	spatial	17	43926055	rs62054818	17	43923682	rs12185268	0.997279	1
0	rs12185268	Parkinson's disease	LINC02210	spatial	17	43926055	rs62054818	17	43923682	rs12185268	0.997279	1
0	rs12185268	Parkinson's disease	MAPT-AS1	spatial	17	43926055	rs62054818	17	43923682	rs12185268	0.997279	1
0	rs12185268	Parkinson's disease	RP11-259G18.1	spatial	17	43926055	rs62054818	17	43923682	rs12185268	0.997279	1
0	rs12185268	Parkinson's disease	KANSL1	spatial	17	43926148	rs62054819	17	43923682	rs12185268	0.997279	1
0	rs12185268	Parkinson's disease	LINC02210	spatial	17	43926148	rs62054819	17	43923682	rs12185268	0.997279	1
0	rs12185268	Parkinson's disease	MAPT-AS1	spatial	17	43926148	rs62054819	17	43923682	rs12185268	0.997279	1
0	rs12185268	Parkinson's disease	RP11-259G18.1	spatial	17	43926148	rs62054819	17	43923682	rs12185268	0.997279	1
0	rs12185268	Parkinson's disease	KANSL1	spatial	17	43926754	rs62054820	17	43923682	rs12185268	0.997279	1
0	rs12185268	Parkinson's disease	LINC02210	spatial	17	43926754	rs62054820	17	43923682	rs12185268	0.997279	1
0	rs12185268	Parkinson's disease	MAPT-AS1	spatial	17	43926754	rs62054820	17	43923682	rs12185268	0.997279	1
0	rs12185268	Parkinson's disease	RP11-259G18.1	spatial	17	43926754	rs62054820	17	43923682	rs12185268	0.997279	1
0	rs12185268	Parkinson's disease	RP11-259G18.3	spatial	17	43926754	rs62054820	17	43923682	rs12185268	0.997279	1
0	rs12185268	Parkinson's disease	KANSL1	spatial	17	43927707	rs62054822	17	43923682	rs12185268	0.997279	1
0	rs12185268	Parkinson's disease	LINC02210	spatial	17	43927707	rs62054822	17	43923682	rs12185268	0.997279	1
0	rs12185268	Parkinson's disease	MAPT-AS1	spatial	17	43927707	rs62054822	17	43923682	rs12185268	0.997279	1
0	rs12185268	Parkinson's disease	RP11-259G18.1	spatial	17	43927707	rs62054822	17	43923682	rs12185268	0.997279	1
0	rs12185268	Parkinson's disease	RP11-259G18.3	spatial	17	43927707	rs62054822	17	43923682	rs12185268	0.997279	1
0	rs12185268	Parkinson's disease	KANSL1	spatial	17	43922941	rs62621252	17	43923682	rs12185268	1	1
0	rs12185268	Parkinson's disease	LINC02210	spatial	17	43922941	rs62621252	17	43923682	rs12185268	1	1
0	rs12185268	Parkinson's disease	MAPT-AS1	spatial	17	43922941	rs62621252	17	43923682	rs12185268	1	1
0	rs12185268	Parkinson's disease	RP11-259G18.1	spatial	17	43922941	rs62621252	17	43923682	rs12185268	1	1
0	rs12185268	Parkinson's disease	KANSL1	spatial	17	43925728	rs77063768	17	43923682	rs12185268	0.997279	1
0	rs12185268	Parkinson's disease	LINC02210	spatial	17	43925728	rs77063768	17	43923682	rs12185268	0.997279	1
0	rs12185268	Parkinson's disease	MAPT-AS1	spatial	17	43925728	rs77063768	17	43923682	rs12185268	0.997279	1
0	rs12185268	Parkinson's disease	RP11-259G18.1	spatial	17	43925728	rs77063768	17	43923682	rs12185268	0.997279	1
0	rs199515	Parkinson's disease	KANSL1	spatial	17	44861002	rs199504	17	44856640	rs199515	0.991325	1
0	rs199515	Parkinson's disease	LINC02210	spatial	17	44861002	rs199504	17	44856640	rs199515	0.991325	1
0	rs199515	Parkinson's disease	LRRC37A17P	spatial	17	44861002	rs199504	17	44856640	rs199515	0.991325	1
0	rs199515	Parkinson's disease	MAPT	spatial	17	44861002	rs199504	17	44856640	rs199515	0.991325	1
0	rs199515	Parkinson's disease	RP11-259G18.1	spatial	17	44861002	rs199504	17	44856640	rs199515	0.991325	1
0	rs199515	Parkinson's disease	RP11-259G18.3	spatial	17	44861002	rs199504	17	44856640	rs199515	0.991325	1
0	rs199515	Parkinson's disease	KANSL1	spatial	17	44859409	rs199505	17	44856640	rs199515	1	1
0	rs199515	Parkinson's disease	LINC02210	spatial	17	44859409	rs199505	17	44856640	rs199515	1	1
0	rs199515	Parkinson's disease	LRRC37A17P	spatial	17	44859409	rs199505	17	44856640	rs199515	1	1
0	rs199515	Parkinson's disease	RP11-259G18.1	spatial	17	44859409	rs199505	17	44856640	rs199515	1	1
0	rs199515	Parkinson's disease	RP11-259G18.3	spatial	17	44859409	rs199505	17	44856640	rs199515	1	1
0	rs199515	Parkinson's disease	KANSL1	spatial	17	44859030	rs199506	17	44856640	rs199515	0.982564	0.988297
0	rs199515	Parkinson's disease	LINC02210	spatial	17	44859030	rs199506	17	44856640	rs199515	0.982564	0.988297
0	rs199515	Parkinson's disease	MAPT-AS1	spatial	17	44859030	rs199506	17	44856640	rs199515	0.982564	0.988297
0	rs199515	Parkinson's disease	RP11-259G18.1	spatial	17	44859030	rs199506	17	44856640	rs199515	0.982564	0.988297
0	rs199515	Parkinson's disease	RP11-259G18.3	spatial	17	44859030	rs199506	17	44856640	rs199515	0.982564	0.988297
0	rs199515	Parkinson's disease	KANSL1	spatial	17	44858854	rs199507	17	44856640	rs199515	0.994199	1
0	rs199515	Parkinson's disease	LINC02210	spatial	17	44858854	rs199507	17	44856640	rs199515	0.994199	1
0	rs199515	Parkinson's disease	RP11-259G18.1	spatial	17	44858854	rs199507	17	44856640	rs199515	0.994199	1
0	rs199515	Parkinson's disease	RP11-259G18.3	spatial	17	44858854	rs199507	17	44856640	rs199515	0.994199	1
0	rs199515	Parkinson's disease	ARL17B	spatial	17	44858837	rs199508	17	44856640	rs199515	0.898205	1
0	rs199515	Parkinson's disease	RP11-259G18.1	spatial	17	44858837	rs199508	17	44856640	rs199515	0.898205	1
0	rs199515	Parkinson's disease	RP11-259G18.3	spatial	17	44858837	rs199508	17	44856640	rs199515	0.898205	1
0	rs199515	Parkinson's disease	KANSL1	spatial	17	44858727	rs199509	17	44856640	rs199515	0.994199	1
0	rs199515	Parkinson's disease	LINC02210	spatial	17	44858727	rs199509	17	44856640	rs199515	0.994199	1
0	rs199515	Parkinson's disease	RP11-259G18.1	spatial	17	44858727	rs199509	17	44856640	rs199515	0.994199	1
0	rs199515	Parkinson's disease	RP11-259G18.3	spatial	17	44858727	rs199509	17	44856640	rs199515	0.994199	1
0	rs199515	Parkinson's disease	KANSL1	spatial	17	44857928	rs199510	17	44856640	rs199515	0.994199	1
0	rs199515	Parkinson's disease	LINC02210	spatial	17	44857928	rs199510	17	44856640	rs199515	0.994199	1
0	rs199515	Parkinson's disease	RP11-259G18.1	spatial	17	44857928	rs199510	17	44856640	rs199515	0.994199	1
0	rs199515	Parkinson's disease	RP11-259G18.3	spatial	17	44857928	rs199510	17	44856640	rs199515	0.994199	1
0	rs199515	Parkinson's disease	KANSL1	spatial	17	44857351	rs199512	17	44856640	rs199515	0.994199	1
0	rs199515	Parkinson's disease	LINC02210	spatial	17	44857351	rs199512	17	44856640	rs199515	0.994199	1
0	rs199515	Parkinson's disease	RP11-259G18.1	spatial	17	44857351	rs199512	17	44856640	rs199515	0.994199	1
0	rs199515	Parkinson's disease	RP11-259G18.3	spatial	17	44857351	rs199512	17	44856640	rs199515	0.994199	1
0	rs199515	Parkinson's disease	KANSL1	spatial	17	44856931	rs199513	17	44856640	rs199515	0.997081	1
0	rs199515	Parkinson's disease	LINC02210	spatial	17	44856931	rs199513	17	44856640	rs199515	0.997081	1
0	rs199515	Parkinson's disease	RP11-259G18.1	spatial	17	44856931	rs199513	17	44856640	rs199515	0.997081	1
0	rs199515	Parkinson's disease	RP11-259G18.3	spatial	17	44856931	rs199513	17	44856640	rs199515	0.997081	1
0	rs199515	Parkinson's disease	KANSL1	spatial	17	44856880	rs199514	17	44856640	rs199515	0.991263	0.994156
0	rs199515	Parkinson's disease	LINC02210	spatial	17	44856880	rs199514	17	44856640	rs199515	0.991263	0.994156
0	rs199515	Parkinson's disease	RP11-259G18.1	spatial	17	44856880	rs199514	17	44856640	rs199515	0.991263	0.994156
0	rs199515	Parkinson's disease	RP11-259G18.3	spatial	17	44856880	rs199514	17	44856640	rs199515	0.991263	0.994156
0	rs199515	Parkinson's disease	KANSL1	spatial			rs199515			rs199515	1	1
0	rs199515	Parkinson's disease	LINC02210	spatial			rs199515			rs199515	1	1
0	rs199515	Parkinson's disease	RP11-259G18.1	spatial			rs199515			rs199515	1	1
0	rs199515	Parkinson's disease	RP11-259G18.3	spatial			rs199515			rs199515	1	1
0	rs199515	Parkinson's disease	KANSL1	spatial	17	44856484	rs199516	17	44856640	rs199515	0.991325	1
0	rs199515	Parkinson's disease	LINC02210	spatial	17	44856484	rs199516	17	44856640	rs199515	0.991325	1
0	rs199515	Parkinson's disease	RP11-259G18.1	spatial	17	44856484	rs199516	17	44856640	rs199515	0.991325	1
0	rs199515	Parkinson's disease	RP11-259G18.3	spatial	17	44856484	rs199516	17	44856640	rs199515	0.991325	1
0	rs199515	Parkinson's disease	ARL17B	spatial	17	44853923	rs199519	17	44856640	rs199515	0.89587	1
0	rs199515	Parkinson's disease	NSF	spatial	17	44853923	rs199519	17	44856640	rs199515	0.89587	1
0	rs199515	Parkinson's disease	RP11-259G18.3	spatial	17	44853923	rs199519	17	44856640	rs199515	0.89587	1
0	rs199515	Parkinson's disease	ARL17B	spatial	17	44853871	rs199520	17	44856640	rs199515	0.89587	1
0	rs199515	Parkinson's disease	NSF	spatial	17	44853871	rs199520	17	44856640	rs199515	0.89587	1
0	rs199515	Parkinson's disease	RP11-259G18.3	spatial	17	44853871	rs199520	17	44856640	rs199515	0.89587	1
0	rs199515	Parkinson's disease	KANSL1	spatial	17	44859143	rs415430	17	44856640	rs199515	0.997081	1
0	rs199515	Parkinson's disease	LINC02210	spatial	17	44859143	rs415430	17	44856640	rs199515	0.997081	1
0	rs199515	Parkinson's disease	RP11-259G18.1	spatial	17	44859143	rs415430	17	44856640	rs199515	0.997081	1
0	rs199515	Parkinson's disease	RP11-259G18.3	spatial	17	44859143	rs415430	17	44856640	rs199515	0.997081	1
0	rs199515	Parkinson's disease	KANSL1	spatial	17	44859147	rs430685	17	44856640	rs199515	0.997081	1
0	rs199515	Parkinson's disease	LINC02210	spatial	17	44859147	rs430685	17	44856640	rs199515	0.997081	1
0	rs199515	Parkinson's disease	RP11-259G18.1	spatial	17	44859147	rs430685	17	44856640	rs199515	0.997081	1
0	rs199515	Parkinson's disease	RP11-259G18.3	spatial	17	44859147	rs430685	17	44856640	rs199515	0.997081	1
0	rs199515	Parkinson's disease	KANSL1	spatial	17	44860020	rs70600	17	44856640	rs199515	-1	-1
0	rs199515	Parkinson's disease	LINC02210	spatial	17	44860020	rs70600	17	44856640	rs199515	-1	-1
0	rs199515	Parkinson's disease	MAPT-AS1	spatial	17	44860020	rs70600	17	44856640	rs199515	-1	-1
0	rs199515	Parkinson's disease	RP11-259G18.1	spatial	17	44860020	rs70600	17	44856640	rs199515	-1	-1
0	rs199515	Parkinson's disease	RP11-259G18.3	spatial	17	44860020	rs70600	17	44856640	rs199515	-1	-1
0	rs199515	Parkinson's disease	KANSL1	spatial	17	44859714	rs70602	17	44856640	rs199515	1	1
0	rs199515	Parkinson's disease	LINC02210	spatial	17	44859714	rs70602	17	44856640	rs199515	1	1
0	rs199515	Parkinson's disease	LRRC37A17P	spatial	17	44859714	rs70602	17	44856640	rs199515	1	1
0	rs199515	Parkinson's disease	RP11-259G18.1	spatial	17	44859714	rs70602	17	44856640	rs199515	1	1
0	rs199515	Parkinson's disease	RP11-259G18.3	spatial	17	44859714	rs70602	17	44856640	rs199515	1	1
0	rs4713118	Parkinson's disease	GPR89P	spatial	6	27679716	rs9393846	6	27676793	rs4713118	0.986833	1
0	rs365825	Parkinson's disease	KANSL1	spatial	17	43710370	rs16940633	17	43705600	rs365825	0.994574	1
0	rs365825	Parkinson's disease	LINC02210	spatial	17	43710370	rs16940633	17	43705600	rs365825	0.994574	1
0	rs365825	Parkinson's disease	MAPT-AS1	spatial	17	43710370	rs16940633	17	43705600	rs365825	0.994574	1
0	rs365825	Parkinson's disease	RP11-259G18.1	spatial	17	43710370	rs16940633	17	43705600	rs365825	0.994574	1
0	rs365825	Parkinson's disease	KANSL1	spatial	17	43710383	rs17686610	17	43705600	rs365825	0.994574	1
0	rs365825	Parkinson's disease	LINC02210	spatial	17	43710383	rs17686610	17	43705600	rs365825	0.994574	1
0	rs365825	Parkinson's disease	MAPT-AS1	spatial	17	43710383	rs17686610	17	43705600	rs365825	0.994574	1
0	rs365825	Parkinson's disease	RP11-259G18.1	spatial	17	43710383	rs17686610	17	43705600	rs365825	0.994574	1
0	rs365825	Parkinson's disease	KANSL1	spatial			rs365825			rs365825	1	1
0	rs365825	Parkinson's disease	LINC02210	spatial			rs365825			rs365825	1	1
0	rs365825	Parkinson's disease	KANSL1	spatial	17	43708417	rs368673667	17	43705600	rs365825	0.994574	1
0	rs365825	Parkinson's disease	LINC02210	spatial	17	43708417	rs368673667	17	43705600	rs365825	0.994574	1
0	rs365825	Parkinson's disease	MAPT-AS1	spatial	17	43708417	rs368673667	17	43705600	rs365825	0.994574	1
0	rs365825	Parkinson's disease	KANSL1	spatial	17	43705517	rs376120	17	43705600	rs365825	0.994574	1
0	rs365825	Parkinson's disease	LINC02210	spatial	17	43705517	rs376120	17	43705600	rs365825	0.994574	1
0	rs365825	Parkinson's disease	MAPT-AS1	spatial	17	43705517	rs376120	17	43705600	rs365825	0.994574	1
0	rs365825	Parkinson's disease	KANSL1	spatial	17	43705355	rs383241	17	43705600	rs365825	0.994574	1
0	rs365825	Parkinson's disease	LINC02210	spatial	17	43705355	rs383241	17	43705600	rs365825	0.994574	1
0	rs365825	Parkinson's disease	MAPT-AS1	spatial	17	43705355	rs383241	17	43705600	rs365825	0.994574	1
0	rs365825	Parkinson's disease	KANSL1	spatial	17	43704030	rs385383	17	43705600	rs365825	0.994574	1
0	rs365825	Parkinson's disease	LINC02210	spatial	17	43704030	rs385383	17	43705600	rs365825	0.994574	1
0	rs365825	Parkinson's disease	MAPT-AS1	spatial	17	43704030	rs385383	17	43705600	rs365825	0.994574	1
0	rs365825	Parkinson's disease	KANSL1	spatial	17	43705755	rs393838	17	43705600	rs365825	1	1
0	rs365825	Parkinson's disease	LINC02210	spatial	17	43705755	rs393838	17	43705600	rs365825	1	1
0	rs365825	Parkinson's disease	KANSL1	spatial	17	43707954	rs396593	17	43705600	rs365825	0.994574	1
0	rs365825	Parkinson's disease	LINC02210	spatial	17	43707954	rs396593	17	43705600	rs365825	0.994574	1
0	rs365825	Parkinson's disease	MAPT-AS1	spatial	17	43707954	rs396593	17	43705600	rs365825	0.994574	1
0	rs365825	Parkinson's disease	KANSL1	spatial	17	43709414	rs436667	17	43705600	rs365825	0.994574	1
0	rs365825	Parkinson's disease	LINC02210	spatial	17	43709414	rs436667	17	43705600	rs365825	0.994574	1
0	rs365825	Parkinson's disease	MAPT-AS1	spatial	17	43709414	rs436667	17	43705600	rs365825	0.994574	1
0	rs365825	Parkinson's disease	KANSL1	spatial	17	43707950	rs444071	17	43705600	rs365825	0.994574	1
0	rs365825	Parkinson's disease	LINC02210	spatial	17	43707950	rs444071	17	43705600	rs365825	0.994574	1
0	rs365825	Parkinson's disease	MAPT-AS1	spatial	17	43707950	rs444071	17	43705600	rs365825	0.994574	1
0	rs365825	Parkinson's disease	KANSL1	spatial	17	43707847	rs593720	17	43705600	rs365825	0.994574	1
0	rs365825	Parkinson's disease	LINC02210	spatial	17	43707847	rs593720	17	43705600	rs365825	0.994574	1
0	rs365825	Parkinson's disease	MAPT-AS1	spatial	17	43707847	rs593720	17	43705600	rs365825	0.994574	1
0	rs365825	Parkinson's disease	KANSL1	spatial	17	43707619	rs594591	17	43705600	rs365825	0.994574	1
0	rs365825	Parkinson's disease	LINC02210	spatial	17	43707619	rs594591	17	43705600	rs365825	0.994574	1
0	rs365825	Parkinson's disease	MAPT-AS1	spatial	17	43707619	rs594591	17	43705600	rs365825	0.994574	1
0	rs365825	Parkinson's disease	KANSL1	spatial	17	43709866	rs650927	17	43705600	rs365825	0.994574	1
0	rs365825	Parkinson's disease	LINC02210	spatial	17	43709866	rs650927	17	43705600	rs365825	0.994574	1
0	rs365825	Parkinson's disease	MAPT-AS1	spatial	17	43709866	rs650927	17	43705600	rs365825	0.994574	1
0	rs365825	Parkinson's disease	RP11-259G18.1	spatial	17	43709866	rs650927	17	43705600	rs365825	0.994574	1
0	rs365825	Parkinson's disease	KANSL1	spatial	17	43709892	rs671740	17	43705600	rs365825	0.994574	1
0	rs365825	Parkinson's disease	LINC02210	spatial	17	43709892	rs671740	17	43705600	rs365825	0.994574	1
0	rs365825	Parkinson's disease	MAPT-AS1	spatial	17	43709892	rs671740	17	43705600	rs365825	0.994574	1
0	rs365825	Parkinson's disease	RP11-259G18.1	spatial	17	43709892	rs671740	17	43705600	rs365825	0.994574	1
0	rs365825	Parkinson's disease	KANSL1	spatial	17	43708414	rs67379001	17	43705600	rs365825	0.994574	1
0	rs365825	Parkinson's disease	LINC02210	spatial	17	43708414	rs67379001	17	43705600	rs365825	0.994574	1
0	rs365825	Parkinson's disease	MAPT-AS1	spatial	17	43708414	rs67379001	17	43705600	rs365825	0.994574	1
0	rs365825	Parkinson's disease	KANSL1	spatial	17	43707618	rs681485	17	43705600	rs365825	0.99186	1
0	rs365825	Parkinson's disease	LINC02210	spatial	17	43707618	rs681485	17	43705600	rs365825	0.99186	1
0	rs365825	Parkinson's disease	MAPT-AS1	spatial	17	43707618	rs681485	17	43705600	rs365825	0.99186	1
0	rs365825	Parkinson's disease	KANSL1	spatial	17	43710126	rs81632	17	43705600	rs365825	0.994574	1
0	rs365825	Parkinson's disease	LINC02210	spatial	17	43710126	rs81632	17	43705600	rs365825	0.994574	1
0	rs365825	Parkinson's disease	MAPT-AS1	spatial	17	43710126	rs81632	17	43705600	rs365825	0.994574	1
0	rs365825	Parkinson's disease	RP11-259G18.1	spatial	17	43710126	rs81632	17	43705600	rs365825	0.994574	1
0	rs17649553	Parkinson's disease	KANSL1	spatial	17	43994357	rs111541901	17	43994647	rs17649553	0.997279	1
0	rs17649553	Parkinson's disease	LINC02210	spatial	17	43994357	rs111541901	17	43994647	rs17649553	0.997279	1
0	rs17649553	Parkinson's disease	MAPT-AS1	spatial	17	43994357	rs111541901	17	43994647	rs17649553	0.997279	1
0	rs17649553	Parkinson's disease	RP11-259G18.1	spatial	17	43994357	rs111541901	17	43994647	rs17649553	0.997279	1
0	rs17649553	Parkinson's disease	KANSL1	spatial	17	43989897	rs112116311	17	43994647	rs17649553	0.997279	1
0	rs17649553	Parkinson's disease	LINC02210	spatial	17	43989897	rs112116311	17	43994647	rs17649553	0.997279	1
0	rs17649553	Parkinson's disease	MAPT-AS1	spatial	17	43989897	rs112116311	17	43994647	rs17649553	0.997279	1
0	rs17649553	Parkinson's disease	RP11-259G18.1	spatial	17	43989897	rs112116311	17	43994647	rs17649553	0.997279	1
0	rs17649553	Parkinson's disease	KANSL1	spatial	17	43994622	rs112647192	17	43994647	rs17649553	0.997279	1
0	rs17649553	Parkinson's disease	LINC02210	spatial	17	43994622	rs112647192	17	43994647	rs17649553	0.997279	1
0	rs17649553	Parkinson's disease	MAPT-AS1	spatial	17	43994622	rs112647192	17	43994647	rs17649553	0.997279	1
0	rs17649553	Parkinson's disease	RP11-259G18.1	spatial	17	43994622	rs112647192	17	43994647	rs17649553	0.997279	1
0	rs17649553	Parkinson's disease	KANSL1	spatial	17	43996720	rs113271363	17	43994647	rs17649553	0.994558	1
0	rs17649553	Parkinson's disease	LINC02210	spatial	17	43996720	rs113271363	17	43994647	rs17649553	0.994558	1
0	rs17649553	Parkinson's disease	MAPT-AS1	spatial	17	43996720	rs113271363	17	43994647	rs17649553	0.994558	1
0	rs17649553	Parkinson's disease	RP11-259G18.1	spatial	17	43996720	rs113271363	17	43994647	rs17649553	0.994558	1
0	rs17649553	Parkinson's disease	KANSL1	spatial	17	43998327	rs1467969	17	43994647	rs17649553	0.997279	1
0	rs17649553	Parkinson's disease	LINC02210	spatial	17	43998327	rs1467969	17	43994647	rs17649553	0.997279	1
0	rs17649553	Parkinson's disease	MAPT-AS1	spatial	17	43998327	rs1467969	17	43994647	rs17649553	0.997279	1
0	rs17649553	Parkinson's disease	RP11-259G18.1	spatial	17	43998327	rs1467969	17	43994647	rs17649553	0.997279	1
0	rs17649553	Parkinson's disease	KANSL1	spatial	17	43998573	rs1467970	17	43994647	rs17649553	0.997279	1
0	rs17649553	Parkinson's disease	LINC02210	spatial	17	43998573	rs1467970	17	43994647	rs17649553	0.997279	1
0	rs17649553	Parkinson's disease	MAPT-AS1	spatial	17	43998573	rs1467970	17	43994647	rs17649553	0.997279	1
0	rs17649553	Parkinson's disease	RP11-259G18.1	spatial	17	43998573	rs1467970	17	43994647	rs17649553	0.997279	1
0	rs17649553	Parkinson's disease	KANSL1	spatial	17	43990918	rs17563965	17	43994647	rs17649553	0.997279	1
0	rs17649553	Parkinson's disease	LINC02210	spatial	17	43990918	rs17563965	17	43994647	rs17649553	0.997279	1
0	rs17649553	Parkinson's disease	MAPT-AS1	spatial	17	43990918	rs17563965	17	43994647	rs17649553	0.997279	1
0	rs17649553	Parkinson's disease	RP11-259G18.1	spatial	17	43990918	rs17563965	17	43994647	rs17649553	0.997279	1
0	rs17649553	Parkinson's disease	KANSL1	spatial	17	43991271	rs17563986	17	43994647	rs17649553	0.997279	1
0	rs17649553	Parkinson's disease	LINC02210	spatial	17	43991271	rs17563986	17	43994647	rs17649553	0.997279	1
0	rs17649553	Parkinson's disease	MAPT-AS1	spatial	17	43991271	rs17563986	17	43994647	rs17649553	0.997279	1
0	rs17649553	Parkinson's disease	RP11-259G18.1	spatial	17	43991271	rs17563986	17	43994647	rs17649553	0.997279	1
0	rs17649553	Parkinson's disease	KANSL1	spatial	17	43991780	rs17564020	17	43994647	rs17649553	0.997279	1
0	rs17649553	Parkinson's disease	LINC02210	spatial	17	43991780	rs17564020	17	43994647	rs17649553	0.997279	1
0	rs17649553	Parkinson's disease	MAPT-AS1	spatial	17	43991780	rs17564020	17	43994647	rs17649553	0.997279	1
0	rs17649553	Parkinson's disease	RP11-259G18.1	spatial	17	43991780	rs17564020	17	43994647	rs17649553	0.997279	1
0	rs17649553	Parkinson's disease	KANSL1	spatial	17	43995097	rs17564153	17	43994647	rs17649553	0.997279	1
0	rs17649553	Parkinson's disease	LINC02210	spatial	17	43995097	rs17564153	17	43994647	rs17649553	0.997279	1
0	rs17649553	Parkinson's disease	MAPT-AS1	spatial	17	43995097	rs17564153	17	43994647	rs17649553	0.997279	1
0	rs17649553	Parkinson's disease	RP11-259G18.1	spatial	17	43995097	rs17564153	17	43994647	rs17649553	0.997279	1
0	rs17649553	Parkinson's disease	KANSL1	spatial	17	43997519	rs17564223	17	43994647	rs17649553	0.994559	0.994559
0	rs17649553	Parkinson's disease	LINC02210	spatial	17	43997519	rs17564223	17	43994647	rs17649553	0.994559	0.994559
0	rs17649553	Parkinson's disease	MAPT-AS1	spatial	17	43997519	rs17564223	17	43994647	rs17649553	0.994559	0.994559
0	rs17649553	Parkinson's disease	RP11-259G18.1	spatial	17	43997519	rs17564223	17	43994647	rs17649553	0.994559	0.994559
0	rs17649553	Parkinson's disease	KANSL1	spatial	17	43994385	rs17649518	17	43994647	rs17649553	0.997279	1
0	rs17649553	Parkinson's disease	LINC02210	spatial	17	43994385	rs17649518	17	43994647	rs17649553	0.997279	1
0	rs17649553	Parkinson's disease	MAPT-AS1	spatial	17	43994385	rs17649518	17	43994647	rs17649553	0.997279	1
0	rs17649553	Parkinson's disease	RP11-259G18.1	spatial	17	43994385	rs17649518	17	43994647	rs17649553	0.997279	1
0	rs17649553	Parkinson's disease	KANSL1	spatial			rs17649553			rs17649553	1	1
0	rs17649553	Parkinson's disease	LINC02210	spatial			rs17649553			rs17649553	1	1
0	rs17649553	Parkinson's disease	MAPT-AS1	spatial			rs17649553			rs17649553	1	1
0	rs17649553	Parkinson's disease	RP11-259G18.1	spatial			rs17649553			rs17649553	1	1
0	rs17649553	Parkinson's disease	KANSL1	spatial	17	43994951	rs17649571	17	43994647	rs17649553	0.997279	1
0	rs17649553	Parkinson's disease	LINC02210	spatial	17	43994951	rs17649571	17	43994647	rs17649553	0.997279	1
0	rs17649553	Parkinson's disease	MAPT-AS1	spatial	17	43994951	rs17649571	17	43994647	rs17649553	0.997279	1
0	rs17649553	Parkinson's disease	RP11-259G18.1	spatial	17	43994951	rs17649571	17	43994647	rs17649553	0.997279	1
0	rs17649553	Parkinson's disease	KANSL1	spatial	17	43995989	rs17649635	17	43994647	rs17649553	0.997279	1
0	rs17649553	Parkinson's disease	LINC02210	spatial	17	43995989	rs17649635	17	43994647	rs17649553	0.997279	1
0	rs17649553	Parkinson's disease	MAPT-AS1	spatial	17	43995989	rs17649635	17	43994647	rs17649553	0.997279	1
0	rs17649553	Parkinson's disease	RP11-259G18.1	spatial	17	43995989	rs17649635	17	43994647	rs17649553	0.997279	1
0	rs17649553	Parkinson's disease	KANSL1	spatial	17	43997371	rs17649641	17	43994647	rs17649553	0.997279	1
0	rs17649553	Parkinson's disease	LINC02210	spatial	17	43997371	rs17649641	17	43994647	rs17649553	0.997279	1
0	rs17649553	Parkinson's disease	MAPT-AS1	spatial	17	43997371	rs17649641	17	43994647	rs17649553	0.997279	1
0	rs17649553	Parkinson's disease	RP11-259G18.1	spatial	17	43997371	rs17649641	17	43994647	rs17649553	0.997279	1
0	rs17649553	Parkinson's disease	KANSL1	spatial	17	43997900	rs17649700	17	43994647	rs17649553	0.994559	0.994559
0	rs17649553	Parkinson's disease	LINC02210	spatial	17	43997900	rs17649700	17	43994647	rs17649553	0.994559	0.994559
0	rs17649553	Parkinson's disease	MAPT-AS1	spatial	17	43997900	rs17649700	17	43994647	rs17649553	0.994559	0.994559
0	rs17649553	Parkinson's disease	RP11-259G18.1	spatial	17	43997900	rs17649700	17	43994647	rs17649553	0.994559	0.994559
0	rs17649553	Parkinson's disease	KANSL1	spatial	17	43991887	rs55682376	17	43994647	rs17649553	0.997279	1
0	rs17649553	Parkinson's disease	LINC02210	spatial	17	43991887	rs55682376	17	43994647	rs17649553	0.997279	1
0	rs17649553	Parkinson's disease	MAPT-AS1	spatial	17	43991887	rs55682376	17	43994647	rs17649553	0.997279	1
0	rs17649553	Parkinson's disease	RP11-259G18.1	spatial	17	43991887	rs55682376	17	43994647	rs17649553	0.997279	1
0	rs17649553	Parkinson's disease	KANSL1	spatial	17	43996907	rs55760800	17	43994647	rs17649553	0.997279	1
0	rs17649553	Parkinson's disease	LINC02210	spatial	17	43996907	rs55760800	17	43994647	rs17649553	0.997279	1
0	rs17649553	Parkinson's disease	MAPT-AS1	spatial	17	43996907	rs55760800	17	43994647	rs17649553	0.997279	1
0	rs17649553	Parkinson's disease	RP11-259G18.1	spatial	17	43996907	rs55760800	17	43994647	rs17649553	0.997279	1
0	rs17649553	Parkinson's disease	KANSL1	spatial	17	43992232	rs55788678	17	43994647	rs17649553	0.997279	1
0	rs17649553	Parkinson's disease	LINC02210	spatial	17	43992232	rs55788678	17	43994647	rs17649553	0.997279	1
0	rs17649553	Parkinson's disease	MAPT-AS1	spatial	17	43992232	rs55788678	17	43994647	rs17649553	0.997279	1
0	rs17649553	Parkinson's disease	RP11-259G18.1	spatial	17	43992232	rs55788678	17	43994647	rs17649553	0.997279	1
0	rs17649553	Parkinson's disease	KANSL1	spatial	17	43992282	rs55810795	17	43994647	rs17649553	0.997279	1
0	rs17649553	Parkinson's disease	LINC02210	spatial	17	43992282	rs55810795	17	43994647	rs17649553	0.997279	1
0	rs17649553	Parkinson's disease	MAPT-AS1	spatial	17	43992282	rs55810795	17	43994647	rs17649553	0.997279	1
0	rs17649553	Parkinson's disease	RP11-259G18.1	spatial	17	43992282	rs55810795	17	43994647	rs17649553	0.997279	1
0	rs17649553	Parkinson's disease	KANSL1	spatial	17	43992304	rs55933304	17	43994647	rs17649553	0.997279	1
0	rs17649553	Parkinson's disease	LINC02210	spatial	17	43992304	rs55933304	17	43994647	rs17649553	0.997279	1
0	rs17649553	Parkinson's disease	MAPT-AS1	spatial	17	43992304	rs55933304	17	43994647	rs17649553	0.997279	1
0	rs17649553	Parkinson's disease	RP11-259G18.1	spatial	17	43992304	rs55933304	17	43994647	rs17649553	0.997279	1
0	rs17649553	Parkinson's disease	KANSL1	spatial	17	43992243	rs56042957	17	43994647	rs17649553	0.997279	1
0	rs17649553	Parkinson's disease	LINC02210	spatial	17	43992243	rs56042957	17	43994647	rs17649553	0.997279	1
0	rs17649553	Parkinson's disease	MAPT-AS1	spatial	17	43992243	rs56042957	17	43994647	rs17649553	0.997279	1
0	rs17649553	Parkinson's disease	RP11-259G18.1	spatial	17	43992243	rs56042957	17	43994647	rs17649553	0.997279	1
0	rs17649553	Parkinson's disease	KANSL1	spatial	17	43996959	rs56303672	17	43994647	rs17649553	0.997279	1
0	rs17649553	Parkinson's disease	LINC02210	spatial	17	43996959	rs56303672	17	43994647	rs17649553	0.997279	1
0	rs17649553	Parkinson's disease	MAPT-AS1	spatial	17	43996959	rs56303672	17	43994647	rs17649553	0.997279	1
0	rs17649553	Parkinson's disease	RP11-259G18.1	spatial	17	43996959	rs56303672	17	43994647	rs17649553	0.997279	1
0	rs17649553	Parkinson's disease	KANSL1	spatial	17	43989688	rs62056840	17	43994647	rs17649553	0.997279	1
0	rs17649553	Parkinson's disease	LINC02210	spatial	17	43989688	rs62056840	17	43994647	rs17649553	0.997279	1
0	rs17649553	Parkinson's disease	MAPT-AS1	spatial	17	43989688	rs62056840	17	43994647	rs17649553	0.997279	1
0	rs17649553	Parkinson's disease	RP11-259G18.1	spatial	17	43989688	rs62056840	17	43994647	rs17649553	0.997279	1
0	rs17649553	Parkinson's disease	KANSL1	spatial	17	43990040	rs62056841	17	43994647	rs17649553	0.997279	1
0	rs17649553	Parkinson's disease	LINC02210	spatial	17	43990040	rs62056841	17	43994647	rs17649553	0.997279	1
0	rs17649553	Parkinson's disease	MAPT-AS1	spatial	17	43990040	rs62056841	17	43994647	rs17649553	0.997279	1
0	rs17649553	Parkinson's disease	RP11-259G18.1	spatial	17	43990040	rs62056841	17	43994647	rs17649553	0.997279	1
0	rs17649553	Parkinson's disease	KANSL1	spatial	17	43992455	rs62056848	17	43994647	rs17649553	0.997279	1
0	rs17649553	Parkinson's disease	LINC02210	spatial	17	43992455	rs62056848	17	43994647	rs17649553	0.997279	1
0	rs17649553	Parkinson's disease	MAPT-AS1	spatial	17	43992455	rs62056848	17	43994647	rs17649553	0.997279	1
0	rs17649553	Parkinson's disease	RP11-259G18.1	spatial	17	43992455	rs62056848	17	43994647	rs17649553	0.997279	1
0	rs17649553	Parkinson's disease	KANSL1	spatial	17	43992462	rs62056849	17	43994647	rs17649553	0.997279	1
0	rs17649553	Parkinson's disease	LINC02210	spatial	17	43992462	rs62056849	17	43994647	rs17649553	0.997279	1
0	rs17649553	Parkinson's disease	MAPT-AS1	spatial	17	43992462	rs62056849	17	43994647	rs17649553	0.997279	1
0	rs17649553	Parkinson's disease	RP11-259G18.1	spatial	17	43992462	rs62056849	17	43994647	rs17649553	0.997279	1
0	rs17649553	Parkinson's disease	KANSL1	spatial	17	43992580	rs62056850	17	43994647	rs17649553	0.994559	0.994559
0	rs17649553	Parkinson's disease	LINC02210	spatial	17	43992580	rs62056850	17	43994647	rs17649553	0.994559	0.994559
0	rs17649553	Parkinson's disease	MAPT-AS1	spatial	17	43992580	rs62056850	17	43994647	rs17649553	0.994559	0.994559
0	rs17649553	Parkinson's disease	RP11-259G18.1	spatial	17	43992580	rs62056850	17	43994647	rs17649553	0.994559	0.994559
0	rs17649553	Parkinson's disease	KANSL1	spatial	17	43994434	rs62056859	17	43994647	rs17649553	0.997279	1
0	rs17649553	Parkinson's disease	LINC02210	spatial	17	43994434	rs62056859	17	43994647	rs17649553	0.997279	1
0	rs17649553	Parkinson's disease	MAPT-AS1	spatial	17	43994434	rs62056859	17	43994647	rs17649553	0.997279	1
0	rs17649553	Parkinson's disease	RP11-259G18.1	spatial	17	43994434	rs62056859	17	43994647	rs17649553	0.997279	1
0	rs17649553	Parkinson's disease	KANSL1	spatial	17	43998150	rs62058962	17	43994647	rs17649553	0.997279	1
0	rs17649553	Parkinson's disease	LINC02210	spatial	17	43998150	rs62058962	17	43994647	rs17649553	0.997279	1
0	rs17649553	Parkinson's disease	MAPT-AS1	spatial	17	43998150	rs62058962	17	43994647	rs17649553	0.997279	1
0	rs17649553	Parkinson's disease	RP11-259G18.1	spatial	17	43998150	rs62058962	17	43994647	rs17649553	0.997279	1
0	rs17649553	Parkinson's disease	KANSL1	spatial	17	43999405	rs62058964	17	43994647	rs17649553	0.994559	0.994559
0	rs17649553	Parkinson's disease	LINC02210	spatial	17	43999405	rs62058964	17	43994647	rs17649553	0.994559	0.994559
0	rs17649553	Parkinson's disease	MAPT-AS1	spatial	17	43999405	rs62058964	17	43994647	rs17649553	0.994559	0.994559
0	rs17649553	Parkinson's disease	RP11-259G18.1	spatial	17	43999405	rs62058964	17	43994647	rs17649553	0.994559	0.994559
0	rs17649553	Parkinson's disease	KANSL1	spatial	17	43999528	rs62058965	17	43994647	rs17649553	0.997279	1
0	rs17649553	Parkinson's disease	LINC02210	spatial	17	43999528	rs62058965	17	43994647	rs17649553	0.997279	1
0	rs17649553	Parkinson's disease	MAPT-AS1	spatial	17	43999528	rs62058965	17	43994647	rs17649553	0.997279	1
0	rs17649553	Parkinson's disease	RP11-259G18.1	spatial	17	43999528	rs62058965	17	43994647	rs17649553	0.997279	1
0	rs17649553	Parkinson's disease	KANSL1	spatial	17	43997498	rs75046472	17	43994647	rs17649553	0.997279	1
0	rs17649553	Parkinson's disease	LINC02210	spatial	17	43997498	rs75046472	17	43994647	rs17649553	0.997279	1
0	rs17649553	Parkinson's disease	MAPT-AS1	spatial	17	43997498	rs75046472	17	43994647	rs17649553	0.997279	1
0	rs17649553	Parkinson's disease	RP11-259G18.1	spatial	17	43997498	rs75046472	17	43994647	rs17649553	0.997279	1
0	rs17649553	Parkinson's disease	KANSL1	spatial	17	43998909	rs767056	17	43994647	rs17649553	0.997279	1
0	rs17649553	Parkinson's disease	LINC02210	spatial	17	43998909	rs767056	17	43994647	rs17649553	0.997279	1
0	rs17649553	Parkinson's disease	MAPT-AS1	spatial	17	43998909	rs767056	17	43994647	rs17649553	0.997279	1
0	rs17649553	Parkinson's disease	RP11-259G18.1	spatial	17	43998909	rs767056	17	43994647	rs17649553	0.997279	1
0	rs17649553	Parkinson's disease	KANSL1	spatial	17	43998821	rs767057	17	43994647	rs17649553	0.997279	1
0	rs17649553	Parkinson's disease	LINC02210	spatial	17	43998821	rs767057	17	43994647	rs17649553	0.997279	1
0	rs17649553	Parkinson's disease	MAPT-AS1	spatial	17	43998821	rs767057	17	43994647	rs17649553	0.997279	1
0	rs17649553	Parkinson's disease	RP11-259G18.1	spatial	17	43998821	rs767057	17	43994647	rs17649553	0.997279	1
0	rs17649553	Parkinson's disease	KANSL1	spatial	17	43998766	rs767058	17	43994647	rs17649553	0.997279	1
0	rs17649553	Parkinson's disease	LINC02210	spatial	17	43998766	rs767058	17	43994647	rs17649553	0.997279	1
0	rs17649553	Parkinson's disease	MAPT-AS1	spatial	17	43998766	rs767058	17	43994647	rs17649553	0.997279	1
0	rs17649553	Parkinson's disease	RP11-259G18.1	spatial	17	43998766	rs767058	17	43994647	rs17649553	0.997279	1
0	rs17649553	Parkinson's disease	KANSL1	spatial	17	43994251	rs77926909	17	43994647	rs17649553	0.994559	0.994559
0	rs17649553	Parkinson's disease	LINC02210	spatial	17	43994251	rs77926909	17	43994647	rs17649553	0.994559	0.994559
0	rs17649553	Parkinson's disease	MAPT-AS1	spatial	17	43994251	rs77926909	17	43994647	rs17649553	0.994559	0.994559
0	rs17649553	Parkinson's disease	RP11-259G18.1	spatial	17	43994251	rs77926909	17	43994647	rs17649553	0.994559	0.994559
0	rs17649553	Parkinson's disease	KANSL1	spatial	17	43989908	rs78209533	17	43994647	rs17649553	0.997279	1
0	rs17649553	Parkinson's disease	LINC02210	spatial	17	43989908	rs78209533	17	43994647	rs17649553	0.997279	1
0	rs17649553	Parkinson's disease	MAPT-AS1	spatial	17	43989908	rs78209533	17	43994647	rs17649553	0.997279	1
0	rs17649553	Parkinson's disease	RP11-259G18.1	spatial	17	43989908	rs78209533	17	43994647	rs17649553	0.997279	1
0	rs17649553	Parkinson's disease	KANSL1	spatial	17	43990071	rs79860128	17	43994647	rs17649553	0.997279	1
0	rs17649553	Parkinson's disease	LINC02210	spatial	17	43990071	rs79860128	17	43994647	rs17649553	0.997279	1
0	rs17649553	Parkinson's disease	MAPT-AS1	spatial	17	43990071	rs79860128	17	43994647	rs17649553	0.997279	1
0	rs17649553	Parkinson's disease	RP11-259G18.1	spatial	17	43990071	rs79860128	17	43994647	rs17649553	0.997279	1
0	rs17649553	Parkinson's disease	KANSL1	spatial	17	43990661	rs9944484	17	43994647	rs17649553	0.997279	1
0	rs17649553	Parkinson's disease	LINC02210	spatial	17	43990661	rs9944484	17	43994647	rs17649553	0.997279	1
0	rs17649553	Parkinson's disease	MAPT-AS1	spatial	17	43990661	rs9944484	17	43994647	rs17649553	0.997279	1
0	rs17649553	Parkinson's disease	RP11-259G18.1	spatial	17	43990661	rs9944484	17	43994647	rs17649553	0.997279	1
0	rs17577094	Parkinson's disease	KANSL1	spatial	17	44184427	rs111295615	17	44187491	rs17577094	1	1
0	rs17577094	Parkinson's disease	LINC02210	spatial	17	44184427	rs111295615	17	44187491	rs17577094	1	1
0	rs17577094	Parkinson's disease	MAPT-AS1	spatial	17	44184427	rs111295615	17	44187491	rs17577094	1	1
0	rs17577094	Parkinson's disease	RP11-259G18.1	spatial	17	44184427	rs111295615	17	44187491	rs17577094	1	1
0	rs17577094	Parkinson's disease	RP11-259G18.3	spatial	17	44184427	rs111295615	17	44187491	rs17577094	1	1
0	rs17577094	Parkinson's disease	KANSL1	spatial	17	44183402	rs111676341	17	44187491	rs17577094	1	1
0	rs17577094	Parkinson's disease	LINC02210	spatial	17	44183402	rs111676341	17	44187491	rs17577094	1	1
0	rs17577094	Parkinson's disease	MAPT-AS1	spatial	17	44183402	rs111676341	17	44187491	rs17577094	1	1
0	rs17577094	Parkinson's disease	RP11-259G18.1	spatial	17	44183402	rs111676341	17	44187491	rs17577094	1	1
0	rs17577094	Parkinson's disease	RP11-259G18.3	spatial	17	44183402	rs111676341	17	44187491	rs17577094	1	1
0	rs17577094	Parkinson's disease	KANSL1	spatial	17	44184807	rs111905143	17	44187491	rs17577094	0.997279	1
0	rs17577094	Parkinson's disease	LINC02210	spatial	17	44184807	rs111905143	17	44187491	rs17577094	0.997279	1
0	rs17577094	Parkinson's disease	MAPT-AS1	spatial	17	44184807	rs111905143	17	44187491	rs17577094	0.997279	1
0	rs17577094	Parkinson's disease	RP11-259G18.1	spatial	17	44184807	rs111905143	17	44187491	rs17577094	0.997279	1
0	rs17577094	Parkinson's disease	RP11-259G18.3	spatial	17	44184807	rs111905143	17	44187491	rs17577094	0.997279	1
0	rs17577094	Parkinson's disease	KANSL1	spatial	17	44189798	rs112480703	17	44187491	rs17577094	0.994558	1
0	rs17577094	Parkinson's disease	LINC02210	spatial	17	44189798	rs112480703	17	44187491	rs17577094	0.994558	1
0	rs17577094	Parkinson's disease	MAPT-AS1	spatial	17	44189798	rs112480703	17	44187491	rs17577094	0.994558	1
0	rs17577094	Parkinson's disease	RP11-259G18.1	spatial	17	44189798	rs112480703	17	44187491	rs17577094	0.994558	1
0	rs17577094	Parkinson's disease	KANSL1	spatial	17	44184193	rs141004635	17	44187491	rs17577094	1	1
0	rs17577094	Parkinson's disease	LINC02210	spatial	17	44184193	rs141004635	17	44187491	rs17577094	1	1
0	rs17577094	Parkinson's disease	MAPT-AS1	spatial	17	44184193	rs141004635	17	44187491	rs17577094	1	1
0	rs17577094	Parkinson's disease	RP11-259G18.1	spatial	17	44184193	rs141004635	17	44187491	rs17577094	1	1
0	rs17577094	Parkinson's disease	RP11-259G18.3	spatial	17	44184193	rs141004635	17	44187491	rs17577094	1	1
0	rs17577094	Parkinson's disease	KANSL1	spatial	17	44186062	rs16940904	17	44187491	rs17577094	0.983943	1
0	rs17577094	Parkinson's disease	LINC02210	spatial	17	44186062	rs16940904	17	44187491	rs17577094	0.983943	1
0	rs17577094	Parkinson's disease	MAPT-AS1	spatial	17	44186062	rs16940904	17	44187491	rs17577094	0.983943	1
0	rs17577094	Parkinson's disease	RP11-259G18.1	spatial	17	44186062	rs16940904	17	44187491	rs17577094	0.983943	1
0	rs17577094	Parkinson's disease	RP11-259G18.3	spatial	17	44186062	rs16940904	17	44187491	rs17577094	0.983943	1
0	rs17577094	Parkinson's disease	KANSL1	spatial	17	44183615	rs17576989	17	44187491	rs17577094	1	1
0	rs17577094	Parkinson's disease	LINC02210	spatial	17	44183615	rs17576989	17	44187491	rs17577094	1	1
0	rs17577094	Parkinson's disease	MAPT-AS1	spatial	17	44183615	rs17576989	17	44187491	rs17577094	1	1
0	rs17577094	Parkinson's disease	RP11-259G18.1	spatial	17	44183615	rs17576989	17	44187491	rs17577094	1	1
0	rs17577094	Parkinson's disease	RP11-259G18.3	spatial	17	44183615	rs17576989	17	44187491	rs17577094	1	1
0	rs17577094	Parkinson's disease	KANSL1	spatial	17	44186251	rs17577024	17	44187491	rs17577094	1	1
0	rs17577094	Parkinson's disease	LINC02210	spatial	17	44186251	rs17577024	17	44187491	rs17577094	1	1
0	rs17577094	Parkinson's disease	MAPT-AS1	spatial	17	44186251	rs17577024	17	44187491	rs17577094	1	1
0	rs17577094	Parkinson's disease	RP11-259G18.1	spatial	17	44186251	rs17577024	17	44187491	rs17577094	1	1
0	rs17577094	Parkinson's disease	RP11-259G18.3	spatial	17	44186251	rs17577024	17	44187491	rs17577094	1	1
0	rs17577094	Parkinson's disease	KANSL1	spatial	17	44186300	rs17577052	17	44187491	rs17577094	1	1
0	rs17577094	Parkinson's disease	LINC02210	spatial	17	44186300	rs17577052	17	44187491	rs17577094	1	1
0	rs17577094	Parkinson's disease	MAPT-AS1	spatial	17	44186300	rs17577052	17	44187491	rs17577094	1	1
0	rs17577094	Parkinson's disease	RP11-259G18.1	spatial	17	44186300	rs17577052	17	44187491	rs17577094	1	1
0	rs17577094	Parkinson's disease	RP11-259G18.3	spatial	17	44186300	rs17577052	17	44187491	rs17577094	1	1
0	rs17577094	Parkinson's disease	KANSL1	spatial			rs17577094			rs17577094	1	1
0	rs17577094	Parkinson's disease	LINC02210	spatial			rs17577094			rs17577094	1	1
0	rs17577094	Parkinson's disease	MAPT-AS1	spatial			rs17577094			rs17577094	1	1
0	rs17577094	Parkinson's disease	RP11-259G18.1	spatial			rs17577094			rs17577094	1	1
0	rs17577094	Parkinson's disease	KANSL1	spatial	17	44188476	rs17577159	17	44187491	rs17577094	1	1
0	rs17577094	Parkinson's disease	LINC02210	spatial	17	44188476	rs17577159	17	44187491	rs17577094	1	1
0	rs17577094	Parkinson's disease	MAPT-AS1	spatial	17	44188476	rs17577159	17	44187491	rs17577094	1	1
0	rs17577094	Parkinson's disease	RP11-259G18.1	spatial	17	44188476	rs17577159	17	44187491	rs17577094	1	1
0	rs17577094	Parkinson's disease	KANSL1	spatial	17	44191834	rs17577313	17	44187491	rs17577094	1	1
0	rs17577094	Parkinson's disease	LINC02210	spatial	17	44191834	rs17577313	17	44187491	rs17577094	1	1
0	rs17577094	Parkinson's disease	MAPT-AS1	spatial	17	44191834	rs17577313	17	44187491	rs17577094	1	1
0	rs17577094	Parkinson's disease	RP11-259G18.1	spatial	17	44191834	rs17577313	17	44187491	rs17577094	1	1
0	rs17577094	Parkinson's disease	KANSL1	spatial	17	44189372	rs17660847	17	44187491	rs17577094	1	1
0	rs17577094	Parkinson's disease	LINC02210	spatial	17	44189372	rs17660847	17	44187491	rs17577094	1	1
0	rs17577094	Parkinson's disease	MAPT-AS1	spatial	17	44189372	rs17660847	17	44187491	rs17577094	1	1
0	rs17577094	Parkinson's disease	RP11-259G18.1	spatial	17	44189372	rs17660847	17	44187491	rs17577094	1	1
0	rs17577094	Parkinson's disease	KANSL1	spatial	17	44189407	rs17660865	17	44187491	rs17577094	1	1
0	rs17577094	Parkinson's disease	LINC02210	spatial	17	44189407	rs17660865	17	44187491	rs17577094	1	1
0	rs17577094	Parkinson's disease	MAPT-AS1	spatial	17	44189407	rs17660865	17	44187491	rs17577094	1	1
0	rs17577094	Parkinson's disease	RP11-259G18.1	spatial	17	44189407	rs17660865	17	44187491	rs17577094	1	1
0	rs17577094	Parkinson's disease	KANSL1	spatial	17	44191084	rs17660907	17	44187491	rs17577094	1	1
0	rs17577094	Parkinson's disease	LINC02210	spatial	17	44191084	rs17660907	17	44187491	rs17577094	1	1
0	rs17577094	Parkinson's disease	MAPT-AS1	spatial	17	44191084	rs17660907	17	44187491	rs17577094	1	1
0	rs17577094	Parkinson's disease	RP11-259G18.1	spatial	17	44191084	rs17660907	17	44187491	rs17577094	1	1
0	rs17577094	Parkinson's disease	KANSL1	spatial	17	44191158	rs17660936	17	44187491	rs17577094	1	1
0	rs17577094	Parkinson's disease	LINC02210	spatial	17	44191158	rs17660936	17	44187491	rs17577094	1	1
0	rs17577094	Parkinson's disease	MAPT-AS1	spatial	17	44191158	rs17660936	17	44187491	rs17577094	1	1
0	rs17577094	Parkinson's disease	RP11-259G18.1	spatial	17	44191158	rs17660936	17	44187491	rs17577094	1	1
0	rs17577094	Parkinson's disease	KANSL1	spatial	17	44183316	rs371996525	17	44187491	rs17577094	0.991905	1
0	rs17577094	Parkinson's disease	LINC02210	spatial	17	44183316	rs371996525	17	44187491	rs17577094	0.991905	1
0	rs17577094	Parkinson's disease	RP11-259G18.1	spatial	17	44183316	rs371996525	17	44187491	rs17577094	0.991905	1
0	rs17577094	Parkinson's disease	RP11-259G18.3	spatial	17	44183316	rs371996525	17	44187491	rs17577094	0.991905	1
0	rs17577094	Parkinson's disease	KANSL1	spatial	17	44188763	rs55794067	17	44187491	rs17577094	1	1
0	rs17577094	Parkinson's disease	LINC02210	spatial	17	44188763	rs55794067	17	44187491	rs17577094	1	1
0	rs17577094	Parkinson's disease	MAPT-AS1	spatial	17	44188763	rs55794067	17	44187491	rs17577094	1	1
0	rs17577094	Parkinson's disease	RP11-259G18.1	spatial	17	44188763	rs55794067	17	44187491	rs17577094	1	1
0	rs17577094	Parkinson's disease	KANSL1	spatial	17	44182705	rs62061817	17	44187491	rs17577094	1	1
0	rs17577094	Parkinson's disease	LINC02210	spatial	17	44182705	rs62061817	17	44187491	rs17577094	1	1
0	rs17577094	Parkinson's disease	MAPT-AS1	spatial	17	44182705	rs62061817	17	44187491	rs17577094	1	1
0	rs17577094	Parkinson's disease	RP11-259G18.1	spatial	17	44182705	rs62061817	17	44187491	rs17577094	1	1
0	rs17577094	Parkinson's disease	RP11-259G18.3	spatial	17	44182705	rs62061817	17	44187491	rs17577094	1	1
0	rs17577094	Parkinson's disease	KANSL1	spatial	17	44182916	rs62061818	17	44187491	rs17577094	0.994558	1
0	rs17577094	Parkinson's disease	LINC02210	spatial	17	44182916	rs62061818	17	44187491	rs17577094	0.994558	1
0	rs17577094	Parkinson's disease	MAPT-AS1	spatial	17	44182916	rs62061818	17	44187491	rs17577094	0.994558	1
0	rs17577094	Parkinson's disease	RP11-259G18.1	spatial	17	44182916	rs62061818	17	44187491	rs17577094	0.994558	1
0	rs17577094	Parkinson's disease	RP11-259G18.3	spatial	17	44182916	rs62061818	17	44187491	rs17577094	0.994558	1
0	rs17577094	Parkinson's disease	KANSL1	spatial	17	44185430	rs62061820	17	44187491	rs17577094	0.983943	1
0	rs17577094	Parkinson's disease	LINC02210	spatial	17	44185430	rs62061820	17	44187491	rs17577094	0.983943	1
0	rs17577094	Parkinson's disease	MAPT-AS1	spatial	17	44185430	rs62061820	17	44187491	rs17577094	0.983943	1
0	rs17577094	Parkinson's disease	RP11-259G18.1	spatial	17	44185430	rs62061820	17	44187491	rs17577094	0.983943	1
0	rs17577094	Parkinson's disease	RP11-259G18.3	spatial	17	44185430	rs62061820	17	44187491	rs17577094	0.983943	1
0	rs17577094	Parkinson's disease	KANSL1	spatial	17	44186054	rs62061821	17	44187491	rs17577094	1	1
0	rs17577094	Parkinson's disease	LINC02210	spatial	17	44186054	rs62061821	17	44187491	rs17577094	1	1
0	rs17577094	Parkinson's disease	MAPT-AS1	spatial	17	44186054	rs62061821	17	44187491	rs17577094	1	1
0	rs17577094	Parkinson's disease	RP11-259G18.1	spatial	17	44186054	rs62061821	17	44187491	rs17577094	1	1
0	rs17577094	Parkinson's disease	RP11-259G18.3	spatial	17	44186054	rs62061821	17	44187491	rs17577094	1	1
0	rs17577094	Parkinson's disease	KANSL1	spatial	17	44186893	rs62061822	17	44187491	rs17577094	0.997287	1
0	rs17577094	Parkinson's disease	LINC02210	spatial	17	44186893	rs62061822	17	44187491	rs17577094	0.997287	1
0	rs17577094	Parkinson's disease	MAPT-AS1	spatial	17	44186893	rs62061822	17	44187491	rs17577094	0.997287	1
0	rs17577094	Parkinson's disease	RP11-259G18.1	spatial	17	44186893	rs62061822	17	44187491	rs17577094	0.997287	1
0	rs17577094	Parkinson's disease	RP11-259G18.3	spatial	17	44186893	rs62061822	17	44187491	rs17577094	0.997287	1
0	rs17577094	Parkinson's disease	KANSL1	spatial	17	44188644	rs62061823	17	44187491	rs17577094	1	1
0	rs17577094	Parkinson's disease	LINC02210	spatial	17	44188644	rs62061823	17	44187491	rs17577094	1	1
0	rs17577094	Parkinson's disease	MAPT-AS1	spatial	17	44188644	rs62061823	17	44187491	rs17577094	1	1
0	rs17577094	Parkinson's disease	RP11-259G18.1	spatial	17	44188644	rs62061823	17	44187491	rs17577094	1	1
0	rs17577094	Parkinson's disease	KANSL1	spatial	17	44188754	rs62061824	17	44187491	rs17577094	1	1
0	rs17577094	Parkinson's disease	LINC02210	spatial	17	44188754	rs62061824	17	44187491	rs17577094	1	1
0	rs17577094	Parkinson's disease	MAPT-AS1	spatial	17	44188754	rs62061824	17	44187491	rs17577094	1	1
0	rs17577094	Parkinson's disease	RP11-259G18.1	spatial	17	44188754	rs62061824	17	44187491	rs17577094	1	1
0	rs17577094	Parkinson's disease	KANSL1	spatial	17	44190155	rs62061845	17	44187491	rs17577094	0.994558	1
0	rs17577094	Parkinson's disease	LINC02210	spatial	17	44190155	rs62061845	17	44187491	rs17577094	0.994558	1
0	rs17577094	Parkinson's disease	MAPT-AS1	spatial	17	44190155	rs62061845	17	44187491	rs17577094	0.994558	1
0	rs17577094	Parkinson's disease	RP11-259G18.1	spatial	17	44190155	rs62061845	17	44187491	rs17577094	0.994558	1
0	rs17577094	Parkinson's disease	KANSL1	spatial	17	44191681	rs62061847	17	44187491	rs17577094	1	1
0	rs17577094	Parkinson's disease	LINC02210	spatial	17	44191681	rs62061847	17	44187491	rs17577094	1	1
0	rs17577094	Parkinson's disease	MAPT-AS1	spatial	17	44191681	rs62061847	17	44187491	rs17577094	1	1
0	rs17577094	Parkinson's disease	RP11-259G18.1	spatial	17	44191681	rs62061847	17	44187491	rs17577094	1	1
0	rs17577094	Parkinson's disease	KANSL1	spatial	17	44184403	rs73984689	17	44187491	rs17577094	1	1
0	rs17577094	Parkinson's disease	LINC02210	spatial	17	44184403	rs73984689	17	44187491	rs17577094	1	1
0	rs17577094	Parkinson's disease	MAPT-AS1	spatial	17	44184403	rs73984689	17	44187491	rs17577094	1	1
0	rs17577094	Parkinson's disease	RP11-259G18.1	spatial	17	44184403	rs73984689	17	44187491	rs17577094	1	1
0	rs17577094	Parkinson's disease	RP11-259G18.3	spatial	17	44184403	rs73984689	17	44187491	rs17577094	1	1
0	rs17577094	Parkinson's disease	KANSL1	spatial	17	44182955	rs75183956	17	44187491	rs17577094	0.994558	1
0	rs17577094	Parkinson's disease	LINC02210	spatial	17	44182955	rs75183956	17	44187491	rs17577094	0.994558	1
0	rs17577094	Parkinson's disease	MAPT-AS1	spatial	17	44182955	rs75183956	17	44187491	rs17577094	0.994558	1
0	rs17577094	Parkinson's disease	RP11-259G18.1	spatial	17	44182955	rs75183956	17	44187491	rs17577094	0.994558	1
0	rs17577094	Parkinson's disease	RP11-259G18.3	spatial	17	44182955	rs75183956	17	44187491	rs17577094	0.994558	1
0	rs17577094	Parkinson's disease	KANSL1	spatial	17	44182954	rs75330746	17	44187491	rs17577094	0.994558	1
0	rs17577094	Parkinson's disease	LINC02210	spatial	17	44182954	rs75330746	17	44187491	rs17577094	0.994558	1
0	rs17577094	Parkinson's disease	MAPT-AS1	spatial	17	44182954	rs75330746	17	44187491	rs17577094	0.994558	1
0	rs17577094	Parkinson's disease	RP11-259G18.1	spatial	17	44182954	rs75330746	17	44187491	rs17577094	0.994558	1
0	rs17577094	Parkinson's disease	RP11-259G18.3	spatial	17	44182954	rs75330746	17	44187491	rs17577094	0.994558	1
0	rs17577094	Parkinson's disease	KANSL1	spatial	17	44189857	rs76640332	17	44187491	rs17577094	0.97005	1
0	rs17577094	Parkinson's disease	LINC02210	spatial	17	44189857	rs76640332	17	44187491	rs17577094	0.97005	1
0	rs17577094	Parkinson's disease	MAPT-AS1	spatial	17	44189857	rs76640332	17	44187491	rs17577094	0.97005	1
0	rs17577094	Parkinson's disease	RP11-259G18.1	spatial	17	44189857	rs76640332	17	44187491	rs17577094	0.97005	1
0	rs17577094	Parkinson's disease	KANSL1	spatial	17	44185244	rs76761511	17	44187491	rs17577094	1	1
0	rs17577094	Parkinson's disease	LINC02210	spatial	17	44185244	rs76761511	17	44187491	rs17577094	1	1
0	rs17577094	Parkinson's disease	MAPT-AS1	spatial	17	44185244	rs76761511	17	44187491	rs17577094	1	1
0	rs17577094	Parkinson's disease	RP11-259G18.1	spatial	17	44185244	rs76761511	17	44187491	rs17577094	1	1
0	rs17577094	Parkinson's disease	RP11-259G18.3	spatial	17	44185244	rs76761511	17	44187491	rs17577094	1	1
0	rs17577094	Parkinson's disease	KANSL1	spatial	17	44186592	rs77635460	17	44187491	rs17577094	1	1
0	rs17577094	Parkinson's disease	LINC02210	spatial	17	44186592	rs77635460	17	44187491	rs17577094	1	1
0	rs17577094	Parkinson's disease	MAPT-AS1	spatial	17	44186592	rs77635460	17	44187491	rs17577094	1	1
0	rs17577094	Parkinson's disease	RP11-259G18.1	spatial	17	44186592	rs77635460	17	44187491	rs17577094	1	1
0	rs17577094	Parkinson's disease	RP11-259G18.3	spatial	17	44186592	rs77635460	17	44187491	rs17577094	1	1
0	rs17577094	Parkinson's disease	KANSL1	spatial	17	44189909	rs78929339	17	44187491	rs17577094	0.997279	1
0	rs17577094	Parkinson's disease	LINC02210	spatial	17	44189909	rs78929339	17	44187491	rs17577094	0.997279	1
0	rs17577094	Parkinson's disease	MAPT-AS1	spatial	17	44189909	rs78929339	17	44187491	rs17577094	0.997279	1
0	rs17577094	Parkinson's disease	RP11-259G18.1	spatial	17	44189909	rs78929339	17	44187491	rs17577094	0.997279	1
0	rs17577094	Parkinson's disease	KANSL1	spatial	17	44184374	rs79346219	17	44187491	rs17577094	1	1
0	rs17577094	Parkinson's disease	LINC02210	spatial	17	44184374	rs79346219	17	44187491	rs17577094	1	1
0	rs17577094	Parkinson's disease	MAPT-AS1	spatial	17	44184374	rs79346219	17	44187491	rs17577094	1	1
0	rs17577094	Parkinson's disease	RP11-259G18.1	spatial	17	44184374	rs79346219	17	44187491	rs17577094	1	1
0	rs17577094	Parkinson's disease	RP11-259G18.3	spatial	17	44184374	rs79346219	17	44187491	rs17577094	1	1
0	rs17577094	Parkinson's disease	KANSL1	spatial	17	44189854	rs79772780	17	44187491	rs17577094	0.97005	1
0	rs17577094	Parkinson's disease	LINC02210	spatial	17	44189854	rs79772780	17	44187491	rs17577094	0.97005	1
0	rs17577094	Parkinson's disease	MAPT-AS1	spatial	17	44189854	rs79772780	17	44187491	rs17577094	0.97005	1
0	rs17577094	Parkinson's disease	RP11-259G18.1	spatial	17	44189854	rs79772780	17	44187491	rs17577094	0.97005	1
0	rs17577094	Parkinson's disease	KANSL1	spatial	17	44183789	rs79923708	17	44187491	rs17577094	1	1
0	rs17577094	Parkinson's disease	LINC02210	spatial	17	44183789	rs79923708	17	44187491	rs17577094	1	1
0	rs17577094	Parkinson's disease	MAPT-AS1	spatial	17	44183789	rs79923708	17	44187491	rs17577094	1	1
0	rs17577094	Parkinson's disease	RP11-259G18.1	spatial	17	44183789	rs79923708	17	44187491	rs17577094	1	1
0	rs17577094	Parkinson's disease	RP11-259G18.3	spatial	17	44183789	rs79923708	17	44187491	rs17577094	1	1
0	rs17577094	Parkinson's disease	KANSL1	spatial	17	44187256	rs9303525	17	44187491	rs17577094	0.983943	1
0	rs17577094	Parkinson's disease	LINC02210	spatial	17	44187256	rs9303525	17	44187491	rs17577094	0.983943	1
0	rs17577094	Parkinson's disease	MAPT-AS1	spatial	17	44187256	rs9303525	17	44187491	rs17577094	0.983943	1
0	rs17577094	Parkinson's disease	RP11-259G18.1	spatial	17	44187256	rs9303525	17	44187491	rs17577094	0.983943	1
0	rs8070723	Parkinson's disease	KANSL1	spatial	17	44082180	rs111324579	17	44081063	rs8070723	1	1
0	rs8070723	Parkinson's disease	LINC02210	spatial	17	44082180	rs111324579	17	44081063	rs8070723	1	1
0	rs8070723	Parkinson's disease	MAPT-AS1	spatial	17	44082180	rs111324579	17	44081063	rs8070723	1	1
0	rs8070723	Parkinson's disease	RP11-259G18.1	spatial	17	44082180	rs111324579	17	44081063	rs8070723	1	1
0	rs8070723	Parkinson's disease	RP11-259G18.3	spatial	17	44082180	rs111324579	17	44081063	rs8070723	1	1
0	rs8070723	Parkinson's disease	KANSL1	spatial	17	44082431	rs112310745	17	44081063	rs8070723	1	1
0	rs8070723	Parkinson's disease	LINC02210	spatial	17	44082431	rs112310745	17	44081063	rs8070723	1	1
0	rs8070723	Parkinson's disease	MAPT-AS1	spatial	17	44082431	rs112310745	17	44081063	rs8070723	1	1
0	rs8070723	Parkinson's disease	RP11-259G18.1	spatial	17	44082431	rs112310745	17	44081063	rs8070723	1	1
0	rs8070723	Parkinson's disease	RP11-259G18.3	spatial	17	44082431	rs112310745	17	44081063	rs8070723	1	1
0	rs8070723	Parkinson's disease	KANSL1	spatial	17	44084001	rs112836774	17	44081063	rs8070723	0.989115	1
0	rs8070723	Parkinson's disease	LINC02210	spatial	17	44084001	rs112836774	17	44081063	rs8070723	0.989115	1
0	rs8070723	Parkinson's disease	MAPT-AS1	spatial	17	44084001	rs112836774	17	44081063	rs8070723	0.989115	1
0	rs8070723	Parkinson's disease	RP11-259G18.1	spatial	17	44084001	rs112836774	17	44081063	rs8070723	0.989115	1
0	rs8070723	Parkinson's disease	RP11-259G18.3	spatial	17	44084001	rs112836774	17	44081063	rs8070723	0.989115	1
0	rs8070723	Parkinson's disease	KANSL1	spatial	17	44082248	rs113201171	17	44081063	rs8070723	1	1
0	rs8070723	Parkinson's disease	LINC02210	spatial	17	44082248	rs113201171	17	44081063	rs8070723	1	1
0	rs8070723	Parkinson's disease	MAPT-AS1	spatial	17	44082248	rs113201171	17	44081063	rs8070723	1	1
0	rs8070723	Parkinson's disease	RP11-259G18.1	spatial	17	44082248	rs113201171	17	44081063	rs8070723	1	1
0	rs8070723	Parkinson's disease	RP11-259G18.3	spatial	17	44082248	rs113201171	17	44081063	rs8070723	1	1
0	rs8070723	Parkinson's disease	KANSL1	spatial	17	44084156	rs113316734	17	44081063	rs8070723	1	1
0	rs8070723	Parkinson's disease	LINC02210	spatial	17	44084156	rs113316734	17	44081063	rs8070723	1	1
0	rs8070723	Parkinson's disease	MAPT-AS1	spatial	17	44084156	rs113316734	17	44081063	rs8070723	1	1
0	rs8070723	Parkinson's disease	RP11-259G18.1	spatial	17	44084156	rs113316734	17	44081063	rs8070723	1	1
0	rs8070723	Parkinson's disease	RP11-259G18.3	spatial	17	44084156	rs113316734	17	44081063	rs8070723	1	1
0	rs8070723	Parkinson's disease	KANSL1	spatial	17	44078679	rs150334020	17	44081063	rs8070723	1	1
0	rs8070723	Parkinson's disease	LINC02210	spatial	17	44078679	rs150334020	17	44081063	rs8070723	1	1
0	rs8070723	Parkinson's disease	MAPT-AS1	spatial	17	44078679	rs150334020	17	44081063	rs8070723	1	1
0	rs8070723	Parkinson's disease	RP11-259G18.1	spatial	17	44078679	rs150334020	17	44081063	rs8070723	1	1
0	rs8070723	Parkinson's disease	RP11-259G18.3	spatial	17	44078679	rs150334020	17	44081063	rs8070723	1	1
0	rs8070723	Parkinson's disease	KANSL1	spatial	17	44079566	rs17573447	17	44081063	rs8070723	0.994589	1
0	rs8070723	Parkinson's disease	LINC02210	spatial	17	44079566	rs17573447	17	44081063	rs8070723	0.994589	1
0	rs8070723	Parkinson's disease	MAPT-AS1	spatial	17	44079566	rs17573447	17	44081063	rs8070723	0.994589	1
0	rs8070723	Parkinson's disease	RP11-259G18.1	spatial	17	44079566	rs17573447	17	44081063	rs8070723	0.994589	1
0	rs8070723	Parkinson's disease	RP11-259G18.3	spatial	17	44079566	rs17573447	17	44081063	rs8070723	0.994589	1
0	rs8070723	Parkinson's disease	KANSL1	spatial	17	44081223	rs17573509	17	44081063	rs8070723	1	1
0	rs8070723	Parkinson's disease	LINC02210	spatial	17	44081223	rs17573509	17	44081063	rs8070723	1	1
0	rs8070723	Parkinson's disease	MAPT-AS1	spatial	17	44081223	rs17573509	17	44081063	rs8070723	1	1
0	rs8070723	Parkinson's disease	RP11-259G18.1	spatial	17	44081223	rs17573509	17	44081063	rs8070723	1	1
0	rs8070723	Parkinson's disease	RP11-259G18.3	spatial	17	44081223	rs17573509	17	44081063	rs8070723	1	1
0	rs8070723	Parkinson's disease	KANSL1	spatial	17	44082602	rs17573593	17	44081063	rs8070723	1	1
0	rs8070723	Parkinson's disease	LINC02210	spatial	17	44082602	rs17573593	17	44081063	rs8070723	1	1
0	rs8070723	Parkinson's disease	MAPT-AS1	spatial	17	44082602	rs17573593	17	44081063	rs8070723	1	1
0	rs8070723	Parkinson's disease	RP11-259G18.1	spatial	17	44082602	rs17573593	17	44081063	rs8070723	1	1
0	rs8070723	Parkinson's disease	RP11-259G18.3	spatial	17	44082602	rs17573593	17	44081063	rs8070723	1	1
0	rs8070723	Parkinson's disease	KANSL1	spatial	17	44083080	rs17573607	17	44081063	rs8070723	0.997279	1
0	rs8070723	Parkinson's disease	LINC02210	spatial	17	44083080	rs17573607	17	44081063	rs8070723	0.997279	1
0	rs8070723	Parkinson's disease	MAPT-AS1	spatial	17	44083080	rs17573607	17	44081063	rs8070723	0.997279	1
0	rs8070723	Parkinson's disease	RP11-259G18.1	spatial	17	44083080	rs17573607	17	44081063	rs8070723	0.997279	1
0	rs8070723	Parkinson's disease	RP11-259G18.3	spatial	17	44083080	rs17573607	17	44081063	rs8070723	0.997279	1
0	rs8070723	Parkinson's disease	KANSL1	spatial	17	44083322	rs17652337	17	44081063	rs8070723	0.991853	0.994552
0	rs8070723	Parkinson's disease	LINC02210	spatial	17	44083322	rs17652337	17	44081063	rs8070723	0.991853	0.994552
0	rs8070723	Parkinson's disease	MAPT-AS1	spatial	17	44083322	rs17652337	17	44081063	rs8070723	0.991853	0.994552
0	rs8070723	Parkinson's disease	RP11-259G18.1	spatial	17	44083322	rs17652337	17	44081063	rs8070723	0.991853	0.994552
0	rs8070723	Parkinson's disease	RP11-259G18.3	spatial	17	44083322	rs17652337	17	44081063	rs8070723	0.991853	0.994552
0	rs8070723	Parkinson's disease	KANSL1	spatial	17	44083401	rs1991556	17	44081063	rs8070723	0.989163	0.994545
0	rs8070723	Parkinson's disease	LINC02210	spatial	17	44083401	rs1991556	17	44081063	rs8070723	0.989163	0.994545
0	rs8070723	Parkinson's disease	MAPT-AS1	spatial	17	44083401	rs1991556	17	44081063	rs8070723	0.989163	0.994545
0	rs8070723	Parkinson's disease	RP11-259G18.1	spatial	17	44083401	rs1991556	17	44081063	rs8070723	0.989163	0.994545
0	rs8070723	Parkinson's disease	RP11-259G18.3	spatial	17	44083401	rs1991556	17	44081063	rs8070723	0.989163	0.994545
0	rs8070723	Parkinson's disease	KANSL1	spatial	17	44077850	rs56108300	17	44081063	rs8070723	1	1
0	rs8070723	Parkinson's disease	LINC02210	spatial	17	44077850	rs56108300	17	44081063	rs8070723	1	1
0	rs8070723	Parkinson's disease	MAPT-AS1	spatial	17	44077850	rs56108300	17	44081063	rs8070723	1	1
0	rs8070723	Parkinson's disease	RP11-259G18.1	spatial	17	44077850	rs56108300	17	44081063	rs8070723	1	1
0	rs8070723	Parkinson's disease	RP11-259G18.3	spatial	17	44077850	rs56108300	17	44081063	rs8070723	1	1
0	rs8070723	Parkinson's disease	KANSL1	spatial	17	44077849	rs56301633	17	44081063	rs8070723	1	1
0	rs8070723	Parkinson's disease	LINC02210	spatial	17	44077849	rs56301633	17	44081063	rs8070723	1	1
0	rs8070723	Parkinson's disease	MAPT-AS1	spatial	17	44077849	rs56301633	17	44081063	rs8070723	1	1
0	rs8070723	Parkinson's disease	RP11-259G18.1	spatial	17	44077849	rs56301633	17	44081063	rs8070723	1	1
0	rs8070723	Parkinson's disease	RP11-259G18.3	spatial	17	44077849	rs56301633	17	44081063	rs8070723	1	1
0	rs8070723	Parkinson's disease	KANSL1	spatial	17	44076465	rs62063856	17	44081063	rs8070723	1	1
0	rs8070723	Parkinson's disease	LINC02210	spatial	17	44076465	rs62063856	17	44081063	rs8070723	1	1
0	rs8070723	Parkinson's disease	MAPT-AS1	spatial	17	44076465	rs62063856	17	44081063	rs8070723	1	1
0	rs8070723	Parkinson's disease	RP11-259G18.1	spatial	17	44076465	rs62063856	17	44081063	rs8070723	1	1
0	rs8070723	Parkinson's disease	RP11-259G18.3	spatial	17	44076465	rs62063856	17	44081063	rs8070723	1	1
0	rs8070723	Parkinson's disease	KANSL1	spatial	17	44076664	rs62063857	17	44081063	rs8070723	1	1
0	rs8070723	Parkinson's disease	LINC02210	spatial	17	44076664	rs62063857	17	44081063	rs8070723	1	1
0	rs8070723	Parkinson's disease	MAPT-AS1	spatial	17	44076664	rs62063857	17	44081063	rs8070723	1	1
0	rs8070723	Parkinson's disease	RP11-259G18.1	spatial	17	44076664	rs62063857	17	44081063	rs8070723	1	1
0	rs8070723	Parkinson's disease	RP11-259G18.3	spatial	17	44076664	rs62063857	17	44081063	rs8070723	1	1
0	rs8070723	Parkinson's disease	KANSL1	spatial	17	44078615	rs62063859	17	44081063	rs8070723	1	1
0	rs8070723	Parkinson's disease	LINC02210	spatial	17	44078615	rs62063859	17	44081063	rs8070723	1	1
0	rs8070723	Parkinson's disease	MAPT-AS1	spatial	17	44078615	rs62063859	17	44081063	rs8070723	1	1
0	rs8070723	Parkinson's disease	RP11-259G18.1	spatial	17	44078615	rs62063859	17	44081063	rs8070723	1	1
0	rs8070723	Parkinson's disease	RP11-259G18.3	spatial	17	44078615	rs62063859	17	44081063	rs8070723	1	1
0	rs8070723	Parkinson's disease	KANSL1	spatial	17	44078831	rs62064660	17	44081063	rs8070723	0.997287	1
0	rs8070723	Parkinson's disease	LINC02210	spatial	17	44078831	rs62064660	17	44081063	rs8070723	0.997287	1
0	rs8070723	Parkinson's disease	MAPT-AS1	spatial	17	44078831	rs62064660	17	44081063	rs8070723	0.997287	1
0	rs8070723	Parkinson's disease	RP11-259G18.1	spatial	17	44078831	rs62064660	17	44081063	rs8070723	0.997287	1
0	rs8070723	Parkinson's disease	RP11-259G18.3	spatial	17	44078831	rs62064660	17	44081063	rs8070723	0.997287	1
0	rs8070723	Parkinson's disease	KANSL1	spatial	17	44078891	rs62064661	17	44081063	rs8070723	1	1
0	rs8070723	Parkinson's disease	LINC02210	spatial	17	44078891	rs62064661	17	44081063	rs8070723	1	1
0	rs8070723	Parkinson's disease	MAPT-AS1	spatial	17	44078891	rs62064661	17	44081063	rs8070723	1	1
0	rs8070723	Parkinson's disease	RP11-259G18.1	spatial	17	44078891	rs62064661	17	44081063	rs8070723	1	1
0	rs8070723	Parkinson's disease	RP11-259G18.3	spatial	17	44078891	rs62064661	17	44081063	rs8070723	1	1
0	rs8070723	Parkinson's disease	KANSL1	spatial	17	44079720	rs62064662	17	44081063	rs8070723	1	1
0	rs8070723	Parkinson's disease	LINC02210	spatial	17	44079720	rs62064662	17	44081063	rs8070723	1	1
0	rs8070723	Parkinson's disease	MAPT-AS1	spatial	17	44079720	rs62064662	17	44081063	rs8070723	1	1
0	rs8070723	Parkinson's disease	RP11-259G18.1	spatial	17	44079720	rs62064662	17	44081063	rs8070723	1	1
0	rs8070723	Parkinson's disease	RP11-259G18.3	spatial	17	44079720	rs62064662	17	44081063	rs8070723	1	1
0	rs8070723	Parkinson's disease	KANSL1	spatial	17	44080038	rs62064663	17	44081063	rs8070723	1	1
0	rs8070723	Parkinson's disease	LINC02210	spatial	17	44080038	rs62064663	17	44081063	rs8070723	1	1
0	rs8070723	Parkinson's disease	MAPT-AS1	spatial	17	44080038	rs62064663	17	44081063	rs8070723	1	1
0	rs8070723	Parkinson's disease	RP11-259G18.1	spatial	17	44080038	rs62064663	17	44081063	rs8070723	1	1
0	rs8070723	Parkinson's disease	RP11-259G18.3	spatial	17	44080038	rs62064663	17	44081063	rs8070723	1	1
0	rs8070723	Parkinson's disease	KANSL1	spatial	17	44081461	rs62064664	17	44081063	rs8070723	1	1
0	rs8070723	Parkinson's disease	LINC02210	spatial	17	44081461	rs62064664	17	44081063	rs8070723	1	1
0	rs8070723	Parkinson's disease	MAPT-AS1	spatial	17	44081461	rs62064664	17	44081063	rs8070723	1	1
0	rs8070723	Parkinson's disease	RP11-259G18.1	spatial	17	44081461	rs62064664	17	44081063	rs8070723	1	1
0	rs8070723	Parkinson's disease	RP11-259G18.3	spatial	17	44081461	rs62064664	17	44081063	rs8070723	1	1
0	rs8070723	Parkinson's disease	KANSL1	spatial	17	44081526	rs62064665	17	44081063	rs8070723	1	1
0	rs8070723	Parkinson's disease	LINC02210	spatial	17	44081526	rs62064665	17	44081063	rs8070723	1	1
0	rs8070723	Parkinson's disease	MAPT-AS1	spatial	17	44081526	rs62064665	17	44081063	rs8070723	1	1
0	rs8070723	Parkinson's disease	RP11-259G18.1	spatial	17	44081526	rs62064665	17	44081063	rs8070723	1	1
0	rs8070723	Parkinson's disease	RP11-259G18.3	spatial	17	44081526	rs62064665	17	44081063	rs8070723	1	1
0	rs8070723	Parkinson's disease	KANSL1	spatial	17	44082513	rs62064666	17	44081063	rs8070723	1	1
0	rs8070723	Parkinson's disease	LINC02210	spatial	17	44082513	rs62064666	17	44081063	rs8070723	1	1
0	rs8070723	Parkinson's disease	MAPT-AS1	spatial	17	44082513	rs62064666	17	44081063	rs8070723	1	1
0	rs8070723	Parkinson's disease	RP11-259G18.1	spatial	17	44082513	rs62064666	17	44081063	rs8070723	1	1
0	rs8070723	Parkinson's disease	RP11-259G18.3	spatial	17	44082513	rs62064666	17	44081063	rs8070723	1	1
0	rs8070723	Parkinson's disease	KANSL1	spatial	17	44082527	rs62064667	17	44081063	rs8070723	1	1
0	rs8070723	Parkinson's disease	LINC02210	spatial	17	44082527	rs62064667	17	44081063	rs8070723	1	1
0	rs8070723	Parkinson's disease	MAPT-AS1	spatial	17	44082527	rs62064667	17	44081063	rs8070723	1	1
0	rs8070723	Parkinson's disease	RP11-259G18.1	spatial	17	44082527	rs62064667	17	44081063	rs8070723	1	1
0	rs8070723	Parkinson's disease	RP11-259G18.3	spatial	17	44082527	rs62064667	17	44081063	rs8070723	1	1
0	rs8070723	Parkinson's disease	KANSL1	spatial	17	44082980	rs62064668	17	44081063	rs8070723	1	1
0	rs8070723	Parkinson's disease	LINC02210	spatial	17	44082980	rs62064668	17	44081063	rs8070723	1	1
0	rs8070723	Parkinson's disease	MAPT-AS1	spatial	17	44082980	rs62064668	17	44081063	rs8070723	1	1
0	rs8070723	Parkinson's disease	RP11-259G18.1	spatial	17	44082980	rs62064668	17	44081063	rs8070723	1	1
0	rs8070723	Parkinson's disease	RP11-259G18.3	spatial	17	44082980	rs62064668	17	44081063	rs8070723	1	1
0	rs8070723	Parkinson's disease	KANSL1	spatial	17	44084675	rs62064669	17	44081063	rs8070723	1	1
0	rs8070723	Parkinson's disease	LINC02210	spatial	17	44084675	rs62064669	17	44081063	rs8070723	1	1
0	rs8070723	Parkinson's disease	MAPT-AS1	spatial	17	44084675	rs62064669	17	44081063	rs8070723	1	1
0	rs8070723	Parkinson's disease	RP11-259G18.1	spatial	17	44084675	rs62064669	17	44081063	rs8070723	1	1
0	rs8070723	Parkinson's disease	RP11-259G18.3	spatial	17	44084675	rs62064669	17	44081063	rs8070723	1	1
0	rs8070723	Parkinson's disease	KANSL1	spatial	17	44085851	rs62064670	17	44081063	rs8070723	1	1
0	rs8070723	Parkinson's disease	LINC02210	spatial	17	44085851	rs62064670	17	44081063	rs8070723	1	1
0	rs8070723	Parkinson's disease	MAPT-AS1	spatial	17	44085851	rs62064670	17	44081063	rs8070723	1	1
0	rs8070723	Parkinson's disease	RP11-259G18.1	spatial	17	44085851	rs62064670	17	44081063	rs8070723	1	1
0	rs8070723	Parkinson's disease	RP11-259G18.3	spatial	17	44085851	rs62064670	17	44081063	rs8070723	1	1
0	rs8070723	Parkinson's disease	KANSL1	spatial	17	44082440	rs74450848	17	44081063	rs8070723	1	1
0	rs8070723	Parkinson's disease	LINC02210	spatial	17	44082440	rs74450848	17	44081063	rs8070723	1	1
0	rs8070723	Parkinson's disease	MAPT-AS1	spatial	17	44082440	rs74450848	17	44081063	rs8070723	1	1
0	rs8070723	Parkinson's disease	RP11-259G18.1	spatial	17	44082440	rs74450848	17	44081063	rs8070723	1	1
0	rs8070723	Parkinson's disease	RP11-259G18.3	spatial	17	44082440	rs74450848	17	44081063	rs8070723	1	1
0	rs8070723	Parkinson's disease	KANSL1	spatial	17	44082445	rs74846646	17	44081063	rs8070723	1	1
0	rs8070723	Parkinson's disease	LINC02210	spatial	17	44082445	rs74846646	17	44081063	rs8070723	1	1
0	rs8070723	Parkinson's disease	MAPT-AS1	spatial	17	44082445	rs74846646	17	44081063	rs8070723	1	1
0	rs8070723	Parkinson's disease	RP11-259G18.1	spatial	17	44082445	rs74846646	17	44081063	rs8070723	1	1
0	rs8070723	Parkinson's disease	RP11-259G18.3	spatial	17	44082445	rs74846646	17	44081063	rs8070723	1	1
0	rs8070723	Parkinson's disease	KANSL1	spatial	17	44084843	rs78962882	17	44081063	rs8070723	1	1
0	rs8070723	Parkinson's disease	LINC02210	spatial	17	44084843	rs78962882	17	44081063	rs8070723	1	1
0	rs8070723	Parkinson's disease	MAPT-AS1	spatial	17	44084843	rs78962882	17	44081063	rs8070723	1	1
0	rs8070723	Parkinson's disease	RP11-259G18.1	spatial	17	44084843	rs78962882	17	44081063	rs8070723	1	1
0	rs8070723	Parkinson's disease	RP11-259G18.3	spatial	17	44084843	rs78962882	17	44081063	rs8070723	1	1
0	rs8070723	Parkinson's disease	KANSL1	spatial	17	44077707	rs79959255	17	44081063	rs8070723	1	1
0	rs8070723	Parkinson's disease	LINC02210	spatial	17	44077707	rs79959255	17	44081063	rs8070723	1	1
0	rs8070723	Parkinson's disease	MAPT-AS1	spatial	17	44077707	rs79959255	17	44081063	rs8070723	1	1
0	rs8070723	Parkinson's disease	RP11-259G18.1	spatial	17	44077707	rs79959255	17	44081063	rs8070723	1	1
0	rs8070723	Parkinson's disease	RP11-259G18.3	spatial	17	44077707	rs79959255	17	44081063	rs8070723	1	1
0	rs8070723	Parkinson's disease	KANSL1	spatial			rs8070723			rs8070723	1	1
0	rs8070723	Parkinson's disease	LINC02210	spatial			rs8070723			rs8070723	1	1
0	rs8070723	Parkinson's disease	MAPT-AS1	spatial			rs8070723			rs8070723	1	1
0	rs8070723	Parkinson's disease	RP11-259G18.1	spatial			rs8070723			rs8070723	1	1
0	rs8070723	Parkinson's disease	RP11-259G18.3	spatial			rs8070723			rs8070723	1	1
0	rs183211	Parkinson's disease	KANSL1	spatial	17	44787311	rs1378358	17	44788309	rs183211	0.911779	1
0	rs183211	Parkinson's disease	LINC02210	spatial	17	44787311	rs1378358	17	44788309	rs183211	0.911779	1
0	rs183211	Parkinson's disease	MAPT-AS1	spatial	17	44787311	rs1378358	17	44788309	rs183211	0.911779	1
0	rs183211	Parkinson's disease	KANSL1	spatial	17	44790202	rs169201	17	44788309	rs183211	0.911779	1
0	rs183211	Parkinson's disease	LINC02210	spatial	17	44790202	rs169201	17	44788309	rs183211	0.911779	1
0	rs183211	Parkinson's disease	MAPT-AS1	spatial	17	44790202	rs169201	17	44788309	rs183211	0.911779	1
0	rs183211	Parkinson's disease	NSF	spatial			rs183211			rs183211	1	1
0	rs183211	Parkinson's disease	NSF	spatial	17	44789284	rs199436	17	44788309	rs183211	0.997407	1
0	rs183211	Parkinson's disease	NSF	spatial	17	44786335	rs199437	17	44788309	rs183211	0.997407	1
0	rs183211	Parkinson's disease	NSF	spatial	17	44791642	rs199438	17	44788309	rs183211	0.997407	1
0	rs183211	Parkinson's disease	KANSL1	spatial	17	44787312	rs538628	17	44788309	rs183211	0.911779	1
0	rs183211	Parkinson's disease	LINC02210	spatial	17	44787312	rs538628	17	44788309	rs183211	0.911779	1
0	rs183211	Parkinson's disease	MAPT-AS1	spatial	17	44787312	rs538628	17	44788309	rs183211	0.911779	1
0	rs183211	Ovarian cancer in BRCA1 mutation carriers	KANSL1	spatial	17	44787311	rs1378358	17	44788309	rs183211	0.911779	1
0	rs183211	Ovarian cancer in BRCA1 mutation carriers	LINC02210	spatial	17	44787311	rs1378358	17	44788309	rs183211	0.911779	1
0	rs183211	Ovarian cancer in BRCA1 mutation carriers	MAPT-AS1	spatial	17	44787311	rs1378358	17	44788309	rs183211	0.911779	1
0	rs183211	Ovarian cancer in BRCA1 mutation carriers	KANSL1	spatial	17	44790202	rs169201	17	44788309	rs183211	0.911779	1
0	rs183211	Ovarian cancer in BRCA1 mutation carriers	LINC02210	spatial	17	44790202	rs169201	17	44788309	rs183211	0.911779	1
0	rs183211	Ovarian cancer in BRCA1 mutation carriers	MAPT-AS1	spatial	17	44790202	rs169201	17	44788309	rs183211	0.911779	1
0	rs183211	Ovarian cancer in BRCA1 mutation carriers	NSF	spatial			rs183211			rs183211	1	1
0	rs183211	Ovarian cancer in BRCA1 mutation carriers	NSF	spatial	17	44789284	rs199436	17	44788309	rs183211	0.997407	1
0	rs183211	Ovarian cancer in BRCA1 mutation carriers	NSF	spatial	17	44786335	rs199437	17	44788309	rs183211	0.997407	1
0	rs183211	Ovarian cancer in BRCA1 mutation carriers	NSF	spatial	17	44791642	rs199438	17	44788309	rs183211	0.997407	1
0	rs183211	Ovarian cancer in BRCA1 mutation carriers	KANSL1	spatial	17	44787312	rs538628	17	44788309	rs183211	0.911779	1
0	rs183211	Ovarian cancer in BRCA1 mutation carriers	LINC02210	spatial	17	44787312	rs538628	17	44788309	rs183211	0.911779	1
0	rs183211	Ovarian cancer in BRCA1 mutation carriers	MAPT-AS1	spatial	17	44787312	rs538628	17	44788309	rs183211	0.911779	1
0	rs415430	Parkinson's disease	NSF	spatial	17	44862612	rs199501	17	44859143	rs415430	0.905018	1
0	rs415430	Parkinson's disease	RP11-259G18.1	spatial	17	44862346	rs199502	17	44859143	rs415430	-0.938225	-0.982067
[truncated: 15,110 more rows]
