# Supplementary material for: De novo network analysis reveals autism causal genes and developmental links to co-occurring traits
Source: Life Sci Alliance. 2023 Aug 8;6(10):e202302142. doi: 10.26508/lsa.202302142 (PMC10410065; doi:10.26508/lsa.202302142)
Supplement: Supplementary file 5 [file LSA-2023-02142_TableS5.xlsx]

## Sheet: S5
Supplementary Table S5. Identified eQTL-gene-trait associations from Multimorbid3D - Adult
level	snp	trait	gene	eqtl_type	chromq	posq	rsidq	chromt	post	rsidt	corr	dprime
0	rs1042779	Bipolar disorder	ITIH4	spatial	3	52825527	rs1075653	3	52821010	rs1042779	0.933558	0.945275
0	rs1042779	Bipolar disorder	ITIH4	spatial	3	52825461	rs1076425	3	52821010	rs1042779	0.931477	0.945136
0	rs1042779	Bipolar disorder	ITIH4	spatial	3	52823125	rs2239549	3	52821010	rs1042779	0.962937	0.978989
0	rs1042779	Bipolar disorder	ITIH4	spatial	3	52822508	rs2239550	3	52821010	rs1042779	0.965053	0.983163
0	rs1042779	Bipolar disorder	ITIH4	spatial	3	52824094	rs2270197	3	52821010	rs1042779	0.929398	0.944996
0	rs1042779	Bipolar disorder	ITIH4	spatial	3	52822855	rs2284350	3	52821010	rs1042779	0.963042	0.983135
0	rs1042779	Bipolar disorder	ITIH4	spatial	3	52822788	rs2284351	3	52821010	rs1042779	0.965053	0.983163
0	rs1042779	Bipolar disorder	ITIH4	spatial	3	52822920	rs2300149	3	52821010	rs1042779	0.965053	0.983163
0	rs1042779	Bipolar disorder	ITIH4	spatial	3	52825280	rs3216516	3	52821010	rs1042779	0.933558	0.945275
0	rs1042779	Bipolar disorder	ITIH4	spatial	3	52824283	rs3217089	3	52821010	rs1042779	0.921081	0.940462
0	rs1042779	Bipolar disorder	ITIH4	spatial	3	52823429	rs4687550	3	52821010	rs1042779	0.931477	0.945136
0	rs1042779	Bipolar disorder	ITIH4	spatial	3	52823447	rs4687551	3	52821010	rs1042779	0.931477	0.945136
0	rs1042779	Bipolar disorder	ITIH4	spatial	3	52824609	rs6778329	3	52821010	rs1042779	0.931477	0.945136
0	rs1042779	Bipolar disorder	ITIH4	spatial	3	52821991	rs68094128	3	52821010	rs1042779	0.906637	0.977916
0	rs1042779	Bipolar disorder	ITIH4	spatial	3	52825584	rs9324	3	52821010	rs1042779	0.933558	0.945275
0	rs2271893	Bipolar disorder	LMAN2L	spatial			rs2271893			rs2271893	1	1
0	rs2271893	Bipolar disorder	LMAN2L	spatial	2	97403109	rs58361269	2	97405439	rs2271893	0.997665	1
0	rs9834970	Bipolar disorder	DCLK3	spatial			rs9834970			rs9834970	1	1
0	rs9834970	Bipolar disorder	TRANK1	spatial			rs9834970			rs9834970	1	1
0	rs9834970	Autism spectrum disorder, attention deficit-hyperactivity disorder, bipolar disorder, major depressive disorder, and schizophrenia (combined)	DCLK3	spatial			rs9834970			rs9834970	1	1
0	rs9834970	Autism spectrum disorder, attention deficit-hyperactivity disorder, bipolar disorder, major depressive disorder, and schizophrenia (combined)	TRANK1	spatial			rs9834970			rs9834970	1	1
0	rs9834970	Bipolar disorder (MTAG)	DCLK3	spatial			rs9834970			rs9834970	1	1
0	rs9834970	Bipolar disorder (MTAG)	TRANK1	spatial			rs9834970			rs9834970	1	1
0	rs9834970	Schizophrenia (MTAG)	DCLK3	spatial			rs9834970			rs9834970	1	1
0	rs9834970	Schizophrenia (MTAG)	TRANK1	spatial			rs9834970			rs9834970	1	1
0	rs9834970	Anorexia nervosa, attention-deficit/hyperactivity disorder, autism spectrum disorder, bipolar disorder, major depression, obsessive-compulsive disorder, schizophrenia, or Tourette syndrome (pleiotropy)	DCLK3	spatial			rs9834970			rs9834970	1	1
0	rs9834970	Anorexia nervosa, attention-deficit/hyperactivity disorder, autism spectrum disorder, bipolar disorder, major depression, obsessive-compulsive disorder, schizophrenia, or Tourette syndrome (pleiotropy)	TRANK1	spatial			rs9834970			rs9834970	1	1
0	rs2314398	Bipolar disorder	ARHGAP15	spatial			rs2314398			rs2314398	1	1
0	rs2314398	Bipolar disorder	LMAN2L	spatial			rs2314398			rs2314398	1	1
0	rs2314398	Bipolar disorder	ARHGAP15	spatial	2	97416152	rs4619651	2	97413487	rs2314398	0.997621	1
0	rs2314398	Bipolar disorder	LMAN2L	spatial	2	97416152	rs4619651	2	97413487	rs2314398	0.997621	1
0	rs2314398	Bipolar disorder	LMAN2L	spatial	2	97410948	rs6746896	2	97413487	rs2314398	0.96065	0.995129
0	rs11622475	Bipolar disorder	TDRD9	spatial			rs11622475			rs11622475	1	1
0	rs11622475	Bipolar disorder	TDRD9	spatial	14	104505285	rs11626404	14	104509075	rs11622475	1	1
0	rs11622475	Bipolar disorder	TDRD9	spatial	14	104511435	rs11627297	14	104509075	rs11622475	0.931994	1
0	rs11622475	Bipolar disorder	TDRD9	spatial	14	104513042	rs12878767	14	104509075	rs11622475	0.931994	1
0	rs11622475	Bipolar disorder	TDRD9	spatial	14	104505009	rs148866868	14	104509075	rs11622475	1	1
0	rs11622475	Bipolar disorder	TDRD9	spatial	14	104507048	rs56231040	14	104509075	rs11622475	1	1
0	rs1064395	Bipolar disorder	PBX4	spatial	19	19366642	rs17216041	19	19361734	rs1064395	0.974816	0.97833
0	rs6746896	Bipolar disorder	ARHGAP15	spatial	2	97413487	rs2314398	2	97410948	rs6746896	0.96065	0.995129
0	rs6746896	Bipolar disorder	LMAN2L	spatial	2	97413487	rs2314398	2	97410948	rs6746896	0.96065	0.995129
0	rs6746896	Bipolar disorder	LMAN2L	spatial			rs6746896			rs6746896	1	1
0	rs9371601	Bipolar disorder	PDE10A	spatial			rs9371601			rs9371601	1	1
0	rs9371601	Autism spectrum disorder, attention deficit-hyperactivity disorder, bipolar disorder, major depressive disorder, and schizophrenia (combined)	PDE10A	spatial			rs9371601			rs9371601	1	1
0	rs736408	Bipolar disorder	ITIH4	spatial	3	52831700	rs2240919	3	52835353	rs736408	0.900092	0.972219
0	rs736408	Bipolar disorder	ITIH4	spatial	3	52831008	rs2240920	3	52835353	rs736408	0.920087	0.927863
0	rs736408	Bipolar disorder	ITIH4	spatial	3	52833218	rs2535629	3	52835353	rs736408	0.941166	0.965329
0	rs736408	Bipolar disorder	ITIH4	spatial	3	52837854	rs2710331	3	52835353	rs736408	0.96463	0.982954
0	rs736408	Bipolar disorder	TMEM110	spatial	3	52837854	rs2710331	3	52835353	rs736408	0.96463	0.982954
0	rs736408	Bipolar disorder	ITIH4	spatial	3	52838401	rs4687552	3	52835353	rs736408	0.962485	0.978728
0	rs736408	Bipolar disorder	ITIH4	spatial			rs736408			rs736408	1	1
0	rs12677998	Bipolar disorder	DDHD2	spatial			rs12677998			rs12677998	1	1
0	rs2345964	Bipolar disorder	PBX1	spatial	1	163748437	rs10799962	1	163750903	rs2345964	0.990105	1
0	rs2345964	Bipolar disorder	PBX1	spatial	1	163751534	rs10917846	1	163750903	rs2345964	0.986165	1
0	rs2345964	Bipolar disorder	PBX1	spatial	1	163752375	rs10917847	1	163750903	rs2345964	0.990105	1
0	rs2345964	Bipolar disorder	PBX1	spatial	1	163747080	rs113284341	1	163750903	rs2345964	0.980238	0.995959
0	rs2345964	Bipolar disorder	PBX1	spatial			rs2345964			rs2345964	1	1
0	rs2345964	Bipolar disorder	PBX1	spatial	1	163748009	rs35764682	1	163750903	rs2345964	0.98813	1
0	rs2345964	Bipolar disorder	PBX1	spatial	1	163753766	rs6672857	1	163750903	rs2345964	0.990105	1
0	rs2345964	Bipolar disorder	PBX1	spatial	1	163752687	rs8179328	1	163750903	rs2345964	0.98813	1
0	rs4906364	Bipolar disorder	TDRD9	spatial	14	104210238	rs4906363	14	104214341	rs4906364	1	1
0	rs4906364	Bipolar disorder	APOPT1	spatial			rs4906364			rs4906364	1	1
0	rs4906364	Bipolar disorder	MARK3	spatial			rs4906364			rs4906364	1	1
0	rs4906364	Bipolar disorder	TDRD9	spatial			rs4906364			rs4906364	1	1
0	rs4906364	Bipolar disorder	ZFYVE21	spatial			rs4906364			rs4906364	1	1
0	rs4906364	Schizophrenia (MTAG)	TDRD9	spatial	14	104210238	rs4906363	14	104214341	rs4906364	1	1
0	rs4906364	Schizophrenia (MTAG)	APOPT1	spatial			rs4906364			rs4906364	1	1
0	rs4906364	Schizophrenia (MTAG)	MARK3	spatial			rs4906364			rs4906364	1	1
0	rs4906364	Schizophrenia (MTAG)	TDRD9	spatial			rs4906364			rs4906364	1	1
0	rs4906364	Schizophrenia (MTAG)	ZFYVE21	spatial			rs4906364			rs4906364	1	1
0	rs4906364	Anorexia nervosa, attention-deficit/hyperactivity disorder, autism spectrum disorder, bipolar disorder, major depression, obsessive-compulsive disorder, schizophrenia, or Tourette syndrome (pleiotropy)	TDRD9	spatial	14	104210238	rs4906363	14	104214341	rs4906364	1	1
0	rs4906364	Anorexia nervosa, attention-deficit/hyperactivity disorder, autism spectrum disorder, bipolar disorder, major depression, obsessive-compulsive disorder, schizophrenia, or Tourette syndrome (pleiotropy)	APOPT1	spatial			rs4906364			rs4906364	1	1
0	rs4906364	Anorexia nervosa, attention-deficit/hyperactivity disorder, autism spectrum disorder, bipolar disorder, major depression, obsessive-compulsive disorder, schizophrenia, or Tourette syndrome (pleiotropy)	MARK3	spatial			rs4906364			rs4906364	1	1
0	rs4906364	Anorexia nervosa, attention-deficit/hyperactivity disorder, autism spectrum disorder, bipolar disorder, major depression, obsessive-compulsive disorder, schizophrenia, or Tourette syndrome (pleiotropy)	TDRD9	spatial			rs4906364			rs4906364	1	1
0	rs4906364	Anorexia nervosa, attention-deficit/hyperactivity disorder, autism spectrum disorder, bipolar disorder, major depression, obsessive-compulsive disorder, schizophrenia, or Tourette syndrome (pleiotropy)	ZFYVE21	spatial			rs4906364			rs4906364	1	1
0	rs56361249	Bipolar disorder	LMAN2L	spatial			rs56361249			rs56361249	1	1
0	rs56361249	Bipolar disorder	LMAN2L	spatial	2	97383006	rs67570263	2	97380228	rs56361249	1	1
0	rs56361249	Bipolar disorder	LMAN2L	spatial	2	97385152	rs77227525	2	97380228	rs56361249	1	1
0	rs1203233	Bipolar disorder	PDE10A	spatial			rs1203233			rs1203233	1	1
0	rs1203233	Bipolar disorder	PDE10A	spatial	6	152716026	rs149719027	6	152714605	rs1203233	0.981215	1
0	rs1203233	Bipolar disorder	PDE10A	spatial	6	152714445	rs20585	6	152714605	rs1203233	0.997905	1
0	rs1203233	Bipolar disorder	PDE10A	spatial	6	152712751	rs214944	6	152714605	rs1203233	0.993735	1
0	rs1203233	Bipolar disorder	PDE10A	spatial	6	152712904	rs214945	6	152714605	rs1203233	0.99166	1
0	rs1203233	Bipolar disorder	PDE10A	spatial	6	152713811	rs214946	6	152714605	rs1203233	0.997905	1
0	rs1203233	Bipolar disorder	PDE10A	spatial	6	152713846	rs214947	6	152714605	rs1203233	0.995817	1
0	rs1203233	Bipolar disorder	PDE10A	spatial	6	152717197	rs473101	6	152714605	rs1203233	0.997905	1
0	rs1203233	Bipolar disorder	PDE10A	spatial	6	152718613	rs548985	6	152714605	rs1203233	0.997905	1
0	rs1203233	Bipolar disorder	PDE10A	spatial	6	152718590	rs549720	6	152714605	rs1203233	0.997905	1
0	rs1203233	Bipolar disorder	PDE10A	spatial	6	152718504	rs549981	6	152714605	rs1203233	0.997905	1
0	rs1203233	Bipolar disorder	PDE10A	spatial	6	152717506	rs550065	6	152714605	rs1203233	0.997905	1
0	rs1203233	Bipolar disorder	PDE10A	spatial	6	152717504	rs550070	6	152714605	rs1203233	0.997905	1
0	rs1203233	Bipolar disorder	PDE10A	spatial	6	152718490	rs550685	6	152714605	rs1203233	0.918927	1
0	rs1203233	Bipolar disorder	PDE10A	spatial	6	152718361	rs551681	6	152714605	rs1203233	0.997905	1
0	rs1203233	Bipolar disorder	PDE10A	spatial	6	152717316	rs551900	6	152714605	rs1203233	0.997905	1
0	rs1203233	Bipolar disorder	PDE10A	spatial	6	152717703	rs578359	6	152714605	rs1203233	1	1
0	rs174576	Bipolar disorder	FADS1	spatial	11	61600341	rs174574	11	61603509	rs174576	-0.991407	-1
0	rs174576	Bipolar disorder	FADS1	spatial			rs174576			rs174576	1	1
0	rs174576	Bipolar disorder	FADS1	spatial	11	61604813	rs174577	11	61603509	rs174576	0.993544	1
0	rs174576	Bipolar disorder	FADS1	spatial	11	61605498	rs174578	11	61603509	rs174576	0.989276	1
0	rs174576	Bipolar disorder	FADS1	spatial	11	61606641	rs174580	11	61603509	rs174576	0.987153	1
0	rs174576	Bipolar disorder	FADS1	spatial	11	61606682	rs174581	11	61603509	rs174576	0.987153	1
0	rs174576	Glycerophospholipid levels	FADS1	spatial	11	61600341	rs174574	11	61603509	rs174576	-0.991407	-1
0	rs174576	Glycerophospholipid levels	FADS1	spatial			rs174576			rs174576	1	1
0	rs174576	Glycerophospholipid levels	FADS1	spatial	11	61604813	rs174577	11	61603509	rs174576	0.993544	1
0	rs174576	Glycerophospholipid levels	FADS1	spatial	11	61605498	rs174578	11	61603509	rs174576	0.989276	1
0	rs174576	Glycerophospholipid levels	FADS1	spatial	11	61606641	rs174580	11	61603509	rs174576	0.987153	1
0	rs174576	Glycerophospholipid levels	FADS1	spatial	11	61606682	rs174581	11	61603509	rs174576	0.987153	1
0	rs174576	Serum metabolite levels (CMS)	FADS1	spatial	11	61600341	rs174574	11	61603509	rs174576	-0.991407	-1
0	rs174576	Serum metabolite levels (CMS)	FADS1	spatial			rs174576			rs174576	1	1
0	rs174576	Serum metabolite levels (CMS)	FADS1	spatial	11	61604813	rs174577	11	61603509	rs174576	0.993544	1
0	rs174576	Serum metabolite levels (CMS)	FADS1	spatial	11	61605498	rs174578	11	61603509	rs174576	0.989276	1
0	rs174576	Serum metabolite levels (CMS)	FADS1	spatial	11	61606641	rs174580	11	61603509	rs174576	0.987153	1
0	rs174576	Serum metabolite levels (CMS)	FADS1	spatial	11	61606682	rs174581	11	61603509	rs174576	0.987153	1
0	rs174576	Serum metabolite levels	FADS1	spatial	11	61600341	rs174574	11	61603509	rs174576	-0.991407	-1
0	rs174576	Serum metabolite levels	FADS1	spatial			rs174576			rs174576	1	1
0	rs174576	Serum metabolite levels	FADS1	spatial	11	61604813	rs174577	11	61603509	rs174576	0.993544	1
0	rs174576	Serum metabolite levels	FADS1	spatial	11	61605498	rs174578	11	61603509	rs174576	0.989276	1
0	rs174576	Serum metabolite levels	FADS1	spatial	11	61606641	rs174580	11	61603509	rs174576	0.987153	1
0	rs174576	Serum metabolite levels	FADS1	spatial	11	61606682	rs174581	11	61603509	rs174576	0.987153	1
0	rs174576	Trans fatty acid levels	FADS1	spatial	11	61600341	rs174574	11	61603509	rs174576	-0.991407	-1
0	rs174576	Trans fatty acid levels	FADS1	spatial			rs174576			rs174576	1	1
0	rs174576	Trans fatty acid levels	FADS1	spatial	11	61604813	rs174577	11	61603509	rs174576	0.993544	1
0	rs174576	Trans fatty acid levels	FADS1	spatial	11	61605498	rs174578	11	61603509	rs174576	0.989276	1
0	rs174576	Trans fatty acid levels	FADS1	spatial	11	61606641	rs174580	11	61603509	rs174576	0.987153	1
0	rs174576	Trans fatty acid levels	FADS1	spatial	11	61606682	rs174581	11	61603509	rs174576	0.987153	1
0	rs174576	Serum metabolite ratios in chronic kidney disease	FADS1	spatial	11	61600341	rs174574	11	61603509	rs174576	-0.991407	-1
0	rs174576	Serum metabolite ratios in chronic kidney disease	FADS1	spatial			rs174576			rs174576	1	1
0	rs174576	Serum metabolite ratios in chronic kidney disease	FADS1	spatial	11	61604813	rs174577	11	61603509	rs174576	0.993544	1
0	rs174576	Serum metabolite ratios in chronic kidney disease	FADS1	spatial	11	61605498	rs174578	11	61603509	rs174576	0.989276	1
0	rs174576	Serum metabolite ratios in chronic kidney disease	FADS1	spatial	11	61606641	rs174580	11	61603509	rs174576	0.987153	1
0	rs174576	Serum metabolite ratios in chronic kidney disease	FADS1	spatial	11	61606682	rs174581	11	61603509	rs174576	0.987153	1
0	rs9393813	Bipolar disorder	ZNF391	spatial	6	27332297	rs1011665	6	27331595	rs9393813	0.990092	1
0	rs9393813	Bipolar disorder	ZNF391	spatial			rs9393813			rs9393813	1	1
0	rs28456	Bipolar disorder	FADS1	spatial	11	61588304	rs174564	11	61589480	rs28456	0.907975	1
0	rs28456	Bipolar disorder	FADS1	spatial	11	61592361	rs174566	11	61589480	rs28456	0.902077	1
0	rs28456	Bipolar disorder	FADS1	spatial	11	61593004	rs174567	11	61589480	rs28456	0.902077	1
0	rs28456	Bipolar disorder	FADS1	spatial			rs28456			rs28456	1	1
0	rs28456	Serum metabolite levels	FADS1	spatial	11	61588304	rs174564	11	61589480	rs28456	0.907975	1
0	rs28456	Serum metabolite levels	FADS1	spatial	11	61592361	rs174566	11	61589480	rs28456	0.902077	1
0	rs28456	Serum metabolite levels	FADS1	spatial	11	61593004	rs174567	11	61589480	rs28456	0.902077	1
0	rs28456	Serum metabolite levels	FADS1	spatial			rs28456			rs28456	1	1
0	rs28456	Serum metabolite ratios in chronic kidney disease	FADS1	spatial	11	61588304	rs174564	11	61589480	rs28456	0.907975	1
0	rs28456	Serum metabolite ratios in chronic kidney disease	FADS1	spatial	11	61592361	rs174566	11	61589480	rs28456	0.902077	1
0	rs28456	Serum metabolite ratios in chronic kidney disease	FADS1	spatial	11	61593004	rs174567	11	61589480	rs28456	0.902077	1
0	rs28456	Serum metabolite ratios in chronic kidney disease	FADS1	spatial			rs28456			rs28456	1	1
0	rs28456	Phosphatidylcholine levels	FADS1	spatial	11	61588304	rs174564	11	61589480	rs28456	0.907975	1
0	rs28456	Phosphatidylcholine levels	FADS1	spatial	11	61592361	rs174566	11	61589480	rs28456	0.902077	1
0	rs28456	Phosphatidylcholine levels	FADS1	spatial	11	61593004	rs174567	11	61589480	rs28456	0.902077	1
0	rs28456	Phosphatidylcholine levels	FADS1	spatial			rs28456			rs28456	1	1
0	rs28456	Phosphatidylcholine-ether levels	FADS1	spatial	11	61588304	rs174564	11	61589480	rs28456	0.907975	1
0	rs28456	Phosphatidylcholine-ether levels	FADS1	spatial	11	61592361	rs174566	11	61589480	rs28456	0.902077	1
0	rs28456	Phosphatidylcholine-ether levels	FADS1	spatial	11	61593004	rs174567	11	61589480	rs28456	0.902077	1
0	rs28456	Phosphatidylcholine-ether levels	FADS1	spatial			rs28456			rs28456	1	1
0	rs28456	Phosphatidylinositol levels	FADS1	spatial	11	61588304	rs174564	11	61589480	rs28456	0.907975	1
0	rs28456	Phosphatidylinositol levels	FADS1	spatial	11	61592361	rs174566	11	61589480	rs28456	0.902077	1
0	rs28456	Phosphatidylinositol levels	FADS1	spatial	11	61593004	rs174567	11	61589480	rs28456	0.902077	1
0	rs28456	Phosphatidylinositol levels	FADS1	spatial			rs28456			rs28456	1	1
0	rs28456	Cholesteryl ester levels	FADS1	spatial	11	61588304	rs174564	11	61589480	rs28456	0.907975	1
0	rs28456	Cholesteryl ester levels	FADS1	spatial	11	61592361	rs174566	11	61589480	rs28456	0.902077	1
0	rs28456	Cholesteryl ester levels	FADS1	spatial	11	61593004	rs174567	11	61589480	rs28456	0.902077	1
0	rs28456	Cholesteryl ester levels	FADS1	spatial			rs28456			rs28456	1	1
0	rs7544145	Bipolar disorder	VPS45	spatial	1	150140832	rs11589801	1	150138698	rs7544145	-0.966224	-0.986126
0	rs7544145	Bipolar disorder	VPS45	spatial	1	150139578	rs1824848	1	150138698	rs7544145	0.989965	0.993284
0	rs7544145	Bipolar disorder	VPS45	spatial	1	150140884	rs4926391	1	150138698	rs7544145	0.989965	0.993284
0	rs7544145	Bipolar disorder	VPS45	spatial	1	150138708	rs55802315	1	150138698	rs7544145	-0.973063	-1
0	rs7544145	Bipolar disorder	VPS45	spatial	1	150138781	rs55963510	1	150138698	rs7544145	-0.979818	-1
0	rs7544145	Bipolar disorder	VPS45	spatial	1	150134220	rs72694956	1	150138698	rs7544145	-0.956111	-1
0	rs7544145	Bipolar disorder	VPS45	spatial	1	150135290	rs72694957	1	150138698	rs7544145	-0.95271	-1
0	rs7544145	Bipolar disorder	VPS45	spatial	1	150138150	rs72694959	1	150138698	rs7544145	-0.973063	-1
0	rs7544145	Bipolar disorder	VPS45	spatial			rs7544145			rs7544145	1	1
0	rs55648125	Bipolar disorder	ATXN1	spatial	6	50814626	rs13195969	6	50816717	rs55648125	0.924153	1
0	rs55648125	Bipolar disorder (MTAG)	ATXN1	spatial	6	50814626	rs13195969	6	50816717	rs55648125	0.924153	1
0	rs55648125	Anorexia nervosa, attention-deficit/hyperactivity disorder, autism spectrum disorder, bipolar disorder, major depression, obsessive-compulsive disorder, schizophrenia, or Tourette syndrome (pleiotropy)	ATXN1	spatial	6	50814626	rs13195969	6	50816717	rs55648125	0.924153	1
0	rs17150022	Bipolar disorder	DFNA5	spatial	7	24776760	rs114829110	7	24771776	rs17150022	0.99493	1
0	rs17150022	Bipolar disorder	DFNA5	spatial	7	24775317	rs138731899	7	24771776	rs17150022	0.99493	1
0	rs17150022	Bipolar disorder	DFNA5	spatial	7	24776029	rs146197383	7	24771776	rs17150022	0.99493	1
0	rs17150022	Bipolar disorder	DFNA5	spatial			rs17150022			rs17150022	1	1
0	rs17150022	Bipolar disorder	DFNA5	spatial	7	24767482	rs2521760	7	24771776	rs17150022	0.900734	0.989642
0	rs17150022	Bipolar disorder	DFNA5	spatial	7	24774730	rs6976330	7	24771776	rs17150022	1	1
0	rs17150022	Bipolar disorder	DFNA5	spatial	7	24776191	rs75861367	7	24771776	rs17150022	0.99493	1
0	rs17150022	Bipolar disorder	DFNA5	spatial	7	24774298	rs80012185	7	24771776	rs17150022	1	1
0	rs17150022	Bipolar disorder	DFNA5	spatial	7	24774467	rs80195870	7	24771776	rs17150022	0.99493	1
0	rs12902052	Bipolar disorder	RP11-182J1.18	spatial	15	85124641	rs11633534	15	85125837	rs12902052	1	1
0	rs12902052	Bipolar disorder	RP11-182J1.18	spatial			rs12902052			rs12902052	1	1
0	rs12902052	Bipolar disorder	RP11-182J1.18	spatial	15	85123515	rs2002375	15	85125837	rs12902052	1	1
0	rs12902052	Bipolar disorder	RP11-182J1.18	spatial	15	85126046	rs34973912	15	85125837	rs12902052	1	1
0	rs1169310	C-reactive protein	SPPL3	spatial	12	121438310	rs1169306	12	121439432	rs1169310	0.991595	1
0	rs1169310	C-reactive protein	SPPL3	spatial	12	121439191	rs1169309	12	121439432	rs1169310	0.997887	1
0	rs1169310	C-reactive protein	SPPL3	spatial			rs1169310			rs1169310	1	1
0	rs1169310	C-reactive protein	SPPL3	spatial	12	121435586	rs2259816	12	121439432	rs1169310	0.997889	1
0	rs1169310	C-reactive protein	SPPL3	spatial	12	121434832	rs2259852	12	121439432	rs1169310	1	1
0	rs1169310	C-reactive protein	SPPL3	spatial	12	121435474	rs2464195	12	121439432	rs1169310	1	1
0	rs1169310	C-reactive protein	SPPL3	spatial	12	121438843	rs735396	12	121439432	rs1169310	1	1
0	rs1183910	C-reactive protein	SPPL3	spatial	12	121423385	rs11065385	12	121420806	rs1183910	-0.995525	-0.995525
0	rs1183910	C-reactive protein	SPPL3	spatial	12	121419925	rs1169284	12	121420806	rs1183910	0.988915	1
0	rs1183910	C-reactive protein	SPPL3	spatial	12	121416649	rs1169288	12	121420806	rs1183910	0.942164	0.954842
0	rs1183910	C-reactive protein	SPPL3	spatial			rs1183910			rs1183910	1	1
0	rs1183910	C-reactive protein	SPPL3	spatial	12	121424489	rs2243458	12	121420806	rs1183910	0.995525	0.995525
0	rs1183910	C-reactive protein	SPPL3	spatial	12	121416987	rs2244608	12	121420806	rs1183910	0.953513	0.972783
0	rs1183910	C-reactive protein	SPPL3	spatial	12	121417535	rs3830659	12	121420806	rs1183910	0.961933	0.96409
0	rs7305618	C-reactive protein	SPPL3	spatial			rs7305618			rs7305618	1	1
0	rs7310409	C-reactive protein	SPPL3	spatial	12	121424573	rs2393775	12	121424860	rs7310409	0.997956	1
0	rs7310409	C-reactive protein	SPPL3	spatial	12	121424405	rs2393776	12	121424860	rs7310409	0.997956	1
0	rs7310409	C-reactive protein	SPPL3	spatial	12	121423955	rs2393791	12	121424860	rs7310409	0.997956	1
0	rs7310409	C-reactive protein	SPPL3	spatial			rs7310409			rs7310409	1	1
0	rs7310409	C-reactive protein	SPPL3	spatial	12	121423375	rs7970695	12	121424860	rs7310409	0.997956	1
0	rs7310409	C-reactive protein	SPPL3	spatial	12	121420259	rs7979473	12	121424860	rs7310409	0.993886	1
0	rs7310409	C-reactive protein	SPPL3	spatial	12	121423658	rs9738226	12	121424860	rs7310409	0.997956	1
0	rs2259816	C-reactive protein	SPPL3	spatial	12	121438310	rs1169306	12	121435586	rs2259816	0.989474	0.995755
0	rs2259816	C-reactive protein	SPPL3	spatial	12	121439191	rs1169309	12	121435586	rs2259816	0.99578	1
0	rs2259816	C-reactive protein	SPPL3	spatial	12	121439432	rs1169310	12	121435586	rs2259816	0.997889	1
0	rs2259816	C-reactive protein	SPPL3	spatial			rs2259816			rs2259816	1	1
0	rs2259816	C-reactive protein	SPPL3	spatial	12	121434832	rs2259852	12	121435586	rs2259816	0.997889	1
0	rs2259816	C-reactive protein	SPPL3	spatial	12	121432602	rs2264782	12	121435586	rs2259816	0.997889	1
0	rs2259816	C-reactive protein	SPPL3	spatial	12	121435474	rs2464195	12	121435586	rs2259816	0.997889	1
0	rs2259816	C-reactive protein	SPPL3	spatial	12	121438843	rs735396	12	121435586	rs2259816	0.997889	1
0	rs7979473	C-reactive protein	SPPL3	spatial	12	121424573	rs2393775	12	121420259	rs7979473	0.995921	1
0	rs7979473	C-reactive protein	SPPL3	spatial	12	121424405	rs2393776	12	121420259	rs7979473	0.995921	1
0	rs7979473	C-reactive protein	SPPL3	spatial	12	121423955	rs2393791	12	121420259	rs7979473	0.995921	1
0	rs7979473	C-reactive protein	SPPL3	spatial	12	121415389	rs2464190	12	121420259	rs7979473	-0.929858	-0.970342
0	rs7979473	C-reactive protein	SPPL3	spatial	12	121415292	rs7139079	12	121420259	rs7979473	0.937602	0.970551
0	rs7979473	C-reactive protein	SPPL3	spatial	12	121424860	rs7310409	12	121420259	rs7979473	0.993886	1
0	rs7979473	C-reactive protein	SPPL3	spatial	12	121423375	rs7970695	12	121420259	rs7979473	0.995921	1
0	rs7979473	C-reactive protein	SPPL3	spatial			rs7979473			rs7979473	1	1
0	rs7979473	C-reactive protein	SPPL3	spatial	12	121423658	rs9738226	12	121420259	rs7979473	0.995921	1
0	rs7979473	Serum metabolite levels (CMS)	SPPL3	spatial	12	121424573	rs2393775	12	121420259	rs7979473	0.995921	1
0	rs7979473	Serum metabolite levels (CMS)	SPPL3	spatial	12	121424405	rs2393776	12	121420259	rs7979473	0.995921	1
0	rs7979473	Serum metabolite levels (CMS)	SPPL3	spatial	12	121423955	rs2393791	12	121420259	rs7979473	0.995921	1
0	rs7979473	Serum metabolite levels (CMS)	SPPL3	spatial	12	121415389	rs2464190	12	121420259	rs7979473	-0.929858	-0.970342
0	rs7979473	Serum metabolite levels (CMS)	SPPL3	spatial	12	121415292	rs7139079	12	121420259	rs7979473	0.937602	0.970551
0	rs7979473	Serum metabolite levels (CMS)	SPPL3	spatial	12	121424860	rs7310409	12	121420259	rs7979473	0.993886	1
0	rs7979473	Serum metabolite levels (CMS)	SPPL3	spatial	12	121423375	rs7970695	12	121420259	rs7979473	0.995921	1
0	rs7979473	Serum metabolite levels (CMS)	SPPL3	spatial			rs7979473			rs7979473	1	1
0	rs7979473	Serum metabolite levels (CMS)	SPPL3	spatial	12	121423658	rs9738226	12	121420259	rs7979473	0.995921	1
0	rs2942168	Parkinson's disease	KANSL1	spatial	17	43710370	rs16940633	17	43714849	rs2942168	1	1
0	rs2942168	Parkinson's disease	KANSL1	spatial	17	43710383	rs17686610	17	43714849	rs2942168	1	1
0	rs2942168	Parkinson's disease	KANSL1	spatial	17	43714672	rs241039	17	43714849	rs2942168	1	1
0	rs2942168	Parkinson's disease	KANSL1	spatial	17	43713924	rs241041	17	43714849	rs2942168	1	1
0	rs2942168	Parkinson's disease	KANSL1	spatial	17	43712656	rs241042	17	43714849	rs2942168	1	1
0	rs2942168	Parkinson's disease	KANSL1	spatial	17	43712463	rs241044	17	43714849	rs2942168	1	1
0	rs2942168	Parkinson's disease	KANSL1	spatial	17	43712336	rs241045	17	43714849	rs2942168	1	1
0	rs2942168	Parkinson's disease	KANSL1	spatial	17	43715618	rs2942165	17	43714849	rs2942168	1	1
0	rs2942168	Parkinson's disease	KANSL1	spatial	17	43715017	rs2942167	17	43714849	rs2942168	1	1
0	rs2942168	Parkinson's disease	KANSL1	spatial			rs2942168			rs2942168	1	1
0	rs2942168	Parkinson's disease	KANSL1	spatial	17	43711538	rs2942169	17	43714849	rs2942168	1	1
0	rs2942168	Parkinson's disease	KANSL1	spatial	17	43711311	rs2942170	17	43714849	rs2942168	1	1
0	rs2942168	Parkinson's disease	KANSL1	spatial	17	43717130	rs389217	17	43714849	rs2942168	1	1
0	rs2942168	Parkinson's disease	KANSL1	spatial	17	43717414	rs389978	17	43714849	rs2942168	0.997279	1
0	rs2942168	Parkinson's disease	KANSL1	spatial	17	43716884	rs413778	17	43714849	rs2942168	1	1
0	rs2942168	Parkinson's disease	KANSL1	spatial	17	43709866	rs650927	17	43714849	rs2942168	1	1
0	rs2942168	Parkinson's disease	KANSL1	spatial	17	43709892	rs671740	17	43714849	rs2942168	1	1
0	rs2942168	Parkinson's disease	KANSL1	spatial	17	43710126	rs81632	17	43714849	rs2942168	1	1
0	rs199533	Parkinson's disease	KANSL1	spatial			rs199533			rs199533	1	1
0	rs199533	Parkinson's disease	WNT3	spatial	17	44824212	rs199534	17	44828930	rs199533	1	1
0	rs393152	Parkinson's disease	KANSL1	spatial	17	43721456	rs1706746	17	43719142	rs393152	0.994574	1
0	rs393152	Parkinson's disease	KANSL1	spatial	17	43714672	rs241039	17	43719142	rs393152	0.994574	1
0	rs393152	Parkinson's disease	KANSL1	spatial	17	43721282	rs2942164	17	43719142	rs393152	0.994574	1
0	rs393152	Parkinson's disease	KANSL1	spatial	17	43715618	rs2942165	17	43719142	rs393152	0.994574	1
0	rs393152	Parkinson's disease	KANSL1	spatial	17	43715017	rs2942167	17	43719142	rs393152	0.994574	1
0	rs393152	Parkinson's disease	KANSL1	spatial	17	43714849	rs2942168	17	43719142	rs393152	0.994574	1
0	rs393152	Parkinson's disease	KANSL1	spatial	17	43719869	rs3108317	17	43719142	rs393152	0.994574	1
0	rs393152	Parkinson's disease	KANSL1	spatial	17	43723461	rs3418	17	43719142	rs393152	0.994574	1
0	rs393152	Parkinson's disease	KANSL1	spatial	17	43717130	rs389217	17	43719142	rs393152	0.994574	1
0	rs393152	Parkinson's disease	KANSL1	spatial	17	43717414	rs389978	17	43719142	rs393152	0.991853	0.994552
0	rs393152	Parkinson's disease	KANSL1	spatial	17	43723604	rs393675	17	43719142	rs393152	0.994574	1
0	rs393152	Parkinson's disease	KANSL1	spatial	17	43723929	rs406400	17	43719142	rs393152	0.981002	1
0	rs393152	Parkinson's disease	KANSL1	spatial	17	43716884	rs413778	17	43719142	rs393152	0.994574	1
0	rs393152	Parkinson's disease	KANSL1	spatial	17	43723188	rs413917	17	43719142	rs393152	0.994574	1
0	rs17115100	Parkinson's disease	CNNM2	spatial	10	104594506	rs1004467	10	104591392	rs17115100	0.994177	1
0	rs17115100	Parkinson's disease	TENM2	spatial	10	104594506	rs1004467	10	104591392	rs17115100	0.994177	1
0	rs17115100	Parkinson's disease	NT5C2	spatial			rs17115100			rs17115100	1	1
0	rs12185268	Parkinson's disease	KANSL1	spatial	17	43927289	rs17769552	17	43923682	rs12185268	0.97538	0.99438
0	rs12185268	Parkinson's disease	KANSL1	spatial	17	43919104	rs2106785	17	43923682	rs12185268	0.997272	1
0	rs12185268	Parkinson's disease	KANSL1	spatial	17	43919095	rs2106786	17	43923682	rs12185268	0.997272	1
0	rs12185268	Parkinson's disease	KANSL1	spatial	17	43919067	rs2316766	17	43923682	rs12185268	0.994543	1
0	rs12185268	Parkinson's disease	KANSL1	spatial	17	43919069	rs2316767	17	43923682	rs12185268	0.994543	1
0	rs12185268	Parkinson's disease	KANSL1	spatial	17	43919072	rs2316768	17	43923682	rs12185268	0.994543	1
0	rs12185268	Parkinson's disease	KANSL1	spatial	17	43926947	rs56113217	17	43923682	rs12185268	0.997279	1
0	rs12185268	Parkinson's disease	KANSL1	spatial	17	43926991	rs56269136	17	43923682	rs12185268	0.997279	1
0	rs12185268	Parkinson's disease	KANSL1	spatial	17	43927254	rs56385754	17	43923682	rs12185268	0.997279	1
0	rs12185268	Parkinson's disease	KANSL1	spatial	17	43926754	rs62054820	17	43923682	rs12185268	0.997279	1
0	rs12185268	Parkinson's disease	KANSL1	spatial	17	43927707	rs62054822	17	43923682	rs12185268	0.997279	1
0	rs199515	Parkinson's disease	WNT3	spatial	17	44861002	rs199504	17	44856640	rs199515	0.991325	1
0	rs199515	Parkinson's disease	KANSL1	spatial	17	44859409	rs199505	17	44856640	rs199515	1	1
0	rs199515	Parkinson's disease	PPM1E	spatial	17	44859409	rs199505	17	44856640	rs199515	1	1
0	rs199515	Parkinson's disease	WNT3	spatial	17	44859409	rs199505	17	44856640	rs199515	1	1
0	rs199515	Parkinson's disease	WNT3	spatial	17	44859030	rs199506	17	44856640	rs199515	0.982564	0.988297
0	rs199515	Parkinson's disease	WNT3	spatial	17	44858854	rs199507	17	44856640	rs199515	0.994199	1
0	rs199515	Parkinson's disease	WNT3	spatial	17	44858727	rs199509	17	44856640	rs199515	0.994199	1
0	rs199515	Parkinson's disease	WNT3	spatial	17	44857928	rs199510	17	44856640	rs199515	0.994199	1
0	rs199515	Parkinson's disease	WNT3	spatial	17	44857351	rs199512	17	44856640	rs199515	0.994199	1
0	rs199515	Parkinson's disease	WNT3	spatial	17	44856931	rs199513	17	44856640	rs199515	0.997081	1
0	rs199515	Parkinson's disease	WNT3	spatial	17	44856880	rs199514	17	44856640	rs199515	0.991263	0.994156
0	rs199515	Parkinson's disease	WNT3	spatial			rs199515			rs199515	1	1
0	rs199515	Parkinson's disease	WNT3	spatial	17	44856484	rs199516	17	44856640	rs199515	0.991325	1
0	rs199515	Parkinson's disease	WNT3	spatial	17	44859143	rs415430	17	44856640	rs199515	0.997081	1
0	rs199515	Parkinson's disease	WNT3	spatial	17	44859147	rs430685	17	44856640	rs199515	0.997081	1
0	rs199515	Parkinson's disease	KANSL1	spatial	17	44860020	rs70600	17	44856640	rs199515	-1	-1
0	rs199515	Parkinson's disease	WNT3	spatial	17	44860020	rs70600	17	44856640	rs199515	-1	-1
0	rs199515	Parkinson's disease	KANSL1	spatial	17	44859714	rs70602	17	44856640	rs199515	1	1
0	rs199515	Parkinson's disease	PPM1E	spatial	17	44859714	rs70602	17	44856640	rs199515	1	1
0	rs199515	Parkinson's disease	WNT3	spatial	17	44859714	rs70602	17	44856640	rs199515	1	1
0	rs365825	Parkinson's disease	KANSL1	spatial	17	43710370	rs16940633	17	43705600	rs365825	0.994574	1
0	rs365825	Parkinson's disease	KANSL1	spatial	17	43710383	rs17686610	17	43705600	rs365825	0.994574	1
0	rs365825	Parkinson's disease	KANSL1	spatial	17	43708417	rs368673667	17	43705600	rs365825	0.994574	1
0	rs365825	Parkinson's disease	KANSL1	spatial	17	43707954	rs396593	17	43705600	rs365825	0.994574	1
0	rs365825	Parkinson's disease	KANSL1	spatial	17	43709414	rs436667	17	43705600	rs365825	0.994574	1
0	rs365825	Parkinson's disease	KANSL1	spatial	17	43707950	rs444071	17	43705600	rs365825	0.994574	1
0	rs365825	Parkinson's disease	KANSL1	spatial	17	43707847	rs593720	17	43705600	rs365825	0.994574	1
0	rs365825	Parkinson's disease	KANSL1	spatial	17	43707619	rs594591	17	43705600	rs365825	0.994574	1
0	rs365825	Parkinson's disease	KANSL1	spatial	17	43709866	rs650927	17	43705600	rs365825	0.994574	1
0	rs365825	Parkinson's disease	KANSL1	spatial	17	43709892	rs671740	17	43705600	rs365825	0.994574	1
0	rs365825	Parkinson's disease	KANSL1	spatial	17	43708414	rs67379001	17	43705600	rs365825	0.994574	1
0	rs365825	Parkinson's disease	KANSL1	spatial	17	43707618	rs681485	17	43705600	rs365825	0.99186	1
0	rs365825	Parkinson's disease	KANSL1	spatial	17	43710126	rs81632	17	43705600	rs365825	0.994574	1
0	rs17649553	Parkinson's disease	KANSL1	spatial	17	43994357	rs111541901	17	43994647	rs17649553	0.997279	1
0	rs17649553	Parkinson's disease	KANSL1	spatial	17	43989897	rs112116311	17	43994647	rs17649553	0.997279	1
0	rs17649553	Parkinson's disease	KANSL1	spatial	17	43994622	rs112647192	17	43994647	rs17649553	0.997279	1
0	rs17649553	Parkinson's disease	KANSL1	spatial	17	43996720	rs113271363	17	43994647	rs17649553	0.994558	1
0	rs17649553	Parkinson's disease	KANSL1	spatial	17	43998327	rs1467969	17	43994647	rs17649553	0.997279	1
0	rs17649553	Parkinson's disease	KANSL1	spatial	17	43998573	rs1467970	17	43994647	rs17649553	0.997279	1
0	rs17649553	Parkinson's disease	KANSL1	spatial	17	43990918	rs17563965	17	43994647	rs17649553	0.997279	1
0	rs17649553	Parkinson's disease	KANSL1	spatial	17	43991271	rs17563986	17	43994647	rs17649553	0.997279	1
0	rs17649553	Parkinson's disease	KANSL1	spatial	17	43991780	rs17564020	17	43994647	rs17649553	0.997279	1
0	rs17649553	Parkinson's disease	KANSL1	spatial	17	43995097	rs17564153	17	43994647	rs17649553	0.997279	1
0	rs17649553	Parkinson's disease	KANSL1	spatial	17	43997519	rs17564223	17	43994647	rs17649553	0.994559	0.994559
0	rs17649553	Parkinson's disease	KANSL1	spatial	17	43994385	rs17649518	17	43994647	rs17649553	0.997279	1
0	rs17649553	Parkinson's disease	KANSL1	spatial			rs17649553			rs17649553	1	1
0	rs17649553	Parkinson's disease	KANSL1	spatial	17	43994951	rs17649571	17	43994647	rs17649553	0.997279	1
0	rs17649553	Parkinson's disease	KANSL1	spatial	17	43995989	rs17649635	17	43994647	rs17649553	0.997279	1
0	rs17649553	Parkinson's disease	KANSL1	spatial	17	43997371	rs17649641	17	43994647	rs17649553	0.997279	1
0	rs17649553	Parkinson's disease	KANSL1	spatial	17	43997900	rs17649700	17	43994647	rs17649553	0.994559	0.994559
0	rs17649553	Parkinson's disease	KANSL1	spatial	17	43991887	rs55682376	17	43994647	rs17649553	0.997279	1
0	rs17649553	Parkinson's disease	KANSL1	spatial	17	43996907	rs55760800	17	43994647	rs17649553	0.997279	1
0	rs17649553	Parkinson's disease	KANSL1	spatial	17	43992232	rs55788678	17	43994647	rs17649553	0.997279	1
0	rs17649553	Parkinson's disease	KANSL1	spatial	17	43992282	rs55810795	17	43994647	rs17649553	0.997279	1
0	rs17649553	Parkinson's disease	KANSL1	spatial	17	43992304	rs55933304	17	43994647	rs17649553	0.997279	1
0	rs17649553	Parkinson's disease	KANSL1	spatial	17	43992243	rs56042957	17	43994647	rs17649553	0.997279	1
0	rs17649553	Parkinson's disease	KANSL1	spatial	17	43996959	rs56303672	17	43994647	rs17649553	0.997279	1
0	rs17649553	Parkinson's disease	KANSL1	spatial	17	43989688	rs62056840	17	43994647	rs17649553	0.997279	1
0	rs17649553	Parkinson's disease	KANSL1	spatial	17	43990040	rs62056841	17	43994647	rs17649553	0.997279	1
0	rs17649553	Parkinson's disease	KANSL1	spatial	17	43992455	rs62056848	17	43994647	rs17649553	0.997279	1
0	rs17649553	Parkinson's disease	KANSL1	spatial	17	43992462	rs62056849	17	43994647	rs17649553	0.997279	1
0	rs17649553	Parkinson's disease	KANSL1	spatial	17	43992580	rs62056850	17	43994647	rs17649553	0.994559	0.994559
0	rs17649553	Parkinson's disease	KANSL1	spatial	17	43994434	rs62056859	17	43994647	rs17649553	0.997279	1
0	rs17649553	Parkinson's disease	KANSL1	spatial	17	43998150	rs62058962	17	43994647	rs17649553	0.997279	1
0	rs17649553	Parkinson's disease	KANSL1	spatial	17	43999405	rs62058964	17	43994647	rs17649553	0.994559	0.994559
0	rs17649553	Parkinson's disease	WNT3	spatial	17	43999405	rs62058964	17	43994647	rs17649553	0.994559	0.994559
0	rs17649553	Parkinson's disease	KANSL1	spatial	17	43999528	rs62058965	17	43994647	rs17649553	0.997279	1
0	rs17649553	Parkinson's disease	WNT3	spatial	17	43999528	rs62058965	17	43994647	rs17649553	0.997279	1
0	rs17649553	Parkinson's disease	KANSL1	spatial	17	43997498	rs75046472	17	43994647	rs17649553	0.997279	1
0	rs17649553	Parkinson's disease	KANSL1	spatial	17	43998909	rs767056	17	43994647	rs17649553	0.997279	1
0	rs17649553	Parkinson's disease	WNT3	spatial	17	43998909	rs767056	17	43994647	rs17649553	0.997279	1
0	rs17649553	Parkinson's disease	KANSL1	spatial	17	43998821	rs767057	17	43994647	rs17649553	0.997279	1
0	rs17649553	Parkinson's disease	WNT3	spatial	17	43998821	rs767057	17	43994647	rs17649553	0.997279	1
0	rs17649553	Parkinson's disease	KANSL1	spatial	17	43998766	rs767058	17	43994647	rs17649553	0.997279	1
0	rs17649553	Parkinson's disease	WNT3	spatial	17	43998766	rs767058	17	43994647	rs17649553	0.997279	1
0	rs17649553	Parkinson's disease	KANSL1	spatial	17	43999099	rs767059	17	43994647	rs17649553	0.997279	1
0	rs17649553	Parkinson's disease	WNT3	spatial	17	43999099	rs767059	17	43994647	rs17649553	0.997279	1
0	rs17649553	Parkinson's disease	KANSL1	spatial	17	43994251	rs77926909	17	43994647	rs17649553	0.994559	0.994559
0	rs17649553	Parkinson's disease	KANSL1	spatial	17	43989908	rs78209533	17	43994647	rs17649553	0.997279	1
0	rs17649553	Parkinson's disease	KANSL1	spatial	17	43990071	rs79860128	17	43994647	rs17649553	0.997279	1
0	rs17649553	Parkinson's disease	KANSL1	spatial	17	43990661	rs9944484	17	43994647	rs17649553	0.997279	1
0	rs17577094	Parkinson's disease	KANSL1	spatial	17	44186062	rs16940904	17	44187491	rs17577094	0.983943	1
0	rs17577094	Parkinson's disease	KANSL1	spatial			rs17577094			rs17577094	1	1
0	rs17577094	Parkinson's disease	KANSL1	spatial	17	44188476	rs17577159	17	44187491	rs17577094	1	1
0	rs17577094	Parkinson's disease	KANSL1	spatial	17	44191834	rs17577313	17	44187491	rs17577094	1	1
0	rs17577094	Parkinson's disease	KANSL1	spatial	17	44189372	rs17660847	17	44187491	rs17577094	1	1
0	rs17577094	Parkinson's disease	KANSL1	spatial	17	44189407	rs17660865	17	44187491	rs17577094	1	1
0	rs17577094	Parkinson's disease	KANSL1	spatial	17	44191084	rs17660907	17	44187491	rs17577094	1	1
0	rs17577094	Parkinson's disease	KANSL1	spatial	17	44191158	rs17660936	17	44187491	rs17577094	1	1
0	rs17577094	Parkinson's disease	KANSL1	spatial	17	44188763	rs55794067	17	44187491	rs17577094	1	1
0	rs17577094	Parkinson's disease	KANSL1	spatial	17	44188644	rs62061823	17	44187491	rs17577094	1	1
0	rs17577094	Parkinson's disease	KANSL1	spatial	17	44188754	rs62061824	17	44187491	rs17577094	1	1
0	rs17577094	Parkinson's disease	KANSL1	spatial	17	44190155	rs62061845	17	44187491	rs17577094	0.994558	1
0	rs17577094	Parkinson's disease	KANSL1	spatial	17	44191681	rs62061847	17	44187491	rs17577094	1	1
0	rs17577094	Parkinson's disease	KANSL1	spatial	17	44189857	rs76640332	17	44187491	rs17577094	0.97005	1
0	rs17577094	Parkinson's disease	KANSL1	spatial	17	44189909	rs78929339	17	44187491	rs17577094	0.997279	1
0	rs17577094	Parkinson's disease	KANSL1	spatial	17	44189854	rs79772780	17	44187491	rs17577094	0.97005	1
0	rs17577094	Parkinson's disease	KANSL1	spatial	17	44187256	rs9303525	17	44187491	rs17577094	0.983943	1
0	rs415430	Parkinson's disease	WNT3	spatial	17	44862612	rs199501	17	44859143	rs415430	0.905018	1
0	rs415430	Parkinson's disease	KANSL1	spatial	17	44862161	rs199503	17	44859143	rs415430	-0.991297	-1
0	rs415430	Parkinson's disease	PPM1E	spatial	17	44862161	rs199503	17	44859143	rs415430	-0.991297	-1
0	rs415430	Parkinson's disease	WNT3	spatial	17	44862161	rs199503	17	44859143	rs415430	-0.991297	-1
0	rs415430	Parkinson's disease	WNT3	spatial	17	44861002	rs199504	17	44859143	rs415430	0.988432	1
0	rs415430	Parkinson's disease	KANSL1	spatial	17	44859409	rs199505	17	44859143	rs415430	0.997081	1
0	rs415430	Parkinson's disease	PPM1E	spatial	17	44859409	rs199505	17	44859143	rs415430	0.997081	1
0	rs415430	Parkinson's disease	WNT3	spatial	17	44859409	rs199505	17	44859143	rs415430	0.997081	1
0	rs415430	Parkinson's disease	WNT3	spatial	17	44859030	rs199506	17	44859143	rs415430	0.979642	0.988243
0	rs415430	Parkinson's disease	WNT3	spatial	17	44858854	rs199507	17	44859143	rs415430	0.991297	1
0	rs415430	Parkinson's disease	WNT3	spatial	17	44858727	rs199509	17	44859143	rs415430	0.991297	1
0	rs415430	Parkinson's disease	WNT3	spatial	17	44857928	rs199510	17	44859143	rs415430	0.991297	1
0	rs415430	Parkinson's disease	WNT3	spatial	17	44857351	rs199512	17	44859143	rs415430	0.991297	1
0	rs415430	Parkinson's disease	WNT3	spatial	17	44856931	rs199513	17	44859143	rs415430	0.994144	0.994144
0	rs415430	Parkinson's disease	WNT3	spatial	17	44856880	rs199514	17	44859143	rs415430	0.988343	0.994129
0	rs415430	Parkinson's disease	WNT3	spatial	17	44856640	rs199515	17	44859143	rs415430	0.997081	1
0	rs415430	Parkinson's disease	WNT3	spatial	17	44856484	rs199516	17	44859143	rs415430	0.988432	1
0	rs415430	Parkinson's disease	WNT3	spatial			rs415430			rs415430	1	1
0	rs415430	Parkinson's disease	WNT3	spatial	17	44859147	rs430685	17	44859143	rs415430	1	1
0	rs415430	Parkinson's disease	KANSL1	spatial	17	44860020	rs70600	17	44859143	rs415430	-0.997081	-1
0	rs415430	Parkinson's disease	WNT3	spatial	17	44860020	rs70600	17	44859143	rs415430	-0.997081	-1
0	rs415430	Parkinson's disease	KANSL1	spatial	17	44859714	rs70602	17	44859143	rs415430	0.997081	1
0	rs415430	Parkinson's disease	PPM1E	spatial	17	44859714	rs70602	17	44859143	rs415430	0.997081	1
0	rs415430	Parkinson's disease	WNT3	spatial	17	44859714	rs70602	17	44859143	rs415430	0.997081	1
0	rs199498	Parkinson's disease	WNT3	spatial			rs199498			rs199498	1	1
0	rs199498	Parkinson's disease	KANSL1	spatial	17	44865497	rs199499	17	44865602	rs199498	0.904377	0.950632
0	rs199498	Parkinson's disease	WNT3	spatial	17	44865497	rs199499	17	44865602	rs199498	0.904377	0.950632
0	rs113564729	Parkinson's disease	KANSL1	spatial			rs113564729			rs113564729	1	1
0	rs113564729	Parkinson's disease	KANSL1	spatial	17	44175488	rs8065825	17	44179094	rs113564729	0.987197	0.995683
0	rs302714	Parkinson's disease	RERE	spatial	1	8484227	rs159961	1	8486130	rs302714	0.997686	1
0	rs302714	Parkinson's disease	RERE	spatial	1	8490982	rs159962	1	8486130	rs302714	0.988418	0.990711
0	rs302714	Parkinson's disease	RERE	spatial	1	8487322	rs301797	1	8486130	rs302714	0.997686	1
0	rs302714	Parkinson's disease	RERE	spatial	1	8488564	rs301798	1	8486130	rs302714	0.988459	0.995342
0	rs302714	Parkinson's disease	RERE	spatial	1	8486340	rs301808	1	8486130	rs302714	0.997686	1
0	rs302714	Parkinson's disease	RERE	spatial			rs302714			rs302714	1	1
0	rs302714	Parkinson's disease	RERE	spatial	1	8490319	rs302719	1	8486130	rs302714	0.990751	0.995349
0	rs113434679	Parkinson's disease	KANSL1	spatial	17	44126690	rs111327992	17	44126764	rs113434679	0.896121	1
0	rs113434679	Parkinson's disease	KANSL1	spatial	17	44130877	rs111853996	17	44126764	rs113434679	0.896121	1
0	rs113434679	Parkinson's disease	KANSL1	spatial	17	44131021	rs112074397	17	44126764	rs113434679	0.896121	1
0	rs113434679	Parkinson's disease	KANSL1	spatial	17	44126672	rs112333322	17	44126764	rs113434679	0.896121	1
0	rs113434679	Parkinson's disease	KANSL1	spatial	17	44125065	rs112578465	17	44126764	rs113434679	0.896121	1
0	rs113434679	Parkinson's disease	KANSL1	spatial	17	44130923	rs112674766	17	44126764	rs113434679	0.896121	1
0	rs113434679	Parkinson's disease	KANSL1	spatial	17	44126649	rs112746008	17	44126764	rs113434679	0.896121	1
0	rs113434679	Parkinson's disease	KANSL1	spatial			rs113434679			rs113434679	1	1
0	rs113434679	Parkinson's disease	KANSL1	spatial	17	44128406	rs12150064	17	44126764	rs113434679	0.896121	1
0	rs113434679	Parkinson's disease	KANSL1	spatial	17	44125703	rs12150336	17	44126764	rs113434679	0.896121	1
0	rs113434679	Parkinson's disease	KANSL1	spatial	17	44128124	rs12150447	17	44126764	rs113434679	0.896121	1
0	rs113434679	Parkinson's disease	KANSL1	spatial	17	44126217	rs12150570	17	44126764	rs113434679	0.896121	1
0	rs113434679	Parkinson's disease	KANSL1	spatial	17	44129252	rs17575423	17	44126764	rs113434679	0.896121	1
0	rs113434679	Parkinson's disease	KANSL1	spatial	17	44128875	rs17653836	17	44126764	rs113434679	0.896121	1
0	rs113434679	Parkinson's disease	KANSL1	spatial	17	44123247	rs62063670	17	44126764	rs113434679	0.896121	1
0	rs113434679	Parkinson's disease	KANSL1	spatial	17	44124836	rs62063671	17	44126764	rs113434679	0.896121	1
0	rs113434679	Parkinson's disease	KANSL1	spatial	17	44125287	rs62063672	17	44126764	rs113434679	0.896121	1
0	rs113434679	Parkinson's disease	KANSL1	spatial	17	44125483	rs62063673	17	44126764	rs113434679	0.896121	1
0	rs113434679	Parkinson's disease	KANSL1	spatial	17	44129799	rs62063676	17	44126764	rs113434679	0.896121	1
0	rs113434679	Parkinson's disease	KANSL1	spatial	17	44129884	rs62063677	17	44126764	rs113434679	0.896121	1
0	rs113434679	Parkinson's disease	KANSL1	spatial	17	44129948	rs62063678	17	44126764	rs113434679	0.896121	1
0	rs113434679	Parkinson's disease	KANSL1	spatial	17	44131558	rs62063680	17	44126764	rs113434679	0.896121	1
0	rs113434679	Parkinson's disease	KANSL1	spatial	17	44131591	rs62063681	17	44126764	rs113434679	0.896121	1
0	rs113434679	Parkinson's disease	KANSL1	spatial	17	44131621	rs62063682	17	44126764	rs113434679	0.896121	1
0	rs113434679	Parkinson's disease	KANSL1	spatial	17	44131716	rs62063683	17	44126764	rs113434679	0.896121	1
0	rs113434679	Parkinson's disease	KANSL1	spatial	17	44123684	rs74571696	17	44126764	rs113434679	0.896121	1
0	rs113434679	Parkinson's disease	KANSL1	spatial	17	44126976	rs74977736	17	44126764	rs113434679	0.896121	1
0	rs113434679	Parkinson's disease	KANSL1	spatial	17	44122895	rs77105679	17	44126764	rs113434679	0.896121	1
0	rs113434679	Parkinson's disease	KANSL1	spatial	17	44124534	rs79065019	17	44126764	rs113434679	0.896121	1
0	rs113434679	Parkinson's disease	KANSL1	spatial	17	44130586	rs79649865	17	44126764	rs113434679	0.896121	1
0	rs113434679	Parkinson's disease	KANSL1	spatial	17	44123716	rs79698033	17	44126764	rs113434679	0.896121	1
0	rs11191580	Schizophrenia	CNNM2	spatial			rs11191580			rs11191580	1	1
0	rs11191580	Schizophrenia	NT5C2	spatial			rs11191580			rs11191580	1	1
0	rs11191580	Schizophrenia	NT5C2	spatial	10	104901490	rs12220375	10	104906210	rs11191580	1	1
0	rs11191580	Schizophrenia	TENM2	spatial	10	104901490	rs12220375	10	104906210	rs11191580	1	1
0	rs11191580	Schizophrenia	CNNM2	spatial	10	104910958	rs79680647	10	104906210	rs11191580	1	1
0	rs11191580	Schizophrenia	NT5C2	spatial	10	104910958	rs79680647	10	104906210	rs11191580	1	1
0	rs11191580	Autism spectrum disorder, attention deficit-hyperactivity disorder, bipolar disorder, major depressive disorder, and schizophrenia (combined)	CNNM2	spatial			rs11191580			rs11191580	1	1
0	rs11191580	Autism spectrum disorder, attention deficit-hyperactivity disorder, bipolar disorder, major depressive disorder, and schizophrenia (combined)	NT5C2	spatial			rs11191580			rs11191580	1	1
0	rs11191580	Autism spectrum disorder, attention deficit-hyperactivity disorder, bipolar disorder, major depressive disorder, and schizophrenia (combined)	NT5C2	spatial	10	104901490	rs12220375	10	104906210	rs11191580	1	1
0	rs11191580	Autism spectrum disorder, attention deficit-hyperactivity disorder, bipolar disorder, major depressive disorder, and schizophrenia (combined)	TENM2	spatial	10	104901490	rs12220375	10	104906210	rs11191580	1	1
0	rs11191580	Autism spectrum disorder, attention deficit-hyperactivity disorder, bipolar disorder, major depressive disorder, and schizophrenia (combined)	CNNM2	spatial	10	104910958	rs79680647	10	104906210	rs11191580	1	1
0	rs11191580	Autism spectrum disorder, attention deficit-hyperactivity disorder, bipolar disorder, major depressive disorder, and schizophrenia (combined)	NT5C2	spatial	10	104910958	rs79680647	10	104906210	rs11191580	1	1
0	rs11191580	Mean arterial pressure	CNNM2	spatial			rs11191580			rs11191580	1	1
0	rs11191580	Mean arterial pressure	NT5C2	spatial			rs11191580			rs11191580	1	1
0	rs11191580	Mean arterial pressure	NT5C2	spatial	10	104901490	rs12220375	10	104906210	rs11191580	1	1
0	rs11191580	Mean arterial pressure	TENM2	spatial	10	104901490	rs12220375	10	104906210	rs11191580	1	1
0	rs11191580	Mean arterial pressure	CNNM2	spatial	10	104910958	rs79680647	10	104906210	rs11191580	1	1
0	rs11191580	Mean arterial pressure	NT5C2	spatial	10	104910958	rs79680647	10	104906210	rs11191580	1	1
0	rs11191580	Hypertension	CNNM2	spatial			rs11191580			rs11191580	1	1
0	rs11191580	Hypertension	NT5C2	spatial			rs11191580			rs11191580	1	1
0	rs11191580	Hypertension	NT5C2	spatial	10	104901490	rs12220375	10	104906210	rs11191580	1	1
0	rs11191580	Hypertension	TENM2	spatial	10	104901490	rs12220375	10	104906210	rs11191580	1	1
0	rs11191580	Hypertension	CNNM2	spatial	10	104910958	rs79680647	10	104906210	rs11191580	1	1
0	rs11191580	Hypertension	NT5C2	spatial	10	104910958	rs79680647	10	104906210	rs11191580	1	1
0	rs10894294	Schizophrenia	SNX19	spatial			rs10894294			rs10894294	1	1
0	rs10894294	Schizophrenia	SNX19	spatial	11	130826726	rs11222407	11	130830747	rs10894294	1	1
0	rs10894294	Schizophrenia	SNX19	spatial	11	130826949	rs12271493	11	130830747	rs10894294	0.919828	1
0	rs10894294	Schizophrenia	SNX19	spatial	11	130831372	rs1821384	11	130830747	rs10894294	0.923504	1
0	rs10894294	Schizophrenia	SNX19	spatial	11	130831223	rs2162059	11	130830747	rs10894294	0.923504	1
0	rs10894294	Schizophrenia	SNX19	spatial	11	130830762	rs2162060	11	130830747	rs10894294	0.923504	1
0	rs10894294	Schizophrenia	SNX19	spatial	11	130832275	rs7480903	11	130830747	rs10894294	0.945841	1
0	rs7004633	Schizophrenia	RP11-586K2.1	spatial	8	89758063	rs58341611	8	89760310	rs7004633	1	1
0	rs7004633	Schizophrenia	RP11-586K2.1	spatial	8	89758147	rs6993469	8	89760310	rs7004633	1	1
0	rs7004633	Autism spectrum disorder, attention deficit-hyperactivity disorder, bipolar disorder, major depressive disorder, and schizophrenia (combined)	RP11-586K2.1	spatial	8	89758063	rs58341611	8	89760310	rs7004633	1	1
0	rs7004633	Autism spectrum disorder, attention deficit-hyperactivity disorder, bipolar disorder, major depressive disorder, and schizophrenia (combined)	RP11-586K2.1	spatial	8	89758147	rs6993469	8	89760310	rs7004633	1	1
0	rs17693963	Schizophrenia	PRSS16	spatial			rs17693963			rs17693963	1	1
0	rs17693963	Autism spectrum disorder (MTAG)	PRSS16	spatial			rs17693963			rs17693963	1	1
0	rs16887244	Schizophrenia	DDHD2	spatial	8	38033988	rs2270376	8	38031344	rs16887244	0.984414	0.989546
0	rs16887244	Schizophrenia	DDHD2	spatial	8	38035099	rs3824288	8	38031344	rs16887244	0.986988	0.98956
0	rs16887244	Schizophrenia	DDHD2	spatial	8	38034283	rs55962869	8	38031344	rs16887244	0.984414	0.989546
0	rs2523722	Schizophrenia	TRIM26	spatial	6	30169474	rs2284166	6	30165272	rs2523722	0.97661	0.993163
0	rs2523722	Schizophrenia	TRIM26	spatial	6	30167834	rs2428503	6	30165272	rs2523722	0.9966	1
0	rs2523722	Schizophrenia	TRIM26	spatial	6	30169326	rs2517611	6	30165272	rs2523722	0.993204	0.993204
0	rs2523722	Schizophrenia	TRIM26	spatial	6	30163954	rs2517614	6	30165272	rs2523722	1	1
0	rs2523722	Schizophrenia	TRIM26	spatial	6	30166265	rs2523721	6	30165272	rs2523722	0.983333	1
0	rs2523722	Schizophrenia	TRIM26	spatial			rs2523722			rs2523722	1	1
0	rs11685299	Schizophrenia	CUL3	spatial	2	225391216	rs11685253	2	225391295	rs11685299	0.997756	1
0	rs11685299	Schizophrenia	CUL3	spatial	2	225393172	rs11688397	2	225391295	rs11685299	0.997756	1
0	rs11685299	Schizophrenia	AC097662.2	spatial	2	225387521	rs4674917	2	225391295	rs11685299	0.997756	1
0	rs11685299	Schizophrenia	CUL3	spatial	2	225387521	rs4674917	2	225391295	rs11685299	0.997756	1
0	rs11685299	Schizophrenia	CUL3	spatial	2	225395606	rs55650048	2	225391295	rs11685299	0.997756	1
0	rs11685299	Schizophrenia vs anorexia nervosa (ordinary least squares (OLS))	CUL3	spatial	2	225391216	rs11685253	2	225391295	rs11685299	0.997756	1
0	rs11685299	Schizophrenia vs anorexia nervosa (ordinary least squares (OLS))	CUL3	spatial	2	225393172	rs11688397	2	225391295	rs11685299	0.997756	1
0	rs11685299	Schizophrenia vs anorexia nervosa (ordinary least squares (OLS))	AC097662.2	spatial	2	225387521	rs4674917	2	225391295	rs11685299	0.997756	1
0	rs11685299	Schizophrenia vs anorexia nervosa (ordinary least squares (OLS))	CUL3	spatial	2	225387521	rs4674917	2	225391295	rs11685299	0.997756	1
0	rs11685299	Schizophrenia vs anorexia nervosa (ordinary least squares (OLS))	CUL3	spatial	2	225395606	rs55650048	2	225391295	rs11685299	0.997756	1
0	rs11685299	Schizophrenia vs autism spectrum disorder (ordinary least squares (OLS))	CUL3	spatial	2	225391216	rs11685253	2	225391295	rs11685299	0.997756	1
0	rs11685299	Schizophrenia vs autism spectrum disorder (ordinary least squares (OLS))	CUL3	spatial	2	225393172	rs11688397	2	225391295	rs11685299	0.997756	1
0	rs11685299	Schizophrenia vs autism spectrum disorder (ordinary least squares (OLS))	AC097662.2	spatial	2	225387521	rs4674917	2	225391295	rs11685299	0.997756	1
0	rs11685299	Schizophrenia vs autism spectrum disorder (ordinary least squares (OLS))	CUL3	spatial	2	225387521	rs4674917	2	225391295	rs11685299	0.997756	1
0	rs11685299	Schizophrenia vs autism spectrum disorder (ordinary least squares (OLS))	CUL3	spatial	2	225395606	rs55650048	2	225391295	rs11685299	0.997756	1
0	rs11740474	Schizophrenia	GALNT10	spatial			rs11740474			rs11740474	1	1
0	rs11740474	Schizophrenia	GALNT10	spatial	5	153676501	rs17629195	5	153680746	rs11740474	0.896545	1
0	rs11740474	Schizophrenia	GALNT10	spatial	5	153685148	rs6863254	5	153680746	rs11740474	0.89848	1
0	rs11740474	Schizophrenia	GALNT10	spatial	5	153679241	rs7710200	5	153680746	rs11740474	0.89848	1
0	rs11740474	Schizophrenia	GALNT10	spatial	5	153679190	rs7730110	5	153680746	rs11740474	0.89848	1
0	rs11740474	Autism spectrum disorder or schizophrenia	GALNT10	spatial			rs11740474			rs11740474	1	1
0	rs11740474	Autism spectrum disorder or schizophrenia	GALNT10	spatial	5	153676501	rs17629195	5	153680746	rs11740474	0.896545	1
0	rs11740474	Autism spectrum disorder or schizophrenia	GALNT10	spatial	5	153685148	rs6863254	5	153680746	rs11740474	0.89848	1
0	rs11740474	Autism spectrum disorder or schizophrenia	GALNT10	spatial	5	153679241	rs7710200	5	153680746	rs11740474	0.89848	1
0	rs11740474	Autism spectrum disorder or schizophrenia	GALNT10	spatial	5	153679190	rs7730110	5	153680746	rs11740474	0.89848	1
0	rs11740474	Schizophrenia (MTAG)	GALNT10	spatial			rs11740474			rs11740474	1	1
0	rs11740474	Schizophrenia (MTAG)	GALNT10	spatial	5	153676501	rs17629195	5	153680746	rs11740474	0.896545	1
0	rs11740474	Schizophrenia (MTAG)	GALNT10	spatial	5	153685148	rs6863254	5	153680746	rs11740474	0.89848	1
0	rs11740474	Schizophrenia (MTAG)	GALNT10	spatial	5	153679241	rs7710200	5	153680746	rs11740474	0.89848	1
0	rs11740474	Schizophrenia (MTAG)	GALNT10	spatial	5	153679190	rs7730110	5	153680746	rs11740474	0.89848	1
0	rs11740474	Cognitive ability, years of educational attainment or schizophrenia (pleiotropy)	GALNT10	spatial			rs11740474			rs11740474	1	1
0	rs11740474	Cognitive ability, years of educational attainment or schizophrenia (pleiotropy)	GALNT10	spatial	5	153676501	rs17629195	5	153680746	rs11740474	0.896545	1
0	rs11740474	Cognitive ability, years of educational attainment or schizophrenia (pleiotropy)	GALNT10	spatial	5	153685148	rs6863254	5	153680746	rs11740474	0.89848	1
0	rs11740474	Cognitive ability, years of educational attainment or schizophrenia (pleiotropy)	GALNT10	spatial	5	153679241	rs7710200	5	153680746	rs11740474	0.89848	1
0	rs11740474	Cognitive ability, years of educational attainment or schizophrenia (pleiotropy)	GALNT10	spatial	5	153679190	rs7730110	5	153680746	rs11740474	0.89848	1
0	rs9922678	Schizophrenia	ZNF19	spatial	16	9948633	rs9933832	16	9946318	rs9922678	0.966765	1
0	rs9922678	Schizophrenia (MTAG)	ZNF19	spatial	16	9948633	rs9933832	16	9946318	rs9922678	0.966765	1
0	rs9922678	Anorexia nervosa, attention-deficit/hyperactivity disorder, autism spectrum disorder, bipolar disorder, major depression, obsessive-compulsive disorder, schizophrenia, or Tourette syndrome (pleiotropy)	ZNF19	spatial	16	9948633	rs9933832	16	9946318	rs9922678	0.966765	1
0	rs9274623	Schizophrenia	HLA-DQB1	spatial	6	32634951	rs4988889	6	32635997	rs9274623	0.909903	0.929959
0	rs9274623	Schizophrenia	HLA-DQB1	spatial			rs9274623			rs9274623	1	1
0	rs9607782	Schizophrenia	EP300	spatial	22	41582921	rs6002277	22	41587555	rs9607782	0.899985	0.994602
0	rs9607782	Schizophrenia	ZC3H7B	spatial	22	41582921	rs6002277	22	41587555	rs9607782	0.899985	0.994602
0	rs9607782	Autism spectrum disorder or schizophrenia	EP300	spatial	22	41582921	rs6002277	22	41587555	rs9607782	0.899985	0.994602
0	rs9607782	Autism spectrum disorder or schizophrenia	ZC3H7B	spatial	22	41582921	rs6002277	22	41587555	rs9607782	0.899985	0.994602
0	rs9607782	Schizophrenia (MTAG)	EP300	spatial	22	41582921	rs6002277	22	41587555	rs9607782	0.899985	0.994602
0	rs9607782	Schizophrenia (MTAG)	ZC3H7B	spatial	22	41582921	rs6002277	22	41587555	rs9607782	0.899985	0.994602
0	rs9607782	Cognitive ability, years of educational attainment or schizophrenia (pleiotropy)	EP300	spatial	22	41582921	rs6002277	22	41587555	rs9607782	0.899985	0.994602
0	rs9607782	Cognitive ability, years of educational attainment or schizophrenia (pleiotropy)	ZC3H7B	spatial	22	41582921	rs6002277	22	41587555	rs9607782	0.899985	0.994602
0	rs10791097	Schizophrenia	SNX19	spatial	11	130719060	rs10750450	11	130718629	rs10791097	1	1
0	rs10791097	Schizophrenia	SNX19	spatial			rs10791097			rs10791097	1	1
0	rs10791097	Schizophrenia	SNX19	spatial	11	130718710	rs10791098	11	130718629	rs10791097	1	1
0	rs10791097	Schizophrenia	SNX19	spatial	11	130718812	rs10791099	11	130718629	rs10791097	0.998009	1
0	rs10791097	Schizophrenia	SNX19	spatial	11	130717152	rs10894268	11	130718629	rs10791097	0.942058	1
0	rs10791097	Schizophrenia	SNX19	spatial	11	130717439	rs1944142	11	130718629	rs10791097	0.942058	1
0	rs10791097	Schizophrenia	SNX19	spatial	11	130717255	rs4366492	11	130718629	rs10791097	1	1
0	rs10791097	Schizophrenia	SNX19	spatial	11	130717915	rs6590512	11	130718629	rs10791097	0.942058	1
0	rs10791097	Schizophrenia	SNX19	spatial	11	130719074	rs67215852	11	130718629	rs10791097	1	1
0	rs10791097	Autism spectrum disorder or schizophrenia	SNX19	spatial	11	130719060	rs10750450	11	130718629	rs10791097	1	1
0	rs10791097	Autism spectrum disorder or schizophrenia	SNX19	spatial			rs10791097			rs10791097	1	1
0	rs10791097	Autism spectrum disorder or schizophrenia	SNX19	spatial	11	130718710	rs10791098	11	130718629	rs10791097	1	1
0	rs10791097	Autism spectrum disorder or schizophrenia	SNX19	spatial	11	130718812	rs10791099	11	130718629	rs10791097	0.998009	1
0	rs10791097	Autism spectrum disorder or schizophrenia	SNX19	spatial	11	130717152	rs10894268	11	130718629	rs10791097	0.942058	1
0	rs10791097	Autism spectrum disorder or schizophrenia	SNX19	spatial	11	130717439	rs1944142	11	130718629	rs10791097	0.942058	1
0	rs10791097	Autism spectrum disorder or schizophrenia	SNX19	spatial	11	130717255	rs4366492	11	130718629	rs10791097	1	1
0	rs10791097	Autism spectrum disorder or schizophrenia	SNX19	spatial	11	130717915	rs6590512	11	130718629	rs10791097	0.942058	1
0	rs10791097	Autism spectrum disorder or schizophrenia	SNX19	spatial	11	130719074	rs67215852	11	130718629	rs10791097	1	1
0	rs10791097	Schizophrenia (MTAG)	SNX19	spatial	11	130719060	rs10750450	11	130718629	rs10791097	1	1
0	rs10791097	Schizophrenia (MTAG)	SNX19	spatial			rs10791097			rs10791097	1	1
0	rs10791097	Schizophrenia (MTAG)	SNX19	spatial	11	130718710	rs10791098	11	130718629	rs10791097	1	1
0	rs10791097	Schizophrenia (MTAG)	SNX19	spatial	11	130718812	rs10791099	11	130718629	rs10791097	0.998009	1
0	rs10791097	Schizophrenia (MTAG)	SNX19	spatial	11	130717152	rs10894268	11	130718629	rs10791097	0.942058	1
0	rs10791097	Schizophrenia (MTAG)	SNX19	spatial	11	130717439	rs1944142	11	130718629	rs10791097	0.942058	1
0	rs10791097	Schizophrenia (MTAG)	SNX19	spatial	11	130717255	rs4366492	11	130718629	rs10791097	1	1
0	rs10791097	Schizophrenia (MTAG)	SNX19	spatial	11	130717915	rs6590512	11	130718629	rs10791097	0.942058	1
0	rs10791097	Schizophrenia (MTAG)	SNX19	spatial	11	130719074	rs67215852	11	130718629	rs10791097	1	1
0	rs10791097	Anorexia nervosa, attention-deficit/hyperactivity disorder, autism spectrum disorder, bipolar disorder, major depression, obsessive-compulsive disorder, schizophrenia, or Tourette syndrome (pleiotropy)	SNX19	spatial	11	130719060	rs10750450	11	130718629	rs10791097	1	1
0	rs10791097	Anorexia nervosa, attention-deficit/hyperactivity disorder, autism spectrum disorder, bipolar disorder, major depression, obsessive-compulsive disorder, schizophrenia, or Tourette syndrome (pleiotropy)	SNX19	spatial			rs10791097			rs10791097	1	1
0	rs10791097	Anorexia nervosa, attention-deficit/hyperactivity disorder, autism spectrum disorder, bipolar disorder, major depression, obsessive-compulsive disorder, schizophrenia, or Tourette syndrome (pleiotropy)	SNX19	spatial	11	130718710	rs10791098	11	130718629	rs10791097	1	1
0	rs10791097	Anorexia nervosa, attention-deficit/hyperactivity disorder, autism spectrum disorder, bipolar disorder, major depression, obsessive-compulsive disorder, schizophrenia, or Tourette syndrome (pleiotropy)	SNX19	spatial	11	130718812	rs10791099	11	130718629	rs10791097	0.998009	1
0	rs10791097	Anorexia nervosa, attention-deficit/hyperactivity disorder, autism spectrum disorder, bipolar disorder, major depression, obsessive-compulsive disorder, schizophrenia, or Tourette syndrome (pleiotropy)	SNX19	spatial	11	130717152	rs10894268	11	130718629	rs10791097	0.942058	1
0	rs10791097	Anorexia nervosa, attention-deficit/hyperactivity disorder, autism spectrum disorder, bipolar disorder, major depression, obsessive-compulsive disorder, schizophrenia, or Tourette syndrome (pleiotropy)	SNX19	spatial	11	130717439	rs1944142	11	130718629	rs10791097	0.942058	1
0	rs10791097	Anorexia nervosa, attention-deficit/hyperactivity disorder, autism spectrum disorder, bipolar disorder, major depression, obsessive-compulsive disorder, schizophrenia, or Tourette syndrome (pleiotropy)	SNX19	spatial	11	130717255	rs4366492	11	130718629	rs10791097	1	1
0	rs10791097	Anorexia nervosa, attention-deficit/hyperactivity disorder, autism spectrum disorder, bipolar disorder, major depression, obsessive-compulsive disorder, schizophrenia, or Tourette syndrome (pleiotropy)	SNX19	spatial	11	130717915	rs6590512	11	130718629	rs10791097	0.942058	1
0	rs10791097	Anorexia nervosa, attention-deficit/hyperactivity disorder, autism spectrum disorder, bipolar disorder, major depression, obsessive-compulsive disorder, schizophrenia, or Tourette syndrome (pleiotropy)	SNX19	spatial	11	130719074	rs67215852	11	130718629	rs10791097	1	1
0	rs10883832	Schizophrenia	CNNM2	spatial			rs10883832			rs10883832	1	1
0	rs10883832	Schizophrenia	NT5C2	spatial			rs10883832			rs10883832	1	1
0	rs10883832	Schizophrenia	CNNM2	spatial	10	104867685	rs11191559	10	104871278	rs10883832	1	1
0	rs10883832	Schizophrenia	NT5C2	spatial	10	104867685	rs11191559	10	104871278	rs10883832	1	1
0	rs10883832	Schizophrenia	WBP1L	spatial	10	104867685	rs11191559	10	104871278	rs10883832	1	1
0	rs10883832	Schizophrenia	CNNM2	spatial	10	104869037	rs11191560	10	104871278	rs10883832	1	1
0	rs10883832	Schizophrenia	NT5C2	spatial	10	104869037	rs11191560	10	104871278	rs10883832	1	1
0	rs10883832	Schizophrenia	WBP1L	spatial	10	104869037	rs11191560	10	104871278	rs10883832	1	1
0	rs10883832	Schizophrenia	CNNM2	spatial	10	104871203	rs12413046	10	104871278	rs10883832	1	1
0	rs10883832	Schizophrenia	NT5C2	spatial	10	104871203	rs12413046	10	104871278	rs10883832	1	1
0	rs10883832	Schizophrenia	CNNM2	spatial	10	104873760	rs9633712	10	104871278	rs10883832	1	1
0	rs10883832	Schizophrenia	NT5C2	spatial	10	104873760	rs9633712	10	104871278	rs10883832	1	1
0	rs10883832	Anorexia nervosa, attention-deficit/hyperactivity disorder, autism spectrum disorder, bipolar disorder, major depression, obsessive-compulsive disorder, schizophrenia, or Tourette syndrome (pleiotropy)	CNNM2	spatial			rs10883832			rs10883832	1	1
0	rs10883832	Anorexia nervosa, attention-deficit/hyperactivity disorder, autism spectrum disorder, bipolar disorder, major depression, obsessive-compulsive disorder, schizophrenia, or Tourette syndrome (pleiotropy)	NT5C2	spatial			rs10883832			rs10883832	1	1
0	rs10883832	Anorexia nervosa, attention-deficit/hyperactivity disorder, autism spectrum disorder, bipolar disorder, major depression, obsessive-compulsive disorder, schizophrenia, or Tourette syndrome (pleiotropy)	CNNM2	spatial	10	104867685	rs11191559	10	104871278	rs10883832	1	1
0	rs10883832	Anorexia nervosa, attention-deficit/hyperactivity disorder, autism spectrum disorder, bipolar disorder, major depression, obsessive-compulsive disorder, schizophrenia, or Tourette syndrome (pleiotropy)	NT5C2	spatial	10	104867685	rs11191559	10	104871278	rs10883832	1	1
0	rs10883832	Anorexia nervosa, attention-deficit/hyperactivity disorder, autism spectrum disorder, bipolar disorder, major depression, obsessive-compulsive disorder, schizophrenia, or Tourette syndrome (pleiotropy)	WBP1L	spatial	10	104867685	rs11191559	10	104871278	rs10883832	1	1
0	rs10883832	Anorexia nervosa, attention-deficit/hyperactivity disorder, autism spectrum disorder, bipolar disorder, major depression, obsessive-compulsive disorder, schizophrenia, or Tourette syndrome (pleiotropy)	CNNM2	spatial	10	104869037	rs11191560	10	104871278	rs10883832	1	1
0	rs10883832	Anorexia nervosa, attention-deficit/hyperactivity disorder, autism spectrum disorder, bipolar disorder, major depression, obsessive-compulsive disorder, schizophrenia, or Tourette syndrome (pleiotropy)	NT5C2	spatial	10	104869037	rs11191560	10	104871278	rs10883832	1	1
0	rs10883832	Anorexia nervosa, attention-deficit/hyperactivity disorder, autism spectrum disorder, bipolar disorder, major depression, obsessive-compulsive disorder, schizophrenia, or Tourette syndrome (pleiotropy)	WBP1L	spatial	10	104869037	rs11191560	10	104871278	rs10883832	1	1
0	rs10883832	Anorexia nervosa, attention-deficit/hyperactivity disorder, autism spectrum disorder, bipolar disorder, major depression, obsessive-compulsive disorder, schizophrenia, or Tourette syndrome (pleiotropy)	CNNM2	spatial	10	104871203	rs12413046	10	104871278	rs10883832	1	1
0	rs10883832	Anorexia nervosa, attention-deficit/hyperactivity disorder, autism spectrum disorder, bipolar disorder, major depression, obsessive-compulsive disorder, schizophrenia, or Tourette syndrome (pleiotropy)	NT5C2	spatial	10	104871203	rs12413046	10	104871278	rs10883832	1	1
0	rs10883832	Anorexia nervosa, attention-deficit/hyperactivity disorder, autism spectrum disorder, bipolar disorder, major depression, obsessive-compulsive disorder, schizophrenia, or Tourette syndrome (pleiotropy)	CNNM2	spatial	10	104873760	rs9633712	10	104871278	rs10883832	1	1
0	rs10883832	Anorexia nervosa, attention-deficit/hyperactivity disorder, autism spectrum disorder, bipolar disorder, major depression, obsessive-compulsive disorder, schizophrenia, or Tourette syndrome (pleiotropy)	NT5C2	spatial	10	104873760	rs9633712	10	104871278	rs10883832	1	1
0	rs2535627	Schizophrenia	ITIH4	spatial	3	52847600	rs2071044	3	52845104	rs2535627	0.996032	1
0	rs2535627	Schizophrenia	ITIH4	spatial			rs2535627			rs2535627	1	1
0	rs2535627	Schizophrenia (MTAG)	ITIH4	spatial	3	52847600	rs2071044	3	52845104	rs2535627	0.996032	1
0	rs2535627	Schizophrenia (MTAG)	ITIH4	spatial			rs2535627			rs2535627	1	1
0	rs2581794	Schizophrenia	RFT1	spatial	3	53037694	rs2564917	3	53036205	rs2581794	0.995684	1
0	rs2905426	Schizophrenia	GATAD2A	spatial	19	19478394	rs2074088	19	19478021	rs2905426	0.988798	1
0	rs2905426	Schizophrenia	GATAD2A	spatial	19	19479935	rs2315279	19	19478021	rs2905426	0.988798	1
0	rs2905426	Schizophrenia	GATAD2A	spatial	19	19480098	rs2315281	19	19478021	rs2905426	0.988798	1
0	rs2905426	Schizophrenia	GATAD2A	spatial	19	19480574	rs2315283	19	19478021	rs2905426	0.988798	1
0	rs2905426	Schizophrenia	GATAD2A	spatial	19	19480520	rs2872878	19	19478021	rs2905426	0.984292	0.995443
0	rs2905426	Schizophrenia	GATAD2A	spatial	19	19473444	rs2905424	19	19478021	rs2905426	0.964027	0.981602
0	rs2905426	Schizophrenia	GATAD2A	spatial	19	19475716	rs2905425	19	19478021	rs2905426	0.966274	0.981659
0	rs2905426	Schizophrenia	GATAD2A	spatial			rs2905426			rs2905426	1	1
0	rs2905426	Schizophrenia	GATAD2A	spatial	19	19478022	rs2905427	19	19478021	rs2905426	1	1
0	rs2905426	Schizophrenia	GATAD2A	spatial	19	19482607	rs2905430	19	19478021	rs2905426	0.986532	0.995457
0	rs2905426	Schizophrenia	GATAD2A	spatial	19	19482881	rs2905431	19	19478021	rs2905426	0.986532	0.995457
0	rs2905426	Schizophrenia	GATAD2A	spatial	19	19481605	rs2965175	19	19478021	rs2905426	0.988798	1
0	rs2905426	Schizophrenia	GATAD2A	spatial	19	19473029	rs2965198	19	19478021	rs2905426	0.961781	0.981546
0	rs2905426	Schizophrenia	GATAD2A	spatial	19	19475087	rs2965199	19	19478021	rs2905426	0.966274	0.981659
0	rs2905426	Schizophrenia	GATAD2A	spatial	19	19476364	rs2965200	19	19478021	rs2905426	0.966432	0.972946
0	rs2905426	Schizophrenia	GATAD2A	spatial	19	19481378	rs34538000	19	19478021	rs2905426	0.988798	1
0	rs2905426	Schizophrenia	GATAD2A	spatial	19	19476983	rs8101499	19	19478021	rs2905426	0.988798	1
0	rs301797	Schizophrenia	RERE	spatial	1	8484227	rs159961	1	8487322	rs301797	1	1
0	rs301797	Schizophrenia	RERE	spatial	1	8490982	rs159962	1	8487322	rs301797	0.99074	0.99074
0	rs301797	Schizophrenia	RERE	spatial			rs301797			rs301797	1	1
0	rs301797	Schizophrenia	RERE	spatial	1	8488564	rs301798	1	8487322	rs301797	0.990767	0.995357
0	rs301797	Schizophrenia	RERE	spatial	1	8486340	rs301808	1	8487322	rs301797	1	1
0	rs301797	Schizophrenia	RERE	spatial	1	8486130	rs302714	1	8487322	rs301797	0.997686	1
0	rs301797	Schizophrenia	RERE	spatial	1	8490319	rs302719	1	8487322	rs301797	0.993064	0.995363
0	rs2102949	Schizophrenia	ABCB9	spatial			rs2102949			rs2102949	1	1
0	rs2102949	Schizophrenia	SBNO1	spatial			rs2102949			rs2102949	1	1
0	rs2102949	Schizophrenia vs ADHD (ordinary least squares (OLS))	ABCB9	spatial			rs2102949			rs2102949	1	1
0	rs2102949	Schizophrenia vs ADHD (ordinary least squares (OLS))	SBNO1	spatial			rs2102949			rs2102949	1	1
0	rs2102949	Schizophrenia vs anorexia nervosa (ordinary least squares (OLS))	ABCB9	spatial			rs2102949			rs2102949	1	1
0	rs2102949	Schizophrenia vs anorexia nervosa (ordinary least squares (OLS))	SBNO1	spatial			rs2102949			rs2102949	1	1
0	rs2102949	Schizophrenia vs autism spectrum disorder (ordinary least squares (OLS))	ABCB9	spatial			rs2102949			rs2102949	1	1
0	rs2102949	Schizophrenia vs autism spectrum disorder (ordinary least squares (OLS))	SBNO1	spatial			rs2102949			rs2102949	1	1
0	rs2189246	Schizophrenia	ABCB1	spatial	7	82443562	rs2107068	7	82444371	rs2189246	0.976421	1
0	rs75059851	Schizophrenia	IGSF9B	spatial	11	133822132	rs73034295	11	133822568	rs75059851	0.978365	0.981394
0	rs75059851	Schizophrenia	IGSF9B	spatial			rs75059851			rs75059851	1	1
0	rs75059851	Schizophrenia (MTAG)	IGSF9B	spatial	11	133822132	rs73034295	11	133822568	rs75059851	0.978365	0.981394
0	rs75059851	Schizophrenia (MTAG)	IGSF9B	spatial			rs75059851			rs75059851	1	1
0	rs75059851	Anorexia nervosa, attention-deficit/hyperactivity disorder, autism spectrum disorder, bipolar disorder, major depression, obsessive-compulsive disorder, schizophrenia, or Tourette syndrome (pleiotropy)	IGSF9B	spatial	11	133822132	rs73034295	11	133822568	rs75059851	0.978365	0.981394
0	rs75059851	Anorexia nervosa, attention-deficit/hyperactivity disorder, autism spectrum disorder, bipolar disorder, major depression, obsessive-compulsive disorder, schizophrenia, or Tourette syndrome (pleiotropy)	IGSF9B	spatial			rs75059851			rs75059851	1	1
0	rs7521492	Schizophrenia	PBX1	spatial	1	163731295	rs10799960	1	163727922	rs7521492	0.985863	1
0	rs7521492	Schizophrenia	PBX1	spatial	1	163730345	rs4610986	1	163727922	rs7521492	0.985863	1
0	rs7521492	Schizophrenia	PBX1	spatial			rs7521492			rs7521492	1	1
0	rs7521492	Autism spectrum disorder or schizophrenia	PBX1	spatial	1	163731295	rs10799960	1	163727922	rs7521492	0.985863	1
0	rs7521492	Autism spectrum disorder or schizophrenia	PBX1	spatial	1	163730345	rs4610986	1	163727922	rs7521492	0.985863	1
0	rs7521492	Autism spectrum disorder or schizophrenia	PBX1	spatial			rs7521492			rs7521492	1	1
0	rs7521492	Schizophrenia (MTAG)	PBX1	spatial	1	163731295	rs10799960	1	163727922	rs7521492	0.985863	1
0	rs7521492	Schizophrenia (MTAG)	PBX1	spatial	1	163730345	rs4610986	1	163727922	rs7521492	0.985863	1
0	rs7521492	Schizophrenia (MTAG)	PBX1	spatial			rs7521492			rs7521492	1	1
0	rs7521492	Anorexia nervosa, attention-deficit/hyperactivity disorder, autism spectrum disorder, bipolar disorder, major depression, obsessive-compulsive disorder, schizophrenia, or Tourette syndrome (pleiotropy)	PBX1	spatial	1	163731295	rs10799960	1	163727922	rs7521492	0.985863	1
0	rs7521492	Anorexia nervosa, attention-deficit/hyperactivity disorder, autism spectrum disorder, bipolar disorder, major depression, obsessive-compulsive disorder, schizophrenia, or Tourette syndrome (pleiotropy)	PBX1	spatial	1	163730345	rs4610986	1	163727922	rs7521492	0.985863	1
0	rs7521492	Anorexia nervosa, attention-deficit/hyperactivity disorder, autism spectrum disorder, bipolar disorder, major depression, obsessive-compulsive disorder, schizophrenia, or Tourette syndrome (pleiotropy)	PBX1	spatial			rs7521492			rs7521492	1	1
0	rs6434928	Schizophrenia	SF3B1	spatial			rs6434928			rs6434928	1	1
0	rs6434928	Autism spectrum disorder or schizophrenia	SF3B1	spatial			rs6434928			rs6434928	1	1
0	rs6434928	Bipolar disorder (MTAG)	SF3B1	spatial			rs6434928			rs6434928	1	1
0	rs6434928	Schizophrenia (MTAG)	SF3B1	spatial			rs6434928			rs6434928	1	1
0	rs67981189	Schizophrenia	PCNX1	spatial	14	71471099	rs12100737	14	71472225	rs67981189	1	1
0	rs67981189	Schizophrenia	PCNX1	spatial	14	71473808	rs17108877	14	71472225	rs67981189	1	1
0	rs67981189	Schizophrenia	PCNX1	spatial	14	71473536	rs7145484	14	71472225	rs67981189	1	1
0	rs67981189	Schizophrenia	PCNX1	spatial	14	71477044	rs7146932	14	71472225	rs67981189	1	1
0	rs6984242	Schizophrenia	SNTG1	spatial	8	60703968	rs12155733	8	60700468	rs6984242	0.995858	1
0	rs6984242	Schizophrenia	SNTG1	spatial	8	60704012	rs12155734	8	60700468	rs6984242	0.932665	1
0	rs6984242	Schizophrenia	SNTG1	spatial	8	60704225	rs12155738	8	60700468	rs6984242	0.932665	1
0	rs6984242	Schizophrenia	SNTG1	spatial	8	60704198	rs12155940	8	60700468	rs6984242	0.932665	1
0	rs6984242	Schizophrenia	SNTG1	spatial	8	60704608	rs7835184	8	60700468	rs6984242	0.932665	1
0	rs72700829	Schizophrenia	RPRD2	spatial			rs72700829			rs72700829	1	1
0	rs11191419	Schizophrenia	AS3MT	spatial			rs11191419			rs11191419	1	1
0	rs11191419	Schizophrenia	AS3MT	spatial	10	104609364	rs7092690	10	104612334	rs11191419	0.910264	0.995341
0	rs11191419	Schizophrenia	AS3MT	spatial	10	104609465	rs7096183	10	104612334	rs11191419	0.910264	0.995341
0	rs11191419	Autism spectrum disorder or schizophrenia	AS3MT	spatial			rs11191419			rs11191419	1	1
0	rs11191419	Autism spectrum disorder or schizophrenia	AS3MT	spatial	10	104609364	rs7092690	10	104612334	rs11191419	0.910264	0.995341
0	rs11191419	Autism spectrum disorder or schizophrenia	AS3MT	spatial	10	104609465	rs7096183	10	104612334	rs11191419	0.910264	0.995341
0	rs112509803	Schizophrenia	DFNA5	spatial			rs112509803			rs112509803	1	1
0	rs112537273	Schizophrenia	DDHD2	spatial			rs112537273			rs112537273	1	1
0	rs112537273	Schizophrenia	DDHD2	spatial	8	38252069	rs11998709	8	38248305	rs112537273	0.965576	1
0	rs112537273	Schizophrenia	DDHD2	spatial	8	38249794	rs12681483	8	38248305	rs112537273	0.965576	1
0	rs112537273	Schizophrenia	DDHD2	spatial	8	38249834	rs12681501	8	38248305	rs112537273	0.965576	1
0	rs112537273	Schizophrenia	DDHD2	spatial	8	38249460	rs59176647	8	38248305	rs112537273	0.965576	1
0	rs112537273	Schizophrenia	DDHD2	spatial	8	38243864	rs6996860	8	38248305	rs112537273	0.952962	1
0	rs112537273	Schizophrenia	DDHD2	spatial	8	38246761	rs7012844	8	38248305	rs112537273	0.963027	1
0	rs12142465	Schizophrenia	RERE	spatial	1	8390245	rs12565834	1	8390053	rs12142465	0.9904	0.995171
0	rs12431410	Schizophrenia	RP11-314P15.2	spatial	14	60162842	rs12434368	14	60166021	rs12431410	0.995662	1
0	rs12431410	Schizophrenia	RP11-314P15.2	spatial	14	60164100	rs1952035	14	60166021	rs12431410	0.995662	1
0	rs12431410	Schizophrenia	RP11-314P15.2	spatial	14	60161153	rs1957989	14	60166021	rs12431410	0.995662	1
0	rs12431410	Schizophrenia	RP11-314P15.2	spatial	14	60162311	rs1957990	14	60166021	rs12431410	0.993496	1
0	rs12887734	Schizophrenia	APOPT1	spatial	14	104050882	rs34026011	14	104046833	rs12887734	1	1
0	rs12887734	Schizophrenia	TDRD9	spatial	14	104050882	rs34026011	14	104046833	rs12887734	1	1
0	rs12887734	Schizophrenia	APOPT1	spatial	14	104042752	rs35026580	14	104046833	rs12887734	1	1
0	rs12887734	Schizophrenia	TDRD9	spatial	14	104042752	rs35026580	14	104046833	rs12887734	1	1
0	rs12887734	Schizophrenia	APOPT1	spatial	14	104050356	rs4906338	14	104046833	rs12887734	1	1
0	rs12887734	Schizophrenia	TDRD9	spatial	14	104050356	rs4906338	14	104046833	rs12887734	1	1
0	rs12887734	Schizophrenia	APOPT1	spatial	14	104047733	rs8017993	14	104046833	rs12887734	1	1
0	rs12887734	Schizophrenia	TDRD9	spatial	14	104047733	rs8017993	14	104046833	rs12887734	1	1
0	rs12887734	Autism spectrum disorder or schizophrenia	APOPT1	spatial	14	104050882	rs34026011	14	104046833	rs12887734	1	1
0	rs12887734	Autism spectrum disorder or schizophrenia	TDRD9	spatial	14	104050882	rs34026011	14	104046833	rs12887734	1	1
0	rs12887734	Autism spectrum disorder or schizophrenia	APOPT1	spatial	14	104042752	rs35026580	14	104046833	rs12887734	1	1
0	rs12887734	Autism spectrum disorder or schizophrenia	TDRD9	spatial	14	104042752	rs35026580	14	104046833	rs12887734	1	1
0	rs12887734	Autism spectrum disorder or schizophrenia	APOPT1	spatial	14	104050356	rs4906338	14	104046833	rs12887734	1	1
0	rs12887734	Autism spectrum disorder or schizophrenia	TDRD9	spatial	14	104050356	rs4906338	14	104046833	rs12887734	1	1
0	rs12887734	Autism spectrum disorder or schizophrenia	APOPT1	spatial	14	104047733	rs8017993	14	104046833	rs12887734	1	1
0	rs12887734	Autism spectrum disorder or schizophrenia	TDRD9	spatial	14	104047733	rs8017993	14	104046833	rs12887734	1	1
0	rs12887734	Bipolar disorder (MTAG)	APOPT1	spatial	14	104050882	rs34026011	14	104046833	rs12887734	1	1
0	rs12887734	Bipolar disorder (MTAG)	TDRD9	spatial	14	104050882	rs34026011	14	104046833	rs12887734	1	1
0	rs12887734	Bipolar disorder (MTAG)	APOPT1	spatial	14	104042752	rs35026580	14	104046833	rs12887734	1	1
0	rs12887734	Bipolar disorder (MTAG)	TDRD9	spatial	14	104042752	rs35026580	14	104046833	rs12887734	1	1
0	rs12887734	Bipolar disorder (MTAG)	APOPT1	spatial	14	104050356	rs4906338	14	104046833	rs12887734	1	1
0	rs12887734	Bipolar disorder (MTAG)	TDRD9	spatial	14	104050356	rs4906338	14	104046833	rs12887734	1	1
0	rs12887734	Bipolar disorder (MTAG)	APOPT1	spatial	14	104047733	rs8017993	14	104046833	rs12887734	1	1
0	rs12887734	Bipolar disorder (MTAG)	TDRD9	spatial	14	104047733	rs8017993	14	104046833	rs12887734	1	1
0	rs12887734	Schizophrenia (MTAG)	APOPT1	spatial	14	104050882	rs34026011	14	104046833	rs12887734	1	1
0	rs12887734	Schizophrenia (MTAG)	TDRD9	spatial	14	104050882	rs34026011	14	104046833	rs12887734	1	1
0	rs12887734	Schizophrenia (MTAG)	APOPT1	spatial	14	104042752	rs35026580	14	104046833	rs12887734	1	1
0	rs12887734	Schizophrenia (MTAG)	TDRD9	spatial	14	104042752	rs35026580	14	104046833	rs12887734	1	1
0	rs12887734	Schizophrenia (MTAG)	APOPT1	spatial	14	104050356	rs4906338	14	104046833	rs12887734	1	1
0	rs12887734	Schizophrenia (MTAG)	TDRD9	spatial	14	104050356	rs4906338	14	104046833	rs12887734	1	1
0	rs12887734	Schizophrenia (MTAG)	APOPT1	spatial	14	104047733	rs8017993	14	104046833	rs12887734	1	1
0	rs12887734	Schizophrenia (MTAG)	TDRD9	spatial	14	104047733	rs8017993	14	104046833	rs12887734	1	1
0	rs12908161	Schizophrenia	RP11-182J1.18	spatial	15	85203391	rs11637728	15	85207824	rs12908161	0.984645	0.994811
0	rs12908161	Schizophrenia	WDR73	spatial	15	85203391	rs11637728	15	85207824	rs12908161	0.984645	0.994811
0	rs12908161	Schizophrenia	RP11-182J1.18	spatial			rs12908161			rs12908161	1	1
0	rs12908161	Schizophrenia	WDR73	spatial			rs12908161			rs12908161	1	1
0	rs12908161	Schizophrenia	WDR73	spatial	15	85203703	rs62021209	15	85207824	rs12908161	0.920635	0.994264
0	rs13217619	Schizophrenia	ZNF192P1	spatial			rs13217619			rs13217619	1	1
0	rs13217619	Schizophrenia	ZSCAN31	spatial			rs13217619			rs13217619	1	1
0	rs13217619	Schizophrenia	HFE	spatial	6	28305507	rs35030260	6	28306670	rs13217619	1	1
0	rs13217619	Schizophrenia	ZSCAN31	spatial	6	28305507	rs35030260	6	28306670	rs13217619	1	1
0	rs13217619	Schizophrenia	HFE	spatial	6	28304383	rs67340775	6	28306670	rs13217619	0.992198	1
0	rs13217619	Schizophrenia	ZSCAN31	spatial	6	28304383	rs67340775	6	28306670	rs13217619	0.992198	1
0	rs13217619	Anorexia nervosa, attention-deficit/hyperactivity disorder, autism spectrum disorder, bipolar disorder, major depression, obsessive-compulsive disorder, schizophrenia, or Tourette syndrome (pleiotropy)	ZNF192P1	spatial			rs13217619			rs13217619	1	1
0	rs13217619	Anorexia nervosa, attention-deficit/hyperactivity disorder, autism spectrum disorder, bipolar disorder, major depression, obsessive-compulsive disorder, schizophrenia, or Tourette syndrome (pleiotropy)	ZSCAN31	spatial			rs13217619			rs13217619	1	1
0	rs13217619	Anorexia nervosa, attention-deficit/hyperactivity disorder, autism spectrum disorder, bipolar disorder, major depression, obsessive-compulsive disorder, schizophrenia, or Tourette syndrome (pleiotropy)	HFE	spatial	6	28305507	rs35030260	6	28306670	rs13217619	1	1
0	rs13217619	Anorexia nervosa, attention-deficit/hyperactivity disorder, autism spectrum disorder, bipolar disorder, major depression, obsessive-compulsive disorder, schizophrenia, or Tourette syndrome (pleiotropy)	ZSCAN31	spatial	6	28305507	rs35030260	6	28306670	rs13217619	1	1
0	rs13217619	Anorexia nervosa, attention-deficit/hyperactivity disorder, autism spectrum disorder, bipolar disorder, major depression, obsessive-compulsive disorder, schizophrenia, or Tourette syndrome (pleiotropy)	HFE	spatial	6	28304383	rs67340775	6	28306670	rs13217619	0.992198	1
0	rs13217619	Anorexia nervosa, attention-deficit/hyperactivity disorder, autism spectrum disorder, bipolar disorder, major depression, obsessive-compulsive disorder, schizophrenia, or Tourette syndrome (pleiotropy)	ZSCAN31	spatial	6	28304383	rs67340775	6	28306670	rs13217619	0.992198	1
0	rs1682361	Schizophrenia	PCCB	spatial			rs1682361			rs1682361	1	1
0	rs1682361	Schizophrenia	PCCB	spatial	3	136732081	rs2117008	3	136734013	rs1682361	0.989499	1
0	rs1339227	Schizophrenia	RIMS1	spatial	6	73154799	rs1416544	6	73155700	rs1339227	0.997795	1
0	rs1339227	Schizophrenia	RIMS1	spatial	6	73157925	rs1856507	6	73155700	rs1339227	0.905144	0.972104
0	rs1339227	Schizophrenia	RIMS1	spatial	6	73153219	rs72038510	6	73155700	rs1339227	0.917195	1
0	rs1339227	Autism spectrum disorder or schizophrenia	RIMS1	spatial	6	73154799	rs1416544	6	73155700	rs1339227	0.997795	1
0	rs1339227	Autism spectrum disorder or schizophrenia	RIMS1	spatial	6	73157925	rs1856507	6	73155700	rs1339227	0.905144	0.972104
0	rs1339227	Autism spectrum disorder or schizophrenia	RIMS1	spatial	6	73153219	rs72038510	6	73155700	rs1339227	0.917195	1
0	rs1339227	Schizophrenia (MTAG)	RIMS1	spatial	6	73154799	rs1416544	6	73155700	rs1339227	0.997795	1
0	rs1339227	Schizophrenia (MTAG)	RIMS1	spatial	6	73157925	rs1856507	6	73155700	rs1339227	0.905144	0.972104
0	rs1339227	Schizophrenia (MTAG)	RIMS1	spatial	6	73153219	rs72038510	6	73155700	rs1339227	0.917195	1
0	rs140505938	Schizophrenia	RPRD2	spatial	1	150031131	rs113530083	1	150031489	rs140505938	1	1
0	rs140505938	Schizophrenia	VPS45	spatial	1	150031131	rs113530083	1	150031489	rs140505938	1	1
0	rs140505938	Schizophrenia	RPRD2	spatial	1	150026543	rs113607766	1	150031489	rs140505938	1	1
0	rs140505938	Schizophrenia	VPS45	spatial	1	150026543	rs113607766	1	150031489	rs140505938	1	1
0	rs140505938	Schizophrenia	VPS45	spatial			rs140505938			rs140505938	1	1
0	rs140505938	Schizophrenia	VPS45	spatial	1	150027485	rs2169895	1	150031489	rs140505938	-0.972583	-1
0	rs140505938	Schizophrenia	RPRD2	spatial	1	150029935	rs55647342	1	150031489	rs140505938	0.982659	1
0	rs140505938	Schizophrenia	VPS45	spatial	1	150029935	rs55647342	1	150031489	rs140505938	0.982659	1
0	rs140505938	Schizophrenia	VPS45	spatial	1	150032220	rs72692886	1	150031489	rs140505938	0.996475	1
0	rs140505938	Schizophrenia	RPRD2	spatial	1	150027003	rs7550323	1	150031489	rs140505938	0.996475	1
0	rs140505938	Schizophrenia	VPS45	spatial	1	150027003	rs7550323	1	150031489	rs140505938	0.996475	1
0	rs140505938	Schizophrenia (MTAG)	RPRD2	spatial	1	150031131	rs113530083	1	150031489	rs140505938	1	1
0	rs140505938	Schizophrenia (MTAG)	VPS45	spatial	1	150031131	rs113530083	1	150031489	rs140505938	1	1
0	rs140505938	Schizophrenia (MTAG)	RPRD2	spatial	1	150026543	rs113607766	1	150031489	rs140505938	1	1
0	rs140505938	Schizophrenia (MTAG)	VPS45	spatial	1	150026543	rs113607766	1	150031489	rs140505938	1	1
0	rs140505938	Schizophrenia (MTAG)	VPS45	spatial			rs140505938			rs140505938	1	1
0	rs140505938	Schizophrenia (MTAG)	VPS45	spatial	1	150027485	rs2169895	1	150031489	rs140505938	-0.972583	-1
0	rs140505938	Schizophrenia (MTAG)	RPRD2	spatial	1	150029935	rs55647342	1	150031489	rs140505938	0.982659	1
0	rs140505938	Schizophrenia (MTAG)	VPS45	spatial	1	150029935	rs55647342	1	150031489	rs140505938	0.982659	1
0	rs140505938	Schizophrenia (MTAG)	VPS45	spatial	1	150032220	rs72692886	1	150031489	rs140505938	0.996475	1
0	rs140505938	Schizophrenia (MTAG)	RPRD2	spatial	1	150027003	rs7550323	1	150031489	rs140505938	0.996475	1
0	rs140505938	Schizophrenia (MTAG)	VPS45	spatial	1	150027003	rs7550323	1	150031489	rs140505938	0.996475	1
0	rs140505938	Anorexia nervosa, attention-deficit/hyperactivity disorder, autism spectrum disorder, bipolar disorder, major depression, obsessive-compulsive disorder, schizophrenia, or Tourette syndrome (pleiotropy)	RPRD2	spatial	1	150031131	rs113530083	1	150031489	rs140505938	1	1
0	rs140505938	Anorexia nervosa, attention-deficit/hyperactivity disorder, autism spectrum disorder, bipolar disorder, major depression, obsessive-compulsive disorder, schizophrenia, or Tourette syndrome (pleiotropy)	VPS45	spatial	1	150031131	rs113530083	1	150031489	rs140505938	1	1
0	rs140505938	Anorexia nervosa, attention-deficit/hyperactivity disorder, autism spectrum disorder, bipolar disorder, major depression, obsessive-compulsive disorder, schizophrenia, or Tourette syndrome (pleiotropy)	RPRD2	spatial	1	150026543	rs113607766	1	150031489	rs140505938	1	1
0	rs140505938	Anorexia nervosa, attention-deficit/hyperactivity disorder, autism spectrum disorder, bipolar disorder, major depression, obsessive-compulsive disorder, schizophrenia, or Tourette syndrome (pleiotropy)	VPS45	spatial	1	150026543	rs113607766	1	150031489	rs140505938	1	1
0	rs140505938	Anorexia nervosa, attention-deficit/hyperactivity disorder, autism spectrum disorder, bipolar disorder, major depression, obsessive-compulsive disorder, schizophrenia, or Tourette syndrome (pleiotropy)	VPS45	spatial			rs140505938			rs140505938	1	1
0	rs140505938	Anorexia nervosa, attention-deficit/hyperactivity disorder, autism spectrum disorder, bipolar disorder, major depression, obsessive-compulsive disorder, schizophrenia, or Tourette syndrome (pleiotropy)	VPS45	spatial	1	150027485	rs2169895	1	150031489	rs140505938	-0.972583	-1
0	rs140505938	Anorexia nervosa, attention-deficit/hyperactivity disorder, autism spectrum disorder, bipolar disorder, major depression, obsessive-compulsive disorder, schizophrenia, or Tourette syndrome (pleiotropy)	RPRD2	spatial	1	150029935	rs55647342	1	150031489	rs140505938	0.982659	1
0	rs140505938	Anorexia nervosa, attention-deficit/hyperactivity disorder, autism spectrum disorder, bipolar disorder, major depression, obsessive-compulsive disorder, schizophrenia, or Tourette syndrome (pleiotropy)	VPS45	spatial	1	150029935	rs55647342	1	150031489	rs140505938	0.982659	1
0	rs140505938	Anorexia nervosa, attention-deficit/hyperactivity disorder, autism spectrum disorder, bipolar disorder, major depression, obsessive-compulsive disorder, schizophrenia, or Tourette syndrome (pleiotropy)	VPS45	spatial	1	150032220	rs72692886	1	150031489	rs140505938	0.996475	1
0	rs140505938	Anorexia nervosa, attention-deficit/hyperactivity disorder, autism spectrum disorder, bipolar disorder, major depression, obsessive-compulsive disorder, schizophrenia, or Tourette syndrome (pleiotropy)	RPRD2	spatial	1	150027003	rs7550323	1	150031489	rs140505938	0.996475	1
0	rs140505938	Anorexia nervosa, attention-deficit/hyperactivity disorder, autism spectrum disorder, bipolar disorder, major depression, obsessive-compulsive disorder, schizophrenia, or Tourette syndrome (pleiotropy)	VPS45	spatial	1	150027003	rs7550323	1	150031489	rs140505938	0.996475	1
0	rs3788567	Schizophrenia	CACNA1I	spatial	22	40009335	rs1008677	22	40006034	rs3788567	0.987516	1
0	rs3788567	Schizophrenia	CACNA1I	spatial	22	40010635	rs5757748	22	40006034	rs3788567	0.987516	1
0	rs3798869	Schizophrenia	SNAP91	spatial	6	84331840	rs3798867	6	84328659	rs3798869	1	1
0	rs3798869	Anorexia nervosa, attention-deficit/hyperactivity disorder, autism spectrum disorder, bipolar disorder, major depression, obsessive-compulsive disorder, schizophrenia, or Tourette syndrome (pleiotropy)	SNAP91	spatial	6	84331840	rs3798867	6	84328659	rs3798869	1	1
0	rs41266839	Schizophrenia	BTN3A3	spatial			rs41266839			rs41266839	1	1
0	rs4388249	Schizophrenia	MAN2A1	spatial	5	109037037	rs2249413	5	109036065	rs4388249	0.980846	0.992223
0	rs4523957	Schizophrenia	DPH1	spatial	17	2205003	rs216192	17	2208898	rs4523957	0.931039	0.977676
0	rs4523957	Schizophrenia	DPH1	spatial	17	2205718	rs2209072	17	2208898	rs4523957	0.914053	0.919821
0	rs4523957	Schizophrenia	DPH1	spatial	17	2205663	rs2209073	17	2208898	rs4523957	0.914053	0.919821
0	rs4523957	Schizophrenia	DPH1	spatial	17	2205922	rs2224770	17	2208898	rs4523957	0.914053	0.919821
0	rs4523957	Schizophrenia	DPH1	spatial	17	2207235	rs408067	17	2208898	rs4523957	0.954372	0.978587
0	rs4523957	Schizophrenia	DPH1	spatial			rs4523957			rs4523957	1	1
0	rs4523957	Schizophrenia	DPH1	spatial	17	2209887	rs4548913	17	2208898	rs4523957	0.985391	0.995766
0	rs4523957	Schizophrenia	DPH1	spatial	17	2209870	rs4606747	17	2208898	rs4523957	0.995801	0.995801
0	rs4523957	Autism spectrum disorder or schizophrenia	DPH1	spatial	17	2205003	rs216192	17	2208898	rs4523957	0.931039	0.977676
0	rs4523957	Autism spectrum disorder or schizophrenia	DPH1	spatial	17	2205718	rs2209072	17	2208898	rs4523957	0.914053	0.919821
0	rs4523957	Autism spectrum disorder or schizophrenia	DPH1	spatial	17	2205663	rs2209073	17	2208898	rs4523957	0.914053	0.919821
0	rs4523957	Autism spectrum disorder or schizophrenia	DPH1	spatial	17	2205922	rs2224770	17	2208898	rs4523957	0.914053	0.919821
0	rs4523957	Autism spectrum disorder or schizophrenia	DPH1	spatial	17	2207235	rs408067	17	2208898	rs4523957	0.954372	0.978587
0	rs4523957	Autism spectrum disorder or schizophrenia	DPH1	spatial			rs4523957			rs4523957	1	1
0	rs4523957	Autism spectrum disorder or schizophrenia	DPH1	spatial	17	2209887	rs4548913	17	2208898	rs4523957	0.985391	0.995766
0	rs4523957	Autism spectrum disorder or schizophrenia	DPH1	spatial	17	2209870	rs4606747	17	2208898	rs4523957	0.995801	0.995801
0	rs4702	Schizophrenia	IGF1R	spatial			rs4702			rs4702	1	1
0	rs4702	Autism spectrum disorder or schizophrenia	IGF1R	spatial			rs4702			rs4702	1	1
0	rs4702	Feeling hurt	IGF1R	spatial			rs4702			rs4702	1	1
0	rs4702	Bipolar disorder (MTAG)	IGF1R	spatial			rs4702			rs4702	1	1
0	rs4702	Neuropsychiatric disorders	IGF1R	spatial			rs4702			rs4702	1	1
0	rs4702	Schizophrenia (MTAG)	IGF1R	spatial			rs4702			rs4702	1	1
0	rs4702	Cognitive ability, years of educational attainment or schizophrenia (pleiotropy)	IGF1R	spatial			rs4702			rs4702	1	1
0	rs4702	Anorexia nervosa, attention-deficit/hyperactivity disorder, autism spectrum disorder, bipolar disorder, major depression, obsessive-compulsive disorder, schizophrenia, or Tourette syndrome (pleiotropy)	IGF1R	spatial			rs4702			rs4702	1	1
0	rs10883795	Schizophrenia	CNNM2	spatial	10	104655314	rs10883796	10	104654576	rs10883795	1	1
0	rs10883795	Schizophrenia	CNNM2	spatial	10	104656014	rs7896290	10	104654576	rs10883795	1	1
0	rs6065094	Schizophrenia	ZHX3	spatial	20	37456204	rs2016946	20	37453193	rs6065094	0.9183	0.995156
0	rs6065094	Schizophrenia (MTAG)	ZHX3	spatial	20	37456204	rs2016946	20	37453193	rs6065094	0.9183	0.995156
0	rs6065094	Cognitive ability, years of educational attainment or schizophrenia (pleiotropy)	ZHX3	spatial	20	37456204	rs2016946	20	37453193	rs6065094	0.9183	0.995156
0	rs6065094	Schizophrenia vs autism spectrum disorder (ordinary least squares (OLS))	ZHX3	spatial	20	37456204	rs2016946	20	37453193	rs6065094	0.9183	0.995156
0	rs62378245	Schizophrenia	MEF2C-AS1	spatial	5	88743218	rs16867571	5	88743961	rs62378245	0.994021	1
0	rs62378245	Schizophrenia	MEF2C-AS1	spatial			rs62378245			rs62378245	1	1
0	rs62378245	Autism spectrum disorder or schizophrenia	MEF2C-AS1	spatial	5	88743218	rs16867571	5	88743961	rs62378245	0.994021	1
0	rs62378245	Autism spectrum disorder or schizophrenia	MEF2C-AS1	spatial			rs62378245			rs62378245	1	1
0	rs62378245	Cognitive ability, years of educational attainment or schizophrenia (pleiotropy)	MEF2C-AS1	spatial	5	88743218	rs16867571	5	88743961	rs62378245	0.994021	1
0	rs62378245	Cognitive ability, years of educational attainment or schizophrenia (pleiotropy)	MEF2C-AS1	spatial			rs62378245			rs62378245	1	1
0	rs8042374	Schizophrenia	CHRNA5	spatial	15	78907996	rs11418931	15	78908031	rs8042374	1	1
0	rs8042374	Schizophrenia	CHRNA5	spatial	15	78903986	rs189218934	15	78908031	rs8042374	-0.994589	-1
0	rs8042374	Schizophrenia	CHRNA5	spatial	15	78910257	rs3825845	15	78908031	rs8042374	0.994558	1
0	rs8042374	Schizophrenia	CHRNA5	spatial	15	78909069	rs4887069	15	78908031	rs8042374	0.983943	1
0	rs8042374	Schizophrenia	CHRNA5	spatial	15	78910597	rs542137493	15	78908031	rs8042374	0.994558	1
0	rs8042374	Schizophrenia	CHRNA5	spatial	15	78907874	rs548367535	15	78908031	rs8042374	1	1
0	rs8042374	Schizophrenia	CHRNA5	spatial	15	78907655	rs6495308	15	78908031	rs8042374	1	1
0	rs8042374	Schizophrenia	CHRNA5	spatial	15	78912942	rs7170068	15	78908031	rs8042374	0.980947	1
0	rs8042374	Schizophrenia	CHRNA5	spatial	15	78907405	rs7177514	15	78908031	rs8042374	1	1
0	rs8042374	Schizophrenia	CHRNA5	spatial	15	78907858	rs8042059	15	78908031	rs8042374	1	1
0	rs8042374	Schizophrenia	CHRNA5	spatial			rs8042374			rs8042374	1	1
0	rs8042374	Schizophrenia	CHRNA5	spatial	15	78908009	rs8042494	15	78908031	rs8042374	1	1
0	rs8042374	Schizophrenia	CHRNA5	spatial	15	78908153	rs8043009	15	78908031	rs8042374	1	1
0	rs8042374	Post bronchodilator FEV1/FVC ratio	CHRNA5	spatial	15	78907996	rs11418931	15	78908031	rs8042374	1	1
0	rs8042374	Post bronchodilator FEV1/FVC ratio	CHRNA5	spatial	15	78903986	rs189218934	15	78908031	rs8042374	-0.994589	-1
0	rs8042374	Post bronchodilator FEV1/FVC ratio	CHRNA5	spatial	15	78910257	rs3825845	15	78908031	rs8042374	0.994558	1
0	rs8042374	Post bronchodilator FEV1/FVC ratio	CHRNA5	spatial	15	78909069	rs4887069	15	78908031	rs8042374	0.983943	1
0	rs8042374	Post bronchodilator FEV1/FVC ratio	CHRNA5	spatial	15	78910597	rs542137493	15	78908031	rs8042374	0.994558	1
0	rs8042374	Post bronchodilator FEV1/FVC ratio	CHRNA5	spatial	15	78907874	rs548367535	15	78908031	rs8042374	1	1
0	rs8042374	Post bronchodilator FEV1/FVC ratio	CHRNA5	spatial	15	78907655	rs6495308	15	78908031	rs8042374	1	1
0	rs8042374	Post bronchodilator FEV1/FVC ratio	CHRNA5	spatial	15	78912942	rs7170068	15	78908031	rs8042374	0.980947	1
0	rs8042374	Post bronchodilator FEV1/FVC ratio	CHRNA5	spatial	15	78907405	rs7177514	15	78908031	rs8042374	1	1
0	rs8042374	Post bronchodilator FEV1/FVC ratio	CHRNA5	spatial	15	78907858	rs8042059	15	78908031	rs8042374	1	1
0	rs8042374	Post bronchodilator FEV1/FVC ratio	CHRNA5	spatial			rs8042374			rs8042374	1	1
0	rs8042374	Post bronchodilator FEV1/FVC ratio	CHRNA5	spatial	15	78908009	rs8042494	15	78908031	rs8042374	1	1
0	rs8042374	Post bronchodilator FEV1/FVC ratio	CHRNA5	spatial	15	78908153	rs8043009	15	78908031	rs8042374	1	1
0	rs8042374	Post bronchodilator FEV1	CHRNA5	spatial	15	78907996	rs11418931	15	78908031	rs8042374	1	1
0	rs8042374	Post bronchodilator FEV1	CHRNA5	spatial	15	78903986	rs189218934	15	78908031	rs8042374	-0.994589	-1
0	rs8042374	Post bronchodilator FEV1	CHRNA5	spatial	15	78910257	rs3825845	15	78908031	rs8042374	0.994558	1
0	rs8042374	Post bronchodilator FEV1	CHRNA5	spatial	15	78909069	rs4887069	15	78908031	rs8042374	0.983943	1
0	rs8042374	Post bronchodilator FEV1	CHRNA5	spatial	15	78910597	rs542137493	15	78908031	rs8042374	0.994558	1
0	rs8042374	Post bronchodilator FEV1	CHRNA5	spatial	15	78907874	rs548367535	15	78908031	rs8042374	1	1
0	rs8042374	Post bronchodilator FEV1	CHRNA5	spatial	15	78907655	rs6495308	15	78908031	rs8042374	1	1
0	rs8042374	Post bronchodilator FEV1	CHRNA5	spatial	15	78912942	rs7170068	15	78908031	rs8042374	0.980947	1
0	rs8042374	Post bronchodilator FEV1	CHRNA5	spatial	15	78907405	rs7177514	15	78908031	rs8042374	1	1
0	rs8042374	Post bronchodilator FEV1	CHRNA5	spatial	15	78907858	rs8042059	15	78908031	rs8042374	1	1
0	rs8042374	Post bronchodilator FEV1	CHRNA5	spatial			rs8042374			rs8042374	1	1
0	rs8042374	Post bronchodilator FEV1	CHRNA5	spatial	15	78908009	rs8042494	15	78908031	rs8042374	1	1
0	rs8042374	Post bronchodilator FEV1	CHRNA5	spatial	15	78908153	rs8043009	15	78908031	rs8042374	1	1
0	rs8042374	Autism spectrum disorder or schizophrenia	CHRNA5	spatial	15	78907996	rs11418931	15	78908031	rs8042374	1	1
0	rs8042374	Autism spectrum disorder or schizophrenia	CHRNA5	spatial	15	78903986	rs189218934	15	78908031	rs8042374	-0.994589	-1
0	rs8042374	Autism spectrum disorder or schizophrenia	CHRNA5	spatial	15	78910257	rs3825845	15	78908031	rs8042374	0.994558	1
0	rs8042374	Autism spectrum disorder or schizophrenia	CHRNA5	spatial	15	78909069	rs4887069	15	78908031	rs8042374	0.983943	1
0	rs8042374	Autism spectrum disorder or schizophrenia	CHRNA5	spatial	15	78910597	rs542137493	15	78908031	rs8042374	0.994558	1
0	rs8042374	Autism spectrum disorder or schizophrenia	CHRNA5	spatial	15	78907874	rs548367535	15	78908031	rs8042374	1	1
0	rs8042374	Autism spectrum disorder or schizophrenia	CHRNA5	spatial	15	78907655	rs6495308	15	78908031	rs8042374	1	1
0	rs8042374	Autism spectrum disorder or schizophrenia	CHRNA5	spatial	15	78912942	rs7170068	15	78908031	rs8042374	0.980947	1
0	rs8042374	Autism spectrum disorder or schizophrenia	CHRNA5	spatial	15	78907405	rs7177514	15	78908031	rs8042374	1	1
0	rs8042374	Autism spectrum disorder or schizophrenia	CHRNA5	spatial	15	78907858	rs8042059	15	78908031	rs8042374	1	1
0	rs8042374	Autism spectrum disorder or schizophrenia	CHRNA5	spatial			rs8042374			rs8042374	1	1
0	rs8042374	Autism spectrum disorder or schizophrenia	CHRNA5	spatial	15	78908009	rs8042494	15	78908031	rs8042374	1	1
0	rs8042374	Autism spectrum disorder or schizophrenia	CHRNA5	spatial	15	78908153	rs8043009	15	78908031	rs8042374	1	1
0	rs8082590	Schizophrenia	TOM1L2	spatial	17	17953547	rs2955350	17	17958401	rs8082590	0.997884	1
0	rs832190	Schizophrenia	THOC7	spatial			rs832190			rs832190	1	1
0	rs832190	Schizophrenia (MTAG)	THOC7	spatial			rs832190			rs832190	1	1
0	rs832190	Anorexia nervosa, attention-deficit/hyperactivity disorder, autism spectrum disorder, bipolar disorder, major depression, obsessive-compulsive disorder, schizophrenia, or Tourette syndrome (pleiotropy)	THOC7	spatial			rs832190			rs832190	1	1
0	rs7819570	Schizophrenia	RP11-586K2.1	spatial	8	89589420	rs138131038	8	89588625	rs7819570	0.920174	1
0	rs7819570	Schizophrenia	RP11-586K2.1	spatial	8	89590238	rs145849085	8	89588625	rs7819570	0.993802	1
0	rs7819570	Schizophrenia	RP11-586K2.1	spatial	8	89590807	rs147560910	8	89588625	rs7819570	1	1
0	rs7819570	Schizophrenia	RP11-586K2.1	spatial	8	89584485	rs16884476	8	89588625	rs7819570	1	1
0	rs7819570	Schizophrenia	RP11-586K2.1	spatial	8	89590444	rs201606451	8	89588625	rs7819570	1	1
0	rs7819570	Schizophrenia	RP11-586K2.1	spatial	8	89586382	rs35380858	8	89588625	rs7819570	1	1
0	rs7819570	Schizophrenia	RP11-586K2.1	spatial	8	89585826	rs35871366	8	89588625	rs7819570	0.993802	1
0	rs7819570	Schizophrenia	RP11-586K2.1	spatial	8	89584069	rs554817335	8	89588625	rs7819570	0.984372	1
0	rs7819570	Schizophrenia	RP11-586K2.1	spatial	8	89588932	rs57236056	8	89588625	rs7819570	1	1
0	rs7819570	Schizophrenia	RP11-586K2.1	spatial	8	89592543	rs57251672	8	89588625	rs7819570	0.927602	1
0	rs7819570	Schizophrenia	RP11-586K2.1	spatial	8	89592610	rs57772961	8	89588625	rs7819570	0.898355	0.939606
0	rs7819570	Schizophrenia	RP11-586K2.1	spatial	8	89592680	rs58163231	8	89588625	rs7819570	0.927602	1
0	rs7819570	Schizophrenia	RP11-586K2.1	spatial	8	89586064	rs66766214	8	89588625	rs7819570	0.993802	1
0	rs7819570	Schizophrenia	RP11-586K2.1	spatial	8	89585638	rs67264423	8	89588625	rs7819570	0.993802	1
0	rs7819570	Schizophrenia	RP11-586K2.1	spatial	8	89591137	rs71526951	8	89588625	rs7819570	1	1
0	rs7819570	Schizophrenia	RP11-586K2.1	spatial	8	89587644	rs7814649	8	89588625	rs7819570	1	1
0	rs7819570	Schizophrenia	RP11-586K2.1	spatial	8	89583699	rs7817740	8	89588625	rs7819570	0.993802	1
0	rs7819570	Schizophrenia	RP11-586K2.1	spatial			rs7819570			rs7819570	1	1
0	rs7819570	Schizophrenia	RP11-586K2.1	spatial	8	89588434	rs7820262	8	89588625	rs7819570	1	1
0	rs7819570	Schizophrenia	RP11-586K2.1	spatial	8	89587765	rs7833613	8	89588625	rs7819570	1	1
0	rs7819570	Autism spectrum disorder or schizophrenia	RP11-586K2.1	spatial	8	89589420	rs138131038	8	89588625	rs7819570	0.920174	1
0	rs7819570	Autism spectrum disorder or schizophrenia	RP11-586K2.1	spatial	8	89590238	rs145849085	8	89588625	rs7819570	0.993802	1
0	rs7819570	Autism spectrum disorder or schizophrenia	RP11-586K2.1	spatial	8	89590807	rs147560910	8	89588625	rs7819570	1	1
0	rs7819570	Autism spectrum disorder or schizophrenia	RP11-586K2.1	spatial	8	89584485	rs16884476	8	89588625	rs7819570	1	1
0	rs7819570	Autism spectrum disorder or schizophrenia	RP11-586K2.1	spatial	8	89590444	rs201606451	8	89588625	rs7819570	1	1
0	rs7819570	Autism spectrum disorder or schizophrenia	RP11-586K2.1	spatial	8	89586382	rs35380858	8	89588625	rs7819570	1	1
0	rs7819570	Autism spectrum disorder or schizophrenia	RP11-586K2.1	spatial	8	89585826	rs35871366	8	89588625	rs7819570	0.993802	1
0	rs7819570	Autism spectrum disorder or schizophrenia	RP11-586K2.1	spatial	8	89584069	rs554817335	8	89588625	rs7819570	0.984372	1
0	rs7819570	Autism spectrum disorder or schizophrenia	RP11-586K2.1	spatial	8	89588932	rs57236056	8	89588625	rs7819570	1	1
0	rs7819570	Autism spectrum disorder or schizophrenia	RP11-586K2.1	spatial	8	89592543	rs57251672	8	89588625	rs7819570	0.927602	1
0	rs7819570	Autism spectrum disorder or schizophrenia	RP11-586K2.1	spatial	8	89592610	rs57772961	8	89588625	rs7819570	0.898355	0.939606
0	rs7819570	Autism spectrum disorder or schizophrenia	RP11-586K2.1	spatial	8	89592680	rs58163231	8	89588625	rs7819570	0.927602	1
0	rs7819570	Autism spectrum disorder or schizophrenia	RP11-586K2.1	spatial	8	89586064	rs66766214	8	89588625	rs7819570	0.993802	1
0	rs7819570	Autism spectrum disorder or schizophrenia	RP11-586K2.1	spatial	8	89585638	rs67264423	8	89588625	rs7819570	0.993802	1
0	rs7819570	Autism spectrum disorder or schizophrenia	RP11-586K2.1	spatial	8	89591137	rs71526951	8	89588625	rs7819570	1	1
0	rs7819570	Autism spectrum disorder or schizophrenia	RP11-586K2.1	spatial	8	89587644	rs7814649	8	89588625	rs7819570	1	1
0	rs7819570	Autism spectrum disorder or schizophrenia	RP11-586K2.1	spatial	8	89583699	rs7817740	8	89588625	rs7819570	0.993802	1
0	rs7819570	Autism spectrum disorder or schizophrenia	RP11-586K2.1	spatial			rs7819570			rs7819570	1	1
0	rs7819570	Autism spectrum disorder or schizophrenia	RP11-586K2.1	spatial	8	89588434	rs7820262	8	89588625	rs7819570	1	1
0	rs7819570	Autism spectrum disorder or schizophrenia	RP11-586K2.1	spatial	8	89587765	rs7833613	8	89588625	rs7819570	1	1
0	rs7819570	Schizophrenia (MTAG)	RP11-586K2.1	spatial	8	89589420	rs138131038	8	89588625	rs7819570	0.920174	1
0	rs7819570	Schizophrenia (MTAG)	RP11-586K2.1	spatial	8	89590238	rs145849085	8	89588625	rs7819570	0.993802	1
0	rs7819570	Schizophrenia (MTAG)	RP11-586K2.1	spatial	8	89590807	rs147560910	8	89588625	rs7819570	1	1
0	rs7819570	Schizophrenia (MTAG)	RP11-586K2.1	spatial	8	89584485	rs16884476	8	89588625	rs7819570	1	1
0	rs7819570	Schizophrenia (MTAG)	RP11-586K2.1	spatial	8	89590444	rs201606451	8	89588625	rs7819570	1	1
0	rs7819570	Schizophrenia (MTAG)	RP11-586K2.1	spatial	8	89586382	rs35380858	8	89588625	rs7819570	1	1
0	rs7819570	Schizophrenia (MTAG)	RP11-586K2.1	spatial	8	89585826	rs35871366	8	89588625	rs7819570	0.993802	1
0	rs7819570	Schizophrenia (MTAG)	RP11-586K2.1	spatial	8	89584069	rs554817335	8	89588625	rs7819570	0.984372	1
0	rs7819570	Schizophrenia (MTAG)	RP11-586K2.1	spatial	8	89588932	rs57236056	8	89588625	rs7819570	1	1
0	rs7819570	Schizophrenia (MTAG)	RP11-586K2.1	spatial	8	89592543	rs57251672	8	89588625	rs7819570	0.927602	1
0	rs7819570	Schizophrenia (MTAG)	RP11-586K2.1	spatial	8	89592610	rs57772961	8	89588625	rs7819570	0.898355	0.939606
0	rs7819570	Schizophrenia (MTAG)	RP11-586K2.1	spatial	8	89592680	rs58163231	8	89588625	rs7819570	0.927602	1
0	rs7819570	Schizophrenia (MTAG)	RP11-586K2.1	spatial	8	89586064	rs66766214	8	89588625	rs7819570	0.993802	1
0	rs7819570	Schizophrenia (MTAG)	RP11-586K2.1	spatial	8	89585638	rs67264423	8	89588625	rs7819570	0.993802	1
0	rs7819570	Schizophrenia (MTAG)	RP11-586K2.1	spatial	8	89591137	rs71526951	8	89588625	rs7819570	1	1
0	rs7819570	Schizophrenia (MTAG)	RP11-586K2.1	spatial	8	89587644	rs7814649	8	89588625	rs7819570	1	1
0	rs7819570	Schizophrenia (MTAG)	RP11-586K2.1	spatial	8	89583699	rs7817740	8	89588625	rs7819570	0.993802	1
0	rs7819570	Schizophrenia (MTAG)	RP11-586K2.1	spatial			rs7819570			rs7819570	1	1
0	rs7819570	Schizophrenia (MTAG)	RP11-586K2.1	spatial	8	89588434	rs7820262	8	89588625	rs7819570	1	1
0	rs7819570	Schizophrenia (MTAG)	RP11-586K2.1	spatial	8	89587765	rs7833613	8	89588625	rs7819570	1	1
0	rs78381888	Schizophrenia	LMAN2L	spatial			rs78381888			rs78381888	1	1
0	rs12446487	Schizophrenia	CDH11	spatial	16	58669907	rs11641947	16	58671814	rs12446487	1	1
0	rs12446487	Schizophrenia	CNOT1	spatial	16	58669907	rs11641947	16	58671814	rs12446487	1	1
0	rs12446487	Schizophrenia	CDH11	spatial			rs12446487			rs12446487	1	1
0	rs12446487	Schizophrenia	CNOT1	spatial			rs12446487			rs12446487	1	1
0	rs12446487	Schizophrenia	CDH11	spatial	16	58670350	rs7197532	16	58671814	rs12446487	0.996425	1
0	rs12446487	Schizophrenia	CNOT1	spatial	16	58670350	rs7197532	16	58671814	rs12446487	0.996425	1
0	rs12446487	Schizophrenia	CDH11	spatial	16	58671006	rs8061552	16	58671814	rs12446487	0.996425	1
0	rs12446487	Schizophrenia	CNOT1	spatial	16	58671006	rs8061552	16	58671814	rs12446487	0.996425	1
0	rs12691307	Schizophrenia	TMEM219	spatial	16	29944831	rs12716974	16	29939876	rs12691307	0.988125	1
0	rs12691307	Bipolar disorder (MTAG)	TMEM219	spatial	16	29944831	rs12716974	16	29939876	rs12691307	0.988125	1
0	rs12691307	Schizophrenia (MTAG)	TMEM219	spatial	16	29944831	rs12716974	16	29939876	rs12691307	0.988125	1
0	rs7605813	Schizophrenia	SF3B1	spatial	2	198376600	rs13429666	2	198375328	rs7605813	0.997504	1
0	rs7605813	Schizophrenia	SF3B1	spatial	2	198372034	rs6760600	2	198375328	rs7605813	1	1
0	rs7605813	Schizophrenia	SF3B1	spatial			rs7605813			rs7605813	1	1
0	rs2949006	Schizophrenia	AOX1	spatial			rs2949006			rs2949006	1	1
0	rs2949006	Schizophrenia	FTCDNL1	spatial			rs2949006			rs2949006	1	1
0	rs2949006	Schizophrenia	AOX1	spatial	2	200716118	rs796364	2	200715387	rs2949006	0.989967	1
0	rs2949006	Schizophrenia	FTCDNL1	spatial	2	200716118	rs796364	2	200715387	rs2949006	0.989967	1
0	rs2949006	Schizophrenia (MTAG)	AOX1	spatial			rs2949006			rs2949006	1	1
0	rs2949006	Schizophrenia (MTAG)	FTCDNL1	spatial			rs2949006			rs2949006	1	1
0	rs2949006	Schizophrenia (MTAG)	AOX1	spatial	2	200716118	rs796364	2	200715387	rs2949006	0.989967	1
0	rs2949006	Schizophrenia (MTAG)	FTCDNL1	spatial	2	200716118	rs796364	2	200715387	rs2949006	0.989967	1
0	rs2949006	Cognitive ability, years of educational attainment or schizophrenia (pleiotropy)	AOX1	spatial			rs2949006			rs2949006	1	1
0	rs2949006	Cognitive ability, years of educational attainment or schizophrenia (pleiotropy)	FTCDNL1	spatial			rs2949006			rs2949006	1	1
0	rs2949006	Cognitive ability, years of educational attainment or schizophrenia (pleiotropy)	AOX1	spatial	2	200716118	rs796364	2	200715387	rs2949006	0.989967	1
0	rs2949006	Cognitive ability, years of educational attainment or schizophrenia (pleiotropy)	FTCDNL1	spatial	2	200716118	rs796364	2	200715387	rs2949006	0.989967	1
0	rs2949006	Schizophrenia vs anorexia nervosa (ordinary least squares (OLS))	AOX1	spatial			rs2949006			rs2949006	1	1
0	rs2949006	Schizophrenia vs anorexia nervosa (ordinary least squares (OLS))	FTCDNL1	spatial			rs2949006			rs2949006	1	1
0	rs2949006	Schizophrenia vs anorexia nervosa (ordinary least squares (OLS))	AOX1	spatial	2	200716118	rs796364	2	200715387	rs2949006	0.989967	1
0	rs2949006	Schizophrenia vs anorexia nervosa (ordinary least squares (OLS))	FTCDNL1	spatial	2	200716118	rs796364	2	200715387	rs2949006	0.989967	1
0	rs2949006	Schizophrenia vs autism spectrum disorder (ordinary least squares (OLS))	AOX1	spatial			rs2949006			rs2949006	1	1
0	rs2949006	Schizophrenia vs autism spectrum disorder (ordinary least squares (OLS))	FTCDNL1	spatial			rs2949006			rs2949006	1	1
0	rs2949006	Schizophrenia vs autism spectrum disorder (ordinary least squares (OLS))	AOX1	spatial	2	200716118	rs796364	2	200715387	rs2949006	0.989967	1
0	rs2949006	Schizophrenia vs autism spectrum disorder (ordinary least squares (OLS))	FTCDNL1	spatial	2	200716118	rs796364	2	200715387	rs2949006	0.989967	1
0	rs2319280	Schizophrenia	RPRD2	spatial	1	150017822	rs11205319	1	150014016	rs2319280	-0.996475	-1
0	rs2319280	Schizophrenia	VPS45	spatial	1	150017822	rs11205319	1	150014016	rs2319280	-0.996475	-1
0	rs2319280	Schizophrenia	RPRD2	spatial	1	150018943	rs112541899	1	150014016	rs2319280	-1	-1
0	rs2319280	Schizophrenia	VPS45	spatial	1	150018943	rs112541899	1	150014016	rs2319280	-1	-1
0	rs2319280	Schizophrenia	RPRD2	spatial	1	150009840	rs12058502	1	150014016	rs2319280	-0.982659	-1
0	rs2319280	Schizophrenia	RPRD2	spatial	1	150015481	rs12060027	1	150014016	rs2319280	-0.982659	-1
0	rs2319280	Schizophrenia	VPS45	spatial	1	150015481	rs12060027	1	150014016	rs2319280	-0.982659	-1
0	rs2319280	Schizophrenia	RPRD2	spatial	1	150017280	rs12062861	1	150014016	rs2319280	-0.992921	-0.992921
0	rs2319280	Schizophrenia	VPS45	spatial	1	150017280	rs12062861	1	150014016	rs2319280	-0.992921	-0.992921
0	rs2319280	Schizophrenia	RPRD2	spatial	1	150015252	rs12066132	1	150014016	rs2319280	-0.996475	-1
0	rs2319280	Schizophrenia	VPS45	spatial	1	150015252	rs12066132	1	150014016	rs2319280	-0.996475	-1
0	rs2319280	Schizophrenia	RPRD2	spatial	1	150015624	rs12066293	1	150014016	rs2319280	-0.996475	-1
0	rs2319280	Schizophrenia	VPS45	spatial	1	150015624	rs12066293	1	150014016	rs2319280	-0.996475	-1
0	rs2319280	Schizophrenia	RPRD2	spatial	1	150015804	rs12067422	1	150014016	rs2319280	-0.996475	-1
0	rs2319280	Schizophrenia	VPS45	spatial	1	150015804	rs12067422	1	150014016	rs2319280	-0.996475	-1
0	rs2319280	Schizophrenia	VPS45	spatial	1	150018481	rs28560140	1	150014016	rs2319280	-1	-1
0	rs2319280	Schizophrenia	RPRD2	spatial	1	150018372	rs28753817	1	150014016	rs2319280	-0.996475	-1
0	rs2319280	Schizophrenia	VPS45	spatial	1	150018372	rs28753817	1	150014016	rs2319280	-0.996475	-1
0	rs2319280	Schizophrenia	RPRD2	spatial	1	150012916	rs56125600	1	150014016	rs2319280	-0.982659	-1
0	rs2319280	Schizophrenia	RPRD2	spatial	1	150017233	rs72692866	1	150014016	rs2319280	-0.996475	-1
0	rs2319280	Schizophrenia	VPS45	spatial	1	150017233	rs72692866	1	150014016	rs2319280	-0.996475	-1
0	rs2319280	Schizophrenia	RPRD2	spatial	1	150018718	rs9662055	1	150014016	rs2319280	-0.996475	-1
0	rs2319280	Schizophrenia	VPS45	spatial	1	150018718	rs9662055	1	150014016	rs2319280	-0.996475	-1
0	rs2319280	Schizophrenia (MTAG)	RPRD2	spatial	1	150017822	rs11205319	1	150014016	rs2319280	-0.996475	-1
0	rs2319280	Schizophrenia (MTAG)	VPS45	spatial	1	150017822	rs11205319	1	150014016	rs2319280	-0.996475	-1
0	rs2319280	Schizophrenia (MTAG)	RPRD2	spatial	1	150018943	rs112541899	1	150014016	rs2319280	-1	-1
0	rs2319280	Schizophrenia (MTAG)	VPS45	spatial	1	150018943	rs112541899	1	150014016	rs2319280	-1	-1
0	rs2319280	Schizophrenia (MTAG)	RPRD2	spatial	1	150009840	rs12058502	1	150014016	rs2319280	-0.982659	-1
0	rs2319280	Schizophrenia (MTAG)	RPRD2	spatial	1	150015481	rs12060027	1	150014016	rs2319280	-0.982659	-1
0	rs2319280	Schizophrenia (MTAG)	VPS45	spatial	1	150015481	rs12060027	1	150014016	rs2319280	-0.982659	-1
0	rs2319280	Schizophrenia (MTAG)	RPRD2	spatial	1	150017280	rs12062861	1	150014016	rs2319280	-0.992921	-0.992921
0	rs2319280	Schizophrenia (MTAG)	VPS45	spatial	1	150017280	rs12062861	1	150014016	rs2319280	-0.992921	-0.992921
0	rs2319280	Schizophrenia (MTAG)	RPRD2	spatial	1	150015252	rs12066132	1	150014016	rs2319280	-0.996475	-1
0	rs2319280	Schizophrenia (MTAG)	VPS45	spatial	1	150015252	rs12066132	1	150014016	rs2319280	-0.996475	-1
0	rs2319280	Schizophrenia (MTAG)	RPRD2	spatial	1	150015624	rs12066293	1	150014016	rs2319280	-0.996475	-1
0	rs2319280	Schizophrenia (MTAG)	VPS45	spatial	1	150015624	rs12066293	1	150014016	rs2319280	-0.996475	-1
0	rs2319280	Schizophrenia (MTAG)	RPRD2	spatial	1	150015804	rs12067422	1	150014016	rs2319280	-0.996475	-1
0	rs2319280	Schizophrenia (MTAG)	VPS45	spatial	1	150015804	rs12067422	1	150014016	rs2319280	-0.996475	-1
0	rs2319280	Schizophrenia (MTAG)	VPS45	spatial	1	150018481	rs28560140	1	150014016	rs2319280	-1	-1
0	rs2319280	Schizophrenia (MTAG)	RPRD2	spatial	1	150018372	rs28753817	1	150014016	rs2319280	-0.996475	-1
0	rs2319280	Schizophrenia (MTAG)	VPS45	spatial	1	150018372	rs28753817	1	150014016	rs2319280	-0.996475	-1
0	rs2319280	Schizophrenia (MTAG)	RPRD2	spatial	1	150012916	rs56125600	1	150014016	rs2319280	-0.982659	-1
0	rs2319280	Schizophrenia (MTAG)	RPRD2	spatial	1	150017233	rs72692866	1	150014016	rs2319280	-0.996475	-1
0	rs2319280	Schizophrenia (MTAG)	VPS45	spatial	1	150017233	rs72692866	1	150014016	rs2319280	-0.996475	-1
0	rs2319280	Schizophrenia (MTAG)	RPRD2	spatial	1	150018718	rs9662055	1	150014016	rs2319280	-0.996475	-1
0	rs2319280	Schizophrenia (MTAG)	VPS45	spatial	1	150018718	rs9662055	1	150014016	rs2319280	-0.996475	-1
0	rs10935182	Schizophrenia	PCCB	spatial	3	136139729	rs11915629	3	136137421	rs10935182	0.978206	1
0	rs10935182	Schizophrenia	PCCB	spatial	3	136140682	rs35393166	3	136137421	rs10935182	0.976253	1
0	rs11986274	Schizophrenia	DDHD2	spatial	8	38258153	rs10958670	8	38259480	rs11986274	0.965576	1
0	rs11986274	Schizophrenia	DDHD2	spatial			rs11986274			rs11986274	1	1
0	rs11986274	Schizophrenia	DDHD2	spatial	8	38264112	rs12677006	8	38259480	rs11986274	1	1
0	rs11986274	Schizophrenia	DDHD2	spatial	8	38262492	rs144330574	8	38259480	rs11986274	0.965576	1
0	rs11986274	Schizophrenia	DDHD2	spatial	8	38259034	rs2016875	8	38259480	rs11986274	1	1
0	rs11986274	Schizophrenia	DDHD2	spatial	8	38260439	rs28681082	8	38259480	rs11986274	0.965576	1
0	rs11986274	Schizophrenia	DDHD2	spatial	8	38260432	rs59498392	8	38259480	rs11986274	0.965576	1
0	rs11986274	Schizophrenia	DDHD2	spatial	8	38262232	rs7001340	8	38259480	rs11986274	0.965576	1
0	rs11986274	Schizophrenia	DDHD2	spatial	8	38257505	rs7816998	8	38259480	rs11986274	0.965576	1
0	rs4147157	Schizophrenia	NT5C2	spatial			rs4147157			rs4147157	1	1
0	rs4147157	Schizophrenia	WBP1L	spatial			rs4147157			rs4147157	1	1
0	rs1984658	Schizophrenia	SBNO1	spatial	12	123482423	rs61955214	12	123483425	rs1984658	0.924033	0.975938
0	rs172531	Schizophrenia	RERE	spatial	1	8490982	rs159962	1	8495589	rs172531	0.99769	1
0	rs172531	Schizophrenia	RERE	spatial			rs172531			rs172531	1	1
0	rs172531	Schizophrenia	RERE	spatial	1	8495944	rs301801	1	8495589	rs172531	1	1
0	rs172531	Schizophrenia	RERE	spatial	1	8498679	rs301803	1	8495589	rs172531	0.997694	1
0	rs75970938	Schizophrenia	CNNM2	spatial	10	104789474	rs11191521	10	104793647	rs75970938	1	1
0	rs75970938	Schizophrenia	CNNM2	spatial	10	104789579	rs11191522	10	104793647	rs75970938	1	1
0	rs75970938	Schizophrenia	CNNM2	spatial	10	104792249	rs146748241	10	104793647	rs75970938	1	1
0	rs75970938	Schizophrenia	NT5C2	spatial	10	104792249	rs146748241	10	104793647	rs75970938	1	1
0	rs75970938	Schizophrenia	CNNM2	spatial			rs75970938			rs75970938	1	1
0	rs75970938	Schizophrenia	NT5C2	spatial			rs75970938			rs75970938	1	1
0	rs75970938	Schizophrenia	WBP1L	spatial			rs75970938			rs75970938	1	1
0	rs75970938	Schizophrenia	CNNM2	spatial	10	104793903	rs79668541	10	104793647	rs75970938	1	1
0	rs75970938	Schizophrenia	NT5C2	spatial	10	104793903	rs79668541	10	104793647	rs75970938	1	1
0	rs75970938	Schizophrenia	WBP1L	spatial	10	104793903	rs79668541	10	104793647	rs75970938	1	1
0	rs10791099	Schizophrenia	SNX19	spatial	11	130719060	rs10750450	11	130718812	rs10791099	0.998009	1
0	rs10791099	Schizophrenia	SNX19	spatial	11	130718629	rs10791097	11	130718812	rs10791099	0.998009	1
0	rs10791099	Schizophrenia	SNX19	spatial	11	130718710	rs10791098	11	130718812	rs10791099	0.998009	1
0	rs10791099	Schizophrenia	SNX19	spatial			rs10791099			rs10791099	1	1
0	rs10791099	Schizophrenia	SNX19	spatial	11	130717152	rs10894268	11	130718812	rs10791099	0.939956	0.995782
0	rs10791099	Schizophrenia	SNX19	spatial	11	130717439	rs1944142	11	130718812	rs10791099	0.939956	0.995782
0	rs10791099	Schizophrenia	SNX19	spatial	11	130717255	rs4366492	11	130718812	rs10791099	0.998009	1
0	rs10791099	Schizophrenia	SNX19	spatial	11	130717915	rs6590512	11	130718812	rs10791099	0.939956	0.995782
0	rs10791099	Schizophrenia	SNX19	spatial	11	130719074	rs67215852	11	130718812	rs10791099	0.998009	1
0	rs3802924	Schizophrenia	IGSF9B	spatial	11	133829643	rs3758927	11	133827732	rs3802924	0.990765	0.993821
0	rs3802924	Schizophrenia	IGSF9B	spatial			rs3802924			rs3802924	1	1
0	rs3802924	Schizophrenia	IGSF9B	spatial	11	133828186	rs73036062	11	133827732	rs3802924	1	1
0	rs3802924	Schizophrenia	IGSF9B	spatial	11	133828757	rs73036063	11	133827732	rs3802924	0.996925	1
0	rs3802924	Schizophrenia	IGSF9B	spatial	11	133829441	rs73036064	11	133827732	rs3802924	0.996925	1
0	rs3802924	Schizophrenia	IGSF9B	spatial	11	133830066	rs73036065	11	133827732	rs3802924	0.996925	1
0	rs7001340	Schizophrenia	DDHD2	spatial	8	38258153	rs10958670	8	38262232	rs7001340	1	1
0	rs7001340	Schizophrenia	DDHD2	spatial	8	38259480	rs11986274	8	38262232	rs7001340	0.965576	1
0	rs7001340	Schizophrenia	DDHD2	spatial	8	38264112	rs12677006	8	38262232	rs7001340	0.965576	1
0	rs7001340	Schizophrenia	DDHD2	spatial	8	38262492	rs144330574	8	38262232	rs7001340	1	1
0	rs7001340	Schizophrenia	DDHD2	spatial	8	38259034	rs2016875	8	38262232	rs7001340	0.965576	1
0	rs7001340	Schizophrenia	DDHD2	spatial	8	38260439	rs28681082	8	38262232	rs7001340	1	1
0	rs7001340	Schizophrenia	DDHD2	spatial	8	38260432	rs59498392	8	38262232	rs7001340	1	1
0	rs7001340	Schizophrenia	DDHD2	spatial			rs7001340			rs7001340	1	1
0	rs7001340	Schizophrenia	DDHD2	spatial	8	38257505	rs7816998	8	38262232	rs7001340	1	1
0	rs7001340	Bipolar disorder (MTAG)	DDHD2	spatial	8	38258153	rs10958670	8	38262232	rs7001340	1	1
0	rs7001340	Bipolar disorder (MTAG)	DDHD2	spatial	8	38259480	rs11986274	8	38262232	rs7001340	0.965576	1
0	rs7001340	Bipolar disorder (MTAG)	DDHD2	spatial	8	38264112	rs12677006	8	38262232	rs7001340	0.965576	1
0	rs7001340	Bipolar disorder (MTAG)	DDHD2	spatial	8	38262492	rs144330574	8	38262232	rs7001340	1	1
0	rs7001340	Bipolar disorder (MTAG)	DDHD2	spatial	8	38259034	rs2016875	8	38262232	rs7001340	0.965576	1
0	rs7001340	Bipolar disorder (MTAG)	DDHD2	spatial	8	38260439	rs28681082	8	38262232	rs7001340	1	1
0	rs7001340	Bipolar disorder (MTAG)	DDHD2	spatial	8	38260432	rs59498392	8	38262232	rs7001340	1	1
0	rs7001340	Bipolar disorder (MTAG)	DDHD2	spatial			rs7001340			rs7001340	1	1
0	rs7001340	Bipolar disorder (MTAG)	DDHD2	spatial	8	38257505	rs7816998	8	38262232	rs7001340	1	1
0	rs7001340	Schizophrenia (MTAG)	DDHD2	spatial	8	38258153	rs10958670	8	38262232	rs7001340	1	1
0	rs7001340	Schizophrenia (MTAG)	DDHD2	spatial	8	38259480	rs11986274	8	38262232	rs7001340	0.965576	1
0	rs7001340	Schizophrenia (MTAG)	DDHD2	spatial	8	38264112	rs12677006	8	38262232	rs7001340	0.965576	1
0	rs7001340	Schizophrenia (MTAG)	DDHD2	spatial	8	38262492	rs144330574	8	38262232	rs7001340	1	1
0	rs7001340	Schizophrenia (MTAG)	DDHD2	spatial	8	38259034	rs2016875	8	38262232	rs7001340	0.965576	1
0	rs7001340	Schizophrenia (MTAG)	DDHD2	spatial	8	38260439	rs28681082	8	38262232	rs7001340	1	1
0	rs7001340	Schizophrenia (MTAG)	DDHD2	spatial	8	38260432	rs59498392	8	38262232	rs7001340	1	1
0	rs7001340	Schizophrenia (MTAG)	DDHD2	spatial			rs7001340			rs7001340	1	1
0	rs7001340	Schizophrenia (MTAG)	DDHD2	spatial	8	38257505	rs7816998	8	38262232	rs7001340	1	1
0	rs867743	Schizophrenia	SNTG1	spatial	8	60691525	rs10808700	8	60694646	rs867743	0.993797	1
0	rs867743	Schizophrenia	SNTG1	spatial	8	60691629	rs12680695	8	60694646	rs867743	0.934558	1
0	rs867743	Schizophrenia	SNTG1	spatial	8	60691716	rs12680715	8	60694646	rs867743	0.995858	1
0	rs867743	Schizophrenia	SNTG1	spatial	8	60692727	rs6471812	8	60694646	rs867743	1	1
0	rs867743	Schizophrenia	SNTG1	spatial	8	60694591	rs867742	8	60694646	rs867743	0.915842	1
0	rs867743	Schizophrenia	SNTG1	spatial			rs867743			rs867743	1	1
0	rs6994019	Schizophrenia	RP11-586K2.1	spatial	8	89269491	rs1915017	8	89268542	rs6994019	0.919019	0.978587
0	rs6994019	Schizophrenia	RP11-586K2.1	spatial	8	89264750	rs7010876	8	89268542	rs6994019	1	1
0	rs6864084	Schizophrenia	GALNT10	spatial	5	153681207	rs61197056	5	153685525	rs6864084	1	1
0	rs6864084	Schizophrenia	GALNT10	spatial			rs6864084			rs6864084	1	1
0	rs6864084	Schizophrenia	GALNT10	spatial	5	153687443	rs73281513	5	153685525	rs6864084	1	1
0	rs419677	Schizophrenia	MAN2A1	spatial	5	109011090	rs112527936	5	109012309	rs419677	0.927302	1
0	rs419677	Schizophrenia	MAN2A1	spatial	5	109008599	rs253243	5	109012309	rs419677	0.927302	1
0	rs419677	Schizophrenia	MAN2A1	spatial	5	109008098	rs253244	5	109012309	rs419677	0.935458	0.994952
0	rs419677	Schizophrenia	MAN2A1	spatial	5	109016515	rs402618	5	109012309	rs419677	0.932885	0.989919
0	rs419677	Schizophrenia	MAN2A1	spatial	5	109013698	rs415844	5	109012309	rs419677	1	1
0	rs419677	Schizophrenia	MAN2A1	spatial			rs419677			rs419677	1	1
0	rs4243617	Schizophrenia	RP11-314P15.2	spatial	14	60160840	rs10133536	14	60165069	rs4243617	0.995647	0.995647
0	rs4243617	Schizophrenia	RP11-314P15.2	spatial	14	60162842	rs12434368	14	60165069	rs4243617	0.995647	0.995647
0	rs4243617	Schizophrenia	RP11-314P15.2	spatial	14	60160564	rs12885453	14	60165069	rs4243617	0.995647	0.995647
0	rs4243617	Schizophrenia	RP11-314P15.2	spatial	14	60164100	rs1952035	14	60165069	rs4243617	0.995647	0.995647
0	rs4243617	Schizophrenia	RP11-314P15.2	spatial	14	60161153	rs1957989	14	60165069	rs4243617	0.995647	0.995647
0	rs4243617	Schizophrenia	RP11-314P15.2	spatial	14	60162311	rs1957990	14	60165069	rs4243617	0.997824	1
0	rs2189806	Schizophrenia	PCNX1	spatial			rs2189806			rs2189806	1	1
0	rs2189806	Schizophrenia	PCNX1	spatial	14	71387647	rs2810071	14	71388397	rs2189806	1	1
0	rs2189806	Schizophrenia	PCNX1	spatial	14	71383847	rs2810073	14	71388397	rs2189806	0.984814	0.995596
0	rs2189806	Schizophrenia	PCNX1	spatial	14	71391932	rs2810116	14	71388397	rs2189806	0.995673	1
0	rs2189806	Schizophrenia	PCNX1	spatial	14	71391024	rs2810117	14	71388397	rs2189806	0.99352	1
0	rs2189806	Schizophrenia	PCNX1	spatial	14	71389823	rs34428722	14	71388397	rs2189806	0.953951	1
0	rs10873538	Schizophrenia	MARK3	spatial	14	104251519	rs9888591	14	104255568	rs10873538	0.995323	1
0	rs10873538	Schizophrenia	TDRD9	spatial	14	104251519	rs9888591	14	104255568	rs10873538	0.995323	1
0	rs28681284	Schizophrenia	CHRNA5	spatial	15	78907996	rs11418931	15	78908564	rs28681284	0.939883	0.994069
0	rs28681284	Schizophrenia	CHRNA5	spatial	15	78903986	rs189218934	15	78908564	rs28681284	-0.934783	-0.994053
0	rs28681284	Schizophrenia	CHRNA5	spatial	15	78910257	rs3825845	15	78908564	rs28681284	0.933792	0.982252
0	rs28681284	Schizophrenia	CHRNA5	spatial	15	78909069	rs4887069	15	78908564	rs28681284	0.924747	0.994022
0	rs28681284	Schizophrenia	CHRNA5	spatial	15	78910597	rs542137493	15	78908564	rs28681284	0.933792	0.982252
0	rs28681284	Schizophrenia	CHRNA5	spatial	15	78907874	rs548367535	15	78908564	rs28681284	0.939883	0.994069
0	rs28681284	Schizophrenia	CHRNA5	spatial	15	78907655	rs6495308	15	78908564	rs28681284	0.939883	0.994069
0	rs28681284	Schizophrenia	CHRNA5	spatial	15	78912942	rs7170068	15	78908564	rs28681284	0.918535	0.95298
0	rs28681284	Schizophrenia	CHRNA5	spatial	15	78907405	rs7177514	15	78908564	rs28681284	0.939883	0.994069
0	rs28681284	Schizophrenia	CHRNA5	spatial	15	78907858	rs8042059	15	78908564	rs28681284	0.939883	0.994069
0	rs28681284	Schizophrenia	CHRNA5	spatial	15	78908031	rs8042374	15	78908564	rs28681284	0.939883	0.994069
0	rs28681284	Schizophrenia	CHRNA5	spatial	15	78908009	rs8042494	15	78908564	rs28681284	0.939883	0.994069
0	rs28681284	Schizophrenia	CHRNA5	spatial	15	78908153	rs8043009	15	78908564	rs28681284	0.939883	0.994069
0	rs28681284	Post bronchodilator FEV1/FVC ratio	CHRNA5	spatial	15	78907996	rs11418931	15	78908564	rs28681284	0.939883	0.994069
0	rs28681284	Post bronchodilator FEV1/FVC ratio	CHRNA5	spatial	15	78903986	rs189218934	15	78908564	rs28681284	-0.934783	-0.994053
0	rs28681284	Post bronchodilator FEV1/FVC ratio	CHRNA5	spatial	15	78910257	rs3825845	15	78908564	rs28681284	0.933792	0.982252
0	rs28681284	Post bronchodilator FEV1/FVC ratio	CHRNA5	spatial	15	78909069	rs4887069	15	78908564	rs28681284	0.924747	0.994022
0	rs28681284	Post bronchodilator FEV1/FVC ratio	CHRNA5	spatial	15	78910597	rs542137493	15	78908564	rs28681284	0.933792	0.982252
0	rs28681284	Post bronchodilator FEV1/FVC ratio	CHRNA5	spatial	15	78907874	rs548367535	15	78908564	rs28681284	0.939883	0.994069
0	rs28681284	Post bronchodilator FEV1/FVC ratio	CHRNA5	spatial	15	78907655	rs6495308	15	78908564	rs28681284	0.939883	0.994069
0	rs28681284	Post bronchodilator FEV1/FVC ratio	CHRNA5	spatial	15	78912942	rs7170068	15	78908564	rs28681284	0.918535	0.95298
0	rs28681284	Post bronchodilator FEV1/FVC ratio	CHRNA5	spatial	15	78907405	rs7177514	15	78908564	rs28681284	0.939883	0.994069
0	rs28681284	Post bronchodilator FEV1/FVC ratio	CHRNA5	spatial	15	78907858	rs8042059	15	78908564	rs28681284	0.939883	0.994069
0	rs28681284	Post bronchodilator FEV1/FVC ratio	CHRNA5	spatial	15	78908031	rs8042374	15	78908564	rs28681284	0.939883	0.994069
0	rs28681284	Post bronchodilator FEV1/FVC ratio	CHRNA5	spatial	15	78908009	rs8042494	15	78908564	rs28681284	0.939883	0.994069
0	rs28681284	Post bronchodilator FEV1/FVC ratio	CHRNA5	spatial	15	78908153	rs8043009	15	78908564	rs28681284	0.939883	0.994069
0	rs28681284	Post bronchodilator FEV1	CHRNA5	spatial	15	78907996	rs11418931	15	78908564	rs28681284	0.939883	0.994069
0	rs28681284	Post bronchodilator FEV1	CHRNA5	spatial	15	78903986	rs189218934	15	78908564	rs28681284	-0.934783	-0.994053
0	rs28681284	Post bronchodilator FEV1	CHRNA5	spatial	15	78910257	rs3825845	15	78908564	rs28681284	0.933792	0.982252
0	rs28681284	Post bronchodilator FEV1	CHRNA5	spatial	15	78909069	rs4887069	15	78908564	rs28681284	0.924747	0.994022
0	rs28681284	Post bronchodilator FEV1	CHRNA5	spatial	15	78910597	rs542137493	15	78908564	rs28681284	0.933792	0.982252
0	rs28681284	Post bronchodilator FEV1	CHRNA5	spatial	15	78907874	rs548367535	15	78908564	rs28681284	0.939883	0.994069
0	rs28681284	Post bronchodilator FEV1	CHRNA5	spatial	15	78907655	rs6495308	15	78908564	rs28681284	0.939883	0.994069
0	rs28681284	Post bronchodilator FEV1	CHRNA5	spatial	15	78912942	rs7170068	15	78908564	rs28681284	0.918535	0.95298
0	rs28681284	Post bronchodilator FEV1	CHRNA5	spatial	15	78907405	rs7177514	15	78908564	rs28681284	0.939883	0.994069
0	rs28681284	Post bronchodilator FEV1	CHRNA5	spatial	15	78907858	rs8042059	15	78908564	rs28681284	0.939883	0.994069
0	rs28681284	Post bronchodilator FEV1	CHRNA5	spatial	15	78908031	rs8042374	15	78908564	rs28681284	0.939883	0.994069
0	rs28681284	Post bronchodilator FEV1	CHRNA5	spatial	15	78908009	rs8042494	15	78908564	rs28681284	0.939883	0.994069
0	rs28681284	Post bronchodilator FEV1	CHRNA5	spatial	15	78908153	rs8043009	15	78908564	rs28681284	0.939883	0.994069
0	rs28681284	Smoking behaviour (cigarettes smoked per day)	CHRNA5	spatial	15	78907996	rs11418931	15	78908564	rs28681284	0.939883	0.994069
0	rs28681284	Smoking behaviour (cigarettes smoked per day)	CHRNA5	spatial	15	78903986	rs189218934	15	78908564	rs28681284	-0.934783	-0.994053
0	rs28681284	Smoking behaviour (cigarettes smoked per day)	CHRNA5	spatial	15	78910257	rs3825845	15	78908564	rs28681284	0.933792	0.982252
0	rs28681284	Smoking behaviour (cigarettes smoked per day)	CHRNA5	spatial	15	78909069	rs4887069	15	78908564	rs28681284	0.924747	0.994022
0	rs28681284	Smoking behaviour (cigarettes smoked per day)	CHRNA5	spatial	15	78910597	rs542137493	15	78908564	rs28681284	0.933792	0.982252
0	rs28681284	Smoking behaviour (cigarettes smoked per day)	CHRNA5	spatial	15	78907874	rs548367535	15	78908564	rs28681284	0.939883	0.994069
0	rs28681284	Smoking behaviour (cigarettes smoked per day)	CHRNA5	spatial	15	78907655	rs6495308	15	78908564	rs28681284	0.939883	0.994069
0	rs28681284	Smoking behaviour (cigarettes smoked per day)	CHRNA5	spatial	15	78912942	rs7170068	15	78908564	rs28681284	0.918535	0.95298
0	rs28681284	Smoking behaviour (cigarettes smoked per day)	CHRNA5	spatial	15	78907405	rs7177514	15	78908564	rs28681284	0.939883	0.994069
0	rs28681284	Smoking behaviour (cigarettes smoked per day)	CHRNA5	spatial	15	78907858	rs8042059	15	78908564	rs28681284	0.939883	0.994069
0	rs28681284	Smoking behaviour (cigarettes smoked per day)	CHRNA5	spatial	15	78908031	rs8042374	15	78908564	rs28681284	0.939883	0.994069
0	rs28681284	Smoking behaviour (cigarettes smoked per day)	CHRNA5	spatial	15	78908009	rs8042494	15	78908564	rs28681284	0.939883	0.994069
0	rs28681284	Smoking behaviour (cigarettes smoked per day)	CHRNA5	spatial	15	78908153	rs8043009	15	78908564	rs28681284	0.939883	0.994069
0	rs28681284	Bipolar disorder (MTAG)	CHRNA5	spatial	15	78907996	rs11418931	15	78908564	rs28681284	0.939883	0.994069
0	rs28681284	Bipolar disorder (MTAG)	CHRNA5	spatial	15	78903986	rs189218934	15	78908564	rs28681284	-0.934783	-0.994053
0	rs28681284	Bipolar disorder (MTAG)	CHRNA5	spatial	15	78910257	rs3825845	15	78908564	rs28681284	0.933792	0.982252
0	rs28681284	Bipolar disorder (MTAG)	CHRNA5	spatial	15	78909069	rs4887069	15	78908564	rs28681284	0.924747	0.994022
0	rs28681284	Bipolar disorder (MTAG)	CHRNA5	spatial	15	78910597	rs542137493	15	78908564	rs28681284	0.933792	0.982252
0	rs28681284	Bipolar disorder (MTAG)	CHRNA5	spatial	15	78907874	rs548367535	15	78908564	rs28681284	0.939883	0.994069
0	rs28681284	Bipolar disorder (MTAG)	CHRNA5	spatial	15	78907655	rs6495308	15	78908564	rs28681284	0.939883	0.994069
0	rs28681284	Bipolar disorder (MTAG)	CHRNA5	spatial	15	78912942	rs7170068	15	78908564	rs28681284	0.918535	0.95298
0	rs28681284	Bipolar disorder (MTAG)	CHRNA5	spatial	15	78907405	rs7177514	15	78908564	rs28681284	0.939883	0.994069
0	rs28681284	Bipolar disorder (MTAG)	CHRNA5	spatial	15	78907858	rs8042059	15	78908564	rs28681284	0.939883	0.994069
0	rs28681284	Bipolar disorder (MTAG)	CHRNA5	spatial	15	78908031	rs8042374	15	78908564	rs28681284	0.939883	0.994069
0	rs28681284	Bipolar disorder (MTAG)	CHRNA5	spatial	15	78908009	rs8042494	15	78908564	rs28681284	0.939883	0.994069
0	rs28681284	Bipolar disorder (MTAG)	CHRNA5	spatial	15	78908153	rs8043009	15	78908564	rs28681284	0.939883	0.994069
0	rs28681284	Schizophrenia (MTAG)	CHRNA5	spatial	15	78907996	rs11418931	15	78908564	rs28681284	0.939883	0.994069
0	rs28681284	Schizophrenia (MTAG)	CHRNA5	spatial	15	78903986	rs189218934	15	78908564	rs28681284	-0.934783	-0.994053
0	rs28681284	Schizophrenia (MTAG)	CHRNA5	spatial	15	78910257	rs3825845	15	78908564	rs28681284	0.933792	0.982252
0	rs28681284	Schizophrenia (MTAG)	CHRNA5	spatial	15	78909069	rs4887069	15	78908564	rs28681284	0.924747	0.994022
0	rs28681284	Schizophrenia (MTAG)	CHRNA5	spatial	15	78910597	rs542137493	15	78908564	rs28681284	0.933792	0.982252
0	rs28681284	Schizophrenia (MTAG)	CHRNA5	spatial	15	78907874	rs548367535	15	78908564	rs28681284	0.939883	0.994069
0	rs28681284	Schizophrenia (MTAG)	CHRNA5	spatial	15	78907655	rs6495308	15	78908564	rs28681284	0.939883	0.994069
0	rs28681284	Schizophrenia (MTAG)	CHRNA5	spatial	15	78912942	rs7170068	15	78908564	rs28681284	0.918535	0.95298
0	rs28681284	Schizophrenia (MTAG)	CHRNA5	spatial	15	78907405	rs7177514	15	78908564	rs28681284	0.939883	0.994069
0	rs28681284	Schizophrenia (MTAG)	CHRNA5	spatial	15	78907858	rs8042059	15	78908564	rs28681284	0.939883	0.994069
0	rs28681284	Schizophrenia (MTAG)	CHRNA5	spatial	15	78908031	rs8042374	15	78908564	rs28681284	0.939883	0.994069
0	rs28681284	Schizophrenia (MTAG)	CHRNA5	spatial	15	78908009	rs8042494	15	78908564	rs28681284	0.939883	0.994069
0	rs28681284	Schizophrenia (MTAG)	CHRNA5	spatial	15	78908153	rs8043009	15	78908564	rs28681284	0.939883	0.994069
0	rs28681284	Anorexia nervosa, attention-deficit/hyperactivity disorder, autism spectrum disorder, bipolar disorder, major depression, obsessive-compulsive disorder, schizophrenia, or Tourette syndrome (pleiotropy)	CHRNA5	spatial	15	78907996	rs11418931	15	78908564	rs28681284	0.939883	0.994069
0	rs28681284	Anorexia nervosa, attention-deficit/hyperactivity disorder, autism spectrum disorder, bipolar disorder, major depression, obsessive-compulsive disorder, schizophrenia, or Tourette syndrome (pleiotropy)	CHRNA5	spatial	15	78903986	rs189218934	15	78908564	rs28681284	-0.934783	-0.994053
0	rs28681284	Anorexia nervosa, attention-deficit/hyperactivity disorder, autism spectrum disorder, bipolar disorder, major depression, obsessive-compulsive disorder, schizophrenia, or Tourette syndrome (pleiotropy)	CHRNA5	spatial	15	78910257	rs3825845	15	78908564	rs28681284	0.933792	0.982252
0	rs28681284	Anorexia nervosa, attention-deficit/hyperactivity disorder, autism spectrum disorder, bipolar disorder, major depression, obsessive-compulsive disorder, schizophrenia, or Tourette syndrome (pleiotropy)	CHRNA5	spatial	15	78909069	rs4887069	15	78908564	rs28681284	0.924747	0.994022
0	rs28681284	Anorexia nervosa, attention-deficit/hyperactivity disorder, autism spectrum disorder, bipolar disorder, major depression, obsessive-compulsive disorder, schizophrenia, or Tourette syndrome (pleiotropy)	CHRNA5	spatial	15	78910597	rs542137493	15	78908564	rs28681284	0.933792	0.982252
0	rs28681284	Anorexia nervosa, attention-deficit/hyperactivity disorder, autism spectrum disorder, bipolar disorder, major depression, obsessive-compulsive disorder, schizophrenia, or Tourette syndrome (pleiotropy)	CHRNA5	spatial	15	78907874	rs548367535	15	78908564	rs28681284	0.939883	0.994069
0	rs28681284	Anorexia nervosa, attention-deficit/hyperactivity disorder, autism spectrum disorder, bipolar disorder, major depression, obsessive-compulsive disorder, schizophrenia, or Tourette syndrome (pleiotropy)	CHRNA5	spatial	15	78907655	rs6495308	15	78908564	rs28681284	0.939883	0.994069
0	rs28681284	Anorexia nervosa, attention-deficit/hyperactivity disorder, autism spectrum disorder, bipolar disorder, major depression, obsessive-compulsive disorder, schizophrenia, or Tourette syndrome (pleiotropy)	CHRNA5	spatial	15	78912942	rs7170068	15	78908564	rs28681284	0.918535	0.95298
0	rs28681284	Anorexia nervosa, attention-deficit/hyperactivity disorder, autism spectrum disorder, bipolar disorder, major depression, obsessive-compulsive disorder, schizophrenia, or Tourette syndrome (pleiotropy)	CHRNA5	spatial	15	78907405	rs7177514	15	78908564	rs28681284	0.939883	0.994069
0	rs28681284	Anorexia nervosa, attention-deficit/hyperactivity disorder, autism spectrum disorder, bipolar disorder, major depression, obsessive-compulsive disorder, schizophrenia, or Tourette syndrome (pleiotropy)	CHRNA5	spatial	15	78907858	rs8042059	15	78908564	rs28681284	0.939883	0.994069
0	rs28681284	Anorexia nervosa, attention-deficit/hyperactivity disorder, autism spectrum disorder, bipolar disorder, major depression, obsessive-compulsive disorder, schizophrenia, or Tourette syndrome (pleiotropy)	CHRNA5	spatial	15	78908031	rs8042374	15	78908564	rs28681284	0.939883	0.994069
0	rs28681284	Anorexia nervosa, attention-deficit/hyperactivity disorder, autism spectrum disorder, bipolar disorder, major depression, obsessive-compulsive disorder, schizophrenia, or Tourette syndrome (pleiotropy)	CHRNA5	spatial	15	78908009	rs8042494	15	78908564	rs28681284	0.939883	0.994069
0	rs28681284	Anorexia nervosa, attention-deficit/hyperactivity disorder, autism spectrum disorder, bipolar disorder, major depression, obsessive-compulsive disorder, schizophrenia, or Tourette syndrome (pleiotropy)	CHRNA5	spatial	15	78908153	rs8043009	15	78908564	rs28681284	0.939883	0.994069
0	rs11633534	Schizophrenia	RP11-182J1.18	spatial			rs11633534			rs11633534	1	1
0	rs11633534	Schizophrenia	RP11-182J1.18	spatial	15	85125837	rs12902052	15	85124641	rs11633534	1	1
0	rs11633534	Schizophrenia	RP11-182J1.18	spatial	15	85123515	rs2002375	15	85124641	rs11633534	1	1
0	rs11633534	Schizophrenia	RP11-182J1.18	spatial	15	85126046	rs34973912	15	85124641	rs11633534	1	1
0	rs3814881	Schizophrenia	TMEM219	spatial	16	30000329	rs11150579	16	30000900	rs3814881	1	1
0	rs3814881	Schizophrenia	TMEM219	spatial			rs3814881			rs3814881	1	1
0	rs3814881	Schizophrenia	TMEM219	spatial	16	30003075	rs9924686	16	30000900	rs3814881	1	1
0	rs4365348	Schizophrenia	DRC3	spatial	17	17911013	rs12150369	17	17912547	rs4365348	1	1
0	rs4365348	Schizophrenia	TOM1L2	spatial	17	17911013	rs12150369	17	17912547	rs4365348	1	1
0	rs4365348	Schizophrenia	DRC3	spatial			rs4365348			rs4365348	1	1
0	rs4365348	Schizophrenia	TOM1L2	spatial			rs4365348			rs4365348	1	1
0	rs4365348	Schizophrenia	DRC3	spatial	17	17913056	rs6502632	17	17912547	rs4365348	1	1
0	rs4365348	Schizophrenia	TOM1L2	spatial	17	17913056	rs6502632	17	17912547	rs4365348	1	1
0	rs4365348	Schizophrenia	DRC3	spatial	17	17913503	rs7212167	17	17912547	rs4365348	1	1
0	rs4365348	Schizophrenia	TOM1L2	spatial	17	17913503	rs7212167	17	17912547	rs4365348	1	1
0	rs4365348	Schizophrenia	TOM1L2	spatial	17	17909774	rs7219324	17	17912547	rs4365348	0.972638	1
0	rs4365348	Schizophrenia	DRC3	spatial	17	17915790	rs7223696	17	17912547	rs4365348	1	1
0	rs4365348	Schizophrenia	TOM1L2	spatial	17	17915790	rs7223696	17	17912547	rs4365348	1	1
0	rs4365348	Schizophrenia	DRC3	spatial	17	17912010	rs9897761	17	17912547	rs4365348	1	1
0	rs4365348	Schizophrenia	TOM1L2	spatial	17	17912010	rs9897761	17	17912547	rs4365348	1	1
0	rs832187	Schizophrenia	THOC7	spatial	3	63833386	rs34196118	3	63833049	rs832187	0.997935	1
0	rs832187	Schizophrenia	THOC7	spatial			rs832187			rs832187	1	1
0	rs832187	Schizophrenia (MTAG)	THOC7	spatial	3	63833386	rs34196118	3	63833049	rs832187	0.997935	1
0	rs832187	Schizophrenia (MTAG)	THOC7	spatial			rs832187			rs832187	1	1
0	rs832187	Cognitive ability, years of educational attainment or schizophrenia (pleiotropy)	THOC7	spatial	3	63833386	rs34196118	3	63833049	rs832187	0.997935	1
0	rs832187	Cognitive ability, years of educational attainment or schizophrenia (pleiotropy)	THOC7	spatial			rs832187			rs832187	1	1
0	rs7432375	Schizophrenia	PCCB	spatial	3	136290528	rs10935185	3	136288404	rs7432375	1	1
0	rs7432375	Schizophrenia	PCCB	spatial			rs7432375			rs7432375	1	1
0	rs7432375	Neuroticism	PCCB	spatial	3	136290528	rs10935185	3	136288404	rs7432375	1	1
0	rs7432375	Neuroticism	PCCB	spatial			rs7432375			rs7432375	1	1
0	rs7432375	Autism spectrum disorder or schizophrenia	PCCB	spatial	3	136290528	rs10935185	3	136288404	rs7432375	1	1
0	rs7432375	Autism spectrum disorder or schizophrenia	PCCB	spatial			rs7432375			rs7432375	1	1
0	rs7432375	Feeling nervous	PCCB	spatial	3	136290528	rs10935185	3	136288404	rs7432375	1	1
0	rs7432375	Feeling nervous	PCCB	spatial			rs7432375			rs7432375	1	1
0	rs7432375	Cognitive ability, years of educational attainment or schizophrenia (pleiotropy)	PCCB	spatial	3	136290528	rs10935185	3	136288404	rs7432375	1	1
0	rs7432375	Cognitive ability, years of educational attainment or schizophrenia (pleiotropy)	PCCB	spatial			rs7432375			rs7432375	1	1
0	rs2239547	Schizophrenia	ITIH4	spatial			rs2239547			rs2239547	1	1
0	rs2239547	Schizophrenia	RFT1	spatial			rs2239547			rs2239547	1	1
0	rs2239547	Schizophrenia	ITIH4	spatial	3	52853746	rs2276815	3	52855228	rs2239547	0.997648	1
0	rs2239547	Schizophrenia	RFT1	spatial	3	52853746	rs2276815	3	52855228	rs2239547	0.997648	1
0	rs2239547	Schizophrenia	ITIH4	spatial	3	52852896	rs35004449	3	52855228	rs2239547	0.997648	1
0	rs2239547	Schizophrenia	RFT1	spatial	3	52852896	rs35004449	3	52855228	rs2239547	0.997648	1
0	rs2239547	Schizophrenia	ITIH4	spatial	3	52852537	rs4687657	3	52855228	rs2239547	0.997648	1
0	rs2239547	Schizophrenia	RFT1	spatial	3	52852537	rs4687657	3	52855228	rs2239547	0.997648	1
0	rs2021722	Schizophrenia	TRIM26	spatial	6	30170969	rs1117487	6	30174130	rs2021722	1	1
0	rs2021722	Schizophrenia	TRIM26	spatial	6	30170905	rs1117488	6	30174130	rs2021722	1	1
0	rs2021722	Schizophrenia	TRIM26	spatial	6	30170509	rs1117490	6	30174130	rs2021722	1	1
0	rs2021722	Schizophrenia	TRIM26	spatial			rs2021722			rs2021722	1	1
0	rs2021722	Schizophrenia	TRIM26	spatial	6	30169474	rs2284166	6	30174130	rs2021722	1	1
0	rs2021722	Schizophrenia	TRIM26	spatial	6	30171416	rs2517608	6	30174130	rs2021722	0.993343	1
0	rs2021722	Schizophrenia	TRIM26	spatial	6	30170279	rs2517610	6	30174130	rs2021722	1	1
0	rs2021722	Schizophrenia	TRIM26	spatial	6	30169326	rs2517611	6	30174130	rs2021722	0.983333	1
0	rs2021722	Schizophrenia	TRIM26	spatial	6	30173329	rs2523713	6	30174130	rs2021722	0.993343	1
0	rs2021722	Schizophrenia	TRIM26	spatial	6	30171368	rs2523714	6	30174130	rs2021722	1	1
0	rs2021722	Schizophrenia	TRIM26	spatial	6	30170524	rs2523716	6	30174130	rs2021722	0.993343	1
0	rs2021722	Schizophrenia	TRIM26	spatial	6	30171826	rs2844776	6	30174130	rs2021722	1	1
0	rs2021722	Schizophrenia	TRIM26	spatial	6	30174632	rs885912	6	30174130	rs2021722	1	1
0	rs2021722	Schizophrenia	TRIM26	spatial	6	30172512	rs971570	6	30174130	rs2021722	0.993343	1
0	rs2021722	Autism spectrum disorder, attention deficit-hyperactivity disorder, bipolar disorder, major depressive disorder, and schizophrenia (combined)	TRIM26	spatial	6	30170969	rs1117487	6	30174130	rs2021722	1	1
0	rs2021722	Autism spectrum disorder, attention deficit-hyperactivity disorder, bipolar disorder, major depressive disorder, and schizophrenia (combined)	TRIM26	spatial	6	30170905	rs1117488	6	30174130	rs2021722	1	1
0	rs2021722	Autism spectrum disorder, attention deficit-hyperactivity disorder, bipolar disorder, major depressive disorder, and schizophrenia (combined)	TRIM26	spatial	6	30170509	rs1117490	6	30174130	rs2021722	1	1
0	rs2021722	Autism spectrum disorder, attention deficit-hyperactivity disorder, bipolar disorder, major depressive disorder, and schizophrenia (combined)	TRIM26	spatial			rs2021722			rs2021722	1	1
0	rs2021722	Autism spectrum disorder, attention deficit-hyperactivity disorder, bipolar disorder, major depressive disorder, and schizophrenia (combined)	TRIM26	spatial	6	30169474	rs2284166	6	30174130	rs2021722	1	1
0	rs2021722	Autism spectrum disorder, attention deficit-hyperactivity disorder, bipolar disorder, major depressive disorder, and schizophrenia (combined)	TRIM26	spatial	6	30171416	rs2517608	6	30174130	rs2021722	0.993343	1
0	rs2021722	Autism spectrum disorder, attention deficit-hyperactivity disorder, bipolar disorder, major depressive disorder, and schizophrenia (combined)	TRIM26	spatial	6	30170279	rs2517610	6	30174130	rs2021722	1	1
0	rs2021722	Autism spectrum disorder, attention deficit-hyperactivity disorder, bipolar disorder, major depressive disorder, and schizophrenia (combined)	TRIM26	spatial	6	30169326	rs2517611	6	30174130	rs2021722	0.983333	1
0	rs2021722	Autism spectrum disorder, attention deficit-hyperactivity disorder, bipolar disorder, major depressive disorder, and schizophrenia (combined)	TRIM26	spatial	6	30173329	rs2523713	6	30174130	rs2021722	0.993343	1
0	rs2021722	Autism spectrum disorder, attention deficit-hyperactivity disorder, bipolar disorder, major depressive disorder, and schizophrenia (combined)	TRIM26	spatial	6	30171368	rs2523714	6	30174130	rs2021722	1	1
0	rs2021722	Autism spectrum disorder, attention deficit-hyperactivity disorder, bipolar disorder, major depressive disorder, and schizophrenia (combined)	TRIM26	spatial	6	30170524	rs2523716	6	30174130	rs2021722	0.993343	1
0	rs2021722	Autism spectrum disorder, attention deficit-hyperactivity disorder, bipolar disorder, major depressive disorder, and schizophrenia (combined)	TRIM26	spatial	6	30171826	rs2844776	6	30174130	rs2021722	1	1
0	rs2021722	Autism spectrum disorder, attention deficit-hyperactivity disorder, bipolar disorder, major depressive disorder, and schizophrenia (combined)	TRIM26	spatial	6	30174632	rs885912	6	30174130	rs2021722	1	1
0	rs2021722	Autism spectrum disorder, attention deficit-hyperactivity disorder, bipolar disorder, major depressive disorder, and schizophrenia (combined)	TRIM26	spatial	6	30172512	rs971570	6	30174130	rs2021722	0.993343	1
0	rs2252865	Schizophrenia	RERE	spatial	1	8423509	rs10779702	1	8422675	rs2252865	0.997713	1
0	rs2252865	Schizophrenia	RERE	spatial	1	8421202	rs13596	1	8422675	rs2252865	0.995417	0.995417
0	rs2252865	Schizophrenia	RERE	spatial			rs2252865			rs2252865	1	1
0	rs2252865	Autism spectrum disorder, attention deficit-hyperactivity disorder, bipolar disorder, major depressive disorder, and schizophrenia (combined)	RERE	spatial	1	8423509	rs10779702	1	8422675	rs2252865	0.997713	1
0	rs2252865	Autism spectrum disorder, attention deficit-hyperactivity disorder, bipolar disorder, major depressive disorder, and schizophrenia (combined)	RERE	spatial	1	8421202	rs13596	1	8422675	rs2252865	0.995417	0.995417
0	rs2252865	Autism spectrum disorder, attention deficit-hyperactivity disorder, bipolar disorder, major depressive disorder, and schizophrenia (combined)	RERE	spatial			rs2252865			rs2252865	1	1
0	rs7085104	Schizophrenia	AS3MT	spatial	10	104625177	rs10786716	10	104628872	rs7085104	0.957758	1
0	rs7085104	Schizophrenia	AS3MT	spatial	10	104625236	rs10786717	10	104628872	rs7085104	1	1
0	rs7085104	Schizophrenia	AS3MT	spatial	10	104625885	rs11191424	10	104628872	rs7085104	1	1
0	rs7085104	Schizophrenia	AS3MT	spatial	10	104629464	rs3740400	10	104628872	rs7085104	0.957758	1
0	rs7085104	Schizophrenia	AS3MT	spatial	10	104629792	rs3832685	10	104628872	rs7085104	0.957758	1
0	rs7085104	Schizophrenia	AS3MT	spatial	10	104624071	rs4917985	10	104628872	rs7085104	0.957758	1
0	rs7085104	Schizophrenia	AS3MT	spatial	10	104624474	rs4919691	10	104628872	rs7085104	0.957758	1
0	rs7085104	Schizophrenia	AS3MT	spatial			rs7085104			rs7085104	1	1
0	rs7085104	Schizophrenia	AS3MT	spatial	10	104633113	rs7904113	10	104628872	rs7085104	0.957758	1
0	rs7085104	Schizophrenia (MTAG)	AS3MT	spatial	10	104625177	rs10786716	10	104628872	rs7085104	0.957758	1
0	rs7085104	Schizophrenia (MTAG)	AS3MT	spatial	10	104625236	rs10786717	10	104628872	rs7085104	1	1
0	rs7085104	Schizophrenia (MTAG)	AS3MT	spatial	10	104625885	rs11191424	10	104628872	rs7085104	1	1
0	rs7085104	Schizophrenia (MTAG)	AS3MT	spatial	10	104629464	rs3740400	10	104628872	rs7085104	0.957758	1
0	rs7085104	Schizophrenia (MTAG)	AS3MT	spatial	10	104629792	rs3832685	10	104628872	rs7085104	0.957758	1
0	rs7085104	Schizophrenia (MTAG)	AS3MT	spatial	10	104624071	rs4917985	10	104628872	rs7085104	0.957758	1
0	rs7085104	Schizophrenia (MTAG)	AS3MT	spatial	10	104624474	rs4919691	10	104628872	rs7085104	0.957758	1
0	rs7085104	Schizophrenia (MTAG)	AS3MT	spatial			rs7085104			rs7085104	1	1
0	rs7085104	Schizophrenia (MTAG)	AS3MT	spatial	10	104633113	rs7904113	10	104628872	rs7085104	0.957758	1
0	rs7085104	Anorexia nervosa, attention-deficit/hyperactivity disorder, autism spectrum disorder, bipolar disorder, major depression, obsessive-compulsive disorder, schizophrenia, or Tourette syndrome (pleiotropy)	AS3MT	spatial	10	104625177	rs10786716	10	104628872	rs7085104	0.957758	1
0	rs7085104	Anorexia nervosa, attention-deficit/hyperactivity disorder, autism spectrum disorder, bipolar disorder, major depression, obsessive-compulsive disorder, schizophrenia, or Tourette syndrome (pleiotropy)	AS3MT	spatial	10	104625236	rs10786717	10	104628872	rs7085104	1	1
0	rs7085104	Anorexia nervosa, attention-deficit/hyperactivity disorder, autism spectrum disorder, bipolar disorder, major depression, obsessive-compulsive disorder, schizophrenia, or Tourette syndrome (pleiotropy)	AS3MT	spatial	10	104625885	rs11191424	10	104628872	rs7085104	1	1
0	rs7085104	Anorexia nervosa, attention-deficit/hyperactivity disorder, autism spectrum disorder, bipolar disorder, major depression, obsessive-compulsive disorder, schizophrenia, or Tourette syndrome (pleiotropy)	AS3MT	spatial	10	104629464	rs3740400	10	104628872	rs7085104	0.957758	1
0	rs7085104	Anorexia nervosa, attention-deficit/hyperactivity disorder, autism spectrum disorder, bipolar disorder, major depression, obsessive-compulsive disorder, schizophrenia, or Tourette syndrome (pleiotropy)	AS3MT	spatial	10	104629792	rs3832685	10	104628872	rs7085104	0.957758	1
0	rs7085104	Anorexia nervosa, attention-deficit/hyperactivity disorder, autism spectrum disorder, bipolar disorder, major depression, obsessive-compulsive disorder, schizophrenia, or Tourette syndrome (pleiotropy)	AS3MT	spatial	10	104624071	rs4917985	10	104628872	rs7085104	0.957758	1
0	rs7085104	Anorexia nervosa, attention-deficit/hyperactivity disorder, autism spectrum disorder, bipolar disorder, major depression, obsessive-compulsive disorder, schizophrenia, or Tourette syndrome (pleiotropy)	AS3MT	spatial	10	104624474	rs4919691	10	104628872	rs7085104	0.957758	1
0	rs7085104	Anorexia nervosa, attention-deficit/hyperactivity disorder, autism spectrum disorder, bipolar disorder, major depression, obsessive-compulsive disorder, schizophrenia, or Tourette syndrome (pleiotropy)	AS3MT	spatial			rs7085104			rs7085104	1	1
0	rs7085104	Anorexia nervosa, attention-deficit/hyperactivity disorder, autism spectrum disorder, bipolar disorder, major depression, obsessive-compulsive disorder, schizophrenia, or Tourette syndrome (pleiotropy)	AS3MT	spatial	10	104633113	rs7904113	10	104628872	rs7085104	0.957758	1
0	rs7940866	Schizophrenia	SNX19	spatial	11	130820756	rs10894292	11	130817578	rs7940866	0.952909	0.987632
0	rs2905424	Schizophrenia	GATAD2A	spatial	19	19468709	rs13964	19	19473444	rs2905424	0.975083	0.981738
0	rs2905424	Schizophrenia	GATAD2A	spatial	19	19468733	rs15622	19	19473444	rs2905424	0.975083	0.981738
0	rs2905424	Schizophrenia	GATAD2A	spatial	19	19478394	rs2074088	19	19473444	rs2905424	0.975083	0.981738
0	rs2905424	Schizophrenia	GATAD2A	spatial	19	19471804	rs2905423	19	19473444	rs2905424	0.979691	0.990842
0	rs2905424	Schizophrenia	GATAD2A	spatial			rs2905424			rs2905424	1	1
0	rs2905424	Schizophrenia	GATAD2A	spatial	19	19475716	rs2905425	19	19473444	rs2905424	0.99319	0.995448
0	rs2905424	Schizophrenia	GATAD2A	spatial	19	19478021	rs2905426	19	19473444	rs2905424	0.964027	0.981602
0	rs2905424	Schizophrenia	GATAD2A	spatial	19	19478022	rs2905427	19	19473444	rs2905424	0.964027	0.981602
0	rs2905424	Schizophrenia	GATAD2A	spatial	19	19470909	rs2965197	19	19473444	rs2905424	0.975083	0.981738
0	rs2905424	Schizophrenia	GATAD2A	spatial	19	19473029	rs2965198	19	19473444	rs2905424	0.997728	1
0	rs2905424	Schizophrenia	GATAD2A	spatial	19	19475087	rs2965199	19	19473444	rs2905424	0.99319	0.995448
0	rs2905424	Schizophrenia	GATAD2A	spatial	19	19476364	rs2965200	19	19473444	rs2905424	0.961999	0.98614
0	rs2905424	Schizophrenia	GATAD2A	spatial	19	19471445	rs6511030	19	19473444	rs2905424	0.972855	0.981711
0	rs2905424	Schizophrenia	GATAD2A	spatial	19	19471682	rs6511032	19	19473444	rs2905424	0.979691	0.990842
0	rs2905424	Schizophrenia	GATAD2A	spatial	19	19476983	rs8101499	19	19473444	rs2905424	0.975083	0.981738
0	rs4687552	Schizophrenia	ITIH4	spatial	3	52837854	rs2710331	3	52838401	rs4687552	0.997919	1
0	rs4687552	Schizophrenia	TMEM110	spatial	3	52837854	rs2710331	3	52838401	rs4687552	0.997919	1
0	rs4687552	Schizophrenia	ITIH4	spatial			rs4687552			rs4687552	1	1
0	rs4687552	Schizophrenia	ITIH4	spatial	3	52835353	rs736408	3	52838401	rs4687552	0.962485	0.978728
0	rs4687552	Worry	ITIH4	spatial	3	52837854	rs2710331	3	52838401	rs4687552	0.997919	1
0	rs4687552	Worry	TMEM110	spatial	3	52837854	rs2710331	3	52838401	rs4687552	0.997919	1
0	rs4687552	Worry	ITIH4	spatial			rs4687552			rs4687552	1	1
0	rs4687552	Worry	ITIH4	spatial	3	52835353	rs736408	3	52838401	rs4687552	0.962485	0.978728
0	rs11532322	Schizophrenia	SBNO1	spatial	12	123735936	rs1609520	12	123731422	rs11532322	1	1
0	rs11995572	Schizophrenia	RP11-586K2.1	spatial	8	89589420	rs138131038	8	89592082	rs11995572	0.914059	0.987197
0	rs11995572	Schizophrenia	RP11-586K2.1	spatial	8	89590238	rs145849085	8	89592082	rs11995572	1	1
0	rs11995572	Schizophrenia	RP11-586K2.1	spatial	8	89590807	rs147560910	8	89592082	rs11995572	0.993802	1
0	rs11995572	Schizophrenia	RP11-586K2.1	spatial	8	89590444	rs201606451	8	89592082	rs11995572	0.993802	1
0	rs11995572	Schizophrenia	RP11-586K2.1	spatial	8	89588932	rs57236056	8	89592082	rs11995572	0.993802	1
0	rs11995572	Schizophrenia	RP11-586K2.1	spatial	8	89592543	rs57251672	8	89592082	rs11995572	0.921853	1
0	rs11995572	Schizophrenia	RP11-586K2.1	spatial	8	89592680	rs58163231	8	89592082	rs11995572	0.921853	1
0	rs11995572	Schizophrenia	RP11-586K2.1	spatial	8	89591137	rs71526951	8	89592082	rs11995572	0.993802	1
0	rs11995572	Schizophrenia	RP11-586K2.1	spatial	8	89587644	rs7814649	8	89592082	rs11995572	0.993802	1
0	rs11995572	Schizophrenia	RP11-586K2.1	spatial	8	89588625	rs7819570	8	89592082	rs11995572	0.993802	1
0	rs11995572	Schizophrenia	RP11-586K2.1	spatial	8	89588434	rs7820262	8	89592082	rs11995572	0.993802	1
0	rs11995572	Schizophrenia	RP11-586K2.1	spatial	8	89587765	rs7833613	8	89592082	rs11995572	0.993802	1
0	rs10786736	Schizophrenia	CNNM2	spatial			rs10786736			rs10786736	1	1
0	rs10786736	Schizophrenia	NT5C2	spatial			rs10786736			rs10786736	1	1
0	rs796364	Schizophrenia	AOX1	spatial	2	200715387	rs2949006	2	200716118	rs796364	0.989967	1
0	rs796364	Schizophrenia	FTCDNL1	spatial	2	200715387	rs2949006	2	200716118	rs796364	0.989967	1
0	rs796364	Schizophrenia	AOX1	spatial			rs796364			rs796364	1	1
0	rs796364	Schizophrenia	FTCDNL1	spatial			rs796364			rs796364	1	1
0	rs796364	Schizophrenia (MTAG)	AOX1	spatial	2	200715387	rs2949006	2	200716118	rs796364	0.989967	1
0	rs796364	Schizophrenia (MTAG)	FTCDNL1	spatial	2	200715387	rs2949006	2	200716118	rs796364	0.989967	1
0	rs796364	Schizophrenia (MTAG)	AOX1	spatial			rs796364			rs796364	1	1
0	rs796364	Schizophrenia (MTAG)	FTCDNL1	spatial			rs796364			rs796364	1	1
0	rs796364	Schizophrenia vs ADHD (ordinary least squares (OLS))	AOX1	spatial	2	200715387	rs2949006	2	200716118	rs796364	0.989967	1
0	rs796364	Schizophrenia vs ADHD (ordinary least squares (OLS))	FTCDNL1	spatial	2	200715387	rs2949006	2	200716118	rs796364	0.989967	1
0	rs796364	Schizophrenia vs ADHD (ordinary least squares (OLS))	AOX1	spatial			rs796364			rs796364	1	1
0	rs796364	Schizophrenia vs ADHD (ordinary least squares (OLS))	FTCDNL1	spatial			rs796364			rs796364	1	1
0	rs61882743	Schizophrenia	ATG13	spatial	11	46551917	rs10160701	11	46548753	rs61882743	0.989746	1
0	rs61882743	Schizophrenia (MTAG)	ATG13	spatial	11	46551917	rs10160701	11	46548753	rs61882743	0.989746	1
0	rs61882743	Anorexia nervosa, attention-deficit/hyperactivity disorder, autism spectrum disorder, bipolar disorder, major depression, obsessive-compulsive disorder, schizophrenia, or Tourette syndrome (pleiotropy)	ATG13	spatial	11	46551917	rs10160701	11	46548753	rs61882743	0.989746	1
0	rs11191424	Schizophrenia	AS3MT	spatial	10	104625177	rs10786716	10	104625885	rs11191424	0.957758	1
0	rs11191424	Schizophrenia	AS3MT	spatial	10	104625236	rs10786717	10	104625885	rs11191424	1	1
0	rs11191424	Schizophrenia	AS3MT	spatial			rs11191424			rs11191424	1	1
0	rs11191424	Schizophrenia	AS3MT	spatial	10	104621067	rs12241517	10	104625885	rs11191424	1	1
0	rs11191424	Schizophrenia	AS3MT	spatial	10	104629464	rs3740400	10	104625885	rs11191424	0.957758	1
0	rs11191424	Schizophrenia	AS3MT	spatial	10	104629792	rs3832685	10	104625885	rs11191424	0.957758	1
0	rs11191424	Schizophrenia	AS3MT	spatial	10	104624071	rs4917985	10	104625885	rs11191424	0.957758	1
0	rs11191424	Schizophrenia	AS3MT	spatial	10	104624474	rs4919691	10	104625885	rs11191424	0.957758	1
0	rs11191424	Schizophrenia	AS3MT	spatial	10	104628872	rs7085104	10	104625885	rs11191424	1	1
0	rs12129037	Schizophrenia	RPRD2	spatial			rs12129037			rs12129037	1	1
0	rs12129037	Schizophrenia	RPRD2	spatial	1	150496387	rs66464034	1	150492113	rs12129037	1	1
0	rs3825845	Schizophrenia	CHRNA5	spatial	15	78907996	rs11418931	15	78910257	rs3825845	0.994558	1
0	rs3825845	Schizophrenia	CHRNA5	spatial	15	78914229	rs13329271	15	78910257	rs3825845	0.978056	0.994388
0	rs3825845	Schizophrenia	CHRNA5	spatial			rs3825845			rs3825845	1	1
0	rs3825845	Schizophrenia	CHRNA5	spatial	15	78909069	rs4887069	15	78910257	rs3825845	0.978588	1
0	rs3825845	Schizophrenia	CHRNA5	spatial	15	78910597	rs542137493	15	78910257	rs3825845	1	1
0	rs3825845	Schizophrenia	CHRNA5	spatial	15	78907874	rs548367535	15	78910257	rs3825845	0.994558	1
0	rs3825845	Schizophrenia	CHRNA5	spatial	15	78907655	rs6495308	15	78910257	rs3825845	0.994558	1
0	rs3825845	Schizophrenia	CHRNA5	spatial	15	78912942	rs7170068	15	78910257	rs3825845	0.986315	1
0	rs3825845	Schizophrenia	CHRNA5	spatial	15	78907405	rs7177514	15	78910257	rs3825845	0.994558	1
0	rs3825845	Schizophrenia	CHRNA5	spatial	15	78907858	rs8042059	15	78910257	rs3825845	0.994558	1
0	rs3825845	Schizophrenia	CHRNA5	spatial	15	78908031	rs8042374	15	78910257	rs3825845	0.994558	1
0	rs3825845	Schizophrenia	CHRNA5	spatial	15	78908009	rs8042494	15	78910257	rs3825845	0.994558	1
0	rs3825845	Schizophrenia	CHRNA5	spatial	15	78908153	rs8043009	15	78910257	rs3825845	0.994558	1
0	rs3825845	Post bronchodilator FEV1/FVC ratio	CHRNA5	spatial	15	78907996	rs11418931	15	78910257	rs3825845	0.994558	1
0	rs3825845	Post bronchodilator FEV1/FVC ratio	CHRNA5	spatial	15	78914229	rs13329271	15	78910257	rs3825845	0.978056	0.994388
0	rs3825845	Post bronchodilator FEV1/FVC ratio	CHRNA5	spatial			rs3825845			rs3825845	1	1
0	rs3825845	Post bronchodilator FEV1/FVC ratio	CHRNA5	spatial	15	78909069	rs4887069	15	78910257	rs3825845	0.978588	1
0	rs3825845	Post bronchodilator FEV1/FVC ratio	CHRNA5	spatial	15	78910597	rs542137493	15	78910257	rs3825845	1	1
0	rs3825845	Post bronchodilator FEV1/FVC ratio	CHRNA5	spatial	15	78907874	rs548367535	15	78910257	rs3825845	0.994558	1
0	rs3825845	Post bronchodilator FEV1/FVC ratio	CHRNA5	spatial	15	78907655	rs6495308	15	78910257	rs3825845	0.994558	1
0	rs3825845	Post bronchodilator FEV1/FVC ratio	CHRNA5	spatial	15	78912942	rs7170068	15	78910257	rs3825845	0.986315	1
0	rs3825845	Post bronchodilator FEV1/FVC ratio	CHRNA5	spatial	15	78907405	rs7177514	15	78910257	rs3825845	0.994558	1
0	rs3825845	Post bronchodilator FEV1/FVC ratio	CHRNA5	spatial	15	78907858	rs8042059	15	78910257	rs3825845	0.994558	1
0	rs3825845	Post bronchodilator FEV1/FVC ratio	CHRNA5	spatial	15	78908031	rs8042374	15	78910257	rs3825845	0.994558	1
0	rs3825845	Post bronchodilator FEV1/FVC ratio	CHRNA5	spatial	15	78908009	rs8042494	15	78910257	rs3825845	0.994558	1
0	rs3825845	Post bronchodilator FEV1/FVC ratio	CHRNA5	spatial	15	78908153	rs8043009	15	78910257	rs3825845	0.994558	1
0	rs3825845	Post bronchodilator FEV1	CHRNA5	spatial	15	78907996	rs11418931	15	78910257	rs3825845	0.994558	1
0	rs3825845	Post bronchodilator FEV1	CHRNA5	spatial	15	78914229	rs13329271	15	78910257	rs3825845	0.978056	0.994388
0	rs3825845	Post bronchodilator FEV1	CHRNA5	spatial			rs3825845			rs3825845	1	1
0	rs3825845	Post bronchodilator FEV1	CHRNA5	spatial	15	78909069	rs4887069	15	78910257	rs3825845	0.978588	1
0	rs3825845	Post bronchodilator FEV1	CHRNA5	spatial	15	78910597	rs542137493	15	78910257	rs3825845	1	1
0	rs3825845	Post bronchodilator FEV1	CHRNA5	spatial	15	78907874	rs548367535	15	78910257	rs3825845	0.994558	1
0	rs3825845	Post bronchodilator FEV1	CHRNA5	spatial	15	78907655	rs6495308	15	78910257	rs3825845	0.994558	1
0	rs3825845	Post bronchodilator FEV1	CHRNA5	spatial	15	78912942	rs7170068	15	78910257	rs3825845	0.986315	1
0	rs3825845	Post bronchodilator FEV1	CHRNA5	spatial	15	78907405	rs7177514	15	78910257	rs3825845	0.994558	1
0	rs3825845	Post bronchodilator FEV1	CHRNA5	spatial	15	78907858	rs8042059	15	78910257	rs3825845	0.994558	1
0	rs3825845	Post bronchodilator FEV1	CHRNA5	spatial	15	78908031	rs8042374	15	78910257	rs3825845	0.994558	1
0	rs3825845	Post bronchodilator FEV1	CHRNA5	spatial	15	78908009	rs8042494	15	78910257	rs3825845	0.994558	1
0	rs3825845	Post bronchodilator FEV1	CHRNA5	spatial	15	78908153	rs8043009	15	78910257	rs3825845	0.994558	1
0	rs217331	Schizophrenia	SNAP91	spatial	6	84341802	rs217336	6	84344688	rs217331	1	1
0	rs7010876	Schizophrenia	RP11-586K2.1	spatial	8	89269491	rs1915017	8	89264750	rs7010876	0.919019	0.978587
0	rs7010876	Schizophrenia	RP11-586K2.1	spatial			rs7010876			rs7010876	1	1
0	rs2526882	Schizophrenia	PCNX1	spatial	14	71378187	rs2526876	14	71374701	rs2526882	0.991375	1
0	rs2526882	Schizophrenia	PCNX1	spatial	14	71377294	rs2526878	14	71374701	rs2526882	0.991375	1
0	rs2526882	Schizophrenia	PCNX1	spatial			rs2526882			rs2526882	1	1
0	rs2526882	Schizophrenia	PCNX1	spatial	14	71378060	rs58723984	14	71374701	rs2526882	0.991375	1
0	rs10894308	Schizophrenia	SNX19	spatial	11	130894130	rs7130938	11	130891894	rs10894308	0.956958	1
0	rs5891007	Schizophrenia	DDHD2	spatial	8	38025511	rs138824104	8	38021009	rs5891007	0.974591	0.99477
0	rs5891007	Schizophrenia	DDHD2	spatial	8	38025510	rs145151767	8	38021009	rs5891007	0.974591	0.99477
0	rs5891007	Schizophrenia	DDHD2	spatial	8	38020407	rs55736052	8	38021009	rs5891007	1	1
0	rs5891007	Schizophrenia	DDHD2	spatial	8	38021981	rs76873509	8	38021009	rs5891007	0.979715	1
0	rs12154597	Schizophrenia	DFNA5	spatial	7	24781079	rs11509139	7	24785881	rs12154597	0.99493	1
0	rs12154597	Schizophrenia	DFNA5	spatial			rs12154597			rs12154597	1	1
0	rs12154597	Schizophrenia	DFNA5	spatial	7	24787278	rs12665866	7	24785881	rs12154597	1	1
0	rs12154597	Schizophrenia	DFNA5	spatial	7	24781823	rs12665974	7	24785881	rs12154597	0.99493	1
0	rs12154597	Schizophrenia	DFNA5	spatial	7	24783980	rs71582854	7	24785881	rs12154597	1	1
0	rs12154597	Schizophrenia	DFNA5	spatial	7	24783692	rs75107726	7	24785881	rs12154597	1	1
0	rs12154597	Schizophrenia	DFNA5	spatial	7	24782760	rs75678193	7	24785881	rs12154597	1	1
0	rs12154597	Schizophrenia	DFNA5	spatial	7	24783655	rs77162489	7	24785881	rs12154597	1	1
0	rs12154597	Schizophrenia	DFNA5	spatial	7	24783744	rs79251484	7	24785881	rs12154597	1	1
0	rs12154597	Schizophrenia	DFNA5	spatial	7	24782780	rs79971637	7	24785881	rs12154597	1	1
0	rs502834	Schizophrenia	IGSF9B	spatial	11	133815791	rs11223635	11	133817332	rs502834	0.995975	1
0	rs502834	Schizophrenia	IGSF9B	spatial	11	133813625	rs329646	11	133817332	rs502834	1	1
0	rs502834	Schizophrenia	IGSF9B	spatial	11	133817054	rs500166	11	133817332	rs502834	0.978104	1
0	rs502834	Schizophrenia	IGSF9B	spatial			rs502834			rs502834	1	1
0	rs502834	Schizophrenia	IGSF9B	spatial	11	133819416	rs564123	11	133817332	rs502834	0.97394	0.995862
0	rs502834	Schizophrenia	IGSF9B	spatial	11	133817224	rs688500	11	133817332	rs502834	0.985881	0.987872
0	rs502834	Schizophrenia	IGSF9B	spatial	11	133817036	rs689380	11	133817332	rs502834	0.991969	1
0	rs502834	Schizophrenia	IGSF9B	spatial	11	133817008	rs91583	11	133817332	rs502834	0.984017	1
0	rs7191183	Schizophrenia	CLEC16A	spatial	16	9898449	rs2284237	16	9900056	rs7191183	0.953242	0.986012
0	rs7191183	Schizophrenia	CLEC16A	spatial	16	9896989	rs2299935	16	9900056	rs7191183	0.95539	0.986033
0	rs7191183	Schizophrenia	CLEC16A	spatial	16	9896936	rs7188905	16	9900056	rs7191183	0.95539	0.986033
0	rs7191183	Schizophrenia	CLEC16A	spatial	16	9896425	rs8053228	16	9900056	rs7191183	0.959709	0.986075
0	rs7191183	Schizophrenia	CLEC16A	spatial	16	9899300	rs9940856	16	9900056	rs7191183	0.957546	0.986054
0	rs7191183	Autism spectrum disorder or schizophrenia	CLEC16A	spatial	16	9898449	rs2284237	16	9900056	rs7191183	0.953242	0.986012
0	rs7191183	Autism spectrum disorder or schizophrenia	CLEC16A	spatial	16	9896989	rs2299935	16	9900056	rs7191183	0.95539	0.986033
0	rs7191183	Autism spectrum disorder or schizophrenia	CLEC16A	spatial	16	9896936	rs7188905	16	9900056	rs7191183	0.95539	0.986033
0	rs7191183	Autism spectrum disorder or schizophrenia	CLEC16A	spatial	16	9896425	rs8053228	16	9900056	rs7191183	0.959709	0.986075
0	rs7191183	Autism spectrum disorder or schizophrenia	CLEC16A	spatial	16	9899300	rs9940856	16	9900056	rs7191183	0.957546	0.986054
0	rs6990941	Schizophrenia	RP11-586K2.1	spatial	8	89646079	rs12334864	8	89644430	rs6990941	1	1
0	rs6990941	Schizophrenia	RP11-586K2.1	spatial	8	89645406	rs34554968	8	89644430	rs6990941	0.979818	1
0	rs6990941	Schizophrenia	RP11-586K2.1	spatial	8	89643798	rs6986246	8	89644430	rs6990941	1	1
0	rs6990941	Schizophrenia	RP11-586K2.1	spatial			rs6990941			rs6990941	1	1
0	rs7766356	Schizophrenia	ZSCAN23	spatial			rs7766356			rs7766356	1	1
0	rs12244388	Schizophrenia	AS3MT	spatial	10	104635343	rs12765337	10	104640051	rs12244388	0.980841	0.995653
0	rs12244388	Schizophrenia	AS3MT	spatial	10	104635594	rs12770034	10	104640051	rs12244388	0.980841	0.995653
0	rs12244388	Schizophrenia vs ADHD (ordinary least squares (OLS))	AS3MT	spatial	10	104635343	rs12765337	10	104640051	rs12244388	0.980841	0.995653
0	rs12244388	Schizophrenia vs ADHD (ordinary least squares (OLS))	AS3MT	spatial	10	104635594	rs12770034	10	104640051	rs12244388	0.980841	0.995653
0	rs10750450	Schizophrenia	SNX19	spatial			rs10750450			rs10750450	1	1
0	rs10750450	Schizophrenia	SNX19	spatial	11	130718629	rs10791097	11	130719060	rs10750450	1	1
0	rs10750450	Schizophrenia	SNX19	spatial	11	130718710	rs10791098	11	130719060	rs10750450	1	1
0	rs10750450	Schizophrenia	SNX19	spatial	11	130718812	rs10791099	11	130719060	rs10750450	0.998009	1
0	rs10750450	Schizophrenia	SNX19	spatial	11	130717152	rs10894268	11	130719060	rs10750450	0.942058	1
0	rs10750450	Schizophrenia	SNX19	spatial	11	130717439	rs1944142	11	130719060	rs10750450	0.942058	1
0	rs10750450	Schizophrenia	SNX19	spatial	11	130717255	rs4366492	11	130719060	rs10750450	1	1
0	rs10750450	Schizophrenia	SNX19	spatial	11	130717915	rs6590512	11	130719060	rs10750450	0.942058	1
0	rs10750450	Schizophrenia	SNX19	spatial	11	130719074	rs67215852	11	130719060	rs10750450	1	1
0	rs8043009	Schizophrenia	CHRNA5	spatial	15	78907996	rs11418931	15	78908153	rs8043009	1	1
0	rs8043009	Schizophrenia	CHRNA5	spatial	15	78903986	rs189218934	15	78908153	rs8043009	-0.994589	-1
0	rs8043009	Schizophrenia	CHRNA5	spatial	15	78910257	rs3825845	15	78908153	rs8043009	0.994558	1
0	rs8043009	Schizophrenia	CHRNA5	spatial	15	78909069	rs4887069	15	78908153	rs8043009	0.983943	1
0	rs8043009	Schizophrenia	CHRNA5	spatial	15	78910597	rs542137493	15	78908153	rs8043009	0.994558	1
0	rs8043009	Schizophrenia	CHRNA5	spatial	15	78907874	rs548367535	15	78908153	rs8043009	1	1
0	rs8043009	Schizophrenia	CHRNA5	spatial	15	78907655	rs6495308	15	78908153	rs8043009	1	1
0	rs8043009	Schizophrenia	CHRNA5	spatial	15	78912942	rs7170068	15	78908153	rs8043009	0.980947	1
0	rs8043009	Schizophrenia	CHRNA5	spatial	15	78907405	rs7177514	15	78908153	rs8043009	1	1
0	rs8043009	Schizophrenia	CHRNA5	spatial	15	78907858	rs8042059	15	78908153	rs8043009	1	1
0	rs8043009	Schizophrenia	CHRNA5	spatial	15	78908031	rs8042374	15	78908153	rs8043009	1	1
0	rs8043009	Schizophrenia	CHRNA5	spatial	15	78908009	rs8042494	15	78908153	rs8043009	1	1
0	rs8043009	Schizophrenia	CHRNA5	spatial			rs8043009			rs8043009	1	1
0	rs8043009	Post bronchodilator FEV1/FVC ratio	CHRNA5	spatial	15	78907996	rs11418931	15	78908153	rs8043009	1	1
0	rs8043009	Post bronchodilator FEV1/FVC ratio	CHRNA5	spatial	15	78903986	rs189218934	15	78908153	rs8043009	-0.994589	-1
0	rs8043009	Post bronchodilator FEV1/FVC ratio	CHRNA5	spatial	15	78910257	rs3825845	15	78908153	rs8043009	0.994558	1
0	rs8043009	Post bronchodilator FEV1/FVC ratio	CHRNA5	spatial	15	78909069	rs4887069	15	78908153	rs8043009	0.983943	1
0	rs8043009	Post bronchodilator FEV1/FVC ratio	CHRNA5	spatial	15	78910597	rs542137493	15	78908153	rs8043009	0.994558	1
0	rs8043009	Post bronchodilator FEV1/FVC ratio	CHRNA5	spatial	15	78907874	rs548367535	15	78908153	rs8043009	1	1
0	rs8043009	Post bronchodilator FEV1/FVC ratio	CHRNA5	spatial	15	78907655	rs6495308	15	78908153	rs8043009	1	1
0	rs8043009	Post bronchodilator FEV1/FVC ratio	CHRNA5	spatial	15	78912942	rs7170068	15	78908153	rs8043009	0.980947	1
0	rs8043009	Post bronchodilator FEV1/FVC ratio	CHRNA5	spatial	15	78907405	rs7177514	15	78908153	rs8043009	1	1
0	rs8043009	Post bronchodilator FEV1/FVC ratio	CHRNA5	spatial	15	78907858	rs8042059	15	78908153	rs8043009	1	1
0	rs8043009	Post bronchodilator FEV1/FVC ratio	CHRNA5	spatial	15	78908031	rs8042374	15	78908153	rs8043009	1	1
0	rs8043009	Post bronchodilator FEV1/FVC ratio	CHRNA5	spatial	15	78908009	rs8042494	15	78908153	rs8043009	1	1
0	rs8043009	Post bronchodilator FEV1/FVC ratio	CHRNA5	spatial			rs8043009			rs8043009	1	1
0	rs8043009	Post bronchodilator FEV1	CHRNA5	spatial	15	78907996	rs11418931	15	78908153	rs8043009	1	1
0	rs8043009	Post bronchodilator FEV1	CHRNA5	spatial	15	78903986	rs189218934	15	78908153	rs8043009	-0.994589	-1
0	rs8043009	Post bronchodilator FEV1	CHRNA5	spatial	15	78910257	rs3825845	15	78908153	rs8043009	0.994558	1
0	rs8043009	Post bronchodilator FEV1	CHRNA5	spatial	15	78909069	rs4887069	15	78908153	rs8043009	0.983943	1
0	rs8043009	Post bronchodilator FEV1	CHRNA5	spatial	15	78910597	rs542137493	15	78908153	rs8043009	0.994558	1
0	rs8043009	Post bronchodilator FEV1	CHRNA5	spatial	15	78907874	rs548367535	15	78908153	rs8043009	1	1
0	rs8043009	Post bronchodilator FEV1	CHRNA5	spatial	15	78907655	rs6495308	15	78908153	rs8043009	1	1
0	rs8043009	Post bronchodilator FEV1	CHRNA5	spatial	15	78912942	rs7170068	15	78908153	rs8043009	0.980947	1
0	rs8043009	Post bronchodilator FEV1	CHRNA5	spatial	15	78907405	rs7177514	15	78908153	rs8043009	1	1
0	rs8043009	Post bronchodilator FEV1	CHRNA5	spatial	15	78907858	rs8042059	15	78908153	rs8043009	1	1
0	rs8043009	Post bronchodilator FEV1	CHRNA5	spatial	15	78908031	rs8042374	15	78908153	rs8043009	1	1
0	rs8043009	Post bronchodilator FEV1	CHRNA5	spatial	15	78908009	rs8042494	15	78908153	rs8043009	1	1
0	rs8043009	Post bronchodilator FEV1	CHRNA5	spatial			rs8043009			rs8043009	1	1
0	rs926231	Schizophrenia	CACNA1I	spatial	22	40009335	rs1008677	22	40006985	rs926231	0.989591	1
0	rs926231	Schizophrenia	CACNA1I	spatial	22	40011272	rs3788568	22	40006985	rs926231	0.989591	1
0	rs926231	Schizophrenia	CACNA1I	spatial	22	40010635	rs5757748	22	40006985	rs926231	0.989591	1
0	rs11693528	Schizophrenia	DOCK10	spatial			rs11693528			rs11693528	1	1
0	rs11693528	Schizophrenia	FTCDNL1	spatial			rs11693528			rs11693528	1	1
0	rs11693528	Schizophrenia	DOCK10	spatial	2	200734367	rs769952	2	200736506	rs11693528	-1	-1
0	rs11693528	Schizophrenia	FTCDNL1	spatial	2	200734367	rs769952	2	200736506	rs11693528	-1	-1
0	rs11693528	Anorexia nervosa, attention-deficit/hyperactivity disorder, autism spectrum disorder, bipolar disorder, major depression, obsessive-compulsive disorder, schizophrenia, or Tourette syndrome (pleiotropy)	DOCK10	spatial			rs11693528			rs11693528	1	1
0	rs11693528	Anorexia nervosa, attention-deficit/hyperactivity disorder, autism spectrum disorder, bipolar disorder, major depression, obsessive-compulsive disorder, schizophrenia, or Tourette syndrome (pleiotropy)	FTCDNL1	spatial			rs11693528			rs11693528	1	1
0	rs11693528	Anorexia nervosa, attention-deficit/hyperactivity disorder, autism spectrum disorder, bipolar disorder, major depression, obsessive-compulsive disorder, schizophrenia, or Tourette syndrome (pleiotropy)	DOCK10	spatial	2	200734367	rs769952	2	200736506	rs11693528	-1	-1
0	rs11693528	Anorexia nervosa, attention-deficit/hyperactivity disorder, autism spectrum disorder, bipolar disorder, major depression, obsessive-compulsive disorder, schizophrenia, or Tourette syndrome (pleiotropy)	FTCDNL1	spatial	2	200734367	rs769952	2	200736506	rs11693528	-1	-1
0	rs2565164	Schizophrenia	SF3B1	spatial	2	198340780	rs111744017	2	198337519	rs2565164	0.997498	1
0	rs2103655	Schizophrenia	ZHX3	spatial	20	37422828	rs4456761	20	37425957	rs2103655	0.915566	0.971137
0	rs2103655	Schizophrenia (MTAG)	ZHX3	spatial	20	37422828	rs4456761	20	37425957	rs2103655	0.915566	0.971137
0	rs2103655	Anorexia nervosa, attention-deficit/hyperactivity disorder, autism spectrum disorder, bipolar disorder, major depression, obsessive-compulsive disorder, schizophrenia, or Tourette syndrome (pleiotropy)	ZHX3	spatial	20	37422828	rs4456761	20	37425957	rs2103655	0.915566	0.971137
0	rs3617	Schizophrenia	ITIH4	spatial			rs3617			rs3617	1	1
0	rs3617	Schizophrenia	ITIH4	spatial	3	52837792	rs4481150	3	52833804	rs3617	0.962779	0.995885
0	rs3617	Autism spectrum disorder or schizophrenia	ITIH4	spatial			rs3617			rs3617	1	1
0	rs3617	Autism spectrum disorder or schizophrenia	ITIH4	spatial	3	52837792	rs4481150	3	52833804	rs3617	0.962779	0.995885
0	rs11658257	Schizophrenia	TOM1L2	spatial	17	17952438	rs11652894	17	17956458	rs11658257	0.907109	1
0	rs11658257	Schizophrenia	TOM1L2	spatial	17	17953547	rs2955350	17	17956458	rs11658257	1	1
0	rs11658257	Schizophrenia	TOM1L2	spatial	17	17952867	rs4925135	17	17956458	rs11658257	1	1
0	rs11658257	Schizophrenia	TOM1L2	spatial	17	17953001	rs4925136	17	17956458	rs11658257	0.997884	1
0	rs11658257	Schizophrenia	TOM1L2	spatial	17	17952446	rs8070731	17	17956458	rs11658257	1	1
0	rs11658257	Anorexia nervosa, attention-deficit/hyperactivity disorder, autism spectrum disorder, bipolar disorder, major depression, obsessive-compulsive disorder, schizophrenia, or Tourette syndrome (pleiotropy)	TOM1L2	spatial	17	17952438	rs11652894	17	17956458	rs11658257	0.907109	1
0	rs11658257	Anorexia nervosa, attention-deficit/hyperactivity disorder, autism spectrum disorder, bipolar disorder, major depression, obsessive-compulsive disorder, schizophrenia, or Tourette syndrome (pleiotropy)	TOM1L2	spatial	17	17953547	rs2955350	17	17956458	rs11658257	1	1
0	rs11658257	Anorexia nervosa, attention-deficit/hyperactivity disorder, autism spectrum disorder, bipolar disorder, major depression, obsessive-compulsive disorder, schizophrenia, or Tourette syndrome (pleiotropy)	TOM1L2	spatial	17	17952867	rs4925135	17	17956458	rs11658257	1	1
0	rs11658257	Anorexia nervosa, attention-deficit/hyperactivity disorder, autism spectrum disorder, bipolar disorder, major depression, obsessive-compulsive disorder, schizophrenia, or Tourette syndrome (pleiotropy)	TOM1L2	spatial	17	17953001	rs4925136	17	17956458	rs11658257	0.997884	1
0	rs11658257	Anorexia nervosa, attention-deficit/hyperactivity disorder, autism spectrum disorder, bipolar disorder, major depression, obsessive-compulsive disorder, schizophrenia, or Tourette syndrome (pleiotropy)	TOM1L2	spatial	17	17952446	rs8070731	17	17956458	rs11658257	1	1
0	rs42945	Schizophrenia	NDRG4	spatial	16	58541396	rs147262699	16	58545425	rs42945	0.908128	0.93778
0	rs42945	Schizophrenia	NDRG4	spatial	16	58544294	rs246192	16	58545425	rs42945	0.933573	0.939229
0	rs7216638	Schizophrenia	DPH1	spatial	17	2159981	rs12450354	17	2156452	rs7216638	-0.995705	-0.995705
0	rs7216638	Schizophrenia	DPH1	spatial	17	2160213	rs12453323	17	2156452	rs7216638	-0.995705	-0.995705
0	rs7216638	Schizophrenia	DPH1	spatial	17	2160853	rs12938295	17	2156452	rs7216638	-0.993556	-0.995693
0	rs7216638	Schizophrenia	DPH1	spatial	17	2157773	rs12943566	17	2156452	rs7216638	-0.987122	-0.995658
0	rs7216638	Schizophrenia	DPH1	spatial	17	2156909	rs12950555	17	2156452	rs7216638	-0.995705	-0.995705
0	rs7216638	Schizophrenia	DPH1	spatial	17	2155429	rs216221	17	2156452	rs7216638	-0.995705	-0.995705
0	rs7216638	Schizophrenia	DPH1	spatial	17	2155947	rs216223	17	2156452	rs7216638	-0.995705	-0.995705
0	rs7216638	Schizophrenia	DPH1	spatial	17	2160580	rs35691028	17	2156452	rs7216638	-0.993556	-0.995693
0	rs7216638	Schizophrenia	DPH1	spatial	17	2160081	rs67992834	17	2156452	rs7216638	-0.989265	-0.99567
0	rs7216638	Schizophrenia	DPH1	spatial	17	2160244	rs72200750	17	2156452	rs7216638	-0.993556	-0.995693
0	rs7216638	Schizophrenia	DPH1	spatial	17	2157924	rs7406247	17	2156452	rs7216638	-0.995705	-0.995705
0	rs7216638	Schizophrenia	DPH1	spatial	17	2155342	rs8082546	17	2156452	rs7216638	0.993556	0.995693
0	rs7216638	Schizophrenia	DPH1	spatial	17	2156916	rs9899193	17	2156452	rs7216638	-0.995705	-0.995705
0	rs34269918	Schizophrenia	RERE	spatial	1	8423509	rs10779702	1	8424983	rs34269918	0.997717	1
0	rs34269918	Schizophrenia	RERE	spatial	1	8421202	rs13596	1	8424983	rs34269918	0.99086	0.995404
0	rs34269918	Schizophrenia	RERE	spatial	1	8422675	rs2252865	1	8424983	rs34269918	0.995435	1
0	rs10083370	Schizophrenia	PPP1R13B	spatial	14	104314182	rs10083367	14	104314181	rs10083370	1	1
0	rs10083370	Schizophrenia	TDRD9	spatial	14	104314182	rs10083367	14	104314181	rs10083370	1	1
0	rs10083370	Schizophrenia	PPP1R13B	spatial			rs10083370			rs10083370	1	1
0	rs10083370	Schizophrenia	TDRD9	spatial			rs10083370			rs10083370	1	1
0	rs10083370	Schizophrenia	TDRD9	spatial	14	104317044	rs10873539	14	104314181	rs10083370	1	1
0	rs10083370	Schizophrenia	TDRD9	spatial	14	104316732	rs11160767	14	104314181	rs10083370	1	1
0	rs10083370	Schizophrenia	PPP1R13B	spatial	14	104311464	rs1187416	14	104314181	rs10083370	-0.997899	-1
0	rs10083370	Schizophrenia	TDRD9	spatial	14	104311464	rs1187416	14	104314181	rs10083370	-0.997899	-1
0	rs10083370	Schizophrenia	TDRD9	spatial	14	104316032	rs12434686	14	104314181	rs10083370	0.995797	1
0	rs10083370	Schizophrenia	PPP1R13B	spatial	14	104318786	rs12892186	14	104314181	rs10083370	-0.98533	-1
0	rs10083370	Schizophrenia	TDRD9	spatial	14	104318786	rs12892186	14	104314181	rs10083370	-0.98533	-1
0	rs10083370	Schizophrenia	TDRD9	spatial	14	104316618	rs28612442	14	104314181	rs10083370	1	1
0	rs10083370	Schizophrenia	TDRD9	spatial	14	104316485	rs28698555	14	104314181	rs10083370	1	1
0	rs10083370	Schizophrenia	TDRD9	spatial	14	104316054	rs7141473	14	104314181	rs10083370	0.995797	1
0	rs11646127	Schizophrenia	TMEM219	spatial	16	29965495	rs11150576	16	29966276	rs11646127	1	1
0	rs11646127	Schizophrenia	TMEM219	spatial			rs11646127			rs11646127	1	1
0	rs11646127	Schizophrenia	TMEM219	spatial	16	29964356	rs12918652	16	29966276	rs11646127	1	1
0	rs11646127	Schizophrenia	TMEM219	spatial	16	29967433	rs4788196	16	29966276	rs11646127	1	1
0	rs11646127	Schizophrenia	TMEM219	spatial	16	29970833	rs4788197	16	29966276	rs11646127	0.989939	0.991933
0	rs11646127	Schizophrenia	TMEM219	spatial	16	29970834	rs4788198	16	29966276	rs11646127	0.989939	0.991933
0	rs11646127	Schizophrenia	TMEM219	spatial	16	29971264	rs4788200	16	29966276	rs11646127	1	1
0	rs11646127	Schizophrenia	TMEM219	spatial	16	29962351	rs7190185	16	29966276	rs11646127	1	1
0	rs11646127	Schizophrenia	TMEM219	spatial	16	29962801	rs7193532	16	29966276	rs11646127	1	1
0	rs11646127	Schizophrenia	TMEM219	spatial	16	29968014	rs7204797	16	29966276	rs11646127	1	1
0	rs17514846	Schizophrenia	RCCD1	spatial	15	91419431	rs11372849	15	91416549	rs17514846	0.954306	0.975502
0	rs17514846	Schizophrenia	IGF1R	spatial			rs17514846			rs17514846	1	1
0	rs17514846	Schizophrenia	RCCD1	spatial			rs17514846			rs17514846	1	1
0	rs17514846	Mean arterial pressure	RCCD1	spatial	15	91419431	rs11372849	15	91416549	rs17514846	0.954306	0.975502
0	rs17514846	Mean arterial pressure	IGF1R	spatial			rs17514846			rs17514846	1	1
0	rs17514846	Mean arterial pressure	RCCD1	spatial			rs17514846			rs17514846	1	1
0	rs17514846	Hypertension	RCCD1	spatial	15	91419431	rs11372849	15	91416549	rs17514846	0.954306	0.975502
0	rs17514846	Hypertension	IGF1R	spatial			rs17514846			rs17514846	1	1
0	rs17514846	Hypertension	RCCD1	spatial			rs17514846			rs17514846	1	1
0	rs3743078	Schizophrenia	CHRNA5	spatial			rs3743078			rs3743078	1	1
0	rs3743078	Schizophrenia	CHRNA5	spatial	15	78892660	rs7359276	15	78894758	rs3743078	1	1
0	rs3743078	Schizophrenia	CHRNA5	spatial	15	78896546	rs938682	15	78894758	rs3743078	0.994619	1
0	rs3743078	Post bronchodilator FEV1	CHRNA5	spatial			rs3743078			rs3743078	1	1
0	rs3743078	Post bronchodilator FEV1	CHRNA5	spatial	15	78892660	rs7359276	15	78894758	rs3743078	1	1
0	rs3743078	Post bronchodilator FEV1	CHRNA5	spatial	15	78896546	rs938682	15	78894758	rs3743078	0.994619	1
0	rs3743078	Schizophrenia (MTAG)	CHRNA5	spatial			rs3743078			rs3743078	1	1
0	rs3743078	Schizophrenia (MTAG)	CHRNA5	spatial	15	78892660	rs7359276	15	78894758	rs3743078	1	1
0	rs3743078	Schizophrenia (MTAG)	CHRNA5	spatial	15	78896546	rs938682	15	78894758	rs3743078	0.994619	1
0	rs4925114	Schizophrenia	DRG2	spatial	17	17709135	rs11652881	17	17711269	rs4925114	0.959452	0.991508
0	rs4925114	Schizophrenia	DRG2	spatial	17	17708128	rs11654081	17	17711269	rs4925114	0.97946	0.991651
0	rs4925114	Schizophrenia	DRG2	spatial	17	17708845	rs12453837	17	17711269	rs4925114	0.964991	0.974994
0	rs4925114	Schizophrenia	TOM1L2	spatial	17	17706331	rs12946913	17	17711269	rs4925114	0.958843	0.970777
0	rs4925114	Schizophrenia	DRG2	spatial	17	17708528	rs2350976	17	17711269	rs4925114	0.96341	0.991537
0	rs4925114	Schizophrenia	DRG2	spatial			rs4925114			rs4925114	1	1
0	rs4925114	Schizophrenia vs ADHD (ordinary least squares (OLS))	DRG2	spatial	17	17709135	rs11652881	17	17711269	rs4925114	0.959452	0.991508
0	rs4925114	Schizophrenia vs ADHD (ordinary least squares (OLS))	DRG2	spatial	17	17708128	rs11654081	17	17711269	rs4925114	0.97946	0.991651
0	rs4925114	Schizophrenia vs ADHD (ordinary least squares (OLS))	DRG2	spatial	17	17708845	rs12453837	17	17711269	rs4925114	0.964991	0.974994
0	rs4925114	Schizophrenia vs ADHD (ordinary least squares (OLS))	TOM1L2	spatial	17	17706331	rs12946913	17	17711269	rs4925114	0.958843	0.970777
0	rs4925114	Schizophrenia vs ADHD (ordinary least squares (OLS))	DRG2	spatial	17	17708528	rs2350976	17	17711269	rs4925114	0.96341	0.991537
0	rs4925114	Schizophrenia vs ADHD (ordinary least squares (OLS))	DRG2	spatial			rs4925114			rs4925114	1	1
0	rs2905432	Schizophrenia	GATAD2A	spatial	19	19479935	rs2315279	19	19484294	rs2905432	0.986583	1
0	rs2905432	Schizophrenia	GATAD2A	spatial	19	19480098	rs2315281	19	19484294	rs2905432	0.986583	1
0	rs2905432	Schizophrenia	GATAD2A	spatial	19	19480574	rs2315283	19	19484294	rs2905432	0.986583	1
0	rs2905432	Schizophrenia	GATAD2A	spatial	19	19480520	rs2872878	19	19484294	rs2905432	0.98208	0.995436
0	rs2905432	Schizophrenia	GATAD2A	spatial	19	19482607	rs2905430	19	19484294	rs2905432	0.988815	1
0	rs2905432	Schizophrenia	GATAD2A	spatial	19	19482881	rs2905431	19	19484294	rs2905432	0.988815	1
0	rs2905432	Schizophrenia	GATAD2A	spatial			rs2905432			rs2905432	1	1
0	rs2905432	Schizophrenia	GATAD2A	spatial	19	19481605	rs2965175	19	19484294	rs2905432	0.986583	1
0	rs2905432	Schizophrenia	GATAD2A	spatial	19	19481378	rs34538000	19	19484294	rs2905432	0.986583	1
0	rs2905432	Schizophrenia	GATAD2A	spatial	19	19487101	rs35418933	19	19484294	rs2905432	0.988815	1
0	rs2905432	Schizophrenia vs anorexia nervosa (ordinary least squares (OLS))	GATAD2A	spatial	19	19479935	rs2315279	19	19484294	rs2905432	0.986583	1
0	rs2905432	Schizophrenia vs anorexia nervosa (ordinary least squares (OLS))	GATAD2A	spatial	19	19480098	rs2315281	19	19484294	rs2905432	0.986583	1
0	rs2905432	Schizophrenia vs anorexia nervosa (ordinary least squares (OLS))	GATAD2A	spatial	19	19480574	rs2315283	19	19484294	rs2905432	0.986583	1
0	rs2905432	Schizophrenia vs anorexia nervosa (ordinary least squares (OLS))	GATAD2A	spatial	19	19480520	rs2872878	19	19484294	rs2905432	0.98208	0.995436
0	rs2905432	Schizophrenia vs anorexia nervosa (ordinary least squares (OLS))	GATAD2A	spatial	19	19482607	rs2905430	19	19484294	rs2905432	0.988815	1
0	rs2905432	Schizophrenia vs anorexia nervosa (ordinary least squares (OLS))	GATAD2A	spatial	19	19482881	rs2905431	19	19484294	rs2905432	0.988815	1
0	rs2905432	Schizophrenia vs anorexia nervosa (ordinary least squares (OLS))	GATAD2A	spatial			rs2905432			rs2905432	1	1
0	rs2905432	Schizophrenia vs anorexia nervosa (ordinary least squares (OLS))	GATAD2A	spatial	19	19481605	rs2965175	19	19484294	rs2905432	0.986583	1
0	rs2905432	Schizophrenia vs anorexia nervosa (ordinary least squares (OLS))	GATAD2A	spatial	19	19481378	rs34538000	19	19484294	rs2905432	0.986583	1
0	rs2905432	Schizophrenia vs anorexia nervosa (ordinary least squares (OLS))	GATAD2A	spatial	19	19487101	rs35418933	19	19484294	rs2905432	0.988815	1
0	rs35774874	Schizophrenia	SNX19	spatial	11	130806423	rs7131121	11	130811355	rs35774874	0.921322	0.995693
0	rs35774874	Bipolar disorder (MTAG)	SNX19	spatial	11	130806423	rs7131121	11	130811355	rs35774874	0.921322	0.995693
0	rs35774874	Anorexia nervosa, attention-deficit/hyperactivity disorder, autism spectrum disorder, bipolar disorder, major depression, obsessive-compulsive disorder, schizophrenia, or Tourette syndrome (pleiotropy)	SNX19	spatial	11	130806423	rs7131121	11	130811355	rs35774874	0.921322	0.995693
0	rs1473594	Schizophrenia	SNTG1	spatial	8	60691525	rs10808700	8	60696525	rs1473594	0.993797	1
0	rs1473594	Schizophrenia	SNTG1	spatial	8	60691629	rs12680695	8	60696525	rs1473594	0.934558	1
0	rs1473594	Schizophrenia	SNTG1	spatial	8	60691716	rs12680715	8	60696525	rs1473594	0.995858	1
0	rs1473594	Schizophrenia	SNTG1	spatial	8	60692727	rs6471812	8	60696525	rs1473594	1	1
0	rs1473594	Schizophrenia	SNTG1	spatial	8	60694591	rs867742	8	60696525	rs1473594	0.915842	1
0	rs1473594	Schizophrenia	SNTG1	spatial	8	60694646	rs867743	8	60696525	rs1473594	1	1
0	rs1473594	Schizophrenia vs ADHD (ordinary least squares (OLS))	SNTG1	spatial	8	60691525	rs10808700	8	60696525	rs1473594	0.993797	1
0	rs1473594	Schizophrenia vs ADHD (ordinary least squares (OLS))	SNTG1	spatial	8	60691629	rs12680695	8	60696525	rs1473594	0.934558	1
0	rs1473594	Schizophrenia vs ADHD (ordinary least squares (OLS))	SNTG1	spatial	8	60691716	rs12680715	8	60696525	rs1473594	0.995858	1
0	rs1473594	Schizophrenia vs ADHD (ordinary least squares (OLS))	SNTG1	spatial	8	60692727	rs6471812	8	60696525	rs1473594	1	1
0	rs1473594	Schizophrenia vs ADHD (ordinary least squares (OLS))	SNTG1	spatial	8	60694591	rs867742	8	60696525	rs1473594	0.915842	1
0	rs1473594	Schizophrenia vs ADHD (ordinary least squares (OLS))	SNTG1	spatial	8	60694646	rs867743	8	60696525	rs1473594	1	1
0	rs1473594	Schizophrenia vs anorexia nervosa (ordinary least squares (OLS))	SNTG1	spatial	8	60691525	rs10808700	8	60696525	rs1473594	0.993797	1
0	rs1473594	Schizophrenia vs anorexia nervosa (ordinary least squares (OLS))	SNTG1	spatial	8	60691629	rs12680695	8	60696525	rs1473594	0.934558	1
0	rs1473594	Schizophrenia vs anorexia nervosa (ordinary least squares (OLS))	SNTG1	spatial	8	60691716	rs12680715	8	60696525	rs1473594	0.995858	1
0	rs1473594	Schizophrenia vs anorexia nervosa (ordinary least squares (OLS))	SNTG1	spatial	8	60692727	rs6471812	8	60696525	rs1473594	1	1
0	rs1473594	Schizophrenia vs anorexia nervosa (ordinary least squares (OLS))	SNTG1	spatial	8	60694591	rs867742	8	60696525	rs1473594	0.915842	1
0	rs1473594	Schizophrenia vs anorexia nervosa (ordinary least squares (OLS))	SNTG1	spatial	8	60694646	rs867743	8	60696525	rs1473594	1	1
0	rs12416331	Schizophrenia	CNNM2	spatial	10	104929715	rs11191587	10	104928913	rs12416331	1	1
0	rs12416331	Schizophrenia	NT5C2	spatial	10	104929715	rs11191587	10	104928913	rs12416331	1	1
0	rs12416331	Schizophrenia	CNNM2	spatial	10	104931583	rs12219304	10	104928913	rs12416331	1	1
0	rs12416331	Schizophrenia	NT5C2	spatial	10	104931583	rs12219304	10	104928913	rs12416331	1	1
0	rs12416331	Schizophrenia	CNNM2	spatial			rs12416331			rs12416331	1	1
0	rs12416331	Schizophrenia	NT5C2	spatial			rs12416331			rs12416331	1	1
0	rs12416331	Mean arterial pressure	CNNM2	spatial	10	104929715	rs11191587	10	104928913	rs12416331	1	1
0	rs12416331	Mean arterial pressure	NT5C2	spatial	10	104929715	rs11191587	10	104928913	rs12416331	1	1
0	rs12416331	Mean arterial pressure	CNNM2	spatial	10	104931583	rs12219304	10	104928913	rs12416331	1	1
0	rs12416331	Mean arterial pressure	NT5C2	spatial	10	104931583	rs12219304	10	104928913	rs12416331	1	1
0	rs12416331	Mean arterial pressure	CNNM2	spatial			rs12416331			rs12416331	1	1
0	rs12416331	Mean arterial pressure	NT5C2	spatial			rs12416331			rs12416331	1	1
0	rs11539637	Schizophrenia	RCCD1	spatial			rs11539637			rs11539637	1	1
0	rs11539637	Schizophrenia	IGF1R	spatial	15	91429041	rs1894401	15	91428289	rs11539637	0.990077	1
0	rs11539637	Schizophrenia	RCCD1	spatial	15	91429041	rs1894401	15	91428289	rs11539637	0.990077	1
0	rs11539637	Schizophrenia	IGF1R	spatial	15	91428196	rs2071382	15	91428289	rs11539637	0.994036	1
0	rs11539637	Schizophrenia	RCCD1	spatial	15	91428196	rs2071382	15	91428289	rs11539637	0.994036	1
0	rs11539637	Schizophrenia	RCCD1	spatial	15	91423542	rs6224	15	91428289	rs11539637	-0.974095	-0.97994
0	rs11539637	Schizophrenia	IGF1R	spatial	15	91428635	rs7177338	15	91428289	rs11539637	0.996022	1
0	rs11539637	Schizophrenia	RCCD1	spatial	15	91428635	rs7177338	15	91428289	rs11539637	0.996022	1
0	rs11539637	Schizophrenia	IGF1R	spatial	15	91428588	rs7183988	15	91428289	rs11539637	0.996013	0.996013
0	rs11539637	Schizophrenia	RCCD1	spatial	15	91428588	rs7183988	15	91428289	rs11539637	0.996013	0.996013
0	rs202904	Schizophrenia	ZSCAN23	spatial	6	28013853	rs149959	6	28018624	rs202904	0.916981	1
0	rs202904	Schizophrenia	ZSCAN23	spatial	6	28015917	rs149962	6	28018624	rs202904	0.916981	1
0	rs202904	Schizophrenia	ZSCAN23	spatial	6	28014024	rs156738	6	28018624	rs202904	0.916981	1
0	rs202904	Schizophrenia	ZSCAN23	spatial	6	28015110	rs35572414	6	28018624	rs202904	0.89868	0.964796
0	rs13261481	Schizophrenia	SNTG1	spatial	8	60706568	rs10096023	8	60701800	rs13261481	0.938486	1
0	rs13261481	Schizophrenia	SNTG1	spatial	8	60703968	rs12155733	8	60701800	rs13261481	0.993785	0.995846
0	rs13261481	Schizophrenia	SNTG1	spatial	8	60704012	rs12155734	8	60701800	rs13261481	0.938486	1
0	rs13261481	Schizophrenia	SNTG1	spatial	8	60704225	rs12155738	8	60701800	rs13261481	0.938486	1
0	rs13261481	Schizophrenia	SNTG1	spatial	8	60704198	rs12155940	8	60701800	rs13261481	0.938486	1
0	rs13261481	Schizophrenia	SNTG1	spatial	8	60706684	rs2175387	8	60701800	rs13261481	0.938486	1
0	rs13261481	Schizophrenia	SNTG1	spatial	8	60705573	rs6471822	8	60701800	rs13261481	0.938486	1
0	rs13261481	Schizophrenia	SNTG1	spatial	8	60705884	rs7011502	8	60701800	rs13261481	0.938486	1
0	rs13261481	Schizophrenia	SNTG1	spatial	8	60706090	rs7011728	8	60701800	rs13261481	0.921559	1
0	rs13261481	Schizophrenia	SNTG1	spatial	8	60705902	rs7011810	8	60701800	rs13261481	0.938486	1
0	rs13261481	Schizophrenia	SNTG1	spatial	8	60706073	rs71252835	8	60701800	rs13261481	0.993785	0.995846
0	rs13261481	Schizophrenia	SNTG1	spatial	8	60704608	rs7835184	8	60701800	rs13261481	0.938486	1
0	rs5995756	Schizophrenia	CACNA1I	spatial			rs5995756			rs5995756	1	1
0	rs5995756	Schizophrenia	CACNA1I	spatial	22	40002569	rs5995757	22	40000312	rs5995756	0.998002	1
0	rs5995756	Autism spectrum disorder or schizophrenia	CACNA1I	spatial			rs5995756			rs5995756	1	1
0	rs5995756	Autism spectrum disorder or schizophrenia	CACNA1I	spatial	22	40002569	rs5995757	22	40000312	rs5995756	0.998002	1
0	rs5995756	Schizophrenia (MTAG)	CACNA1I	spatial			rs5995756			rs5995756	1	1
0	rs5995756	Schizophrenia (MTAG)	CACNA1I	spatial	22	40002569	rs5995757	22	40000312	rs5995756	0.998002	1
0	rs3764567	Schizophrenia	GATAD2A	spatial	19	19440427	rs1009136	19	19440065	rs3764567	0.988684	0.990925
0	rs3764567	Schizophrenia	GATAD2A	spatial	19	19443405	rs10640109	19	19440065	rs3764567	0.990948	0.995449
0	rs3764567	Schizophrenia	GATAD2A	spatial	19	19442433	rs12985655	19	19440065	rs3764567	0.990953	0.990953
0	rs3764567	Schizophrenia	GATAD2A	spatial			rs3764567			rs3764567	1	1
0	rs3764567	Schizophrenia	GATAD2A	spatial	19	19436853	rs62135552	19	19440065	rs3764567	0.995476	0.995476
0	rs3764567	Schizophrenia	GATAD2A	spatial	19	19440863	rs67720221	19	19440065	rs3764567	0.988684	0.990925
0	rs3764567	Schizophrenia	GATAD2A	spatial	19	19439630	rs7247309	19	19440065	rs3764567	0.995476	0.995476
0	rs3764567	Schizophrenia	GATAD2A	spatial	19	19443465	rs8103197	19	19440065	rs3764567	0.990953	0.990953
0	rs10791098	Schizophrenia	SNX19	spatial	11	130719060	rs10750450	11	130718710	rs10791098	1	1
0	rs10791098	Schizophrenia	SNX19	spatial	11	130718629	rs10791097	11	130718710	rs10791098	1	1
0	rs10791098	Schizophrenia	SNX19	spatial			rs10791098			rs10791098	1	1
0	rs10791098	Schizophrenia	SNX19	spatial	11	130718812	rs10791099	11	130718710	rs10791098	0.998009	1
0	rs10791098	Schizophrenia	SNX19	spatial	11	130717152	rs10894268	11	130718710	rs10791098	0.942058	1
0	rs10791098	Schizophrenia	SNX19	spatial	11	130717439	rs1944142	11	130718710	rs10791098	0.942058	1
0	rs10791098	Schizophrenia	SNX19	spatial	11	130717255	rs4366492	11	130718710	rs10791098	1	1
0	rs10791098	Schizophrenia	SNX19	spatial	11	130717915	rs6590512	11	130718710	rs10791098	0.942058	1
0	rs10791098	Schizophrenia	SNX19	spatial	11	130719074	rs67215852	11	130718710	rs10791098	1	1
0	rs16894116	Schizophrenia	ZSCAN23	spatial			rs16894116			rs16894116	1	1
0	rs16894116	Schizophrenia	ZSCAN31	spatial			rs16894116			rs16894116	1	1
0	rs16894116	Schizophrenia	ZSCAN23	spatial	6	28419161	rs61289879	6	28414966	rs16894116	0.961702	0.986787
0	rs16894116	Schizophrenia	ZSCAN31	spatial	6	28419161	rs61289879	6	28414966	rs16894116	0.961702	0.986787
0	rs17720293	Schizophrenia	ZKSCAN8	spatial			rs17720293			rs17720293	1	1
0	rs17720293	Schizophrenia	ZSCAN23	spatial			rs17720293			rs17720293	1	1
0	rs17720293	Schizophrenia	ZSCAN31	spatial			rs17720293			rs17720293	1	1
0	rs890235	Schizophrenia	SNTG1	spatial	8	64720730	rs4737185	8	64716468	rs890235	0.927942	1
0	rs9998799	Schizophrenia	LINC01088	spatial	4	80217596	rs1484144	4	80218411	rs9998799	0.90492	0.995615
0	rs1635298	Schizophrenia	KANSL1	spatial	17	43740564	rs1724409	17	43744343	rs1635298	0.975175	1
0	rs174548	Triglycerides	FADS1	spatial	11	61567752	rs174544	11	61571347	rs174548	0.976996	1
0	rs174548	Triglycerides	FADS1	spatial			rs174548			rs174548	1	1
0	rs174548	Triglycerides	FADS1	spatial	11	61571381	rs174549	11	61571347	rs174548	0.976996	1
0	rs174548	Serum metabolite levels (CMS)	FADS1	spatial	11	61567752	rs174544	11	61571347	rs174548	0.976996	1
0	rs174548	Serum metabolite levels (CMS)	FADS1	spatial			rs174548			rs174548	1	1
0	rs174548	Serum metabolite levels (CMS)	FADS1	spatial	11	61571381	rs174549	11	61571347	rs174548	0.976996	1
0	rs174548	Serum metabolite levels	FADS1	spatial	11	61567752	rs174544	11	61571347	rs174548	0.976996	1
0	rs174548	Serum metabolite levels	FADS1	spatial			rs174548			rs174548	1	1
0	rs174548	Serum metabolite levels	FADS1	spatial	11	61571381	rs174549	11	61571347	rs174548	0.976996	1
0	rs174548	Trans fatty acid levels	FADS1	spatial	11	61567752	rs174544	11	61571347	rs174548	0.976996	1
0	rs174548	Trans fatty acid levels	FADS1	spatial			rs174548			rs174548	1	1
0	rs174548	Trans fatty acid levels	FADS1	spatial	11	61571381	rs174549	11	61571347	rs174548	0.976996	1
0	rs174548	Serum metabolite ratios in chronic kidney disease	FADS1	spatial	11	61567752	rs174544	11	61571347	rs174548	0.976996	1
0	rs174548	Serum metabolite ratios in chronic kidney disease	FADS1	spatial			rs174548			rs174548	1	1
0	rs174548	Serum metabolite ratios in chronic kidney disease	FADS1	spatial	11	61571381	rs174549	11	61571347	rs174548	0.976996	1
0	rs174548	Cholesteryl ester levels	FADS1	spatial	11	61567752	rs174544	11	61571347	rs174548	0.976996	1
0	rs174548	Cholesteryl ester levels	FADS1	spatial			rs174548			rs174548	1	1
0	rs174548	Cholesteryl ester levels	FADS1	spatial	11	61571381	rs174549	11	61571347	rs174548	0.976996	1
0	rs16996148	Triglycerides	PBX4	spatial	19	19662219	rs17216525	19	19658471	rs16996148	0.985519	1
0	rs2972146	Triglycerides	DOCK10	spatial	2	227103716	rs2138157	2	227100697	rs2972146	0.989397	0.995724
0	rs2972146	Triglycerides	DOCK10	spatial	2	227105690	rs2943649	2	227100697	rs2972146	0.970515	1
0	rs2972146	Triglycerides	DOCK10	spatial	2	227104110	rs2972140	2	227100697	rs2972146	0.972608	1
0	rs2972146	Hypertension	DOCK10	spatial	2	227103716	rs2138157	2	227100697	rs2972146	0.989397	0.995724
0	rs2972146	Hypertension	DOCK10	spatial	2	227105690	rs2943649	2	227100697	rs2972146	0.970515	1
0	rs2972146	Hypertension	DOCK10	spatial	2	227104110	rs2972140	2	227100697	rs2972146	0.972608	1
0	rs174546	Triglycerides	FADS1	spatial	11	61565907	rs174541	11	61569829	rs174546	0.951488	1
0	rs174546	Triglycerides	FADS1	spatial	11	61567752	rs174544	11	61569829	rs174546	0.907155	1
0	rs174546	Triglycerides	FADS1	spatial	11	61569305	rs174545	11	61569829	rs174546	1	1
0	rs174546	Triglycerides	FADS1	spatial			rs174546			rs174546	1	1
0	rs174546	Triglycerides	FADS1	spatial	11	61570782	rs174547	11	61569829	rs174546	1	1
0	rs174546	Triglycerides	FADS1	spatial	11	61571381	rs174549	11	61569829	rs174546	0.907155	1
0	rs174546	Triglycerides	FADS1	spatial	11	61571477	rs174550	11	61569829	rs174546	1	1
0	rs174546	Glycerophospholipid levels	FADS1	spatial	11	61565907	rs174541	11	61569829	rs174546	0.951488	1
0	rs174546	Glycerophospholipid levels	FADS1	spatial	11	61567752	rs174544	11	61569829	rs174546	0.907155	1
0	rs174546	Glycerophospholipid levels	FADS1	spatial	11	61569305	rs174545	11	61569829	rs174546	1	1
0	rs174546	Glycerophospholipid levels	FADS1	spatial			rs174546			rs174546	1	1
0	rs174546	Glycerophospholipid levels	FADS1	spatial	11	61570782	rs174547	11	61569829	rs174546	1	1
0	rs174546	Glycerophospholipid levels	FADS1	spatial	11	61571381	rs174549	11	61569829	rs174546	0.907155	1
0	rs174546	Glycerophospholipid levels	FADS1	spatial	11	61571477	rs174550	11	61569829	rs174546	1	1
0	rs174546	Serum metabolite levels (CMS)	FADS1	spatial	11	61565907	rs174541	11	61569829	rs174546	0.951488	1
0	rs174546	Serum metabolite levels (CMS)	FADS1	spatial	11	61567752	rs174544	11	61569829	rs174546	0.907155	1
0	rs174546	Serum metabolite levels (CMS)	FADS1	spatial	11	61569305	rs174545	11	61569829	rs174546	1	1
0	rs174546	Serum metabolite levels (CMS)	FADS1	spatial			rs174546			rs174546	1	1
0	rs174546	Serum metabolite levels (CMS)	FADS1	spatial	11	61570782	rs174547	11	61569829	rs174546	1	1
0	rs174546	Serum metabolite levels (CMS)	FADS1	spatial	11	61571381	rs174549	11	61569829	rs174546	0.907155	1
0	rs174546	Serum metabolite levels (CMS)	FADS1	spatial	11	61571477	rs174550	11	61569829	rs174546	1	1
0	rs174546	Change in serum metabolite levels (CMS)	FADS1	spatial	11	61565907	rs174541	11	61569829	rs174546	0.951488	1
0	rs174546	Change in serum metabolite levels (CMS)	FADS1	spatial	11	61567752	rs174544	11	61569829	rs174546	0.907155	1
0	rs174546	Change in serum metabolite levels (CMS)	FADS1	spatial	11	61569305	rs174545	11	61569829	rs174546	1	1
0	rs174546	Change in serum metabolite levels (CMS)	FADS1	spatial			rs174546			rs174546	1	1
0	rs174546	Change in serum metabolite levels (CMS)	FADS1	spatial	11	61570782	rs174547	11	61569829	rs174546	1	1
0	rs174546	Change in serum metabolite levels (CMS)	FADS1	spatial	11	61571381	rs174549	11	61569829	rs174546	0.907155	1
0	rs174546	Change in serum metabolite levels (CMS)	FADS1	spatial	11	61571477	rs174550	11	61569829	rs174546	1	1
0	rs174546	Serum metabolite levels	FADS1	spatial	11	61565907	rs174541	11	61569829	rs174546	0.951488	1
0	rs174546	Serum metabolite levels	FADS1	spatial	11	61567752	rs174544	11	61569829	rs174546	0.907155	1
0	rs174546	Serum metabolite levels	FADS1	spatial	11	61569305	rs174545	11	61569829	rs174546	1	1
0	rs174546	Serum metabolite levels	FADS1	spatial			rs174546			rs174546	1	1
0	rs174546	Serum metabolite levels	FADS1	spatial	11	61570782	rs174547	11	61569829	rs174546	1	1
0	rs174546	Serum metabolite levels	FADS1	spatial	11	61571381	rs174549	11	61569829	rs174546	0.907155	1
0	rs174546	Serum metabolite levels	FADS1	spatial	11	61571477	rs174550	11	61569829	rs174546	1	1
0	rs174546	Change in serum metabolite levels	FADS1	spatial	11	61565907	rs174541	11	61569829	rs174546	0.951488	1
0	rs174546	Change in serum metabolite levels	FADS1	spatial	11	61567752	rs174544	11	61569829	rs174546	0.907155	1
0	rs174546	Change in serum metabolite levels	FADS1	spatial	11	61569305	rs174545	11	61569829	rs174546	1	1
0	rs174546	Change in serum metabolite levels	FADS1	spatial			rs174546			rs174546	1	1
0	rs174546	Change in serum metabolite levels	FADS1	spatial	11	61570782	rs174547	11	61569829	rs174546	1	1
0	rs174546	Change in serum metabolite levels	FADS1	spatial	11	61571381	rs174549	11	61569829	rs174546	0.907155	1
0	rs174546	Change in serum metabolite levels	FADS1	spatial	11	61571477	rs174550	11	61569829	rs174546	1	1
0	rs174546	Trans fatty acid levels	FADS1	spatial	11	61565907	rs174541	11	61569829	rs174546	0.951488	1
0	rs174546	Trans fatty acid levels	FADS1	spatial	11	61567752	rs174544	11	61569829	rs174546	0.907155	1
0	rs174546	Trans fatty acid levels	FADS1	spatial	11	61569305	rs174545	11	61569829	rs174546	1	1
0	rs174546	Trans fatty acid levels	FADS1	spatial			rs174546			rs174546	1	1
0	rs174546	Trans fatty acid levels	FADS1	spatial	11	61570782	rs174547	11	61569829	rs174546	1	1
0	rs174546	Trans fatty acid levels	FADS1	spatial	11	61571381	rs174549	11	61569829	rs174546	0.907155	1
0	rs174546	Trans fatty acid levels	FADS1	spatial	11	61571477	rs174550	11	61569829	rs174546	1	1
0	rs174547	Triglycerides	FADS1	spatial	11	61565907	rs174541	11	61570782	rs174547	0.951488	1
0	rs174547	Triglycerides	FADS1	spatial	11	61567752	rs174544	11	61570782	rs174547	0.907155	1
0	rs174547	Triglycerides	FADS1	spatial	11	61569305	rs174545	11	61570782	rs174547	1	1
0	rs174547	Triglycerides	FADS1	spatial	11	61569829	rs174546	11	61570782	rs174547	1	1
0	rs174547	Triglycerides	FADS1	spatial			rs174547			rs174547	1	1
0	rs174547	Triglycerides	FADS1	spatial	11	61571381	rs174549	11	61570782	rs174547	0.907155	1
0	rs174547	Triglycerides	FADS1	spatial	11	61571477	rs174550	11	61570782	rs174547	1	1
0	rs174547	Triglycerides	FADS1	spatial	11	61575157	rs174553	11	61570782	rs174547	1	1
0	rs174547	Plasma omega-3 polyunsaturated fatty acid levels (alphalinolenic acid)	FADS1	spatial	11	61565907	rs174541	11	61570782	rs174547	0.951488	1
0	rs174547	Plasma omega-3 polyunsaturated fatty acid levels (alphalinolenic acid)	FADS1	spatial	11	61567752	rs174544	11	61570782	rs174547	0.907155	1
0	rs174547	Plasma omega-3 polyunsaturated fatty acid levels (alphalinolenic acid)	FADS1	spatial	11	61569305	rs174545	11	61570782	rs174547	1	1
0	rs174547	Plasma omega-3 polyunsaturated fatty acid levels (alphalinolenic acid)	FADS1	spatial	11	61569829	rs174546	11	61570782	rs174547	1	1
0	rs174547	Plasma omega-3 polyunsaturated fatty acid levels (alphalinolenic acid)	FADS1	spatial			rs174547			rs174547	1	1
0	rs174547	Plasma omega-3 polyunsaturated fatty acid levels (alphalinolenic acid)	FADS1	spatial	11	61571381	rs174549	11	61570782	rs174547	0.907155	1
0	rs174547	Plasma omega-3 polyunsaturated fatty acid levels (alphalinolenic acid)	FADS1	spatial	11	61571477	rs174550	11	61570782	rs174547	1	1
0	rs174547	Plasma omega-3 polyunsaturated fatty acid levels (alphalinolenic acid)	FADS1	spatial	11	61575157	rs174553	11	61570782	rs174547	1	1
0	rs174547	Glycerophospholipid levels	FADS1	spatial	11	61565907	rs174541	11	61570782	rs174547	0.951488	1
0	rs174547	Glycerophospholipid levels	FADS1	spatial	11	61567752	rs174544	11	61570782	rs174547	0.907155	1
0	rs174547	Glycerophospholipid levels	FADS1	spatial	11	61569305	rs174545	11	61570782	rs174547	1	1
0	rs174547	Glycerophospholipid levels	FADS1	spatial	11	61569829	rs174546	11	61570782	rs174547	1	1
0	rs174547	Glycerophospholipid levels	FADS1	spatial			rs174547			rs174547	1	1
0	rs174547	Glycerophospholipid levels	FADS1	spatial	11	61571381	rs174549	11	61570782	rs174547	0.907155	1
0	rs174547	Glycerophospholipid levels	FADS1	spatial	11	61571477	rs174550	11	61570782	rs174547	1	1
0	rs174547	Glycerophospholipid levels	FADS1	spatial	11	61575157	rs174553	11	61570782	rs174547	1	1
0	rs174547	Serum metabolite levels (CMS)	FADS1	spatial	11	61565907	rs174541	11	61570782	rs174547	0.951488	1
0	rs174547	Serum metabolite levels (CMS)	FADS1	spatial	11	61567752	rs174544	11	61570782	rs174547	0.907155	1
0	rs174547	Serum metabolite levels (CMS)	FADS1	spatial	11	61569305	rs174545	11	61570782	rs174547	1	1
0	rs174547	Serum metabolite levels (CMS)	FADS1	spatial	11	61569829	rs174546	11	61570782	rs174547	1	1
0	rs174547	Serum metabolite levels (CMS)	FADS1	spatial			rs174547			rs174547	1	1
0	rs174547	Serum metabolite levels (CMS)	FADS1	spatial	11	61571381	rs174549	11	61570782	rs174547	0.907155	1
0	rs174547	Serum metabolite levels (CMS)	FADS1	spatial	11	61571477	rs174550	11	61570782	rs174547	1	1
0	rs174547	Serum metabolite levels (CMS)	FADS1	spatial	11	61575157	rs174553	11	61570782	rs174547	1	1
0	rs174547	Change in serum metabolite levels (CMS)	FADS1	spatial	11	61565907	rs174541	11	61570782	rs174547	0.951488	1
0	rs174547	Change in serum metabolite levels (CMS)	FADS1	spatial	11	61567752	rs174544	11	61570782	rs174547	0.907155	1
0	rs174547	Change in serum metabolite levels (CMS)	FADS1	spatial	11	61569305	rs174545	11	61570782	rs174547	1	1
0	rs174547	Change in serum metabolite levels (CMS)	FADS1	spatial	11	61569829	rs174546	11	61570782	rs174547	1	1
0	rs174547	Change in serum metabolite levels (CMS)	FADS1	spatial			rs174547			rs174547	1	1
0	rs174547	Change in serum metabolite levels (CMS)	FADS1	spatial	11	61571381	rs174549	11	61570782	rs174547	0.907155	1
0	rs174547	Change in serum metabolite levels (CMS)	FADS1	spatial	11	61571477	rs174550	11	61570782	rs174547	1	1
0	rs174547	Change in serum metabolite levels (CMS)	FADS1	spatial	11	61575157	rs174553	11	61570782	rs174547	1	1
0	rs174547	Serum metabolite levels	FADS1	spatial	11	61565907	rs174541	11	61570782	rs174547	0.951488	1
0	rs174547	Serum metabolite levels	FADS1	spatial	11	61567752	rs174544	11	61570782	rs174547	0.907155	1
0	rs174547	Serum metabolite levels	FADS1	spatial	11	61569305	rs174545	11	61570782	rs174547	1	1
0	rs174547	Serum metabolite levels	FADS1	spatial	11	61569829	rs174546	11	61570782	rs174547	1	1
0	rs174547	Serum metabolite levels	FADS1	spatial			rs174547			rs174547	1	1
0	rs174547	Serum metabolite levels	FADS1	spatial	11	61571381	rs174549	11	61570782	rs174547	0.907155	1
0	rs174547	Serum metabolite levels	FADS1	spatial	11	61571477	rs174550	11	61570782	rs174547	1	1
0	rs174547	Serum metabolite levels	FADS1	spatial	11	61575157	rs174553	11	61570782	rs174547	1	1
0	rs174547	Change in serum metabolite levels	FADS1	spatial	11	61565907	rs174541	11	61570782	rs174547	0.951488	1
0	rs174547	Change in serum metabolite levels	FADS1	spatial	11	61567752	rs174544	11	61570782	rs174547	0.907155	1
0	rs174547	Change in serum metabolite levels	FADS1	spatial	11	61569305	rs174545	11	61570782	rs174547	1	1
0	rs174547	Change in serum metabolite levels	FADS1	spatial	11	61569829	rs174546	11	61570782	rs174547	1	1
0	rs174547	Change in serum metabolite levels	FADS1	spatial			rs174547			rs174547	1	1
0	rs174547	Change in serum metabolite levels	FADS1	spatial	11	61571381	rs174549	11	61570782	rs174547	0.907155	1
0	rs174547	Change in serum metabolite levels	FADS1	spatial	11	61571477	rs174550	11	61570782	rs174547	1	1
0	rs174547	Change in serum metabolite levels	FADS1	spatial	11	61575157	rs174553	11	61570782	rs174547	1	1
0	rs174547	Plasma omega-3 polyunsaturated fatty acid levels (docosapentaenoic acid)	FADS1	spatial	11	61565907	rs174541	11	61570782	rs174547	0.951488	1
0	rs174547	Plasma omega-3 polyunsaturated fatty acid levels (docosapentaenoic acid)	FADS1	spatial	11	61567752	rs174544	11	61570782	rs174547	0.907155	1
0	rs174547	Plasma omega-3 polyunsaturated fatty acid levels (docosapentaenoic acid)	FADS1	spatial	11	61569305	rs174545	11	61570782	rs174547	1	1
0	rs174547	Plasma omega-3 polyunsaturated fatty acid levels (docosapentaenoic acid)	FADS1	spatial	11	61569829	rs174546	11	61570782	rs174547	1	1
0	rs174547	Plasma omega-3 polyunsaturated fatty acid levels (docosapentaenoic acid)	FADS1	spatial			rs174547			rs174547	1	1
0	rs174547	Plasma omega-3 polyunsaturated fatty acid levels (docosapentaenoic acid)	FADS1	spatial	11	61571381	rs174549	11	61570782	rs174547	0.907155	1
0	rs174547	Plasma omega-3 polyunsaturated fatty acid levels (docosapentaenoic acid)	FADS1	spatial	11	61571477	rs174550	11	61570782	rs174547	1	1
0	rs174547	Plasma omega-3 polyunsaturated fatty acid levels (docosapentaenoic acid)	FADS1	spatial	11	61575157	rs174553	11	61570782	rs174547	1	1
0	rs174547	Trans fatty acid levels	FADS1	spatial	11	61565907	rs174541	11	61570782	rs174547	0.951488	1
0	rs174547	Trans fatty acid levels	FADS1	spatial	11	61567752	rs174544	11	61570782	rs174547	0.907155	1
0	rs174547	Trans fatty acid levels	FADS1	spatial	11	61569305	rs174545	11	61570782	rs174547	1	1
0	rs174547	Trans fatty acid levels	FADS1	spatial	11	61569829	rs174546	11	61570782	rs174547	1	1
0	rs174547	Trans fatty acid levels	FADS1	spatial			rs174547			rs174547	1	1
0	rs174547	Trans fatty acid levels	FADS1	spatial	11	61571381	rs174549	11	61570782	rs174547	0.907155	1
0	rs174547	Trans fatty acid levels	FADS1	spatial	11	61571477	rs174550	11	61570782	rs174547	1	1
0	rs174547	Trans fatty acid levels	FADS1	spatial	11	61575157	rs174553	11	61570782	rs174547	1	1
0	rs17216525	Triglycerides	PBX4	spatial			rs17216525			rs17216525	1	1
0	rs17216525	Triglycerides	PBX4	spatial	19	19664076	rs17216588	19	19662219	rs17216525	1	1
0	rs174529	Triglycerides	FADS1	spatial	11	61547236	rs108499	11	61543960	rs174529	0.895495	1
0	rs174529	Triglycerides	FADS1	spatial	11	61543498	rs174528	11	61543960	rs174529	0.974862	0.983077
0	rs174529	Triglycerides	FADS1	spatial			rs174529			rs174529	1	1
0	rs174529	Triglycerides	FADS1	spatial	11	61546591	rs174530	11	61543960	rs174529	0.979039	0.995707
0	rs2943645	Triglycerides	DOCK10	spatial	2	227103716	rs2138157	2	227099179	rs2943645	0.987295	0.995717
0	rs2943645	Triglycerides	DOCK10	spatial	2	227104110	rs2972140	2	227099179	rs2943645	0.970548	1
0	rs2943646	Triglycerides	DOCK10	spatial	2	227103716	rs2138157	2	227099533	rs2943646	0.987295	0.995717
0	rs2943646	Triglycerides	DOCK10	spatial	2	227104110	rs2972140	2	227099533	rs2943646	0.970548	1
0	rs1515100	Triglycerides	DOCK10	spatial	2	227128898	rs1515099	2	227128916	rs1515100	0.979033	1
0	rs1515100	Triglycerides	DOCK10	spatial			rs1515100			rs1515100	1	1
0	rs1515100	Triglycerides	DOCK10	spatial	2	227128542	rs2943660	2	227128916	rs1515100	1	1
0	rs2713536	Triglycerides	DOCK10	spatial	2	227162978	rs1606791	2	227163641	rs2713536	0.979033	1
0	rs2713536	Triglycerides	DOCK10	spatial	2	227159866	rs2673140	2	227163641	rs2713536	0.979033	1
0	rs2713536	Triglycerides	DOCK10	spatial	2	227159176	rs2673141	2	227163641	rs2713536	1	1
0	rs13326165	Triglycerides	RFT1	spatial			rs13326165			rs13326165	1	1
0	rs483465	Triglycerides	PCCB	spatial			rs483465			rs483465	1	1
0	rs174554	Triglycerides	FADS1	spatial	11	61575157	rs174553	11	61579462	rs174554	0.995616	1
0	rs174554	Triglycerides	FADS1	spatial			rs174554			rs174554	1	1
0	rs174554	Triglycerides	FADS1	spatial	11	61579759	rs174555	11	61579462	rs174554	0.904461	0.994995
0	rs174554	Triglycerides	FADS1	spatial	11	61580634	rs174556	11	61579462	rs174554	0.904461	0.994995
0	rs174554	Triglycerides	FADS1	spatial	11	61581367	rs174557	11	61579462	rs174554	0.902059	0.990023
0	rs174554	Triglycerides	FADS1	spatial	11	61582707	rs174561	11	61579462	rs174554	0.904461	0.994995
0	rs174554	Serum metabolite levels	FADS1	spatial	11	61575157	rs174553	11	61579462	rs174554	0.995616	1
0	rs174554	Serum metabolite levels	FADS1	spatial			rs174554			rs174554	1	1
0	rs174554	Serum metabolite levels	FADS1	spatial	11	61579759	rs174555	11	61579462	rs174554	0.904461	0.994995
0	rs174554	Serum metabolite levels	FADS1	spatial	11	61580634	rs174556	11	61579462	rs174554	0.904461	0.994995
0	rs174554	Serum metabolite levels	FADS1	spatial	11	61581367	rs174557	11	61579462	rs174554	0.902059	0.990023
0	rs174554	Serum metabolite levels	FADS1	spatial	11	61582707	rs174561	11	61579462	rs174554	0.904461	0.994995
0	rs174554	Serum metabolite ratios in chronic kidney disease	FADS1	spatial	11	61575157	rs174553	11	61579462	rs174554	0.995616	1
0	rs174554	Serum metabolite ratios in chronic kidney disease	FADS1	spatial			rs174554			rs174554	1	1
0	rs174554	Serum metabolite ratios in chronic kidney disease	FADS1	spatial	11	61579759	rs174555	11	61579462	rs174554	0.904461	0.994995
0	rs174554	Serum metabolite ratios in chronic kidney disease	FADS1	spatial	11	61580634	rs174556	11	61579462	rs174554	0.904461	0.994995
0	rs174554	Serum metabolite ratios in chronic kidney disease	FADS1	spatial	11	61581367	rs174557	11	61579462	rs174554	0.902059	0.990023
0	rs174554	Serum metabolite ratios in chronic kidney disease	FADS1	spatial	11	61582707	rs174561	11	61579462	rs174554	0.904461	0.994995
0	rs174577	Triglycerides	FADS1	spatial	11	61600341	rs174574	11	61604813	rs174577	-0.997849	-1
0	rs174577	Triglycerides	FADS1	spatial	11	61603509	rs174576	11	61604813	rs174577	0.993544	1
0	rs174577	Triglycerides	FADS1	spatial			rs174577			rs174577	1	1
0	rs174577	Triglycerides	FADS1	spatial	11	61605498	rs174578	11	61604813	rs174577	0.995704	1
0	rs174577	Triglycerides	FADS1	spatial	11	61606641	rs174580	11	61604813	rs174577	0.993567	1
0	rs174577	Triglycerides	FADS1	spatial	11	61606682	rs174581	11	61604813	rs174577	0.993567	1
0	rs174577	Serum metabolite levels (CMS)	FADS1	spatial	11	61600341	rs174574	11	61604813	rs174577	-0.997849	-1
0	rs174577	Serum metabolite levels (CMS)	FADS1	spatial	11	61603509	rs174576	11	61604813	rs174577	0.993544	1
0	rs174577	Serum metabolite levels (CMS)	FADS1	spatial			rs174577			rs174577	1	1
0	rs174577	Serum metabolite levels (CMS)	FADS1	spatial	11	61605498	rs174578	11	61604813	rs174577	0.995704	1
0	rs174577	Serum metabolite levels (CMS)	FADS1	spatial	11	61606641	rs174580	11	61604813	rs174577	0.993567	1
0	rs174577	Serum metabolite levels (CMS)	FADS1	spatial	11	61606682	rs174581	11	61604813	rs174577	0.993567	1
0	rs174577	Serum metabolite levels	FADS1	spatial	11	61600341	rs174574	11	61604813	rs174577	-0.997849	-1
0	rs174577	Serum metabolite levels	FADS1	spatial	11	61603509	rs174576	11	61604813	rs174577	0.993544	1
0	rs174577	Serum metabolite levels	FADS1	spatial			rs174577			rs174577	1	1
0	rs174577	Serum metabolite levels	FADS1	spatial	11	61605498	rs174578	11	61604813	rs174577	0.995704	1
0	rs174577	Serum metabolite levels	FADS1	spatial	11	61606641	rs174580	11	61604813	rs174577	0.993567	1
0	rs174577	Serum metabolite levels	FADS1	spatial	11	61606682	rs174581	11	61604813	rs174577	0.993567	1
0	rs174577	Trans fatty acid levels	FADS1	spatial	11	61600341	rs174574	11	61604813	rs174577	-0.997849	-1
0	rs174577	Trans fatty acid levels	FADS1	spatial	11	61603509	rs174576	11	61604813	rs174577	0.993544	1
0	rs174577	Trans fatty acid levels	FADS1	spatial			rs174577			rs174577	1	1
0	rs174577	Trans fatty acid levels	FADS1	spatial	11	61605498	rs174578	11	61604813	rs174577	0.995704	1
0	rs174577	Trans fatty acid levels	FADS1	spatial	11	61606641	rs174580	11	61604813	rs174577	0.993567	1
0	rs174577	Trans fatty acid levels	FADS1	spatial	11	61606682	rs174581	11	61604813	rs174577	0.993567	1
0	rs174583	Triglycerides	FADS1	spatial	11	61604813	rs174577	11	61609749	rs174583	0.98279	0.98703
0	rs174583	Triglycerides	FADS1	spatial	11	61605498	rs174578	11	61609749	rs174583	0.987101	0.987101
0	rs174583	Triglycerides	FADS1	spatial	11	61606641	rs174580	11	61609749	rs174583	0.989259	0.991387
0	rs174583	Triglycerides	FADS1	spatial	11	61606682	rs174581	11	61609749	rs174583	0.989259	0.991387
0	rs174583	Serum metabolite levels (CMS)	FADS1	spatial	11	61604813	rs174577	11	61609749	rs174583	0.98279	0.98703
0	rs174583	Serum metabolite levels (CMS)	FADS1	spatial	11	61605498	rs174578	11	61609749	rs174583	0.987101	0.987101
0	rs174583	Serum metabolite levels (CMS)	FADS1	spatial	11	61606641	rs174580	11	61609749	rs174583	0.989259	0.991387
0	rs174583	Serum metabolite levels (CMS)	FADS1	spatial	11	61606682	rs174581	11	61609749	rs174583	0.989259	0.991387
0	rs174583	Change in serum metabolite levels (CMS)	FADS1	spatial	11	61604813	rs174577	11	61609749	rs174583	0.98279	0.98703
0	rs174583	Change in serum metabolite levels (CMS)	FADS1	spatial	11	61605498	rs174578	11	61609749	rs174583	0.987101	0.987101
0	rs174583	Change in serum metabolite levels (CMS)	FADS1	spatial	11	61606641	rs174580	11	61609749	rs174583	0.989259	0.991387
0	rs174583	Change in serum metabolite levels (CMS)	FADS1	spatial	11	61606682	rs174581	11	61609749	rs174583	0.989259	0.991387
0	rs174583	Serum metabolite levels	FADS1	spatial	11	61604813	rs174577	11	61609749	rs174583	0.98279	0.98703
0	rs174583	Serum metabolite levels	FADS1	spatial	11	61605498	rs174578	11	61609749	rs174583	0.987101	0.987101
0	rs174583	Serum metabolite levels	FADS1	spatial	11	61606641	rs174580	11	61609749	rs174583	0.989259	0.991387
0	rs174583	Serum metabolite levels	FADS1	spatial	11	61606682	rs174581	11	61609749	rs174583	0.989259	0.991387
0	rs174583	Change in serum metabolite levels	FADS1	spatial	11	61604813	rs174577	11	61609749	rs174583	0.98279	0.98703
0	rs174583	Change in serum metabolite levels	FADS1	spatial	11	61605498	rs174578	11	61609749	rs174583	0.987101	0.987101
0	rs174583	Change in serum metabolite levels	FADS1	spatial	11	61606641	rs174580	11	61609749	rs174583	0.989259	0.991387
0	rs174583	Change in serum metabolite levels	FADS1	spatial	11	61606682	rs174581	11	61609749	rs174583	0.989259	0.991387
0	rs174583	Trans fatty acid levels	FADS1	spatial	11	61604813	rs174577	11	61609749	rs174583	0.98279	0.98703
0	rs174583	Trans fatty acid levels	FADS1	spatial	11	61605498	rs174578	11	61609749	rs174583	0.987101	0.987101
0	rs174583	Trans fatty acid levels	FADS1	spatial	11	61606641	rs174580	11	61609749	rs174583	0.989259	0.991387
0	rs174583	Trans fatty acid levels	FADS1	spatial	11	61606682	rs174581	11	61609749	rs174583	0.989259	0.991387
0	rs174583	Serum metabolite ratios in chronic kidney disease	FADS1	spatial	11	61604813	rs174577	11	61609749	rs174583	0.98279	0.98703
0	rs174583	Serum metabolite ratios in chronic kidney disease	FADS1	spatial	11	61605498	rs174578	11	61609749	rs174583	0.987101	0.987101
0	rs174583	Serum metabolite ratios in chronic kidney disease	FADS1	spatial	11	61606641	rs174580	11	61609749	rs174583	0.989259	0.991387
0	rs174583	Serum metabolite ratios in chronic kidney disease	FADS1	spatial	11	61606682	rs174581	11	61609749	rs174583	0.989259	0.991387
0	rs174601	Triglycerides	FADS1	spatial	11	61618607	rs174592	11	61623139	rs174601	0.97696	0.979009
0	rs174601	Triglycerides	FADS1	spatial	11	61619828	rs174594	11	61623139	rs174601	-0.979091	-0.983196
0	rs174601	Triglycerides	FADS1	spatial	11	61621555	rs174599	11	61623139	rs174601	0.995817	1
0	rs174601	Triglycerides	FADS1	spatial			rs174601			rs174601	1	1
0	rs174601	Triglycerides	FADS1	spatial	11	61624180	rs97384	11	61623139	rs174601	-0.966597	-0.974711
0	rs174601	Red blood cell fatty acid levels	FADS1	spatial	11	61618607	rs174592	11	61623139	rs174601	0.97696	0.979009
0	rs174601	Red blood cell fatty acid levels	FADS1	spatial	11	61619828	rs174594	11	61623139	rs174601	-0.979091	-0.983196
0	rs174601	Red blood cell fatty acid levels	FADS1	spatial	11	61621555	rs174599	11	61623139	rs174601	0.995817	1
0	rs174601	Red blood cell fatty acid levels	FADS1	spatial			rs174601			rs174601	1	1
0	rs174601	Red blood cell fatty acid levels	FADS1	spatial	11	61624180	rs97384	11	61623139	rs174601	-0.966597	-0.974711
0	rs174601	Trans fatty acid levels	FADS1	spatial	11	61618607	rs174592	11	61623139	rs174601	0.97696	0.979009
0	rs174601	Trans fatty acid levels	FADS1	spatial	11	61619828	rs174594	11	61623139	rs174601	-0.979091	-0.983196
0	rs174601	Trans fatty acid levels	FADS1	spatial	11	61621555	rs174599	11	61623139	rs174601	0.995817	1
0	rs174601	Trans fatty acid levels	FADS1	spatial			rs174601			rs174601	1	1
0	rs174601	Trans fatty acid levels	FADS1	spatial	11	61624180	rs97384	11	61623139	rs174601	-0.966597	-0.974711
0	rs174601	Phosphatidylcholine levels	FADS1	spatial	11	61618607	rs174592	11	61623139	rs174601	0.97696	0.979009
0	rs174601	Phosphatidylcholine levels	FADS1	spatial	11	61619828	rs174594	11	61623139	rs174601	-0.979091	-0.983196
0	rs174601	Phosphatidylcholine levels	FADS1	spatial	11	61621555	rs174599	11	61623139	rs174601	0.995817	1
0	rs174601	Phosphatidylcholine levels	FADS1	spatial			rs174601			rs174601	1	1
0	rs174601	Phosphatidylcholine levels	FADS1	spatial	11	61624180	rs97384	11	61623139	rs174601	-0.966597	-0.974711
0	rs174550	Triglycerides	FADS1	spatial	11	61567752	rs174544	11	61571477	rs174550	0.907155	1
0	rs174550	Triglycerides	FADS1	spatial	11	61569305	rs174545	11	61571477	rs174550	1	1
0	rs174550	Triglycerides	FADS1	spatial	11	61569829	rs174546	11	61571477	rs174550	1	1
0	rs174550	Triglycerides	FADS1	spatial	11	61570782	rs174547	11	61571477	rs174550	1	1
0	rs174550	Triglycerides	FADS1	spatial	11	61571381	rs174549	11	61571477	rs174550	0.907155	1
0	rs174550	Triglycerides	FADS1	spatial			rs174550			rs174550	1	1
0	rs174550	Triglycerides	FADS1	spatial	11	61575157	rs174553	11	61571477	rs174550	1	1
0	rs174550	Glycerophospholipid levels	FADS1	spatial	11	61567752	rs174544	11	61571477	rs174550	0.907155	1
0	rs174550	Glycerophospholipid levels	FADS1	spatial	11	61569305	rs174545	11	61571477	rs174550	1	1
0	rs174550	Glycerophospholipid levels	FADS1	spatial	11	61569829	rs174546	11	61571477	rs174550	1	1
0	rs174550	Glycerophospholipid levels	FADS1	spatial	11	61570782	rs174547	11	61571477	rs174550	1	1
[truncated: 14,055 more rows]
