# Supplementary material for: De novo network analysis reveals autism causal genes and developmental links to co-occurring traits
Source: Life Sci Alliance. 2023 Aug 8;6(10):e202302142. doi: 10.26508/lsa.202302142 (PMC10410065; doi:10.26508/lsa.202302142)
Supplement: Supplementary file 6 [file LSA-2023-02142_TableS6.xlsx]

## Sheet: S6
Supplementary Table S6. Autism associated biological pathways
Adult
term_name	query.x	significant.x	p_value.x	term_size.x	query_size.x	intersection_size.x	precision.x	recall.x	term_id.x	source.x	effective_domain_size.x	source_order.x	parents.x	evidence_codes.x	intersection.x	query.y	significant.y	p_value.y	term_size.y	query_size.y	intersection_size.y	precision.y	recall.y	term_id.y	source.y	effective_domain_size.y	source_order.y	parents.y	evidence_codes.y	intersection.y
Adherens junction	query_1	TRUE	0.0420776104596536	71	107	2	0.0186915887850467	0.028169014084507	KEGG:04520	KEGG	61806	300	KEGG:00000	KEGG,KEGG	EP300,IGF1R	query_1	TRUE	7.43800581041826e-06	71	346	6	0.0173410404624277	0.0845070422535211	KEGG:04520	KEGG	61806	300	KEGG:00000	KEGG,KEGG,KEGG,KEGG,KEGG,KEGG	EGFR,VCL,PARD3,ERBB2,WASF2,MET
Allograft rejection	query_1	TRUE	0.0336210130504766	34	107	2	0.0186915887850467	0.0588235294117647	KEGG:05330	KEGG	61806	469	KEGG:00000	KEGG,KEGG	HLA-DQB1,HLA-DRB5	query_1	TRUE	7.59054860131479e-05	34	346	4	0.0115606936416185	0.117647058823529	KEGG:05330	KEGG	61806	469	KEGG:00000	KEGG,KEGG,KEGG,KEGG	HLA-DRA,HLA-B,HLA-DPA1,HLA-DPB1
Antigen processing and presentation	query_1	TRUE	0.0420776104596536	69	107	2	0.0186915887850467	0.0289855072463768	KEGG:04612	KEGG	61806	306	KEGG:00000	KEGG,KEGG	HLA-DQB1,HLA-DRB5	query_1	TRUE	6.33445745708914e-06	69	346	6	0.0173410404624277	0.0869565217391304	KEGG:04612	KEGG	61806	306	KEGG:00000	KEGG,KEGG,KEGG,KEGG,KEGG,KEGG	HLA-DRA,HLA-B,CANX,CTSB,HLA-DPA1,HLA-DPB1
Asthma	query_1	TRUE	0.0336210130504766	27	107	2	0.0186915887850467	0.0740740740740741	KEGG:05310	KEGG	61806	464	KEGG:00000	KEGG,KEGG	HLA-DQB1,HLA-DRB5	query_1	TRUE	3.32242928021859e-05	27	346	4	0.0115606936416185	0.148148148148148	KEGG:05310	KEGG	61806	464	KEGG:00000	KEGG,KEGG,KEGG,KEGG	HLA-DRA,HLA-DPA1,FCER1G,HLA-DPB1
Autoimmune thyroid disease	query_1	TRUE	0.0336210130504766	49	107	2	0.0186915887850467	0.0408163265306122	KEGG:05320	KEGG	61806	465	KEGG:00000	KEGG,KEGG	HLA-DQB1,HLA-DRB5	query_1	TRUE	0.000296290070309678	49	346	4	0.0115606936416185	0.0816326530612245	KEGG:05320	KEGG	61806	465	KEGG:00000	KEGG,KEGG,KEGG,KEGG	HLA-DRA,HLA-B,HLA-DPA1,HLA-DPB1
Cell adhesion molecules	query_1	TRUE	0.0336210130504766	153	107	3	0.0280373831775701	0.0196078431372549	KEGG:04514	KEGG	61806	299	KEGG:00000	KEGG,KEGG,KEGG	HLA-DQB1,NEGR1,HLA-DRB5	query_1	TRUE	4.61995096089568e-11	153	346	13	0.0375722543352601	0.0849673202614379	KEGG:04514	KEGG	61806	299	KEGG:00000	KEGG,KEGG,KEGG,KEGG,KEGG,KEGG,KEGG,KEGG,KEGG,KEGG,KEGG,KEGG,KEGG	HLA-DRA,CDH3,NEO1,HLA-B,ITGA4,HLA-DPA1,NCAM1,SELL,NFASC,HLA-DPB1,PTPRD,NRXN3,ITGA6
Cortisol synthesis and secretion	query_1	TRUE	0.04092931505484	64	107	2	0.0186915887850467	0.03125	KEGG:04927	KEGG	61806	367	KEGG:00000	KEGG,KEGG	PBX1,CACNA1I	query_1	TRUE	0.000777569688435238	64	346	4	0.0115606936416185	0.0625	KEGG:04927	KEGG	61806	367	KEGG:00000	KEGG,KEGG,KEGG,KEGG	CACNA1D,GNAQ,CACNA1C,SCARB1
Cushing syndrome	query_1	TRUE	0.0336210130504766	153	107	3	0.0280373831775701	0.0196078431372549	KEGG:04934	KEGG	61806	374	KEGG:00000	KEGG,KEGG,KEGG	PBX1,WNT3,CACNA1I	query_1	TRUE	7.22063323057138e-08	153	346	10	0.0289017341040462	0.065359477124183	KEGG:04934	KEGG	61806	374	KEGG:00000	KEGG,KEGG,KEGG,KEGG,KEGG,KEGG,KEGG,KEGG,KEGG,KEGG	CDKN2A,EGFR,AXIN1,CACNA1D,GNAQ,MAP2K1,CACNA1C,WNT7A,CAMK2D,SCARB1
Graft-versus-host disease	query_1	TRUE	0.0336210130504766	37	107	2	0.0186915887850467	0.0540540540540541	KEGG:05332	KEGG	61806	470	KEGG:00000	KEGG,KEGG	HLA-DQB1,HLA-DRB5	query_1	TRUE	0.00010467672764192	37	346	4	0.0115606936416185	0.108108108108108	KEGG:05332	KEGG	61806	470	KEGG:00000	KEGG,KEGG,KEGG,KEGG	HLA-DRA,HLA-B,HLA-DPA1,HLA-DPB1
Human T-cell leukemia virus 1 infection	query_1	TRUE	0.0420776104596536	219	107	3	0.0280373831775701	0.0136986301369863	KEGG:05166	KEGG	61806	430	KEGG:00000	KEGG,KEGG,KEGG	HLA-DQB1,EP300,HLA-DRB5	query_1	TRUE	3.76937081928698e-15	219	346	19	0.0549132947976879	0.0867579908675799	KEGG:05166	KEGG	61806	430	KEGG:00000	KEGG,KEGG,KEGG,KEGG,KEGG,KEGG,KEGG,KEGG,KEGG,KEGG,KEGG,KEGG,KEGG,KEGG,KEGG,KEGG,KEGG,KEGG,KEGG	HLA-DRA,CDKN2A,JAK1,IL1R1,TRRAP,MAP2K1,HLA-B,PIK3R1,TNFRSF1A,CANX,HLA-DPA1,PIK3CD,PIK3R3,CDC16,ANAPC4,EGR2,CDC26,HLA-DPB1,NFATC3
Inflammatory bowel disease	query_1	TRUE	0.0407413673658364	62	107	2	0.0186915887850467	0.032258064516129	KEGG:05321	KEGG	61806	466	KEGG:00000	KEGG,KEGG	HLA-DQB1,HLA-DRB5	query_1	TRUE	0.000695501693343867	62	346	4	0.0115606936416185	0.0645161290322581	KEGG:05321	KEGG	61806	466	KEGG:00000	KEGG,KEGG,KEGG,KEGG	HLA-DRA,HLA-DPA1,NOD2,HLA-DPB1
Influenza A	query_1	TRUE	0.0336210130504766	168	107	3	0.0280373831775701	0.0178571428571429	KEGG:05164	KEGG	61806	428	KEGG:00000	KEGG,KEGG,KEGG	HLA-DQB1,EP300,HLA-DRB5	query_1	TRUE	1.22850720279117e-11	168	346	14	0.0404624277456647	0.0833333333333333	KEGG:05164	KEGG	61806	428	KEGG:00000	KEGG,KEGG,KEGG,KEGG,KEGG,KEGG,KEGG,KEGG,KEGG,KEGG,KEGG,KEGG,KEGG,KEGG	HLA-DRA,JAK1,RAF1,MAP2K1,PIK3R1,CASP8,TRAF3,TNFRSF1A,HLA-DPA1,PIK3CD,PIK3R3,IKBKE,HLA-DPB1,IL33
Intestinal immune network for IgA production	query_1	TRUE	0.0336210130504766	44	107	2	0.0186915887850467	0.0454545454545455	KEGG:04672	KEGG	61806	328	KEGG:00000	KEGG,KEGG	HLA-DQB1,HLA-DRB5	query_1	TRUE	0.000202295466459603	44	346	4	0.0115606936416185	0.0909090909090909	KEGG:04672	KEGG	61806	328	KEGG:00000	KEGG,KEGG,KEGG,KEGG	HLA-DRA,ITGA4,HLA-DPA1,HLA-DPB1
KEGG root term	query_1	TRUE	0.00145477714626147	8064	107	31	0.289719626168224	0.00384424603174603	KEGG:00000	KEGG	61806	1	character(0)	KEGG,KEGG,KEGG,KEGG,KEGG,KEGG,KEGG,KEGG,KEGG,KEGG,KEGG,KEGG,KEGG,KEGG,KEGG,KEGG,KEGG,KEGG,KEGG,KEGG,KEGG,KEGG,KEGG,KEGG,KEGG,KEGG,KEGG,KEGG,KEGG,KEGG,KEGG	PDE10A,PBX1,FADS1,VPS45,ATXN1,WNT3,NT5C2,CUL3,GALNT10,ZNF19,HLA-DQB1,EP300,ABCB9,ABCB1,SF3B1,AS3MT,PCCB,RIMS1,CACNA1I,MAN2A1,IGF1R,CHRNA5,THOC7,CNOT1,AOX1,ATG13,NEGR1,KLC1,XRCC6,PTK2B,HLA-DRB5	query_1	TRUE	1.15190841595072e-131	8064	346	244	0.705202312138728	0.0302579365079365	KEGG:00000	KEGG	61806	1	character(0)	KEGG,KEGG,KEGG,KEGG,KEGG,KEGG,KEGG,KEGG,KEGG,KEGG,KEGG,KEGG,KEGG,KEGG,KEGG,KEGG,KEGG,KEGG,KEGG,KEGG,KEGG,KEGG,KEGG,KEGG,KEGG,KEGG,KEGG,KEGG,KEGG,KEGG,KEGG,KEGG,KEGG,KEGG,KEGG,KEGG,KEGG,KEGG,KEGG,KEGG,KEGG,KEGG,KEGG,KEGG,KEGG,KEGG,KEGG,KEGG,KEGG,KEGG,KEGG,KEGG,KEGG,KEGG,KEGG,KEGG,KEGG,KEGG,KEGG,KEGG,KEGG,KEGG,KEGG,KEGG,KEGG,KEGG,KEGG,KEGG,KEGG,KEGG,KEGG,KEGG,KEGG,KEGG,KEGG,KEGG,KEGG,KEGG,KEGG,KEGG…	HYKK,PSMA4,CHRNA3,HLA-DRA,CDKN2A,JAK1,DAG1,EGFR,CDH3,IL1R1,RGS14,TRRAP,NOTCH4,DLD,NEO1,RPN1,SEC61A1,FEN1,CALCR,HSD17B12,RABEP1,AXIN1,MTOR,YWHAZ,SNRPC,PPP1CB,RAF1,CACNA1D,SUMF1,GAB2,VCL,RPL18,PARD3,KDM1A,ARHGEF7,GNAQ,MAP2K1,NCOR1,SUPT3H,DNM1,CLTA,TUSC3,RTN4,SF3B2,VPS29,LMBRD1,HTT,DLG4,GOSR1,PIK3C3,AK2,NCOA1,SF3B3,RAD52,VIPR1,HLA-B,SMARCB1,DOCK1,APH1A,CACNA1C,PIK3R1,WNT7A,ERBB2,ACVR2A,CNOT3,VTI1B,C…
Leishmaniasis	query_1	TRUE	0.0420776104596536	72	107	2	0.0186915887850467	0.0277777777777778	KEGG:05140	KEGG	61806	416	KEGG:00000	KEGG,KEGG	HLA-DQB1,HLA-DRB5	query_1	TRUE	7.99435469905035e-06	72	346	6	0.0173410404624277	0.0833333333333333	KEGG:05140	KEGG	61806	416	KEGG:00000	KEGG,KEGG,KEGG,KEGG,KEGG,KEGG	HLA-DRA,JAK1,ITGA4,HLA-DPA1,TAB1,HLA-DPB1
Longevity regulating pathway	query_1	TRUE	0.0496954194651854	89	107	2	0.0186915887850467	0.0224719101123595	KEGG:04211	KEGG	61806	272	KEGG:00000	KEGG,KEGG	IGF1R,ATG13	query_1	TRUE	2.05183286252115e-06	89	346	7	0.0202312138728324	0.0786516853932584	KEGG:04211	KEGG	61806	272	KEGG:00000	KEGG,KEGG,KEGG,KEGG,KEGG,KEGG,KEGG	MTOR,PIK3R1,PIK3CD,PIK3R3,PRKAA2,ATG5,RPTOR
Nicotinate and nicotinamide metabolism	query_1	TRUE	0.0336210130504766	36	107	2	0.0186915887850467	0.0555555555555556	KEGG:00760	KEGG	61806	122	KEGG:00000	KEGG,KEGG	NT5C2,AOX1	query_1	TRUE	0.0220574983996462	36	346	2	0.00578034682080925	0.0555555555555556	KEGG:00760	KEGG	61806	122	KEGG:00000	KEGG,KEGG	SIRT3,NT5E
Notch signaling pathway	query_1	TRUE	0.0392996168337252	59	107	2	0.0186915887850467	0.0338983050847458	KEGG:04330	KEGG	61806	285	KEGG:00000	KEGG,KEGG	ATXN1,EP300	query_1	TRUE	0.000581999369164219	59	346	4	0.0115606936416185	0.0677966101694915	KEGG:04330	KEGG	61806	285	KEGG:00000	KEGG,KEGG,KEGG,KEGG	NOTCH4,APH1A,TLE4,TLE3
Pathways of neurodegeneration - multiple diseases	query_1	TRUE	0.0496954194651854	476	107	4	0.0373831775700935	0.00840336134453781	KEGG:05022	KEGG	61806	400	KEGG:00000	KEGG,KEGG,KEGG,KEGG	ATXN1,WNT3,ATG13,KLC1	query_1	TRUE	3.76937081928698e-15	476	346	25	0.0722543352601156	0.0525210084033613	KEGG:05022	KEGG	61806	400	KEGG:00000	KEGG,KEGG,KEGG,KEGG,KEGG,KEGG,KEGG,KEGG,KEGG,KEGG,KEGG,KEGG,KEGG,KEGG,KEGG,KEGG,KEGG,KEGG,KEGG,KEGG,KEGG,KEGG,KEGG,KEGG,KEGG	PSMA4,AXIN1,MTOR,RAF1,CACNA1D,GNAQ,MAP2K1,HTT,DLG4,PIK3C3,CACNA1C,WNT7A,C9orf72,CASP8,TNFRSF1A,CAMK2D,PSMD13,SQSTM1,LRRK2,AMBRA1,TUBB3,PSMD3,ATF6,AGER,WDR41
Rheumatoid arthritis	query_1	TRUE	0.0496954194651854	88	107	2	0.0186915887850467	0.0227272727272727	KEGG:05323	KEGG	61806	468	KEGG:00000	KEGG,KEGG	HLA-DQB1,HLA-DRB5	query_1	TRUE	0.000257275874434337	88	346	5	0.0144508670520231	0.0568181818181818	KEGG:05323	KEGG	61806	468	KEGG:00000	KEGG,KEGG,KEGG,KEGG,KEGG	HLA-DRA,HLA-DPA1,CXCL2,CXCL1,HLA-DPB1
Staphylococcus aureus infection	query_1	TRUE	0.0496954194651854	87	107	2	0.0186915887850467	0.0229885057471264	KEGG:05150	KEGG	61806	422	KEGG:00000	KEGG,KEGG	HLA-DQB1,HLA-DRB5	query_1	TRUE	0.0171063967296425	87	346	3	0.00867052023121387	0.0344827586206897	KEGG:05150	KEGG	61806	422	KEGG:00000	KEGG,KEGG,KEGG	HLA-DRA,HLA-DPA1,HLA-DPB1
Th1 and Th2 cell differentiation	query_1	TRUE	0.0496954194651854	89	107	2	0.0186915887850467	0.0224719101123595	KEGG:04658	KEGG	61806	320	KEGG:00000	KEGG,KEGG	HLA-DQB1,HLA-DRB5	query_1	TRUE	0.000269753208589687	89	346	5	0.0144508670520231	0.0561797752808989	KEGG:04658	KEGG	61806	320	KEGG:00000	KEGG,KEGG,KEGG,KEGG,KEGG	HLA-DRA,JAK1,HLA-DPA1,HLA-DPB1,NFATC3
Tuberculosis	query_1	TRUE	0.0336503847307742	175	107	3	0.0280373831775701	0.0171428571428571	KEGG:05152	KEGG	61806	423	KEGG:00000	KEGG,KEGG,KEGG	HLA-DQB1,EP300,HLA-DRB5	query_1	TRUE	1.80707781597159e-11	175	346	14	0.0404624277456647	0.08	KEGG:05152	KEGG	61806	423	KEGG:00000	KEGG,KEGG,KEGG,KEGG,KEGG,KEGG,KEGG,KEGG,KEGG,KEGG,KEGG,KEGG,KEGG,KEGG	HLA-DRA,JAK1,RAF1,PIK3C3,CASP8,TNFRSF1A,CAMK2D,RAB5B,HLA-DPA1,RAB5C,FCER1G,ARHGEF12,NOD2,HLA-DPB1
Type I diabetes mellitus	query_1	TRUE	0.0336210130504766	40	107	2	0.0186915887850467	0.05	KEGG:04940	KEGG	61806	377	KEGG:00000	KEGG,KEGG	HLA-DQB1,HLA-DRB5	query_1	TRUE	0.000142055062081897	40	346	4	0.0115606936416185	0.1	KEGG:04940	KEGG	61806	377	KEGG:00000	KEGG,KEGG,KEGG,KEGG	HLA-DRA,HLA-B,HLA-DPA1,HLA-DPB1
Valine, leucine and isoleucine degradation	query_1	TRUE	0.0336210130504766	48	107	2	0.0186915887850467	0.0416666666666667	KEGG:00280	KEGG	61806	31	KEGG:00000	KEGG,KEGG	PCCB,AOX1	query_1	TRUE	0.000274901954965738	48	346	4	0.0115606936416185	0.0833333333333333	KEGG:00280	KEGG	61806	31	KEGG:00000	KEGG,KEGG,KEGG,KEGG	DLD,ALDH2,HIBCH,ACAT1
Viral myocarditis	query_1	TRUE	0.037857648203033	56	107	2	0.0186915887850467	0.0357142857142857	KEGG:05416	KEGG	61806	476	KEGG:00000	KEGG,KEGG	HLA-DQB1,HLA-DRB5	query_1	TRUE	2.05183286252115e-06	56	346	6	0.0173410404624277	0.107142857142857	KEGG:05416	KEGG	61806	476	KEGG:00000	KEGG,KEGG,KEGG,KEGG,KEGG,KEGG	HLA-DRA,DAG1,HLA-B,CASP8,HLA-DPA1,HLA-DPB1
Fetal
term_name	query.x	significant.x	p_value.x	term_size.x	query_size.x	intersection_size.x	precision.x	recall.x	term_id.x	source.x	effective_domain_size.x	source_order.x	parents.x	evidence_codes.x	intersection.x	query.y	significant.y	p_value.y	term_size.y	query_size.y	intersection_size.y	precision.y	recall.y	term_id.y	source.y	effective_domain_size.y	source_order.y	parents.y	evidence_codes.y	intersection.y
Alzheimer disease	query_1	TRUE	0.0469170125190434	384	65	3	0.0461538461538462	0.0078125	KEGG:05010	KEGG	61806	394	KEGG:00000	KEGG,KEGG,KEGG	NDUFA6,PSMA4,MAPT	query_1	TRUE	0.000785641276265965	384	112	6	0.0535714285714286	0.015625	KEGG:05010	KEGG	61806	394	KEGG:00000	KEGG,KEGG,KEGG,KEGG,KEGG,KEGG	APOE,NDUFS3,NDUFS5,TUBA1B,PSEN1,TUBB2A
Fatty acid metabolism	query_1	TRUE	0.0234419796796505	57	65	2	0.0307692307692308	0.0350877192982456	KEGG:01212	KEGG	61806	185	KEGG:00000	KEGG,KEGG	FADS1,FADS2	query_1	TRUE	2.29694252610831e-06	57	112	5	0.0446428571428571	0.087719298245614	KEGG:01212	KEGG	61806	185	KEGG:00000	KEGG,KEGG,KEGG,KEGG,KEGG	HSD17B12,HADHA,ACADS,HADHB,ACAT1
KEGG root term	query_1	TRUE	0.0283972735443902	8064	65	17	0.261538461538462	0.00210813492063492	KEGG:00000	KEGG	61806	1	character(0)	KEGG,KEGG,KEGG,KEGG,KEGG,KEGG,KEGG,KEGG,KEGG,KEGG,KEGG,KEGG,KEGG,KEGG,KEGG,KEGG,KEGG	NMB,GNL3,SF3B1,SRR,NAGA,NDUFA6,PSMA4,THOC7,AS3MT,NSF,MAPT,FADS1,FADS2,DLST,DHX38,ST3GAL3,ANK3	query_1	TRUE	4.98237741063947e-42	8064	112	79	0.705357142857143	0.00979662698412698	KEGG:00000	KEGG	61806	1	character(0)	KEGG,KEGG,KEGG,KEGG,KEGG,KEGG,KEGG,KEGG,KEGG,KEGG,KEGG,KEGG,KEGG,KEGG,KEGG,KEGG,KEGG,KEGG,KEGG,KEGG,KEGG,KEGG,KEGG,KEGG,KEGG,KEGG,KEGG,KEGG,KEGG,KEGG,KEGG,KEGG,KEGG,KEGG,KEGG,KEGG,KEGG,KEGG,KEGG,KEGG,KEGG,KEGG,KEGG,KEGG,KEGG,KEGG,KEGG,KEGG,KEGG,KEGG,KEGG,KEGG,KEGG,KEGG,KEGG,KEGG,KEGG,KEGG,KEGG,KEGG,KEGG,KEGG,KEGG,KEGG,KEGG,KEGG,KEGG,KEGG,KEGG,KEGG,KEGG,KEGG,KEGG,KEGG,KEGG,KEGG,KEGG,KEGG,KEGG	RPSA,APOE,NDUFS3,HSD17B12,SHOC2,LY96,GOSR1,AMFR,SNRPC,CNTNAP1,NDUFS5,PDHB,AMT,RPS23,ZMAT2,UBE2L3,DAB1,SYT1,MCM6,MICA,RPS26,RHOA,TUBA1B,MAPKAPK5,CNOT4,ALDH2,HADHA,MTHFR,ATM,ACADS,PHGDH,GAA,MCM4,HADHB,ORC4,PSEN1,MGAM,KPNA4,MDM4,PIPOX,HLA-DRB1,TRAF1,IQGAP1,DHX33,ERCC3,CTSB,LSM7,GALC,NMD3,MCCC1,CD46,DNMT3B,XRCC6,VCAM1,IL7,LEPR,CTSS,AKR1A1,BCL2L11,ACAT1,AP2B1,IP6K2,TUBB2A,NAPRT,MMAB,CRAT,TOP3A,HACL1,F…
Metabolic pathways	query_1	TRUE	0.0234419796796505	1535	65	7	0.107692307692308	0.00456026058631922	KEGG:01100	KEGG	61806	180	KEGG:00000	KEGG,KEGG,KEGG,KEGG,KEGG,KEGG,KEGG	SRR,NAGA,NDUFA6,FADS1,FADS2,DLST,ST3GAL3	query_1	TRUE	3.69498466204367e-16	1535	112	26	0.232142857142857	0.0169381107491857	KEGG:01100	KEGG	61806	180	KEGG:00000	KEGG,KEGG,KEGG,KEGG,KEGG,KEGG,KEGG,KEGG,KEGG,KEGG,KEGG,KEGG,KEGG,KEGG,KEGG,KEGG,KEGG,KEGG,KEGG,KEGG,KEGG,KEGG,KEGG,KEGG,KEGG,KEGG	NDUFS3,HSD17B12,NDUFS5,PDHB,AMT,ALDH2,HADHA,MTHFR,ACADS,PHGDH,GAA,HADHB,MGAM,PIPOX,GALC,MCCC1,DNMT3B,AKR1A1,ACAT1,NAPRT,MMAB,FECH,GBA2,INPP5E,GSS,GOT2
Parkinson disease	query_1	TRUE	0.0283972735443902	266	65	3	0.0461538461538462	0.0112781954887218	KEGG:05012	KEGG	61806	395	KEGG:00000	KEGG,KEGG,KEGG	NDUFA6,PSMA4,MAPT	query_1	TRUE	0.00110802225591533	266	112	5	0.0446428571428571	0.018796992481203	KEGG:05012	KEGG	61806	395	KEGG:00000	KEGG,KEGG,KEGG,KEGG,KEGG	NDUFS3,NDUFS5,UBE2L3,TUBA1B,TUBB2A
