# Supplementary material for: De novo network analysis reveals autism causal genes and developmental links to co-occurring traits
Source: Life Sci Alliance. 2023 Aug 8;6(10):e202302142. doi: 10.26508/lsa.202302142 (PMC10410065; doi:10.26508/lsa.202302142)
Supplement: Supplementary file 7 [file LSA-2023-02142_TableS7.xlsx]

## Sheet: S7
Supplementary Table S7. Sei scores for all GWAS SNPs (including those in LD)
seqclass_max_absdiff	ref_match	contains_unk	chrom	pos	id	ref	alt	strand	PC1 Polycomb / Heterochromatin	L1 Low signal	TN1 Transcription	TN2 Transcription	L2 Low signal	E1 Stem cell	E2 Multi-tissue	E3 Brain / Melanocyte	L3 Low signal	E4 Multi-tissue	TF1 NANOG / FOXA1	HET1 Heterochromatin	E5 B-cell-like	E6 Weak epithelial	TF2 CEBPB	PC2 Weak Polycomb	E7 Monocyte / Macrophage	E8 Weak multi-tissue	L4 Low signal	TF3 FOXA1 / AR / ESR1	PC3 Polycomb	TN3 Transcription	L5 Low signal	HET2 Heterochromatin	L6 Low signal	P Promoter	E9 Liver / Intestine	CTCF CTCF-Cohesin	TN4 Transcription	HET3 Heterochromatin	E10 Brain	TF4 OTX2	HET4 Heterochromatin	L7 Low signal	PC4 Polycomb / Bivalent stem cell Enh	HET5 Centromere	E11 T-cell	TF5 AR	E12 Erythroblast-like	HET6 Centromere
7.92768	TRUE	FALSE	chr1	8424763	rs301807	A	G	.	0.606201	0.593572	0.374912	0.342616	0.622464	2.92852	0.112604	1	0.185159	5.84711	1.88648	0.421151	3.93105	5.11016	1.76805	0.409745	2.93286	1.73432	0.0291212	5.55095	0.297283	0.520196	1.29696	0.209849	0.374579	6.85135	1.72641	7.92768	0.241958	0.437306	1.65626	1.12188	0.990777	0.50095	0.205382	2.43535	3.45525	2.47761	5.85918	1.89973
6.47505	TRUE	FALSE	chr2	199261414	rs4449074	C	T	.	-0.809859	-0.593694	-0.526392	-0.489996	-0.303026	-2.92098	-1.79146	-2.24418	-0.241196	-6.42722	-1.45425	0.336469	-1.04726	-5.65782	-1.59298	-0.410516	-2.1588	-3.26599	-0.0456503	-3.17961	-0.480319	-0.966834	-0.716051	0.453026	-0.0410119	-3.15372	-2.16015	-6.47505	-0.265183	0.119669	-3.53532	-2.88415	0.0384401	0.0235882	-0.789733	-0.621635	-1.94027	-2.57136	-2.70019	-0.361069
3.97818	TRUE	FALSE	chr7	1846899	rs6952808	G	C	.	-0.1723	-0.0803737	-0.223237	-0.257597	-0.0160149	0.246804	0.27375	0.00598577	-0.116262	1.90063	0.0197136	-0.00261176	1.67309	1.46226	1.05289	0.005505	3.97818	0.956081	-0.101387	0.209419	-0.300982	0.135104	0.85288	-0.0511304	-0.0509993	1.91534	0.311929	3.27172	-0.370173	-0.0414619	0.360496	0.239879	-0.0365616	0.261264	-0.0641846	0.411962	2.52172	0.285861	1.66523	0.302822
3.95695	TRUE	FALSE	chr22	39655161	rs732381	A	G	.	-0.00945897	-0.250961	-0.0426064	-0.0975274	-0.105533	-0.551266	-0.149845	-0.252543	0.0803304	-0.467412	-0.169753	-0.114644	-0.201492	-0.521288	-0.177936	0.206701	-0.470432	-0.243791	0.0968907	-0.284804	-0.117898	-0.208599	-0.110005	-0.0664364	0.0726035	-0.446729	-0.277465	-0.728523	0.0291085	-0.082763	-0.170819	-0.258346	-0.105973	-0.143685	-0.157081	-0.174937	-0.63799	-0.213699	-3.95695	-0.0679287
3.9059	TRUE	FALSE	chr22	39655161	rs732381	A	T	.	-0.0314708	-0.199364	-0.0586337	-0.0975817	-0.0874909	-0.497237	-0.144698	-0.21507	0.0336969	-0.457958	-0.152208	-0.10977	-0.200204	-0.504658	-0.171414	0.107396	-0.460433	-0.215714	0.0399727	-0.276624	-0.049925	-0.211038	-0.105392	-0.0577902	0.0321335	-0.442788	-0.271828	-0.737691	-0.00570897	-0.0812647	-0.137529	-0.223612	-0.131156	-0.142057	-0.0866553	-0.177721	-0.62136	-0.202835	-3.9059	-0.0704857
3.84622	TRUE	FALSE	chr2	232927399	rs2675960	G	T	.	-1.11469	-0.926458	0.134825	-0.14575	-0.233279	-0.241182	0.487082	-0.26176	-0.605773	3.84622	-0.191654	-0.204279	0.813773	2.74115	0.631772	-0.323998	0.97103	0.976013	-0.473501	0.294325	-1.63185	-0.0968117	0.41252	-0.227823	-0.305353	2.73567	-0.0156355	2.32277	-0.105963	-0.349532	-0.105467	0.0696464	-0.255583	-0.258171	-2.18411	0.284466	0.20113	0.2134	1.26503	0.233316
3.72134	TRUE	FALSE	chr6	72445587	rs2789605	T	C	.	0.0630861	0.0687894	0.0533555	0.0709049	0.0691284	0.125997	0.10247	0.102482	0.0320336	0.243965	0.566507	-0.025031	0.0567173	0.236596	0.122551	0.0491	0.0811401	0.131752	0.0126022	1.12456	0.053558	0.140989	0.0644533	-0.0209669	0.02662	0.0608051	0.154754	0.0935022	0.0288045	-0.0313891	0.0776454	0.0903802	0.0076408	0.0816517	0.0617872	0.0375572	0.108806	3.72134	0.120315	0.0237735
3.45759	TRUE	FALSE	chr11	61854084	rs174599	G	C	.	-0.0690202	0.0579898	-0.527605	-0.374184	0.21631	0.219047	0.470265	0.165921	-0.114954	0.949198	0.733688	-0.00137386	0.0616497	0.925315	0.296803	0.00373653	0.19269	0.500761	-0.102408	1.27909	-0.00478252	-0.0501773	0.0541302	0.0174995	0.0262819	0.35872	0.428381	0.355763	-0.541121	0.0224921	0.127177	0.132846	-0.14807	0.0706093	0.0833761	0.0519491	-0.0199262	3.45759	0.192703	0.0251327
3.38712	TRUE	FALSE	chr16	9854777	rs9933832	G	A	.	0.133228	0.230086	0.212052	0.185018	0.216876	0.558117	0.801591	0.460103	0.116805	3.38712	0.505857	0.0951048	0.374088	3.16108	2.08029	0.118399	0.807503	1.2483	0.0273045	0.973159	0.0531813	0.282147	0.288063	0.0546891	0.0773377	1.18197	0.986884	1.71466	0.0812045	0.0782383	0.331354	0.410623	0.10287	0.0879069	0.159093	0.327497	0.554968	0.809941	0.912282	0.190141
3.32683	TRUE	FALSE	chr11	79364161	rs78286375	G	A	.	-0.064586	0.0193314	-0.090717	-0.0187356	-0.0402923	-0.350858	-0.73676	-0.245402	-0.0222508	-2.4594	-0.225206	-0.035962	-0.309855	-3.32683	-0.884783	0.0503792	-0.444865	-0.809187	-0.00555502	-0.54086	0.133877	-0.173724	-0.209548	0.0103094	0.108429	-0.723067	-0.387167	-1.13226	0.011502	-0.0256606	-0.158549	-0.222925	-0.0718035	-0.011456	-0.0311942	-0.219173	-0.413116	-0.424175	-0.611822	-0.122438
3.30916	TRUE	FALSE	chr6	28354343	rs6903652	C	A	.	0.00544979	0.129337	-0.099836	-0.0755705	0.238126	0.179298	-0.345148	0.0824325	-0.118501	-0.455293	0.258786	0.432784	-0.1492	-0.151733	-0.110747	0.0145311	-0.324348	-0.109799	-0.144633	0.136313	0.093095	-0.158193	-0.0427291	0.333153	0.176475	-0.396399	-0.157577	-0.271452	-0.181197	0.335166	0.361938	0.0670751	0.340989	0.0763245	0.061057	-0.0503035	-0.245978	0.14165	-3.30916	-0.00863381
2.91747	TRUE	FALSE	chr1	65868194	rs2840677	A	T	.	0.0184424	-0.027475	-0.0517956	-0.12283	-0.12964	-0.131479	-0.150744	-0.0869662	-0.0717335	-0.465156	-0.300154	0.00496215	-0.126625	-0.528876	-2.91747	-0.0292236	-0.200228	-0.303603	-0.0200491	-0.194445	0.103402	-0.114374	-0.149017	0.00887504	-0.0372217	-0.16978	-0.210511	-0.263304	-0.0239861	0.0384106	-0.0904021	-0.132661	-0.00514428	0.018854	0.018276	-0.069048	-0.132798	-0.131185	-0.423457	-0.0349075
2.91532	TRUE	FALSE	chr1	8424763	rs301807	A	T	.	0.270304	0.250465	0.147428	0.138886	0.237992	1.26873	0.162517	0.462692	0.0673423	2.16853	0.782517	0.172728	1.52707	1.99548	0.686929	0.189915	1.38833	0.735847	0.00195622	2.18301	0.149148	0.242763	0.563993	0.0802865	0.147041	2.39131	0.793552	2.91532	0.0750767	0.203537	0.64972	0.437396	0.379526	0.191183	0.11617	0.924213	1.55625	1.11056	2.04688	0.723095
2.87111	TRUE	FALSE	chr16	6295923	rs4786850	C	A	.	-0.260896	-0.0918042	0.0135011	-0.0348156	0.042825	0.764603	0.618306	0.330407	-0.306764	1.6513	1.13013	-0.151621	0.247475	1.36447	0.374766	-0.330847	0.357668	1.00453	-0.284281	2.87111	-0.460663	0.33977	0.0972526	-0.111213	-0.319785	0.831257	0.587827	1.17791	-0.14902	-0.292876	0.412171	0.697805	-0.137906	-0.0507165	-0.107013	0.11699	0.297204	1.3219	0.847003	0.085593
2.57496	TRUE	FALSE	chr3	53141001	rs1080500	G	A	.	-0.167363	-0.121763	-0.106801	-0.0561335	-0.104314	-0.567038	-0.70636	-0.415189	-0.0386166	-2.57496	-0.245444	-0.0900274	-0.298849	-2.36817	-0.706367	0.0958996	-0.639178	-0.908263	-0.0233697	-0.600841	-0.0551049	-0.125233	-0.172271	-0.0309936	0.0567245	-1.00486	-0.513395	-1.53426	-0.00228466	-0.111872	-0.270873	-0.29417	-0.130024	-0.0340165	-0.158165	-0.284945	-0.505843	-0.37417	-1.011	-0.172963
2.46506	TRUE	FALSE	chr14	103581397	rs8017993	A	G	.	0.200682	0.109258	0.222836	0.065562	0.0579514	0.28344	0.549257	0.181742	0.0571692	1.9641	0.19673	0.0909934	0.211599	2.46506	0.722631	0.129957	0.449415	0.714575	0.046868	0.456158	0.106335	-0.089055	0.135984	0.0312701	0.0720867	0.618768	0.35379	1.03111	0.0678825	0.107308	0.163785	0.199505	0.137988	0.021033	0.142401	0.178217	0.338147	0.359317	0.867994	0.0516426
2.41376	TRUE	FALSE	chr20	46052214	rs12624433	G	A	.	-0.204678	0.00782623	-0.0875207	-0.134769	0.0444749	0.242653	0.694824	0.109629	-0.263962	2.33277	0.172857	0.0346818	0.21174	2.41376	0.523686	-0.00501659	0.378659	0.886929	-0.256231	0.384379	-0.0976394	0.0255066	0.0899181	0.0191782	0.0258548	0.652728	0.229417	1.0678	-0.268748	0.0357108	0.0803185	0.155739	-0.0795871	0.00674599	0.00910862	0.174669	0.267213	0.276876	0.560191	0.0874261
2.35884	TRUE	FALSE	chr4	42048441	rs10433708	G	A	.	0.0708132	0.143208	0.0364506	0.0461978	0.15225	0.222178	0.238631	0.186652	0.047629	0.92243	0.516527	0.0633327	0.118563	0.793633	0.368949	0.0664216	0.179686	0.359056	0.0150615	1.53632	0.0738201	0.145745	0.109273	0.05329	0.0749534	0.335101	0.293064	0.426269	-0.00552032	0.058224	0.123513	0.179868	0.0767405	0.0694551	0.0896917	0.124696	0.19723	2.35884	0.377347	0.0699887
2.28221	TRUE	FALSE	chr11	28621779	rs10835370	C	G	.	-0.167926	-0.141192	-0.116096	-0.0922485	-0.112138	-0.817083	-1.05834	-0.670362	0.190307	-2.28221	-0.304584	0.0468186	-0.157742	-1.84637	-0.544161	0.944865	-0.591805	-1.95286	0.175249	-0.781907	-0.0116072	-0.337761	-0.0934678	0.0334327	0.432878	-1.16133	-0.699571	-1.31869	0.0665105	0.0799188	-1.02653	-0.622795	0.10616	0.0675082	-0.235964	-0.133196	-0.357347	-0.514459	-0.670973	-0.041717
2.21899	TRUE	FALSE	chr11	28621779	rs10835370	C	A	.	-0.171955	-0.071328	-0.0848512	-0.0499582	-0.0642899	-0.763819	-1.00342	-0.608426	0.227869	-2.21899	-0.235945	0.0921013	-0.179001	-1.76209	-0.517545	1.22203	-0.647694	-1.83931	0.1734	-0.688399	0.0457184	-0.279177	-0.0593153	0.0644038	0.572567	-1.16003	-0.599828	-1.2867	0.092044	0.141948	-0.951815	-0.566019	0.142416	0.0882851	-0.190617	-0.127446	-0.324599	-0.46345	-0.635805	-0.0437819
2.14762	TRUE	FALSE	chr15	38696559	rs7171233	T	A	.	-0.133777	0.0647583	0.090328	0.0412844	0.157007	0.478452	0.411969	0.564853	-0.213891	1.89763	0.221476	0.0670265	1.08928	1.75723	0.56824	0.0271463	1.23225	0.759207	-0.224411	0.428771	-0.100487	0.071547	0.0604453	0.0267556	0.0467675	1.81608	0.394642	2.14762	-0.0607716	0.0953316	0.30683	0.256715	0.0459386	0.106954	-0.0509662	0.945204	1.31548	0.320158	1.75501	0.795148
2.08194	TRUE	FALSE	chr6	30206856	rs885912	C	A	.	-0.0898835	-0.0454033	-0.0575052	-0.0178478	-0.0929666	-0.110857	-0.227328	-0.140923	0.0694895	-0.733692	-0.781266	-0.0301519	0.262504	-0.61635	-0.281849	-0.0504029	-0.00337334	-0.283351	0.0612406	-1.69168	-0.0558975	-0.0565064	0.307631	-0.0286775	-0.0414307	-0.307102	-0.193452	-0.45264	0.0153544	-0.0667919	-0.126017	-0.133244	-0.0484753	-0.0408547	-0.0122338	-0.0757743	0.0528189	-2.08194	-0.192087	-0.0395136
2.02038	TRUE	FALSE	chr6	30201550	rs2517611	A	G	.	0.179239	0.135243	0.0390145	-0.00482172	0.0979365	0.910266	0.784872	0.303391	0.0354757	1.62455	0.258702	0.10134	-0.49882	2.02038	0.365127	0.104552	-0.0913457	0.526154	0.00988604	0.599968	0.126013	0.0352158	-0.476612	0.0267383	0.0646055	0.581863	0.378826	0.963851	-0.0347646	0.136229	0.127228	0.256188	0.170469	0.0409662	0.234077	0.208313	0.117817	0.378077	0.523672	0.127992
1.93309	TRUE	FALSE	chr14	32940606	rs36063234	C	T	.	0.114921	0.251662	-0.097924	9.23664e-05	-0.0834012	-0.374591	-0.218908	-0.508297	0.154168	-1.93309	-0.191583	0.0325936	-0.217955	-1.73328	-0.497393	0.0532731	-0.554586	-0.831742	0.0991186	-0.282621	0.524262	0.0915432	-0.105609	0.0589896	0.0529461	-1.07088	0.0972319	-1.18604	0.0375665	0.046451	-0.628009	-0.645562	-0.0127618	0.0839892	1.00064	-0.220609	-0.0532094	-0.271269	-0.68075	-0.0619761
1.92632	TRUE	FALSE	chr8	10716192	rs7820334	C	T	.	0.0957696	0.0866224	-0.120108	-0.0587725	-0.0463724	-0.709185	-0.587985	-0.31247	0.149281	-1.60434	-0.185247	-0.0375789	-0.326323	-1.2178	-0.311644	0.0182981	-0.422999	-0.689014	0.133802	-0.661283	0.338988	-0.236248	-0.183442	0.0163004	0.00972843	-1.15577	-0.923552	-1.51447	-0.00922473	-0.0202089	-0.255801	-0.279683	-0.128511	-0.0235082	0.23569	-0.224027	-0.27139	-0.294775	-1.92632	-0.103419
1.92545	TRUE	FALSE	chr22	39545999	rs10625054	C	CGATT	.	-0.0608443	-0.163063	0.0436686	-0.0144374	0.0913364	1.25081	0.408213	0.394726	-0.204393	1.90373	0.284627	0.109345	0.339999	1.61727	0.360507	-0.309267	0.512332	0.739344	-0.0934931	1.04886	-0.545761	0.210579	0.146021	0.0204724	-0.254371	1.6169	0.472115	1.0893	-0.0946051	0.0145086	0.440372	0.402709	0.319009	0.078954	-0.725771	0.317162	0.34772	0.384721	1.92545	0.124081
1.90935	TRUE	FALSE	chr14	103551616	rs10149470	A	G	.	-0.114356	-0.199418	0.0563231	0.00941498	-0.199096	-0.556965	-0.398303	-0.542682	-0.00983501	-1.41845	-0.458996	-0.0636166	-0.253082	-1.21601	-0.419993	-0.077935	-0.52858	-1.01165	0.0312444	-0.844912	-0.132757	-0.151235	-0.196446	-0.0436896	-0.0864971	-0.66995	-0.418624	-0.906902	0.145898	-0.0924301	-0.56983	-0.326278	-0.0092386	-0.0629787	-0.180035	-0.130111	-0.377052	-1.90935	-0.526121	-0.0561255
1.81475	TRUE	FALSE	chr10	103153896	rs11191582	G	A	.	-0.160569	-0.0237588	-0.0237092	0.0601802	-0.0625115	-0.166317	-0.12997	-0.266142	0.00295161	-1.81475	-0.0327141	-0.0432843	0.0305831	-1.54902	-0.538413	-0.0474459	-0.498508	-0.876133	0.00713765	-0.199027	-0.0660907	0.24422	0.270286	-0.0105415	-0.0329755	-1.04902	-0.104126	-1.267	0.0388908	-0.0702423	-0.523842	-0.434359	-0.0436457	-0.0234372	-0.0732818	-0.169491	-0.164257	-0.308711	-0.490558	-0.0622058
1.75605	TRUE	FALSE	chr6	32510807	rs188190243	G	T	.	0.0107749	0.0732216	-0.0886955	-0.024997	0.0991861	-0.218626	-0.573006	-0.125678	0.0470631	-1.37994	-0.0753268	0.20914	-0.173482	-1.75605	-0.355386	0.26895	-0.263126	-0.434526	0.0493344	-0.374464	0.0962225	-0.157451	-0.0883162	0.190645	0.299041	-0.422406	-0.344493	-0.681185	-0.0225537	0.235085	-0.063967	-0.119218	0.154867	0.0707753	-0.0842942	-0.0794973	-0.242862	-0.196147	-0.403516	-0.0389971
1.72591	TRUE	FALSE	chr6	32510807	rs188190243	G	A	.	0.0331934	0.0662546	-0.0898829	-0.0313715	0.103379	-0.220168	-0.562963	-0.129318	0.0129204	-1.353	-0.0844896	0.230207	-0.174208	-1.72591	-0.355131	0.071986	-0.262341	-0.430285	0.0417824	-0.371545	0.0793648	-0.156907	-0.0967493	0.199829	0.174352	-0.416824	-0.346585	-0.663608	-0.0368326	0.270136	-0.0667027	-0.12034	0.189932	0.0651156	-0.0947165	-0.0746666	-0.247608	-0.195299	-0.397573	-0.0383729
1.65048	TRUE	FALSE	chr7	1980240	rs12668156	G	C	.	0.316253	0.209089	1.58759	1.31912	0.00665945	-0.0242915	0.285356	0.153011	0.452082	-0.280571	0.0822002	0.10689	-1.622	-0.28582	-0.0193587	0.438323	-0.503449	0.047853	0.281379	0.0113801	0.142904	0.714719	-0.796291	0.0489479	0.181066	-0.831076	0.340401	-0.666783	1.65048	0.0609236	0.038031	0.0918353	0.434425	0.10183	-0.0153153	-0.0260021	-0.227671	0.152336	-0.00410976	-0.0146776
1.61938	TRUE	FALSE	chr5	167565755	rs11738110	T	G	.	0.178049	0.192701	0.106763	0.128682	0.156445	0.603081	0.318982	0.407251	0.0784645	1.13453	0.291152	0.0825094	0.248937	1.06553	0.717691	0.104601	0.494618	0.64992	0.0286573	0.500794	0.11799	0.182881	0.172148	0.0457227	0.0888841	0.66723	0.425993	1.61938	0.0597968	0.105626	0.503121	0.386672	0.103457	0.064447	0.160065	0.184217	0.443462	0.32677	0.725436	0.110363
1.61851	TRUE	FALSE	chr7	87168459	rs73206945	G	A	.	0.150699	0.351316	1.61851	1.56925	0.114372	0.0879037	0.107567	0.184929	0.274831	-0.0939802	0.161754	0.177203	-0.958477	0.087184	0.0834362	0.219902	-0.316728	0.11615	0.0998458	0.127389	0.181001	0.725885	-0.799847	0.117707	0.207896	-0.201211	0.151565	-0.0704611	1.37545	0.128748	0.104878	0.154619	0.401982	0.0547709	-0.01022	-0.00611097	-0.114435	0.290371	0.111361	-0.00561568
1.59526	TRUE	FALSE	chr6	152472437	rs4331993	T	A	.	0.122899	0.0944007	-0.076477	-0.0798063	0.0950677	0.606678	0.155382	0.306274	0.125227	1.54068	0.18727	0.0620884	0.139213	1.59526	0.339075	0.07797	0.234049	0.461416	0.0305786	0.445395	0.0505084	-0.00562185	0.124641	0.0292756	0.0512069	0.805856	0.320926	1.09724	-0.0995034	0.077479	0.640761	0.317121	0.0914561	0.0414454	0.141793	0.182737	0.267308	0.259885	0.490049	0.106134
1.58984	TRUE	FALSE	chr1	97938540	rs61789073	T	C	.	0.116576	0.0960484	0.0861039	0.0595036	0.0980515	0.382765	0.122044	0.347524	0.0195769	1.54554	0.133326	0.0373008	0.139177	1.58984	0.451026	0.0759452	0.198277	0.809801	-0.00421043	0.299666	0.0812585	0.0817036	0.134933	0.0117221	0.0460415	0.714843	0.218409	0.910092	0.0235157	0.0519398	0.32652	0.258859	0.0388484	0.0174758	0.107596	0.168173	0.275002	0.27474	0.246262	0.104358
1.5864	TRUE	FALSE	chr4	42048441	rs10433708	G	T	.	0.0499251	0.119442	0.0787401	0.0954367	0.119965	0.148567	0.16552	0.129236	0.0434721	0.545865	0.432429	0.0461879	0.0801724	0.477802	0.250664	0.0527148	0.112684	0.238366	0.0135077	1.08085	0.0548233	0.150442	0.0862747	0.0415796	0.0595493	0.18405	0.219457	0.250178	0.043216	0.0418073	0.0874195	0.128646	0.061755	0.0476915	0.0648334	0.0716195	0.134473	1.5864	0.202723	0.0413688
1.52725	TRUE	FALSE	chr7	1847236	rs6978048	T	A	.	0.145827	0.0874518	-0.0226178	-0.00461903	0.0251285	-0.0794138	-0.0940729	-0.0315615	0.0812157	-0.255523	-0.375152	0.0837707	-0.0546193	-0.136801	-0.0561173	0.0502888	-0.0943737	-0.120557	0.0698467	-1.14825	0.163234	-0.113788	-0.0134927	0.0509334	0.0632657	-0.154381	-0.0837236	-0.165446	0.0225672	0.155736	-0.0591265	-0.0628171	0.0749135	0.00216903	0.100856	-0.020987	-0.0194919	-1.52725	-0.0789617	-0.0178174
1.52387	TRUE	FALSE	chr6	29681164	rs416571	A	G	.	-0.38745	-0.0532705	0.10466	0.064496	0.0284849	0.860448	0.373651	0.426301	-0.480467	1.33677	0.128747	-0.194665	0.917244	1.05102	0.265137	-0.0619417	0.548197	0.687617	-0.532054	0.443812	-0.195015	0.259492	0.229195	-0.159589	-0.0773176	1.52387	0.514312	1.51578	-0.0449494	-0.135659	0.389037	0.283424	-0.384269	-0.211843	-0.193244	0.0577538	0.54458	0.270103	1.12252	0.0308875
1.52193	TRUE	FALSE	chr5	61305252	rs7443842	G	C	.	0.296577	0.210056	0.147418	0.145783	0.145464	0.652924	0.271848	0.414305	0.0984721	1.52193	0.44212	0.101616	0.27225	1.45959	0.555078	0.168216	0.46726	0.547525	0.0626952	1.20736	0.210768	0.207421	0.175057	0.0492522	0.104739	0.848111	0.742771	1.29779	0.103607	0.160356	0.396792	0.309146	0.194854	0.0638545	0.216404	0.215431	0.500711	0.721805	0.8119	0.125274
1.51234	TRUE	FALSE	chr8	4324997	rs13269120	C	A	.	-0.0751108	0.0337664	-0.131523	-0.0796295	-0.0254427	-0.681305	-0.689278	-0.22704	-0.0364106	-1.44493	-0.392002	-0.0304582	0.000743971	-1.51234	-0.379845	-0.100408	-0.223063	-0.694008	-0.0273973	-0.738007	0.162062	-0.203282	0.0750617	0.0199979	0.000356303	-0.515783	-0.271207	-0.813886	-0.061123	-0.0211699	-0.136063	-0.247954	-0.106916	0.00539952	0.0256989	-0.121002	-0.195516	-0.337321	-0.496979	-0.0597575
1.49241	TRUE	FALSE	chr11	61851136	rs174592	A	G	.	-0.0441361	-0.0811312	-1.28503	-1.10019	0.0299481	0.253653	-0.0310019	-0.028496	-0.222528	1.012	0.0788793	-0.0251699	0.119578	0.570588	0.187125	-0.0428511	0.413752	0.38841	-0.121777	0.45054	-0.0267664	-0.557054	0.0091662	-0.0181291	-0.0256646	0.934109	1.49241	0.993568	-1.15815	0.0239444	0.116894	0.0718944	-0.216041	0.0339651	0.134539	0.13999	0.413091	0.145127	1.03891	0.0540466
1.48851	TRUE	FALSE	chr2	27807570	rs12986980	A	G	.	-0.141683	-0.146514	0.0783406	0.073586	-0.108777	-0.881389	-0.462363	-0.392327	0.0337929	-1.31898	-0.242804	-0.0826708	-0.278004	-1.35503	-0.401533	-0.0928954	-0.413298	-0.586029	0.0495296	-0.6639	-0.12	-0.109904	-0.189257	-0.023296	-0.0652554	-0.80381	-0.604435	-1.48851	0.170553	-0.12103	-0.278292	-0.483681	-0.104621	-0.0460548	-0.216695	-0.174431	-0.41367	-0.320135	-0.746105	-0.0954273
1.48685	TRUE	FALSE	chr6	25418866	rs7752195	T	C	.	0.0555916	0.139105	0.145525	0.170806	0.033379	0.233071	-0.0301392	0.135852	0.0507416	0.0239427	0.0787546	0.0595116	0.0798501	0.109568	0.054805	0.0606681	0.133727	0.0277409	0.0261353	0.122453	0.0757638	0.204041	0.0728257	0.0283744	0.0546478	0.104868	0.24991	0.21285	0.122042	0.0641406	-0.00352204	0.125378	0.0932013	0.0507765	0.0460862	0.11326	0.196334	0.113599	1.48685	0.0614351
1.4825	TRUE	FALSE	chr8	4324997	rs13269120	C	G	.	0.00203735	-0.0020759	-0.0959953	-0.0594791	-0.0549084	-0.630798	-0.690636	-0.2459	0.000253136	-1.42005	-0.395712	-0.0533746	-0.0709292	-1.4825	-0.381444	0.0314513	-0.239211	-0.709387	0.0106991	-0.705412	0.183628	-0.216844	-0.00142895	-0.0152558	0.0705543	-0.483982	-0.281206	-0.761405	-0.0145638	-0.020099	-0.128026	-0.237473	-0.0832829	-0.0106313	0.015538	-0.121227	-0.205026	-0.318081	-0.467993	-0.0574326
1.45076	TRUE	FALSE	chr6	28354343	rs6903652	C	G	.	0.0326627	0.091425	0.14534	0.130174	0.172499	-0.416245	-0.775129	-0.221794	0.0256675	-1.25379	-0.0608751	0.483294	-0.20731	-0.908473	-0.199514	0.00178482	-0.335949	-0.596911	0.0298043	-0.451001	0.0512969	-0.169953	-0.0908692	0.349584	0.175667	-0.515877	-0.338521	-0.602143	0.12417	0.324244	-0.0105694	-0.125689	0.516088	0.112063	-0.0942188	-0.0348156	-0.282802	-0.162591	-1.45076	-0.0486436
1.44372	TRUE	FALSE	chr8	4325535	rs13261217	A	G	.	-0.244608	-0.192259	-0.137772	-0.160639	-0.187797	-1.36903	-0.45504	-0.618516	-0.0558648	-1.02926	-0.211351	-0.0900496	0.0863375	-1.05798	-0.18561	-0.103868	-0.183144	-0.796796	-0.0235812	-0.397424	-0.129232	-0.139221	-0.0209531	-0.0290833	-0.0764938	-0.39655	-0.324646	-0.728657	-0.0921267	-0.133659	-1.44372	-0.434746	-0.12191	-0.0020219	-0.197407	0.0375732	0.277726	-0.286491	-0.426972	0.0909439
1.40401	TRUE	FALSE	chr6	29680691	rs3129057	C	T	.	-0.262038	0.0114128	0.0755486	0.0594226	0.11732	1.17159	0.419678	0.641141	-0.340671	1.32774	0.185099	-0.174907	-0.235906	1.06983	0.268974	-0.000632838	0.276644	0.796183	-0.419706	0.472354	-0.131882	0.132482	-0.0971839	-0.119688	-0.0288799	1.22758	0.432225	1.40401	-0.0662973	-0.105035	1.10603	0.39956	-0.340857	-0.11243	-0.0928494	0.0975635	0.332515	0.292743	0.651076	0.0655494
1.39227	TRUE	FALSE	chr6	32568724	rs185717927	C	G	.	-0.00819005	0.110819	-0.0729855	-0.00304409	0.0601091	-0.150642	-0.299365	-0.158751	0.0376507	-1.32158	-0.0996355	0.0119947	-0.466677	-1.39227	-0.451627	0.154839	-0.986731	-0.297728	0.0129582	-0.255482	0.183615	-0.102949	-0.256865	0.0375172	0.295857	-0.582685	-0.177584	-0.836525	-0.00216896	0.0462164	-0.0296073	-0.104	-0.0466688	-0.0222682	0.0446186	-0.189121	-0.61601	-0.173508	-0.566521	-0.127954
1.38737	TRUE	FALSE	chr10	102870036	rs3832685	G	GCTC	.	-0.42032	-0.509525	0.436335	0.258571	-0.21501	-1.38737	-0.635095	-0.811036	0.133696	-1.06896	-0.372338	-0.0656592	0.217897	-0.907953	-0.259385	-0.166425	-0.216437	-0.737691	0.11587	-0.692645	-0.70353	7.64826e-05	-0.332594	-0.0512581	-0.132062	-0.900702	-1.08021	-1.10283	0.478517	-0.199707	-0.484879	-0.343383	0.0131159	-0.0876605	-1.30252	-0.123187	-0.850905	-0.377772	-0.690882	-0.0716971
1.36937	TRUE	FALSE	chr6	28336607	rs67340775	A	C	.	0.282772	0.234947	0.149488	0.176699	0.124731	0.735536	0.812469	0.554398	0.150027	1.36937	0.114529	0.104305	1.07032	1.02644	0.353863	0.108912	0.759605	0.671546	0.0941919	0.139962	0.201843	0.404619	0.682131	0.0450871	0.0901267	0.489447	0.658693	0.912596	0.132911	0.145593	0.171729	0.216138	0.141294	0.0532011	0.308254	0.184488	0.803734	-0.0428236	0.711905	0.137707
1.35924	TRUE	FALSE	chr1	150054562	rs113607766	C	T	.	-0.118506	-0.0608385	-0.0574164	-0.024965	-0.0336937	-0.286808	-0.55799	-0.209458	-0.0384259	-1.33247	-0.129853	-0.0437376	-0.187833	-1.35924	-0.380189	-0.0654028	-0.0528827	-0.555135	-0.0408711	-0.300104	-0.0571592	-0.0367361	0.113103	-0.00668337	-0.0255987	-0.501999	-0.286404	-0.762189	-0.015322	-0.0665116	-0.127481	-0.16599	-0.0701436	0.00225352	-0.110173	-0.164974	-0.168789	-0.193732	-0.685359	-0.105199
1.34309	TRUE	FALSE	chr2	199251833	rs260749	G	A	.	0.00498497	0.0362152	0.00792105	0.0115187	0.0450913	0.0454097	0.0440529	0.0345681	0.0126462	0.108244	0.73363	0.00877148	0.0226371	0.075326	0.0353605	0.0153623	0.0122049	0.0515952	0.00243331	1.34309	0.00630359	0.110399	0.0320112	0.0154502	0.0185781	0.0261979	0.0736377	0.0787669	-0.00289961	0.00360448	0.0470138	0.0520319	0.0269786	0.00122611	0.0111299	0.00320539	0.0189867	0.581332	-0.128417	0.00887023
1.34292	TRUE	FALSE	chr10	103114004	rs9633712	G	A	.	-0.0175087	0.0936437	-0.373053	-0.202417	0.0532519	0.17969	0.123895	0.118742	-0.00981801	0.29382	0.0668289	0.0344794	0.797956	0.239358	0.203611	0.0328984	1.34292	0.178798	-0.0266629	0.0715492	0.0396075	0.124242	0.738166	0.0258476	0.0322267	0.384504	0.147589	0.438152	-0.343482	0.0200272	0.0873266	0.0794516	-0.0749449	0.147452	0.147289	0.0927106	0.731801	0.0415373	0.542016	0.0528884
1.33434	TRUE	FALSE	chr14	103624162	rs4900584	G	A	.	-0.267092	-0.1741	-0.193277	-0.197359	-0.140953	-0.725019	-0.490818	-0.521128	-0.0447651	-1.15406	-0.128725	-0.0793673	-1.17956	-1.16282	-0.343938	-0.143326	-0.973634	-1.06483	0.0236083	-0.180551	-0.0959268	-0.402733	-0.884853	-0.0295216	-0.0863097	-0.785146	-0.348474	-1.33434	-0.127792	-0.117098	-0.71762	-0.627457	-0.0710498	-0.0639031	-0.11433	-0.176912	-0.980844	-0.198726	-0.563164	-0.0671837
1.32926	TRUE	FALSE	chr11	28621014	rs10767735	G	T	.	0.011532	0.149162	0.0199147	0.0268006	0.0771059	0.181673	0.10256	0.0399117	0.00811502	0.479255	0.659243	0.0278199	0.0595619	0.564996	0.127606	-0.0127356	0.0636803	0.13678	-0.00190239	1.32926	-0.00582133	0.0848158	0.0603025	0.0354246	-0.0305582	0.177248	0.220198	0.309397	-0.00729128	0.00955657	0.0424843	0.121931	0.0747688	0.00254643	0.0375534	0.0906694	0.114131	0.209084	0.227648	0.0819839
1.30547	TRUE	FALSE	chr11	46736833	rs3136500	C	T	.	-0.0221566	-0.0490575	-0.048523	-0.0533802	-0.0546847	-0.114966	0.00932811	-0.0557252	0.0147114	-0.231247	-0.423887	-0.019101	-0.0441952	-0.147133	-0.0838114	-0.0299456	-0.0339612	0.0343153	0.0261711	-1.30547	-0.0177364	-0.0821481	-0.0408802	-0.0140209	-0.0269026	-0.145581	-0.362177	-0.249496	-0.0278324	-0.0170835	-0.0459965	-0.0864311	-0.063699	-0.0207237	-0.0316497	-0.0410448	-0.0614907	-0.821471	-0.108412	-0.0335455
1.29984	TRUE	FALSE	chr6	50846914	rs13195969	C	A	.	-0.288196	-0.408251	0.0901866	-0.0161647	-0.0791574	0.224088	0.642913	0.138655	-0.0933747	1.29984	0.271893	-0.197214	0.148881	0.901645	0.157078	-0.144487	0.259034	0.901328	-0.0437341	0.733584	-0.824779	0.261625	0.0165265	-0.172172	-0.200938	0.567278	0.182842	0.652852	-0.000232813	-0.256851	0.244021	0.159356	-0.0927642	-0.0384987	-1.02615	0.0547016	0.0983754	0.434536	0.354676	0.0332156
1.2712	TRUE	FALSE	chr6	29681164	rs416571	A	C	.	0.241826	0.00200527	-0.0878427	-0.0565186	-0.0450624	-0.584474	-0.243891	-0.269569	0.498883	-0.942194	-0.100102	0.0230726	-1.01643	-0.756001	-0.204367	0.0100898	-0.466826	-0.408432	0.508527	-0.323415	0.0622901	-0.225058	-0.201619	0.0261296	0.00338756	-1.2712	-0.493558	-1.20682	0.0428907	-0.0417434	-0.177446	-0.173603	0.198456	0.196777	0.134974	-0.0102479	-0.595901	-0.196763	-1.0027	0.0020688
1.26582	TRUE	FALSE	chr4	42048592	rs71650960	C	CTG	.	0.14134	0.147264	-0.147657	-0.11966	0.175604	0.45149	0.194193	0.309323	0.0502977	0.884105	0.293215	0.0585076	0.0971327	0.541083	0.209008	0.0943558	0.152833	0.40155	0.0162256	1.26582	0.117854	0.0155472	0.107782	0.0423974	0.110678	0.613219	0.772339	0.861486	-0.137946	0.0764196	0.308654	0.714388	0.0541811	0.081407	0.139826	0.159957	0.119665	1.01067	-0.147437	0.13311
1.2655	TRUE	FALSE	chr3	180902050	rs7635754	T	C	.	-0.145345	0.0581979	-0.00119342	0.0316828	0.0759769	0.150317	0.0890224	0.0708876	-0.182111	0.357533	0.177567	0.030122	0.0455753	0.441078	1.2655	-0.015521	0.110348	0.17315	-0.202665	0.200564	-0.000658494	0.0426268	0.0345081	0.0246181	0.0479452	0.168688	0.136985	0.267616	-0.0788253	0.0212697	0.0478088	0.0737224	-0.0250388	0.0278592	0.00826495	0.0572131	0.0500399	0.0908892	0.254421	0.0211839
1.25847	TRUE	FALSE	chr17	2303942	rs408067	C	G	.	-0.268334	-0.180095	-0.138152	-0.138	-0.114884	-0.60683	-0.351139	-0.383515	-0.116542	-1.04657	-0.187723	-0.0970443	-0.690257	-0.865185	-0.285148	-0.129593	-0.595295	-0.416348	-0.103312	-0.453951	-0.142633	-0.275045	-0.25357	-0.0501221	-0.0820555	-1.08388	-0.426112	-1.25847	-0.140629	-0.152567	-0.267735	-0.317473	-0.207543	-0.124444	-0.191617	-0.446024	-0.54453	-0.295826	-0.856084	-0.379071
1.25791	TRUE	FALSE	chr8	142232793	rs4976977	T	A	.	0.0901729	0.143331	-0.0379494	0.015606	0.153052	0.729153	0.0515343	0.298362	-0.0436536	0.268807	0.126053	-0.00150514	0.0613992	0.265327	0.0771385	0.0336584	0.127692	0.265278	-0.0597004	0.125287	0.0928088	0.017522	0.0716365	-0.00389317	0.0483595	0.295296	0.0989586	0.355544	-0.0768738	0.03689	1.25791	0.5756	-0.0326576	0.0261809	0.0940439	0.0264175	0.160993	0.121949	0.19944	0.00376422
1.24565	TRUE	FALSE	chr2	232727791	rs6704768	G	A	.	0.0403962	0.173024	1.08109	1.06109	0.0433825	0.000303073	0.00714335	0.0746908	0.167532	-0.190232	0.07278	0.0938071	-0.502163	-0.0443594	-0.116873	0.0282509	-1.24565	-0.0157208	0.0549627	0.0454741	0.054457	0.66627	-0.309545	0.0675127	0.0862879	-0.35709	0.0254213	-0.293581	0.938778	0.0443253	0.0193208	0.0674578	0.237797	-0.0605408	-0.0768013	-0.101119	-0.80694	0.134027	-0.233556	-0.0901336
1.24519	TRUE	FALSE	chr11	133952238	rs73034295	G	A	.	-0.181894	-0.125496	-0.135041	-0.127427	-0.106042	-0.550237	-0.578206	-0.554099	-0.0591567	-1.24519	-0.126473	-0.0356337	-0.193964	-1.1413	-0.320985	-0.0823714	-0.396019	-1.23376	-0.024565	-0.228445	-0.031959	-0.248925	-0.129671	-0.0114566	-0.0536346	-0.570369	-0.277425	-0.763353	-0.0736572	-0.0548218	-0.692631	-0.352449	-0.0193297	-0.00546937	-0.0903165	-0.111637	-0.252115	-0.302709	-0.362078	-0.0357508
1.23122	TRUE	FALSE	chr7	1980240	rs12668156	G	A	.	0.32611	0.188124	1.20406	1.00077	0.00793376	0.0370035	0.253708	0.155582	0.378409	-0.220389	0.0677882	0.0888668	-1.15983	-0.219006	-0.0125493	0.411797	-0.29872	0.0593605	0.248257	-0.00815726	0.167242	0.595024	-0.374506	0.0384964	0.168741	-0.695292	0.319588	-0.503368	1.23122	0.0695837	0.0483428	0.0852055	0.339164	0.0639333	0.0551816	-0.0489717	-0.072978	0.117462	0.0154319	-0.0297966
1.22986	TRUE	FALSE	chr7	105290197	rs200640374	CAAA	C	.	-0.118275	-0.352823	-0.198732	-0.401958	-0.167359	-0.262113	-0.506139	-0.347023	-0.320322	-0.229114	-0.244041	-0.0908501	0.36948	-0.283099	-0.148137	-0.263139	-0.318829	-0.509289	-0.119626	-0.223706	-0.150088	-1.22986	-1.02145	-0.0946098	-0.18092	0.0974493	-0.313628	-0.0917854	-0.243164	-0.094654	-0.158384	-0.158057	-0.0866761	-0.108512	-0.206259	-0.0333804	-0.710822	-0.199407	-0.195737	-0.0123947
1.22406	TRUE	FALSE	chr1	29961104	rs1498232	T	C	.	0.0208258	-0.174339	-0.0286067	-0.0940196	-0.177004	-1.0986	-0.168858	-0.455552	0.0378847	-0.362593	-0.153851	-0.0564085	-0.0839613	-0.344566	-0.103744	-0.0562778	-0.152585	-0.35243	0.105983	-0.184954	-0.0940571	-0.133978	-0.0896696	-0.0159764	-0.0662672	-0.331082	-0.101337	-0.559602	0.0103248	-0.0931585	-1.22406	-0.334075	-0.0434467	-0.0238394	-0.203888	-0.0325636	-0.155699	-0.169548	-0.286776	0.00425178
1.20283	TRUE	FALSE	chr11	130848816	rs10791098	T	G	.	0.0210709	0.00496076	-0.0424424	-0.021395	0.00427603	-0.0754841	-0.0873848	-0.0426516	0.00736942	-0.42814	-0.0410283	-0.00770976	-0.0667889	-1.20283	-0.104052	-0.0206588	-0.0615962	-0.0185117	0.0363859	-0.143279	0.0213926	-0.0671776	-0.026852	-0.000422045	-0.01023	-0.16715	-0.0573616	-0.175138	-0.0144735	0.00585096	0.0116675	-0.0363074	0.00729864	0.00478981	-0.0123839	-0.0336508	-0.113208	-0.0851119	-0.0829718	-0.0044756
1.19775	TRUE	FALSE	chr3	136683268	rs35597261	AT	A	.	-0.222901	-0.325292	-0.29576	-0.430609	-0.157463	-0.122016	-0.191099	-0.169354	-0.3507	-0.0288526	-0.159839	-0.513532	0.279137	-0.135804	-0.0445956	-0.213061	-0.147444	-0.168969	-0.261933	-0.12475	-0.16318	-0.53131	-1.19775	-0.348144	-0.278679	0.349945	-0.216407	0.13369	-0.360102	-0.314733	-0.107347	-0.110201	-0.561905	-0.237146	-0.129168	-0.0952879	-0.365008	-0.140013	-0.110267	-0.0129451
1.19352	TRUE	FALSE	chr7	1990652	rs57216949	G	T	.	-0.129423	-0.126328	-0.09096	-0.0865955	-0.0895509	-0.49168	-0.391207	-0.380303	0.043804	-1.19352	-0.17041	-0.0319949	-0.166574	-1.03026	-0.273274	-0.0682027	-0.331616	-0.991806	0.071823	-0.332251	-0.100685	-0.156215	-0.108439	-0.00950627	-0.0492247	-0.554441	-0.315859	-0.829584	-0.0182112	-0.050246	-0.479073	-0.305909	0.0102751	0.0298078	-0.133613	-0.019972	-0.257102	-0.257894	-0.327558	0.0090875
1.16991	TRUE	FALSE	chr8	4324997	rs13269120	C	T	.	-0.0987847	0.0297519	-0.0741987	-0.0326732	-0.013631	-0.530419	-0.465223	-0.179174	-0.00668094	-1.10457	-0.27475	-0.0306535	-0.00352366	-1.16991	-0.266281	0.0276433	-0.168813	-0.497024	-0.0213856	-0.562818	0.0984077	-0.131013	0.050579	0.0136425	0.0944031	-0.403645	-0.201872	-0.640126	-0.0191886	-0.0349917	-0.12132	-0.183551	-0.101009	0.00739199	0.00115124	-0.095188	-0.149806	-0.268455	-0.376764	-0.046716
1.1434	TRUE	FALSE	chr20	21167328	rs4625995	G	T	.	0.0386545	0.0291516	0.145262	0.117937	0.0178259	0.110583	0.129623	0.0895234	0.0176641	0.293825	0.211438	-0.0656711	0.255459	0.373287	0.104271	0.0238229	0.0945085	0.143377	-0.00356606	0.372598	0.0203624	0.139999	0.0975431	-0.0603883	-0.00995108	0.120164	0.14678	0.177512	0.0956972	-0.0402231	0.11651	0.0721865	-0.0311538	0.00703647	0.0366188	0.0237188	0.0555833	1.1434	0.136829	0.013524
1.13608	TRUE	FALSE	chr7	1842834	rs10950400	C	T	.	0.0735918	0.103232	0.172612	0.146383	0.0906021	0.344147	0.367955	0.311268	0.0215725	1.13608	0.128771	0.046708	0.350503	1.01225	0.272592	0.0623094	0.281693	0.687209	-0.00931083	0.240552	0.0408624	0.178038	0.251769	0.0203012	0.050052	0.514886	0.154716	0.751515	0.104503	0.0617593	0.412659	0.26253	0.0543446	0.0174741	0.0617363	0.0928287	0.305759	0.227874	0.367296	0.0451474
1.13336	TRUE	FALSE	chr7	87168508	rs73206947	C	T	.	-0.113033	-0.218108	-1.13336	-1.03103	-0.0593535	-0.0774709	-0.0710733	-0.115946	-0.176745	0.052371	-0.0908676	-0.0989054	0.613978	-0.0670751	-0.0577485	-0.122894	0.109635	-0.0656267	-0.0661882	-0.0891718	-0.12008	-0.507104	0.389402	-0.0535929	-0.0984328	0.137023	-0.113944	0.0187321	-0.960607	-0.0766247	-0.0715144	-0.102549	-0.271715	-0.0350612	-0.00434266	0.000284384	-0.0146884	-0.202831	-0.107282	5.3741e-05
1.12828	TRUE	FALSE	chr4	102868653	rs223333	C	A	.	0.062249	0.137669	0.0736246	0.0713622	0.127851	0.576168	0.287902	0.326457	0.0517846	1.12828	0.185687	0.0726779	0.478993	0.847574	0.288194	0.117557	0.465743	0.438129	-0.00567211	0.423908	0.0807968	0.0730986	0.180161	0.03934	0.0897189	0.938305	0.361933	1.0379	0.0309629	0.0827411	0.336622	0.33246	0.11854	0.0948331	0.12131	0.353898	0.374228	0.240512	0.879714	0.29148
1.11002	TRUE	FALSE	chr2	197944686	rs1518365	T	C	.	-0.0788994	-0.0560832	-0.00649462	0.00498946	-0.0761564	-0.389078	-0.433686	-0.288831	0.0466072	-1.11002	-0.225625	-0.0132472	-0.00354945	-0.921115	-0.271206	0.221007	-0.11499	-0.821456	0.0360776	-0.352623	0.00718057	-0.0695517	0.0934784	-0.00503012	0.118822	-0.506297	-0.355311	-0.671452	0.0607807	-0.0221804	-0.292338	-0.214931	-0.00286609	0.0172526	-0.0741169	-0.0651127	-0.036684	-0.220971	-0.275347	-0.0222277
1.08972	TRUE	FALSE	chr2	232928253	rs181813160	G	T	.	-0.423145	-0.253248	-0.114324	-0.135629	-0.14835	-0.549814	-0.232681	-0.360418	-0.297696	-0.995425	-0.208784	-0.10637	-0.264176	-0.983217	-0.320756	-0.15654	-0.456977	-0.656858	-0.264735	-0.421633	-0.206716	-0.156201	-0.203487	-0.0649235	-0.101565	-0.662665	-0.410558	-1.08972	-0.126848	-0.125573	-0.61706	-0.310059	-0.205533	-0.197352	-0.335277	-0.222262	-0.464688	-0.314335	-0.727046	-0.11208
1.06764	TRUE	FALSE	chr1	72284817	rs11209943	A	G	.	-0.0853229	-0.214879	-0.0907414	-0.117063	-0.142903	-0.253722	-0.121333	-0.293067	-0.100522	-1.06764	-0.244154	-0.0750661	-0.484576	-0.884198	-0.503958	-0.210636	-0.766873	-0.302585	-0.0319631	-0.284623	-0.138389	-0.230233	-0.682921	-0.0628728	-0.152441	-0.508062	-0.271204	-0.720606	-0.0590025	-0.0798424	-0.139665	-0.159573	-0.0977447	-0.121723	-0.295162	-0.236486	-0.81256	-0.254602	-0.386941	-0.181038
1.067	TRUE	FALSE	chr11	57793300	rs11570191	CAG	C	.	-0.0664318	-0.0426993	-0.0324166	-0.0426678	-0.030158	-0.112718	-0.0249352	0.0160948	0.0127005	-0.227768	-0.102702	-0.0173981	1.067	-0.133369	-0.0690732	-0.0213638	0.232238	-0.0547377	0.00587035	-0.320253	-0.0498213	-0.201875	0.669854	-0.00465017	-0.00623793	-0.197576	-0.469778	-0.163026	-0.00837913	-0.0294404	-0.064825	-0.0535701	-0.0592365	0.00478878	-0.0750729	-0.0455515	0.126214	-0.112718	-0.327961	-0.0182094
1.04896	TRUE	FALSE	chr8	10716192	rs7820334	C	A	.	0.147629	0.174866	-0.0223915	0.0416625	0.0456201	0.140796	-0.236702	0.145658	0.107392	-0.629492	-0.021004	0.00935839	-0.0944183	-0.442999	-0.060126	0.0482136	0.181579	0.017897	0.073615	-0.257246	0.303548	-0.0202383	-0.0520546	0.0172177	0.0314872	-0.465262	-0.507745	-0.552541	0.0209014	0.0513834	0.122319	0.0397169	-0.0599003	0.0025113	0.239132	-0.111954	-0.0113854	-0.0161983	-1.04896	-0.0573098
1.04772	TRUE	FALSE	chr16	58638055	rs35674968	AT	A	.	-0.0521428	-0.136512	-0.0376006	-0.0782676	-0.0853902	-0.14518	-0.281316	-0.162051	-0.151321	-0.11091	-0.1029	-0.0490502	-0.481914	-0.212718	-0.207403	-0.0799009	-1.04772	-0.24365	-0.0558234	0.0130792	-0.0725672	-0.199265	-0.497167	-0.0374556	-0.0729058	-0.200501	-0.0141564	-0.206889	-0.0451795	-0.0390847	-0.0915598	-0.105983	-0.0461292	-0.111478	-0.145953	-0.0593065	-0.715031	-0.0221052	-0.746375	-0.037329
1.04062	TRUE	FALSE	chr16	58516396	rs77328516	A	AAG	.	-0.531184	-0.204298	0.028522	0.00823732	-0.118159	-0.461516	-0.751876	-0.373007	-0.310356	-1.04062	-0.3506	-0.0998078	-0.524045	-0.862124	-0.251264	-0.355878	-0.629625	-0.467494	-0.346942	-0.877921	-0.198089	-0.159783	-1.00414	-0.0594905	-0.131591	-0.165066	-0.84094	-0.198205	-0.0497732	-0.147568	-0.160753	-0.171025	-0.275214	-0.112793	-0.403183	-0.129581	-0.58503	-0.463093	-0.438891	-0.0955245
1.03533	TRUE	FALSE	chr15	38695472	rs138276831	C	CTGG	.	-0.0613809	-0.129146	0.0371095	0.00754924	-0.0305192	0.0648759	-0.00325666	-0.0776517	0.00517325	0.183637	-0.0195828	-0.00734284	0.19626	0.159313	0.052664	-0.0104448	0.197033	-0.0242371	0.0171274	0.0795971	-0.268314	0.122811	0.112709	-0.0188746	-0.0313926	0.180845	-0.0206405	0.26201	0.0265107	-0.0379305	-0.0277234	0.0297892	0.0421349	0.0363698	-0.148898	0.058253	0.422792	0.017976	1.03533	0.0225444
1.03424	TRUE	FALSE	chr16	58516396	rs77328516	A	AAC	.	-0.424954	-0.218149	0.0393294	-0.00266694	-0.128673	-0.499297	-0.778851	-0.40199	-0.276182	-1.03424	-0.35096	-0.0919641	-0.476224	-0.858837	-0.24295	-0.284766	-0.60802	-0.494858	-0.283101	-0.847355	-0.182892	-0.214186	-0.986232	-0.0597142	-0.119536	-0.202521	-0.826531	-0.123477	-0.0204736	-0.127075	-0.165284	-0.17856	-0.231026	-0.106183	-0.413581	-0.104201	-0.569631	-0.340668	-0.386457	-0.0760982
1.01034	TRUE	FALSE	chr17	29168251	rs77135925	T	C	.	-0.0777084	-0.0809706	0.0605174	0.0554883	-0.0765837	-0.283134	-0.66533	-0.451919	0.127385	-0.945878	-0.116618	0.00425141	-0.583458	-0.813741	-0.261569	0.827948	-1.01034	-0.795072	0.0806088	-0.240399	0.0246808	-0.144981	-0.514385	0.00281055	0.324135	-0.516987	-0.236248	-0.514784	0.168321	-0.00335253	-0.233784	-0.185113	0.0319448	-0.00642086	-0.106917	-0.104682	-0.473763	-0.189012	-0.400083	-0.0616147
0.997194	TRUE	FALSE	chr3	158140072	rs6777853	G	A	.	-0.0139014	-0.0392929	0.0160824	-0.0054677	-0.0485122	-0.0414203	-0.0592446	-0.0501604	-0.0232577	-0.135189	-0.0708171	-0.0153521	-0.0305327	-0.147459	-0.997194	-0.0217643	-0.128128	-0.159603	-0.00699243	-0.0397413	-0.0185483	-0.0590411	-0.0387794	-0.0130063	-0.0245659	-0.0403009	-0.0712465	-0.0627938	0.0243892	-0.0153859	-0.0460401	-0.0446299	-0.00163593	-0.0086291	-0.0261953	-0.012622	-0.0462193	-0.0521615	-0.0549105	-0.00590058
0.973774	TRUE	FALSE	chr6	27293882	rs72839449	A	C	.	0.126139	-0.0415336	0.101859	0.0745961	0.042101	0.60703	0.293889	0.276792	0.0544619	0.939058	0.108398	0.0027017	0.329077	0.807363	0.253314	0.0403041	0.458045	0.496203	0.0615942	0.344591	-0.171595	0.187176	0.141337	-0.0407774	-0.0344954	0.691127	0.280891	0.973774	0.0761093	0.0117449	0.430963	0.266022	0.105299	0.0297474	-0.214391	0.12203	0.499424	0.216104	0.59847	0.0564377
0.956007	TRUE	FALSE	chr3	36821489	rs4624519	C	T	.	-0.0295454	-0.0557056	-0.0151582	-0.00618871	-0.0152412	0.189228	0.225435	0.956007	-0.12584	0.247018	0.0181026	-0.0756262	0.0677882	0.188613	0.0221948	-0.411305	0.106188	0.183041	-0.0798362	0.0961606	-0.134095	0.172626	0.0177886	-0.0521615	-0.308007	0.145744	0.0869993	0.150933	-0.0799989	-0.0934939	0.0925268	0.0620291	-0.0921952	-0.0621585	-0.0265464	0.0152426	0.0605273	0.0768977	0.0645571	0.0021901
0.953011	TRUE	FALSE	chr5	154264652	rs625212	A	G	.	0.0495345	0.0718736	0.074505	0.0577661	0.0611133	0.171031	0.368894	0.162438	0.0302423	0.949425	0.1544	0.0361557	0.109445	0.953011	0.21812	0.0454057	0.194654	0.628234	0.00925304	0.197523	0.0218841	0.0963844	0.0842593	0.0208507	0.0366529	0.300201	0.146837	0.469982	0.0214805	0.0428974	0.139394	0.147844	0.0321549	0.0124553	0.0396243	0.0899763	0.166919	0.185006	0.32548	0.0497486
0.940868	TRUE	FALSE	chr16	66127526	rs6499064	C	G	.	0.380369	0.554357	-0.0263659	0.125573	0.218593	0.405901	-0.141781	0.415751	0.10112	-0.722738	0.080612	0.12869	-0.179842	-0.313778	-0.0641024	0.2222	-0.163418	0.00548656	-0.00820663	-0.424834	0.925616	-0.0251431	-0.00743046	0.101162	0.270183	-0.571686	-0.359119	-0.940868	0.00888623	0.234503	0.663841	0.24974	-0.0223543	0.0204214	0.933692	-0.0669987	-0.0259849	-0.130828	-0.228885	-0.053023
0.932908	TRUE	FALSE	chr2	199850665	rs2949006	T	G	.	0.332564	0.108139	0.108154	0.0991159	0.0725459	0.381151	0.176846	0.262598	0.124347	0.610104	0.127223	0.0761574	0.258223	0.537736	0.200591	0.123279	0.354293	0.279618	0.145391	0.359048	0.114638	0.150044	0.1661	0.0297589	0.0831626	0.678917	0.40058	0.932908	0.132345	0.113584	0.297242	0.185765	0.180915	0.0652127	0.058313	0.282024	0.494536	0.261035	0.908683	0.196388
0.926832	TRUE	FALSE	chr2	232927399	rs2675960	G	A	.	0.126667	0.195311	-0.0620804	0.0113381	0.0402181	-0.165413	-0.157515	-0.029536	0.177849	-0.926832	0.0146997	0.0384868	-0.201376	-0.747006	-0.167176	0.0955459	-0.275357	-0.346314	0.146055	-0.167445	0.333829	-0.0164195	-0.0701148	0.0572479	0.0756637	-0.832662	-0.0407435	-0.810902	0.00588718	0.0560483	-0.133385	-0.0931666	0.0352192	0.0621302	0.506811	-0.0623811	-0.12562	-0.108364	-0.394704	-0.040671
0.92321	TRUE	FALSE	chr6	26375414	rs545900370	C	CG	.	0.00521977	-0.0898156	-0.577348	-0.386598	-0.00225932	0.102362	0.0595412	0.0389133	-0.0353824	0.230574	-0.0105232	-0.0484796	0.92321	0.132222	0.0174081	-0.0156639	0.294213	0.0955631	0.0131242	0.0352078	-0.0910063	-0.148179	0.632112	-0.0288074	-0.0266039	0.291471	0.0792868	0.218455	-0.396777	-0.0152326	0.0770744	0.017722	-0.156212	-0.00864603	-0.00611999	0.0139477	0.127229	-0.0365637	0.0890609	0.00476713
0.921495	TRUE	FALSE	chr2	199261296	rs4459679	T	G	.	0.0205119	-0.0509004	0.00237103	-0.0197485	-0.069453	-0.0174961	0.0215858	0.00630108	-0.0165719	0.123766	-0.0359899	-0.0125292	0.0186688	0.10082	-0.328337	0.00441843	0.020592	-0.00100246	-0.00369981	0.074993	0.00326538	-0.0104068	-0.0162569	-0.0202596	-0.0250658	0.079343	0.0311318	0.284322	0.002429	-0.00494789	0.00449084	-0.921495	0.00794247	-0.0100242	0.00927875	0.0155378	0.0371132	0.0207557	0.0608941	0.0126526
0.910775	TRUE	FALSE	chr5	138519235	rs13155345	T	C	.	0.0107469	-0.0503522	-0.701812	-0.658039	0.0373297	0.23279	0.187058	0.0744691	-0.0841743	0.910775	0.121811	-0.00843125	0.0354079	0.742494	0.26145	-0.0119599	0.120092	0.230813	-0.0268818	0.252654	-0.000493648	-0.498024	-0.000462203	-0.0102562	-0.00239894	0.457982	0.20595	0.532425	-0.605988	0.014915	0.0452056	0.0605478	-0.0850725	0.0163696	0.0789622	0.128039	0.0438896	0.0746821	0.796487	0.0572528
0.901897	TRUE	FALSE	chr7	105258269	rs6968335	C	G	.	0.354291	0.0773487	0.117779	0.125677	0.0301141	0.117303	0.145122	0.107382	0.311738	0.0362513	0.102817	0.0245766	-0.901897	0.062	0.0304764	0.0777352	-0.142299	0.0645655	0.359338	0.230634	0.081369	0.174874	-0.697052	0.00672891	0.0165387	-0.0245429	0.209337	-0.0333765	0.231976	0.0543429	0.0462829	0.0431376	0.183347	0.0208215	0.0675752	0.0193437	0.0686483	0.0902329	0.0810395	0.0123666
0.879265	TRUE	FALSE	chr6	26272320	rs61747867	G	A	.	0.243537	0.225247	0.102713	0.135992	0.120141	0.576811	0.523454	0.45018	0.10086	0.879265	0.21481	0.0910601	0.406267	0.813068	0.264147	0.081372	0.541609	0.581246	0.0488903	0.427652	0.23458	0.277359	0.240943	0.0464202	0.0837352	0.489787	0.491022	0.731829	0.0813475	0.155374	0.312695	0.247961	0.140947	0.0625215	0.277303	0.142479	0.512959	0.296966	0.549254	0.0816294
0.86931	TRUE	FALSE	chr2	232697033	rs1104764	C	A	.	-0.298092	-0.0835254	-0.0818463	-0.0567018	-0.0809707	-0.259456	0.0145383	-0.151305	-0.113371	-0.72631	-0.156004	-0.0647077	-0.0240309	-0.59206	-0.362809	-0.100508	-0.302118	-0.122204	-0.148253	-0.433745	-0.0863348	-0.0406621	0.117778	-0.0334173	-0.0613934	-0.769086	-0.234202	-0.845178	-0.0981942	-0.0911685	-0.145988	-0.117127	-0.182004	-0.102879	-0.0850681	-0.360557	-0.335967	-0.309016	-0.86931	-0.317712
0.865355	TRUE	FALSE	chr7	1847236	rs6978048	T	G	.	0.0541894	0.0100025	0.00907561	0.00493733	-0.006049	-0.0374119	-0.0433759	-0.0340841	0.0232223	-0.0738807	-0.262509	0.0354562	-0.0323338	-0.0288329	-0.0296098	0.0258757	-0.0683132	-0.00843903	0.0238671	-0.732493	0.0385939	-0.0766546	-0.0205677	0.0196668	0.0281871	-0.0289023	-0.0470974	-0.025911	0.0263928	0.0612383	0.0276425	-0.0233897	0.0350536	-0.00459707	0.0210766	-0.00399224	-0.0395401	-0.865355	-0.0172378	-0.00741931
0.843706	TRUE	FALSE	chr2	232697033	rs1104764	C	G	.	-0.121863	-0.0136928	-0.0217453	0.0036517	-0.0527186	-0.0783615	0.258755	0.0325656	-0.0360807	-0.38389	-0.125641	-0.0404053	0.15854	-0.320198	-0.254435	-0.0759741	-0.0650435	0.0400536	-0.0642661	-0.366778	-0.0333185	0.122222	0.307643	-0.0216442	-0.0479997	-0.843706	-0.0415435	-0.729912	-0.0386961	-0.0527959	-0.103656	-0.110384	-0.130619	-0.0792993	0.0206709	-0.301479	-0.0935705	-0.200842	-0.805269	-0.265375
0.802677	TRUE	FALSE	chr16	66130620	rs11866581	C	G	.	0.183931	0.161687	0.0397418	0.0865129	0.0835011	0.46499	-0.209126	0.258254	0.0669882	-0.211691	0.0367969	0.0494919	0.256886	0.0110598	0.0503007	0.107798	0.441702	-0.0208236	0.0464536	0.0167209	0.149439	0.220004	0.203896	0.0245654	0.0628884	0.102582	0.186643	0.150375	0.0643024	0.0753834	0.142177	0.0933617	0.0772818	0.0527347	0.213709	0.00541362	0.802677	0.0927061	0.26712	0.00129786
0.798255	TRUE	FALSE	chr5	154260334	rs2434528	C	G	.	0.0346911	0.0663024	0.069347	0.0606852	0.0595583	0.150116	0.41962	0.226695	-0.000840765	0.798255	0.0970863	0.0130778	0.110125	0.755081	0.182168	0.0238938	0.197922	0.687716	-0.0272598	0.182367	-0.00468003	0.148172	0.074744	0.0042746	0.0187395	0.313582	0.148097	0.443989	0.0164338	0.0104837	0.254423	0.452577	-0.012158	0.0123772	0.0234099	0.0677252	0.157206	0.172743	0.275595	0.0367073
0.796502	TRUE	FALSE	chr12	2277933	rs10744560	C	G	.	-0.0809187	-0.0253489	0.0510339	0.0191118	0.0282432	0.26329	0.401464	0.197946	-0.0875711	0.757216	0.0672804	-0.05495	0.125621	0.796502	0.198329	-0.0165091	0.241531	0.473343	-0.0450013	0.151772	-0.200121	0.137649	0.0574949	-0.0466841	-0.0227239	0.313074	0.0916213	0.411501	0.000304236	-0.080573	0.155987	0.137783	-0.0843474	-0.0162823	-0.0447301	0.0603529	0.151186	0.116267	0.309713	0.026434
0.785551	TRUE	FALSE	chr6	27293882	rs72839449	A	T	.	-0.0161027	-0.145079	0.0785577	0.0349097	-0.0161215	0.238927	0.208726	0.119504	0.0164353	0.785551	0.0460629	-0.0451965	0.359606	0.643214	0.216304	0.0167243	0.361964	0.318406	0.0307532	0.252741	-0.297322	0.13978	0.135788	-0.0715404	-0.0320145	0.547673	0.171237	0.75763	0.0499922	-0.055142	0.167439	0.121081	0.0450324	0.0108282	-0.375165	0.112129	0.378673	0.138195	0.617759	0.0571574
0.785062	TRUE	FALSE	chr14	32829525	rs34179565	CA	C	.	-0.0523634	-0.164216	-0.0759331	-0.124289	-0.0517487	-0.214148	-0.77952	-0.785062	-0.0269336	0.0780287	-0.042881	-0.03214	0.691378	-0.0867346	-0.053032	-0.049505	0.207437	-0.770549	-0.0109517	0.131721	-0.133056	-0.272443	0.773065	-0.0311282	-0.0715196	0.370839	0.0427232	0.511022	-0.0368631	-0.062526	-0.22043	-0.0539938	0.00325313	-0.00151844	-0.154539	0.0192978	0.256703	0.00682351	0.046549	0.0431682
0.784391	TRUE	FALSE	chr15	38695472	rs138276831	C	CAGCTGG	.	-0.131042	-0.208442	0.021845	-0.0228728	0.0073397	0.132448	0.0214012	-0.0631797	-0.0325174	0.273343	-0.00973507	-0.0395287	0.338504	0.223195	0.0687325	-0.0442544	0.110451	0.0338287	-0.00249227	0.0722846	-0.440723	0.0890683	0.310759	-0.0422941	-0.0603515	0.217847	-0.049555	0.316837	0.000980858	-0.0719123	0.0345425	0.0662412	0.0179636	0.0112945	-0.279852	0.0649217	0.344885	-0.00206445	0.784391	0.0318331
0.778536	TRUE	FALSE	chr3	180905429	rs374867411	CGT	C	.	-0.448775	0.0823189	0.0341081	0.034571	0.158981	-0.0330508	-0.13017	-0.00293787	-0.778536	-0.055775	0.0581166	0.396497	-0.028645	-0.0493968	-0.00101449	-0.299364	-0.0709294	0.0184828	-0.767882	-0.0439042	-0.00987468	-0.0252973	-0.0955259	0.292167	0.0724769	-0.0597049	-0.130698	-0.027442	-0.170681	0.294977	0.0190518	-0.00329229	0.116765	-0.0297253	-0.120908	-0.0737549	-0.102388	-0.023819	-0.0395742	-0.0690466
0.775206	TRUE	FALSE	chr16	58637911	rs12446487	A	T	.	-0.00789206	-0.00125266	0.0104715	0.0119833	-0.000993781	-0.0595748	0.162069	0.0563084	0.00900852	-0.0632718	0.0109785	-0.0149061	-0.0702157	-0.0236141	-0.0501179	-0.00494617	-0.185382	0.0529526	0.00291921	-0.0528637	-0.0134344	0.0625011	-0.0371014	-0.00463298	-0.00989898	-0.160384	-0.0209677	-0.180318	0.0113435	-0.0114738	-0.00377551	0.143621	-0.0325844	-0.0336107	0.00687025	-0.0532809	-0.00204509	-0.0411373	-0.775206	-0.020243
0.772621	TRUE	FALSE	chr7	1847229	rs6954521	C	G	.	0.0631288	0.0677964	0.0117355	0.0200902	0.0218873	-0.0902127	-0.108655	-0.0540259	0.0560984	-0.191216	-0.163043	0.0578868	-0.0436055	-0.117208	-0.0372395	0.0581048	-0.0903035	-0.150395	0.0418791	-0.454078	0.119081	-0.0770237	-0.00694237	0.0401999	0.0736678	-0.0988841	-0.0624592	-0.109571	0.0384599	0.0921412	-0.0607599	-0.0438615	0.0571421	0.0095066	0.0545028	-0.0112335	-0.0308858	-0.772621	-0.0563214	-0.00756121
0.77146	TRUE	FALSE	chr2	57843944	rs10179365	T	A	.	0.0732585	0.0375828	0.0371109	0.0342927	0.0167409	0.244005	0.12524	0.16012	0.0188754	0.410291	0.0449553	0.0250095	0.0646642	0.387543	0.100855	0.0390508	0.123531	0.289683	0.00713815	0.119807	0.0450139	0.0558332	0.0423733	0.00643399	0.0224744	0.21124	0.120917	0.77146	0.0205769	0.034342	0.162483	0.135819	0.0324792	0.0022115	0.0704622	0.0390841	0.100912	0.0935443	0.163631	0.0173297
0.767118	TRUE	FALSE	chr2	232929026	rs2675965	C	T	.	-0.0158765	-0.0267179	0.0927914	0.0779908	0.0382223	0.50938	0.344678	0.222225	-0.037022	0.767118	0.126974	0.0133392	0.287127	0.618313	0.157506	0.0345611	0.369293	0.356491	-0.0236724	0.421593	-0.187224	0.250161	0.175217	-0.0269662	-0.0027582	0.639558	0.591377	0.761046	0.0563917	0.023578	0.195048	0.175389	0.067509	0.000205479	-0.317123	0.0528596	0.391723	0.209463	0.670241	0.0144435
0.760609	TRUE	FALSE	chr11	133968522	rs2000853	A	G	.	-0.00852075	0.0162132	0.029038	0.0184117	0.0305276	0.171271	0.0795487	0.0990202	-0.0257799	0.365382	0.0662562	0.0128652	0.107437	0.312082	0.0932574	-0.00347891	0.170546	0.171716	-0.0148257	0.162804	-0.0515999	0.0605792	0.0397434	0.00959823	0.00711296	0.30149	0.115024	0.760609	0.00119467	0.00494545	0.147272	0.0801679	0.0243306	0.0263372	0.00491909	0.0782638	0.189474	0.0875194	0.28813	0.0439914
0.758177	TRUE	FALSE	chr3	71522194	rs6803008	C	T	.	0.0557693	0.162778	0.128284	0.159795	0.104891	0.390321	0.339337	0.400555	-0.0423358	0.546697	0.161046	0.0355916	0.0919568	0.498902	0.152501	0.0546229	0.219811	0.715496	-0.100959	0.238247	0.114622	0.27199	0.0660432	0.0227538	0.0654865	0.245814	0.216864	0.379934	0.0613951	0.0561301	0.758177	0.246849	-0.00923028	0.0126479	0.14524	0.0476098	0.178834	0.228681	0.231305	0.00867521
0.742867	TRUE	FALSE	chr5	167565703	rs11747772	C	T	.	-0.0700828	-0.0409368	-0.0416019	-0.0396637	-0.0313893	-0.205102	-0.143268	-0.169708	-0.02172	-0.479125	-0.121151	-0.0163484	-0.101569	-0.448434	-0.134109	-0.0334103	-0.184594	-0.272459	-0.0074876	-0.24462	-0.0415017	-0.0699067	-0.0650828	-0.002929	-0.0150411	-0.271117	-0.146573	-0.742867	-0.0220861	-0.0251019	-0.182388	-0.163204	-0.0320286	-0.0111356	-0.0637139	-0.0674707	-0.16682	-0.134975	-0.198845	-0.0438329
0.73956	TRUE	FALSE	chr12	123163485	rs1727293	C	T	.	-0.0686615	-0.0713198	0.0472383	0.0452243	-0.054073	-0.223613	-0.192626	-0.143052	-0.0207584	-0.623437	-0.234162	-0.0316003	-0.189021	-0.73956	-0.154627	-0.0461754	-0.172748	-0.278055	-0.00993096	-0.592829	-0.0579293	-0.0573733	-0.135007	-0.0172178	-0.0344329	-0.286972	-0.212291	-0.461166	0.0446786	-0.0496535	-0.097831	-0.110145	-0.0403795	-0.0148129	-0.0806107	-0.0759147	-0.159068	-0.224634	-0.230534	-0.0425659
0.72741	TRUE	FALSE	chr5	154296942	rs17629195	C	T	.	0.0193971	0.086169	0.409432	0.374924	0.0123155	-0.126791	0.106651	0.0253075	0.0747684	-0.134367	0.0861545	0.0404794	0.0339291	0.72741	-0.0459548	0.0344937	0.0349911	-0.0727361	0.0198536	-0.0184318	0.0656114	0.236049	0.0448606	0.0250872	0.0329551	-0.329672	-0.279515	-0.280382	0.357381	0.0353047	-0.0279774	-0.0206994	0.0770879	0.00491846	0.0275466	-0.0194453	0.0887116	0.106627	-0.052656	-0.021379
0.726172	TRUE	FALSE	chr17	80652315	rs9911795	T	C	.	0.0164377	-0.0201281	-0.19839	-0.226346	0.00679291	0.160831	0.080492	0.102429	-0.0440274	0.264089	0.0228015	-0.0425807	0.161002	0.226374	0.206835	0.0156365	0.726172	0.127778	-0.0202006	0.0660311	-0.0143035	-0.211216	0.058166	-0.0422274	-0.0222474	0.238756	0.0665906	0.261585	-0.226276	-0.0173644	0.138337	0.0486294	-0.0617174	0.0173987	0.0403832	0.0467448	0.346187	0.027186	0.310064	0.0290854
0.723479	TRUE	FALSE	chr6	32645524	rs9273177	G	A	.	-0.219751	0.011198	-0.607592	-0.527157	0.0693424	0.135485	0.228357	0.105723	-0.328561	0.433072	0.0650633	0.0145877	0.0854174	0.396723	0.0996701	-0.0230836	0.168023	0.244324	-0.347649	0.0519021	0.0331866	-0.247368	0.0414268	0.0191287	0.0878964	0.192033	0.0462231	0.224858	-0.723479	0.0531855	0.0247603	0.0254387	-0.194155	0.0112155	0.089194	0.0744762	0.0544923	-0.0188462	0.568454	0.0260702
0.721702	TRUE	FALSE	chr6	32664883	rs281874783	T	G	.	0.279401	0.00551353	0.0516506	0.0322543	-0.00206184	-0.0485793	0.0418984	-0.0246147	0.0455267	-0.224023	-0.0206589	0.1118	-0.721702	-0.121072	-0.103203	-0.0126416	-0.536816	-0.11428	0.101455	-0.0494103	0.0908859	0.00606892	-0.209097	0.0604709	0.0140438	-0.63928	-0.0317349	-0.416293	0.0741962	0.104274	-0.077442	-0.0400809	0.205364	-0.0389697	0.130304	-0.0835931	-0.383546	0.00202516	-0.231457	-0.0776663
0.70993	TRUE	FALSE	chr6	31355999	rs11423052	T	TC	.	0.210532	0.237226	0.70993	0.60951	0.0376891	0.0805469	0.269195	0.149909	0.243228	0.0943409	0.0861395	0.0847455	0.309967	0.192976	0.0726188	0.142411	0.126746	0.145816	0.132521	0.112696	0.240308	0.634749	0.229937	0.0403227	0.082859	-0.239477	0.262591	-0.00315014	0.624637	0.0837846	0.0664421	0.093111	0.211123	0.0408605	0.255221	-0.00879172	0.286105	0.196307	0.145689	-0.0133768
0.709565	TRUE	FALSE	chr15	78615533	rs548367535	T	TC	.	0.36646	0.0826492	-0.709565	-0.567116	0.094564	0.0369157	0.00976344	0.0457102	0.222243	0.00602096	0.0396425	0.157908	-0.0468353	0.0257354	0.0237901	0.185559	0.0181889	0.0207849	0.307871	-0.00349366	0.216978	-0.341891	0.021995	0.120934	0.196948	0.0497203	0.049889	0.00765324	-0.577828	0.210703	0.032684	-0.00540821	0.136893	0.061223	0.179828	0.0577319	-0.00351137	-0.0519011	-0.0204465	0.0276453
0.708869	TRUE	FALSE	chr1	96513405	rs2391769	A	T	.	-0.048505	-0.017314	-0.0530361	-0.0381559	-0.0325083	-0.209771	-0.242964	-0.150532	-0.00697773	-0.708869	-0.0639848	-0.0103403	-0.0759554	-0.678046	-0.129347	-0.016294	-0.143281	-0.565064	0.000391149	-0.13034	0.0247708	-0.0755387	-0.0479676	0.00107138	0.00404374	-0.253831	-0.0846051	-0.3646	-0.0176991	-0.0120268	-0.351472	-0.159873	-0.0108374	0.000922198	-0.00727757	-0.0552095	-0.111467	-0.114901	-0.155954	-0.0255682
0.706005	TRUE	FALSE	chr8	110458937	rs62526783	G	A	.	-0.0358609	-0.0104903	-0.0390941	-0.0176748	-0.00138311	-0.0562545	-0.133561	-0.0495538	-0.010382	-0.576225	-0.0194432	-0.0201017	-0.0535059	-0.706005	-0.16851	-0.0257812	-0.0966425	-0.213163	-0.00615158	-0.0980528	-0.0204216	-0.0210164	-0.0296906	-0.00300665	-0.00972623	-0.17693	-0.0678194	-0.277195	-0.0131465	-0.0264039	-0.0543171	-0.0457467	-0.0254086	-0.00355413	-0.0187255	-0.0482272	-0.0952132	-0.113533	-0.153462	-0.0233068
0.702539	TRUE	FALSE	chr8	38411996	rs13317	T	C	.	-0.0970081	-0.0763111	-0.226237	-0.186267	-0.0421181	-0.226627	-0.434355	-0.288454	-0.035302	-0.47537	-0.121201	-0.0315244	0.623269	-0.395711	-0.163764	-0.0447071	0.0595273	-0.413264	-0.0148075	-0.194215	-0.0718026	-0.109097	0.702539	-0.0092702	-0.0324415	-0.0348734	-0.171217	-0.116707	-0.174085	-0.0503981	-0.101838	-0.104898	-0.0516081	0.00104042	-0.0495165	-0.0355574	0.208533	-0.233837	-0.16446	-0.0182739
0.699459	TRUE	FALSE	chr7	137394538	rs17530005	G	T	.	0.00213849	0.0115912	-0.0996989	-0.0903863	0.0387604	0.0604189	0.0283841	0.0370646	0.000273697	0.109063	0.298223	0.0162991	0.015216	0.0900184	0.0280361	0.042856	0.0178122	0.0395912	0.00309244	0.699459	-0.0171305	-0.000885662	0.0149295	0.0205129	0.0528653	0.0459495	0.0593436	0.0755162	-0.0972582	0.0276851	0.0277345	0.0419052	0.00843663	0.0171825	-0.0198029	0.0174988	0.021481	0.680159	0.0405215	0.013817
0.699172	TRUE	FALSE	chr2	57760458	rs11682175	T	C	.	0.0533547	0.00651481	-0.0218125	-0.00788608	-0.0329861	-0.0138071	-0.115423	0.0558638	0.0072262	-0.363791	-0.485862	-0.0110378	0.333683	-0.248499	-0.063803	-0.131008	0.208985	-0.230936	0.0107541	-0.699172	0.0615217	0.00865848	0.268083	-0.00988247	-0.0353827	-0.0285437	-0.204984	-0.173361	0.00552881	0.00521974	0.0604569	-0.140552	-0.0378197	0.0118243	0.1098	-0.0290211	0.180019	-0.215959	-0.0913372	-0.0248232
0.695115	TRUE	FALSE	chr16	66128275	rs77806981	C	T	.	0.229501	0.363752	-0.0260469	0.0520517	0.0830998	-0.0574596	-0.144047	0.0843318	0.094481	-0.344823	0.0657473	0.0799207	-0.0448856	-0.179674	0.0121145	0.11093	-0.0206214	-0.161908	0.0365962	-0.0890843	0.623581	-0.0485955	0.0459747	0.0792031	0.125358	-0.288513	0.0127738	-0.238231	0.00859651	0.127323	-0.0519311	-0.124069	0.0204231	0.040918	0.695115	-0.0244331	0.0791361	0.0120189	-0.0864674	-0.013564
0.694989	TRUE	FALSE	chr16	66128275	rs77806981	C	A	.	0.237856	0.337548	-0.0270922	0.0453412	0.0596818	-0.201559	-0.149514	0.0404586	0.100486	-0.38613	0.0344553	0.0772816	-0.0497877	-0.218241	-0.0116797	0.112504	-0.0368865	-0.210285	0.0469489	-0.127179	0.625204	-0.0565705	0.0387559	0.0743252	0.120593	-0.314029	-0.0264855	-0.283782	0.0131021	0.125847	-0.106959	-0.22584	0.0189052	0.0260935	0.694989	-0.0315259	0.0697554	-0.00328422	-0.113161	-0.0159629
0.69279	TRUE	FALSE	chr7	1847229	rs6954521	C	A	.	0.0192456	0.0401327	-0.00908777	-0.00143617	0.0106529	-0.100059	-0.110476	-0.0542852	0.022961	-0.194775	-0.14663	0.0388239	-0.040884	-0.13684	-0.038699	0.00872146	-0.0589334	-0.169755	0.0188269	-0.40443	0.075416	-0.0710849	-0.01731	0.0276248	0.0248162	-0.0977279	-0.0745552	-0.119777	0.00740307	0.0648008	-0.0787399	-0.0541965	0.0329546	0.0034881	0.0270974	-0.013191	-0.0444559	-0.69279	-0.0647618	-0.00778614
0.688684	TRUE	FALSE	chr5	61305252	rs7443842	G	T	.	0.120875	0.0946927	0.0589476	0.0590082	0.07216	0.294297	0.087884	0.185061	0.0338904	0.668846	0.219153	0.0491157	0.135328	0.688684	0.259684	0.0724902	0.217296	0.233553	0.0213814	0.483433	0.098028	0.0513503	0.0928728	0.0271309	0.0508185	0.332563	0.331608	0.558584	0.0355126	0.0788796	0.152668	0.127718	0.0815115	0.0318889	0.0859874	0.097079	0.196214	0.334642	0.341036	0.0559141
0.685656	TRUE	FALSE	chr2	57843944	rs10179365	T	G	.	0.0943504	0.053258	0.0437718	0.0440995	0.0296034	0.374769	0.156526	0.20683	0.0237484	0.480209	0.0612468	0.0311421	0.0688547	0.46045	0.115634	0.0490933	0.145501	0.347319	0.00916061	0.138583	0.0560714	0.0720249	0.0487177	0.00620173	0.0279053	0.246468	0.144608	0.685656	0.0248407	0.0451617	0.18075	0.258255	0.040629	0.00650689	0.0895648	0.0458593	0.11929	0.115113	0.204706	0.0184272
0.684466	TRUE	FALSE	chr10	103154183	rs74233809	T	C	.	0.0656455	0.00981675	0.00495232	-0.0245224	0.00489278	0.193619	0.0607973	0.0992916	0.00626862	0.684466	-0.0523756	0.0222956	0.0567566	0.627242	0.201007	0.0278216	0.110893	0.204673	0.0026565	0.0945954	0.0330551	-0.0360223	0.0110279	-1.58407e-05	0.00809341	0.347364	0.182913	0.459784	-0.0123951	0.0316205	0.120666	0.216952	0.0272408	0.00840256	0.0538387	0.0675061	0.0927211	0.150012	0.216513	0.0239001
0.67995	TRUE	FALSE	chr6	32525469	rs145470632	A	G	.	-0.0117494	-0.109596	-0.0108018	-0.0539589	-0.131902	-0.0255682	-0.0190138	-0.0552808	-0.0413642	-0.0100867	-0.167733	-0.040537	0.0293631	-0.0500477	-0.67995	-0.0191224	-0.0323602	-0.075965	-0.0109266	-0.025927	-0.0353303	-0.0262165	0.000626001	-0.0555573	-0.0700002	-0.000554727	-0.0359784	-0.00380923	-0.00679887	-0.0464226	-0.0471616	-0.0398181	-0.0151215	-0.0330951	-0.0189789	-0.0240768	-0.0181521	-0.0359835	-0.0128599	-0.0127019
0.669543	TRUE	FALSE	chr11	46530368	rs10160701	C	T	.	-0.0963295	0.000771011	0.111837	0.115311	-0.00440757	-0.0948199	-0.103544	-0.0502389	-0.00990569	-0.295404	-0.205368	-0.00160831	-0.0508132	-0.260074	-0.0528656	0.0261338	-0.0836355	-0.105794	-0.0454767	-0.669543	0.00239424	0.0457835	-0.0299866	-0.00103927	0.0334549	-0.180485	-0.116456	-0.226267	0.107734	-0.00962574	-0.0277382	-0.0543273	-0.0330326	-0.00447222	-0.0319338	-0.0360778	-0.0857548	-0.331958	-0.133229	-0.0240857
0.669453	TRUE	FALSE	chr11	46730205	rs3136479	CAGG	C	.	-0.669453	-0.222183	-0.341308	-0.375687	-0.0405905	-0.0709186	0.180147	-0.122253	-0.644202	0.239579	-0.0325675	-0.100413	-0.0281678	-0.0347809	-0.0464446	-0.234826	-0.0994266	0.127832	-0.555005	-0.0306523	-0.398332	-0.175677	-0.143105	-0.0426683	-0.0932026	0.0821998	-0.174653	0.00849378	-0.603189	-0.130267	-0.0723735	-0.064514	-0.327094	-0.0685057	-0.307748	-0.0100614	-0.208143	-0.125406	-0.0906887	-0.00739252
0.663026	TRUE	FALSE	chr7	1846752	rs6953693	C	G	.	0.0451517	0.0170841	0.290559	0.229443	-0.0724755	-0.561315	-0.255433	-0.285979	0.0982007	-0.663026	-0.0863618	0.0515486	-0.166734	-0.512633	-0.279556	0.0106487	-0.627096	-0.484186	0.0785801	-0.188122	0.1022	0.00741089	-0.0671101	0.0509943	0.0187734	-0.430305	-0.123968	-0.527339	0.334904	0.0639632	-0.503251	-0.176142	0.117016	0.00834591	-0.0571468	-0.0524247	-0.284261	-0.125344	-0.291111	-0.0278723
0.658546	TRUE	FALSE	chr15	38696190	rs7163869	G	C	.	0.218397	-0.00930288	0.110028	0.0561333	0.0339811	0.226363	0.310577	0.180222	-0.0260603	0.658546	0.271468	0.0311098	-0.481365	0.55212	0.205868	0.119055	0.296863	0.325771	0.073894	0.607349	-0.0304447	0.0754235	-0.471496	-0.000463692	0.0382411	0.395133	0.336516	0.567279	0.0843238	0.0932877	0.172472	0.110348	0.151959	0.0165829	-0.0567547	0.154946	0.118089	0.327552	0.425599	0.121857
0.656882	TRUE	FALSE	chr11	130847545	rs1944142	C	T	.	-0.0300055	0.0579736	0.0276754	0.041971	0.0315401	0.0843093	0.175276	0.0841028	0.00384385	0.261684	0.0831775	0.0069346	0.656882	0.236343	0.0749329	0.0130607	0.265693	0.252002	-0.0219321	0.09922	0.00886257	0.140243	0.613067	0.012322	0.0229049	0.00467789	0.0635889	0.139474	0.00407166	-0.00279744	0.0544096	0.0543885	-0.0384934	0.0130786	0.0367346	0.0300733	0.199133	0.0654209	0.0440717	0.0185693
0.656214	TRUE	FALSE	chr2	224528456	rs11688397	C	T	.	-0.0420474	-0.00904375	0.0338287	0.0690193	-0.0335155	-0.173762	-0.084663	-0.0729844	-0.00556524	-0.250655	-0.042571	-0.0117525	-0.0148974	-0.314986	-0.14039	-0.0402537	-0.0487169	-0.151869	-0.0047187	-0.0656152	-0.0255911	0.0826039	-0.011531	-0.000658016	-0.0254467	-0.0847749	-0.0371471	-0.152989	0.0388617	-0.0254716	-0.119759	-0.656214	-0.00183184	-0.00525547	-0.0304398	-0.0138662	-0.00804778	-0.0461353	-0.0648223	-0.00281978
0.654573	TRUE	FALSE	chr6	31358155	rs9266262	G	A	.	-0.073656	0.0594862	0.00456201	0.0266299	0.0146469	-0.0378036	0.0657431	0.020733	-0.0238772	0.0180408	0.0307154	-0.00827576	0.55667	0.00285188	0.0234465	-0.0895707	0.273415	0.0426635	-0.0439035	0.00369534	0.0133752	0.160216	0.654573	0.0103848	-0.0384893	-0.153842	0.00960971	-0.0854981	-0.0142131	-0.0261326	0.0180899	0.00946187	-0.0475063	0.0213944	0.111146	-0.0234402	0.246614	-0.00417257	-0.0602025	-0.0118896
0.652407	TRUE	FALSE	chr7	105259117	rs6955753	T	G	.	0.0207989	0.0186989	0.00820018	0.00467069	0.00321603	0.0968667	0.0311205	0.036229	0.00445552	0.107562	0.00759759	0.0116618	0.0591963	0.100198	0.0627284	0.0229527	0.330588	0.0509796	0.00320316	0.0371003	0.0213303	0.00105845	-0.0417637	-0.00542834	0.00818409	0.100589	0.0590519	0.141772	0.00053749	0.013882	0.0184402	0.0415486	0.0232279	-0.0085453	0.025932	0.0122919	0.123122	0.0381868	0.652407	0.00352202
0.648947	TRUE	FALSE	chr6	32582101	rs41293179	C	T	.	-0.0260748	-0.0573253	-0.0771672	-0.0769055	-0.0606699	-0.0961557	-0.0666002	-0.0809889	-0.0227228	-0.209797	-0.467406	-0.0129562	-0.0018413	-0.201358	-0.134369	-0.020634	-0.0475652	-0.129375	-0.00640138	-0.648947	-0.0146331	-0.125763	0.0103977	-0.0132136	-0.0156595	-0.081236	-0.160559	-0.138968	-0.0511892	-0.0133398	-0.0747012	-0.123214	-0.0261152	-0.0133759	-0.0125588	-0.022171	-0.0501786	-0.563761	-0.10991	-0.011326
0.64889	TRUE	FALSE	chr6	32668608	rs9274659	A	G	.	0.0271482	-0.050728	-0.04029	-0.0356887	-0.0288455	-0.126492	-0.114989	-0.0812786	0.0209516	-0.474748	-0.129325	-0.00185835	-0.192252	-0.41721	-0.12406	-0.0180715	-0.275355	-0.184446	0.0568105	-0.311252	-0.00970297	-0.10153	0.0219605	-0.000854437	-0.0167876	-0.458651	-0.225951	-0.64889	-0.00669283	-0.00339679	0.100354	-0.0583181	0.00494649	-0.023031	-0.0205742	-0.324784	-0.466339	-0.133727	-0.263986	-0.288502
0.643786	TRUE	FALSE	chr10	103012165	rs7071373	A	G	.	-0.0216976	-0.00123421	-0.0423918	-0.0522208	-0.00460636	0.0551149	0.037534	0.0521959	-0.0380958	0.0960854	0.40264	0.000226346	0.0164766	0.0811566	-0.0771889	0.00405573	0.0143205	0.0418424	-0.0369546	0.643786	0.00561898	0.0430799	0.00676987	0.00238793	0.00415487	0.0310687	0.051728	0.0693188	-0.0548324	7.16702e-05	0.0231823	0.0468188	-0.00356215	0.000805662	0.0152383	0.00365483	0.0155021	0.25771	0.0238205	0.00347664
0.639646	TRUE	FALSE	chr15	78617916	rs3825845	C	T	.	0.0913084	0.0254995	0.0708326	0.0816893	-0.0214477	-0.122637	-0.174343	-0.139049	0.139923	-0.482309	-0.0411576	0.000930911	-0.0503719	-0.639646	-0.127122	-0.101347	-0.0626863	-0.311478	0.132691	-0.0929339	0.0507726	0.0214301	-0.00580755	0.00787315	-0.0612813	-0.167485	0.00410793	-0.228452	0.135892	-0.00148067	-0.118704	-0.0840189	0.0558991	0.0450015	0.0156738	-0.0345142	-0.0365417	-0.100757	-0.0833159	-0.00671454
0.639441	TRUE	FALSE	chr5	61200565	rs159538	C	T	.	-0.240574	-0.053174	-0.123121	-0.096949	-0.0345663	-0.238476	-0.0848892	-0.0977316	-0.19869	-0.0246005	-0.0262462	-0.0646514	0.639441	-0.0549145	-0.0162928	-0.0060539	0.135981	-0.0550839	-0.237856	-0.0405964	-0.0202225	-0.015098	0.370919	-0.0155868	0.0208669	0.0496961	-0.0565457	0.0266587	-0.168432	-0.0950392	-0.0350324	-0.0479543	-0.234071	-0.0199333	-0.0199544	-0.0137172	0.0801351	-0.0402594	-0.0443858	-0.00439196
0.639134	TRUE	FALSE	chr18	55438327	rs33991809	CTA	C	.	0.0369585	-0.0339848	-0.353842	-0.33565	-0.0178847	0.226646	0.200893	0.0957314	-0.177272	0.269681	-0.00935408	-0.0505525	0.271413	0.25287	0.0275466	-0.639134	0.18402	0.154714	-0.0954125	0.0454589	-0.0136742	0.0244388	0.234005	-0.03658	-0.251945	0.177929	0.0568449	0.162096	-0.399721	-0.0265568	0.0290345	0.0305603	-0.106394	-0.0473983	0.0950695	0.0189033	0.282578	0.00180208	0.104254	0.00141361
0.638803	TRUE	FALSE	chr7	1990305	rs56727870	T	C	.	0.0448085	-0.0795939	-0.0370094	-0.0404073	-0.0532603	-0.232047	-0.304755	-0.198222	0.0917157	-0.638803	-0.104291	-0.0238757	-0.0880592	-0.565228	-0.155909	-0.0172113	-0.173993	-0.592468	0.113165	-0.186888	-0.0354638	-0.1156	-0.0531642	-0.0111087	-0.034884	-0.266793	-0.181002	-0.394675	0.0467578	-0.0351721	-0.251265	-0.152756	0.0233325	0.00524171	-0.0540873	-0.0120384	-0.103714	-0.150757	-0.179435	0.00635241
0.637554	TRUE	FALSE	chr11	28621776	rs10835369	T	C	.	0.0801552	-0.0550686	-0.0153595	-0.042206	-0.0140887	0.0782512	0.0162068	0.0369052	-0.099115	0.305073	-0.0539853	-0.043161	-0.0376338	0.166521	0.033754	-0.637554	0.0536939	0.121285	-0.0109534	-0.0211657	-0.0668849	-0.0779953	-0.0917578	-0.0316158	-0.314252	0.40338	0.0120509	0.231576	-0.051231	-0.0476545	0.178853	0.097421	-0.00511959	-0.0457397	-0.0265715	0.029958	-0.0566351	0.00724617	0.0757597	0.0121722
0.631956	TRUE	FALSE	chr4	102869029	rs223332	G	C	.	-0.184456	-0.0914595	-0.0787002	-0.0728695	-0.0405042	-0.254796	-0.240013	-0.173235	-0.0779833	-0.535637	-0.0575709	-0.0423309	-0.631956	-0.436222	-0.134247	-0.0761139	-0.44244	-0.203268	-0.0610811	-0.15664	-0.0754448	-0.17833	-0.186173	-0.0193072	-0.0284267	-0.540016	-0.258536	-0.363478	-0.0694663	-0.0502303	-0.121189	-0.12844	-0.0799828	-0.0496015	-0.140079	-0.0813834	-0.373035	-0.12013	-0.43924	-0.0486461
0.62182	TRUE	FALSE	chr8	27555088	rs113623975	A	G	.	-0.443049	-0.0853211	-0.0459658	-0.0677574	-0.0460982	0.141652	-0.0331078	-0.00817055	-0.578695	0.104252	0.0122461	-0.203571	0.0044151	0.00887527	-0.0190496	-0.143004	-0.0303432	0.00275394	-0.62182	0.0468581	-0.0589372	-0.0335428	-0.0814283	-0.0903874	-0.0924011	0.215427	-0.0427206	0.100456	-0.171103	-0.152808	-0.0102003	-0.00456352	-0.510367	-0.172999	-0.0335409	-0.13902	-0.0599506	-0.0129054	0.060448	-0.0557657
0.621124	TRUE	FALSE	chr7	72111259	rs860007	A	G	.	0.050364	-0.0510194	-0.00764247	-0.0195975	-0.0440792	-0.113249	-0.0422126	-0.075818	0.0331171	-0.0974117	-0.04213	0.00728334	-0.0144417	-0.120121	-0.030314	0.00129144	-0.0272944	-0.140512	0.0540031	-0.0322243	-0.0176449	-0.0210311	-0.0183553	-0.00375023	-0.024509	-0.0421493	-0.00271756	-0.0571867	0.0136373	0.0144415	-0.621124	-0.104761	0.0391186	-0.00368082	-0.0267615	-0.00550954	-0.0230515	-0.0211884	-0.00192534	-0.00126292
0.61945	TRUE	FALSE	chr7	110432071	rs211792	G	T	.	-0.0740996	0.0217078	-0.0115227	-0.014438	0.0242508	0.16796	0.125091	0.151242	-0.122751	0.403222	0.0642479	-0.00363318	0.0479947	0.61945	0.104715	-0.0115918	0.0614727	0.188347	-0.152131	0.141308	-0.00145116	0.0250071	0.0211373	-0.00286205	0.00671145	0.16337	0.0812501	0.232032	-0.0769101	-0.00731	0.0718037	0.104288	-0.0611343	-0.00371231	0.0203615	0.0472781	0.0650151	0.0823343	0.143479	0.0248367
0.617309	TRUE	FALSE	chr2	199850665	rs2949006	T	C	.	-0.277874	-0.180351	-0.0986607	-0.123071	-0.0826501	-0.488633	-0.279116	-0.354949	-0.124033	-0.512362	-0.151374	-0.0778938	0.0864192	-0.488113	-0.148281	-0.179842	-0.129902	-0.347568	-0.127958	-0.325883	-0.224429	-0.184234	0.041742	-0.03353	-0.107146	-0.252058	-0.440289	-0.603545	-0.114308	-0.149729	-0.244514	-0.198083	-0.141038	-0.0433336	-0.118594	-0.129128	-0.322812	-0.244737	-0.617309	-0.0836771
0.614765	TRUE	FALSE	chr7	82814796	rs2214414	C	T	.	-0.00126957	0.026196	0.00367286	0.00828469	0.0221294	0.0471291	0.0101082	0.0448149	0.00414064	-0.0298991	-0.0515951	0.00133381	-0.000116629	-0.0119315	0.00421105	0.000139615	0.00441132	0.0315677	-5.71278e-05	-0.203735	0.00501177	0.0142573	0.00912479	0.00077897	0.00686614	-0.0062678	-0.00193269	-0.0139503	0.00113646	-0.000575814	0.0403816	0.614765	-0.014175	0.000360246	0.00577229	-0.00368799	0.0017569	-0.0632963	-0.0112317	-0.00285829
0.6131	TRUE	FALSE	chr7	87168508	rs73206947	C	G	.	-0.058755	-0.116169	-0.6131	-0.55502	-0.0309497	-0.0353545	-0.027202	-0.0407016	-0.0930902	0.0316695	-0.0468076	-0.0504235	0.343153	-0.0328291	-0.0298752	-0.0637465	0.0596526	-0.0289235	-0.0343182	-0.0448098	-0.0638808	-0.264135	0.245555	-0.0269315	-0.0490156	0.0644276	-0.0536498	0.00477201	-0.512886	-0.0399121	-0.0362089	-0.0531875	-0.145204	-0.0171633	0.00198015	-0.000540379	-0.00331986	-0.106446	-0.0588425	-0.00138467
0.612363	TRUE	FALSE	chr3	52799203	rs2535629	G	C	.	-0.114347	-0.045391	-0.05214	-0.0393359	-0.0326392	-0.28396	-0.112646	-0.131452	-0.0123189	-0.385711	-0.0467753	-0.0221461	-0.0815546	-0.383536	-0.0983625	-0.0397949	-0.183698	-0.199764	-0.0164971	-0.126141	-0.0297326	-0.0709705	-0.0429095	-0.00701942	-0.0166482	-0.269863	-0.130304	-0.612363	-0.0367297	-0.035725	-0.118924	-0.0882982	-0.0529257	-0.022172	-0.0634709	-0.0562015	-0.217701	-0.100846	-0.260402	-0.0322257
0.611467	TRUE	FALSE	chr2	232927278	rs2675959	T	A	.	-0.0304603	-0.0195641	-0.0385959	-0.0264937	-0.0294757	-0.183248	-0.0613943	-0.107928	-0.0251376	-0.611467	-0.0525978	-0.0209644	-0.178379	-0.474279	-0.145637	-0.0616267	-0.219109	-0.226674	-0.0163823	-0.208591	0.0230857	-0.0301216	-0.138276	-0.00394418	-0.0243097	-0.529608	-0.162592	-0.528497	-0.0265998	-0.0236438	-0.113801	-0.109298	-0.0553115	-0.0330346	0.0388384	-0.107088	-0.129759	-0.121286	-0.298514	-0.0767645
0.611192	TRUE	FALSE	chr2	232697487	rs4144797	T	C	.	-0.198591	-0.131549	-0.107851	-0.114865	-0.0779625	-0.242719	-0.140813	-0.180967	-0.109434	-0.447833	-0.124644	-0.0671263	-0.0305107	-0.398278	-0.139104	-0.127076	-0.163833	-0.239147	-0.111508	-0.280735	-0.143205	-0.123545	-0.0983844	-0.0370332	-0.0915838	-0.179471	-0.228716	-0.611192	-0.114446	-0.111898	-0.150028	-0.164835	-0.138348	-0.0875327	-0.0826145	-0.314054	-0.197461	-0.1921	-0.40685	-0.263443
0.610557	TRUE	FALSE	chr5	146895750	rs319175	C	G	.	0.0170033	0.0224443	0.0393743	0.0500654	0.0581939	0.0745104	0.179335	0.0845605	0.0248917	0.447575	0.218544	0.00544714	0.0447181	0.47507	0.610557	0.0269025	0.0973546	0.314885	0.00674676	0.14735	-0.0177491	0.0723825	0.0443668	0.000972561	0.0196559	0.118877	0.0997305	0.171121	0.0127327	0.00223898	0.0759508	0.0751057	0.00803625	0.0040136	0.00191095	0.0272737	0.0688581	0.239452	0.0949908	0.0110912
0.610358	TRUE	FALSE	chr17	2302425	rs2209072	A	C	.	-0.00523364	0.0425044	-0.0155244	0.000361789	0.0263171	-0.0339919	0.0889091	0.00267493	0.0907292	0.0493258	0.0086324	0.0117846	0.511532	0.0371188	0.0264435	0.049247	0.216924	0.0510734	0.0589381	-0.0216831	-0.000825435	0.030683	0.610358	0.0155681	0.0256228	0.0235541	-0.0220661	0.0357132	0.00461561	-0.00140778	0.0235297	0.0112854	0.0127353	0.0495845	0.0399551	0.0248726	0.243804	0.00171419	0.0171357	0.0148916
0.604504	TRUE	FALSE	chr6	28354519	rs6903823	A	G	.	0.0669182	-0.216654	-0.0528563	-0.126975	-0.24223	0.0964881	-0.059601	-0.0812716	-0.0627263	0.604504	-0.15762	-0.474022	0.0545829	0.475666	0.111297	-0.0167507	0.11902	-0.0569447	-0.0161443	0.164284	-0.0206481	-0.085913	-0.0345476	-0.363507	-0.208376	0.398393	0.142055	0.43165	-0.0255753	-0.283392	-0.0216751	-0.00369611	-0.369842	-0.138642	0.00799395	-0.0160877	0.0857586	0.0595862	0.423058	0.0281375
0.602203	TRUE	FALSE	chr10	102869708	rs3740400	T	C	.	-0.0409191	-0.157329	-0.157714	-0.159791	-0.0419024	-0.509112	-0.602203	-0.482227	0.204553	-0.510626	-0.0821275	-0.0420615	-0.0318448	-0.486554	-0.0983437	-0.101161	-0.342038	-0.419047	0.240949	-0.134082	-0.192457	-0.446763	-0.0915595	-0.0223016	-0.0427869	-0.130889	-0.587121	-0.34575	-0.0766616	-0.116279	0.0881283	-0.127194	0.0739597	0.0935246	-0.162575	0.0531861	-0.435173	-0.194363	-0.295858	0.0339297
0.600408	TRUE	FALSE	chr11	24376130	rs1470276	A	G	.	0.023708	0.0129583	0.0384137	0.0325815	-0.0328714	0.118193	0.140457	0.0819729	0.00961535	0.378751	0.349333	-0.046597	0.0546783	0.337049	0.0878387	0.0154707	0.0905849	0.259165	-0.000894387	0.600408	0.0111722	0.102171	0.0406311	-0.0496731	-0.0196053	0.134182	0.105919	0.222318	0.0138605	-0.054742	0.114384	0.108379	-0.0168898	-0.00668931	0.0313938	0.0162706	0.0871854	0.54222	0.14592	0.0119819
0.59999	TRUE	FALSE	chr1	72285502	rs3101336	T	C	.	0.0725696	0.0206213	0.00582186	0.0033459	-0.014565	0.0986088	-0.00734602	0.0134881	0.000869433	0.0262341	-0.0310851	0.0210073	-0.59999	0.0537958	-0.00731841	0.00208491	-0.170314	-0.0401085	0.00705743	0.00836239	0.100109	-0.0801583	-0.425271	0.0037515	-0.00109556	0.0347169	0.0273403	0.0324637	0.0121401	0.0534462	0.0522103	0.0128779	0.0292005	0.00543343	0.139068	0.0164096	-0.168762	0.0289152	0.0306404	0.00338858
0.597919	TRUE	FALSE	chr3	2506102	rs17194490	G	T	.	0.0110649	0.00831075	0.00730912	0.0114972	0.034348	0.13264	0.0444101	0.0794188	-0.00371672	0.0918899	0.0271728	-0.00781902	0.0158665	0.0634374	0.0210629	-0.00126684	0.0371779	0.163381	-0.00664286	0.034831	-0.0214771	0.0246953	0.0144722	-0.005279	-0.000426778	0.0730607	0.0123602	0.0815812	3.84228e-06	-0.0124478	0.597919	0.0890421	-0.0106336	-0.00319892	-0.00960915	0.0070066	0.0212615	0.0386157	0.0162789	0.00139064
0.592099	TRUE	FALSE	chr6	32664882	rs9274390	C	G	.	0.0758576	0.0994233	-0.0188998	0.0121274	0.0158504	-0.0535128	-0.0156451	-0.0158652	0.0710853	-0.355423	-0.00236242	0.04152	-0.576949	-0.237197	-0.110768	-0.0230134	-0.440101	-0.134031	0.0546016	-0.0970689	0.167892	-0.00669099	-0.124048	0.0403417	0.0214315	-0.592099	-0.0826304	-0.537412	0.00974048	0.0212142	-0.102579	-0.0409341	0.0285843	-0.00213035	0.351125	-0.089955	-0.338907	-0.0586794	-0.341497	-0.0757579
0.590417	TRUE	FALSE	chr7	137388185	rs2278829	A	C	.	0.0204784	0.0208559	0.035552	0.0210052	0.00296198	0.107165	0.262422	0.0770256	0.0095349	0.5457	0.0596538	-0.00178728	0.0557766	0.590417	0.117062	0.017868	0.102005	0.487759	0.000841635	0.0869141	-0.000306715	0.0454976	0.0402351	-0.00758791	0.00465022	0.151793	0.0513193	0.225313	0.00484483	-0.00274182	0.131459	0.0245376	0.000249194	0.00200587	0.0179257	0.0450823	0.0783228	0.0803797	0.124537	0.0313798
0.589526	TRUE	FALSE	chr1	177407245	rs72724845	C	A	.	0.0283065	0.0563615	0.0565025	0.0620676	0.0219383	0.256099	0.202397	0.165035	0.014751	0.498778	0.343917	-0.0735721	0.118632	0.402387	0.242765	0.0283817	0.240185	0.375499	-0.0141237	0.589526	0.0315612	0.14683	0.0764864	-0.0491785	-0.00446788	0.258871	0.252036	0.398344	0.0282743	-0.0874847	0.159815	0.142392	-0.0598553	-0.00895777	0.0682746	0.0458865	0.21345	0.278811	0.503842	0.0273787
0.589037	TRUE	FALSE	chr17	80648017	rs8076974	G	C	.	0.0190139	-0.0045821	0.0948604	0.105022	-0.0310055	-0.0470038	-0.108837	-0.056676	0.052771	-0.589037	-0.13268	0.0165028	-0.0791013	-0.496532	-0.129091	0.0317513	-0.0072033	-0.124336	0.0445562	-0.142016	0.00923839	0.0526433	-0.0647646	0.00426584	0.0324612	-0.235602	-0.0863363	-0.274106	0.11023	0.00389099	-0.028315	-0.0399304	0.0275977	6.43505e-05	-0.0186867	-0.100614	-0.132491	-0.0976343	-0.0604953	-0.0849106
0.579309	TRUE	FALSE	chr22	41217184	rs9611519	C	T	.	0.0883511	0.108709	-0.0895583	-0.0247429	0.0734086	0.316814	0.120211	0.579309	0.0322928	0.128742	0.103366	0.0174192	0.409643	0.161523	0.0479151	0.0743259	0.279753	0.0924196	0.00735893	0.159554	0.0955057	0.161518	0.325829	0.00909323	0.0431251	0.0194176	0.291183	0.207266	-0.0927941	0.05231	0.199	0.115615	-0.00792862	0.00289544	0.130369	0.00942939	0.381645	0.111126	0.235414	-0.00216422
0.57654	TRUE	FALSE	chr7	105266619	rs67529088	G	C	.	0.0417695	0.039552	0.0179241	-0.0021512	0.037637	0.134322	0.177348	0.105057	0.0137866	0.495712	0.0667716	0.0168806	-0.054117	0.57654	0.128382	0.0537421	0.0569123	0.298278	0.00539136	0.0977906	0.0352611	-0.00819497	-0.0936433	0.00771496	0.0308714	0.133776	0.0689632	0.220325	-0.00689034	0.0262072	0.131331	0.090366	0.0114947	0.00344545	0.0425059	0.0307366	0.0336113	0.0804767	0.1203	0.00885832
0.573798	TRUE	FALSE	chr2	232925939	rs1878287	G	T	.	-0.154386	-0.0253761	0.0249456	0.0194038	0.0173367	0.229702	0.325244	0.225817	-0.142952	0.573798	0.0773852	-0.0232784	0.0916452	0.47038	0.106954	-0.0142953	0.129999	0.439083	-0.169798	0.190105	-0.128658	0.137291	0.03697	-0.0179093	-0.00781397	0.275263	0.232619	0.318702	-0.0501091	-0.0259145	0.157883	0.0575001	-0.0891245	-0.00935387	-0.188721	0.00340847	0.0703297	0.107209	0.135326	-0.00890756
0.571701	TRUE	FALSE	chr7	1846752	rs6953693	C	A	.	0.0232826	0.0207197	0.242838	0.191568	-0.053833	-0.501787	-0.227976	-0.255597	0.0674105	-0.571701	-0.0744522	0.0446696	-0.13365	-0.434128	-0.169888	0.0129976	-0.517997	-0.41619	0.0489969	-0.182821	0.0965698	-0.00427374	-0.0560436	0.0384245	0.0253578	-0.36416	-0.116917	-0.449325	0.273357	0.0618696	-0.432593	-0.152193	0.094743	-0.00193026	-0.0476442	-0.0475524	-0.20883	-0.116897	-0.252755	-0.0221859
0.569695	TRUE	FALSE	chr3	180909664	rs4854998	C	A	.	0.047832	0.0347295	-0.14207	-0.141706	0.0698883	0.307882	0.249901	0.265224	-0.0637591	0.569695	0.0312766	-0.00794994	0.0974936	0.487473	0.160511	-0.174781	0.186895	0.528897	-0.0358874	0.0549211	-0.00133233	-0.0168923	0.0502245	-0.00580323	-0.115635	0.267476	0.102646	0.363101	-0.175126	0.00438872	0.543604	0.200758	-0.043957	-0.0173639	0.0658525	0.0337663	0.150363	-0.0182461	0.169698	0.00694782
0.569572	TRUE	FALSE	chr12	2239678	rs11062170	G	C	.	-0.232168	-0.0899324	-0.0589848	-0.0758342	-0.0626455	-0.267602	-0.196686	-0.279154	-0.118736	-0.265792	-0.075472	-0.0178477	-0.0674986	-0.234801	-0.0718383	-0.078847	-0.137672	-0.301517	-0.11514	-0.134256	-0.0856053	-0.145176	-0.0731408	-0.00831964	-0.034862	-0.106086	-0.167403	-0.192415	-0.0827159	-0.0379421	-0.569572	-0.140119	-0.0421766	-0.00500612	-0.0990154	-0.0397717	-0.132324	-0.134647	-0.130729	-0.0169245
0.56629	TRUE	FALSE	chr2	232925939	rs1878287	G	A	.	-0.114508	0.0135928	0.0386337	0.0408159	0.0548851	0.348545	0.301085	0.268566	-0.139422	0.56629	0.124633	-0.00400521	0.112926	0.488496	0.127679	0.0464501	0.178807	0.393446	-0.170439	0.260347	-0.0896308	0.165313	0.0571926	-0.00902717	0.0381369	0.273783	0.334344	0.38351	-0.0386025	0.00897707	0.135738	0.113296	-0.0610026	-0.002605	-0.220562	0.0134801	0.134878	0.139658	0.355656	-0.00698431
0.566266	TRUE	FALSE	chr2	232926338	rs571553609	AT	A	.	0.12103	0.212653	-0.0632411	-0.0327691	0.0322238	-0.386451	-0.219514	-0.153051	-0.00908626	-0.251649	-0.000963141	0.0566621	-0.0759577	-0.13041	-0.0174466	-0.00851407	-0.0694994	-0.175878	-0.0394417	-0.0833618	0.476223	-0.190565	-0.0200889	0.0542444	0.0213413	-0.228296	-0.118157	-0.138185	-0.0516083	0.0909587	-0.027972	-0.0387608	-0.0135419	0.0151048	0.566266	-0.0110697	-0.0134248	-0.0186088	-0.0825841	-0.00361073
0.566217	TRUE	FALSE	chr17	46781665	rs199506	A	C	.	-0.0117348	-0.0131697	0.133164	0.13685	-0.0328356	-0.102356	-0.246208	-0.091956	0.0153408	-0.460212	-0.108416	-0.00528905	-0.0462118	-0.566217	-0.153175	-0.0158697	-0.0972472	-0.324212	0.00774914	-0.123545	0.0143647	-0.00719032	-0.0297741	-0.00517606	-0.0179574	-0.134905	-0.0698964	-0.184131	0.171136	-0.0159022	-0.0716622	-0.0603038	0.0271123	-0.00618842	-0.0372623	-0.0312206	-0.0662874	-0.212548	-0.0922843	-0.008086
0.56553	TRUE	FALSE	chr11	28621014	rs10767735	G	A	.	0.00439019	0.0982332	0.0211629	0.0294309	0.0486838	0.105321	0.0777638	0.0366383	-0.00268515	0.230587	0.322141	0.0140047	0.035086	0.305947	0.0619452	-0.023861	0.0378572	0.104946	-0.00562943	0.56553	-0.00526501	0.0714425	0.0358667	0.0189436	-0.0327826	0.0866034	0.0937697	0.134311	0.00268861	0.00361353	0.0288346	0.0764234	0.0286585	-0.0067363	0.0225759	0.0447491	0.0705742	0.0961156	0.11072	0.0384769
0.563762	TRUE	FALSE	chr12	2391265	rs10491964	G	A	.	-0.120158	0.00672592	0.0377386	0.022275	-0.00373444	0.0790838	0.202003	0.0603473	-0.0837331	0.421172	0.0358403	-0.0420819	0.0457335	0.563762	0.0961466	-0.0977076	0.0606774	0.206575	-0.112319	0.0809869	-0.0541138	0.0497043	0.0131198	-0.0234005	-0.0827461	0.115481	0.0399818	0.157136	-0.0249859	-0.0576756	0.0370721	0.0481084	-0.0896786	-0.0150916	0.0164925	0.0241838	0.0568599	0.0522101	0.0754361	0.0104908
0.563671	TRUE	FALSE	chr12	99099957	rs10745841	G	C	.	-0.0130289	0.0253178	-0.042281	-0.0358592	-0.0451454	-0.162677	-0.167989	-0.103103	-0.0168753	-0.493431	-0.170601	0.00392629	-0.0830025	-0.50412	-0.563671	-0.00764793	-0.149528	-0.278642	-0.00784172	-0.3647	0.131819	-0.117897	-0.0511025	0.0137633	0.0160876	-0.219257	-0.373354	-0.364937	-0.0210805	0.00426625	-0.165339	-0.110538	-0.0158199	-0.00657017	0.049426	-0.0368898	-0.111856	-0.174841	-0.202613	-0.0140142
0.561593	TRUE	FALSE	chr2	232926338	rs3038717	ATTT	A	.	-0.0665336	-0.0139077	-0.0352448	-0.0579675	-0.0251865	-0.561593	-0.112866	-0.282045	-0.0285817	-0.101587	-0.060242	0.00471649	-0.0613075	-0.0972612	-0.0371958	-0.124432	-0.116279	-0.126417	-0.0190103	-0.0928407	0.072062	-0.164007	-0.0394748	0.0133073	-0.100353	-0.0749523	-0.149813	-0.109626	-0.0423823	0.0124342	-0.12404	-0.0797711	-0.0105652	-0.023627	0.0424211	-0.00543682	-0.112435	-0.072348	-0.100886	-0.00135968
0.558208	TRUE	FALSE	chr8	142235609	rs13262595	A	G	.	0.0381494	0.0368253	0.0363735	0.0269439	0.0170805	0.0967553	0.00271624	0.0632799	-0.00468682	0.551664	0.0274692	0.0259945	0.0381744	0.558208	0.189588	0.0273337	0.0592637	0.185805	-0.0139733	0.100489	0.0477112	0.0215646	0.0149987	0.0108458	0.0222141	0.223149	0.0675688	0.319662	0.0119864	0.0358045	0.127088	0.0520514	0.0253485	0.00823356	0.03974	0.0493629	0.0809924	0.162888	0.145292	0.0231275
0.556736	TRUE	FALSE	chr6	29401424	rs2894098	T	A	.	-0.0178422	-0.00352471	0.0358907	0.0231773	-0.0460306	0.104489	0.20845	0.152672	-0.0127349	0.465422	0.034013	-0.0764586	0.0528008	0.556736	0.0964172	-0.00206075	0.0890003	0.313344	-0.0251597	0.0817835	-0.0125732	0.0554658	0.0312641	-0.0612367	-0.0357076	0.138923	0.047163	0.193048	0.0069418	-0.102903	0.0572981	0.069902	-0.0750715	-0.0150089	0.0183967	0.0198335	0.0785917	0.0632488	0.107195	0.0177297
0.556259	TRUE	FALSE	chr2	197443723	rs545219238	A	AT	.	0.00177815	-0.0210289	-0.0208342	-0.0142408	-0.00322634	0.0262057	-0.0131769	0.154405	-0.00628241	0.0486875	0.00765443	-0.00575342	-0.037722	0.033313	-0.00992188	-0.0125495	-0.556259	0.012474	-0.00106587	0.0148443	-0.0239874	-0.0552487	-0.00994688	-0.00337063	-0.00571741	0.123938	-0.0140762	0.0712131	-0.00902934	-0.00573569	0.0200055	0.00157992	-0.00391665	-0.00790016	-0.0206623	0.0373033	-0.0797048	0.00352004	0.0662237	0.0161772
0.556157	TRUE	FALSE	chr20	21173594	rs138696645	AAAG	A	.	0.0370577	0.00275233	0.0832131	0.0701309	-0.0035482	0.0733633	0.297104	0.110076	0.0420436	0.556157	-0.0047855	-0.00172332	0.0559802	0.529547	0.109425	0.0135699	0.0829597	0.381756	0.0175698	0.0207063	-0.0140562	0.143081	0.0384897	-0.00762564	-0.0195436	0.132723	0.019508	0.159966	0.0639529	-0.00150057	0.093567	0.0668138	-0.0105438	-0.0361561	0.00720104	-0.00758589	0.0661339	0.0793799	-0.453134	0.00075188
0.549891	TRUE	FALSE	chr6	26375414	rs9348715	C	G	.	0.282406	0.128407	0.379269	0.304956	0.0420931	0.118523	0.0710309	0.108383	0.224486	0.00108561	0.0483305	0.065043	-0.549891	0.0677152	0.0598473	0.126084	0.134598	0.0532245	0.202729	0.058611	0.156378	0.14994	-0.362565	0.026725	0.0613988	-0.0169915	0.09942	0.0620363	0.37152	0.0888311	0.0938412	0.0935134	0.202847	0.0361056	0.106922	0.0133379	0.153014	0.106913	0.146478	0.00756368
0.546617	TRUE	FALSE	chr6	32570699	rs111639056	G	A	.	0.0192011	0.0438396	0.0129169	0.0231267	0.0247597	0.287698	0.0320086	0.0744306	0.0082855	0.0369897	0.0301272	0.0109251	0.0139119	0.0612081	0.0176805	0.016217	0.016088	0.0420717	0.000527964	0.0318188	0.019371	0.0452521	0.0216683	-1.25266e-05	0.0118632	0.0289251	0.0206406	0.0539966	0.00879887	0.0094724	0.0482578	0.546617	0.00903961	0.000568515	0.0411045	-0.00136697	0.0236115	0.0201342	-0.0610792	0.000933022
0.546535	TRUE	FALSE	chr4	102869029	rs223332	G	T	.	0.00345376	-0.00458373	-0.00825867	-0.00244059	0.00518448	-0.0413092	-0.172369	-0.0461344	0.010661	-0.101082	0.0277992	0.0104406	-0.546535	-0.0527557	0.00706186	0.0132937	-0.213198	-0.0878047	0.0317486	0.104983	0.0311436	-0.0847583	-0.101783	0.00624393	0.0402501	-0.00734773	-0.0368648	0.410595	0.0131947	0.0345984	-0.015002	0.0149204	0.0534939	0.0236365	-0.0428614	0.0404895	-0.147778	0.0471998	0.124496	0.0398801
0.537983	TRUE	FALSE	chr11	46526734	rs554256688	C	CAA	.	0.0349646	0.110581	0.504234	0.537983	0.0375059	0.0149282	0.0236423	0.110418	0.1204	-0.0549672	0.0311443	0.0540068	-0.195213	-0.0311958	0.0253398	0.049625	-0.0223744	0.0245271	0.0366792	0.0126574	0.0344491	0.315443	-0.0712954	0.0396544	0.0443082	-0.0832656	0.0062037	-0.0174771	0.455397	0.0280885	0.00609444	0.0470863	0.118813	0.0258605	-0.0113923	0.00109145	0.00427703	0.077519	0.0129601	0.00102951
0.537365	TRUE	FALSE	chr12	123193263	rs4460848	A	G	.	-0.0670708	-0.111405	-0.537365	-0.507619	-0.0342172	-0.0528047	-0.0682871	-0.0753664	-0.110972	-0.0190377	-0.0599739	-0.0425462	0.23978	-0.0707065	-0.0411702	-0.0607716	0.0205433	-0.0738892	-0.0488235	-0.0764051	-0.0556119	-0.27926	0.125196	-0.0215901	-0.0414747	0.0592935	-0.0738939	-0.00670759	-0.49248	-0.0328949	-0.0726021	-0.062239	-0.12823	-0.0135463	-0.00767682	0.000298085	-0.0236545	-0.108225	-0.0668864	0.000618071
0.533644	TRUE	FALSE	chr16	66127526	rs6499064	C	T	.	0.0627273	0.391885	0.0302141	0.115574	0.172198	0.448973	0.202858	0.418405	-0.0504956	0.241879	0.280004	0.0951842	-0.0127211	0.386852	0.147804	0.113258	0.0974516	0.457337	-0.158356	0.277387	0.517863	0.138709	0.0451174	0.0774917	0.171847	-0.0669115	0.0844556	0.0640206	-0.0321724	0.138483	0.419698	0.229339	-0.0479739	0.0312556	0.533644	0.00574022	0.127525	0.240093	0.140692	-0.00567734
0.533402	TRUE	FALSE	chr10	103114004	rs9633712	G	C	.	-0.0189509	-0.0608801	0.319881	0.137365	-0.0255885	-0.149905	-0.158104	-0.114766	-0.000231723	-0.188325	-0.0384249	0.0010577	-0.313296	-0.161463	-0.0787159	-0.0218751	-0.533402	-0.131785	0.00876712	-0.0849658	-0.0406054	-0.200829	-0.274512	-0.00185838	-0.00548778	-0.207956	-0.167344	-0.177148	0.229654	-0.00855834	-0.0589769	-0.0599674	0.0860289	-0.0610473	-0.10719	-0.0307293	-0.39894	-0.0565852	-0.198766	-0.0149846
0.532011	TRUE	FALSE	chr8	142235164	rs4976982	G	A	.	-0.0440077	-0.05938	-0.0173532	-0.0197139	-0.0484481	-0.0738144	0.0878203	-0.0952543	0.00427249	-0.182922	-0.0439859	-0.0346868	-0.156011	-0.120572	-0.152124	-0.0254293	-0.532011	-0.0597606	0.00218048	-0.0666193	-0.0276723	-0.0247958	-0.0550307	-0.0311997	-0.0289574	-0.298356	-0.0187534	-0.280453	-0.00577198	-0.0324667	-0.060587	-0.043967	-0.042022	-0.0515151	-0.030007	-0.0912487	-0.404883	-0.110217	-0.359625	-0.0681147
0.531472	TRUE	FALSE	chr6	32522601	rs187064714	A	C	.	0.00910901	-0.104159	0.0632493	0.0329174	-0.00397235	0.345708	0.292355	0.199642	-0.014383	0.531472	0.101184	-0.0570096	0.100817	0.396319	0.0870515	-0.0162426	0.147618	0.348423	0.0148817	0.363146	-0.240179	0.162469	0.0493126	-0.053454	-0.0681466	0.337557	0.179223	0.386139	0.043319	-0.065469	0.21672	0.13199	-0.00294808	-0.0472607	-0.296331	0.0120345	0.097579	0.245046	0.192803	0.00994531
0.530453	TRUE	FALSE	chr6	32668587	rs9274657	G	A	.	-0.107279	-0.0582713	-0.0693517	-0.0723782	-0.0573219	-0.244497	-0.256008	-0.189796	-0.074372	-0.530453	-0.100069	-0.0243161	-0.153716	-0.520934	-0.159856	-0.0574432	-0.3362	-0.341905	-0.0615178	-0.227092	-0.00323738	-0.160686	-0.2754	-0.00598184	-0.0249488	-0.296612	-0.22878	-0.399532	-0.0656208	-0.035329	-0.420223	-0.161671	-0.0710327	-0.0398469	-0.0743982	-0.217335	-0.359227	-0.143361	-0.249259	-0.186949
0.522542	TRUE	FALSE	chr6	50845342	rs61236902	C	G	.	0.0478166	0.0962084	-0.0353319	-0.0222873	-0.0168807	-0.232154	-0.0781448	-0.0768402	0.00884078	-0.10208	-0.00483392	-0.0612708	-0.0431047	-0.0682721	-0.0111626	-0.0421855	-0.0502557	-0.0494934	-0.0276252	-0.0378088	0.249302	-0.103434	-0.00899091	-0.046776	0.0150891	-0.0888891	-0.0234442	-0.0964192	-0.0345419	-0.0468553	-0.0525802	-0.0273205	-0.0883743	-0.0233163	0.522542	-0.0202983	-0.0422896	-0.0101514	-0.0614226	-0.00418742
0.517653	TRUE	FALSE	chr16	72170035	rs10571051	CTT	C	.	0.0122734	0.00342829	0.0150955	0.014691	0.00907095	0.0369048	0.0167712	0.0240888	0.009536	0.0516815	0.16562	0.0116618	0.0116837	0.0458519	0.0124733	0.0191357	0.0120297	0.0184667	0.0045561	0.487198	-0.00249614	0.0442827	0.00857365	0.00715646	0.0206262	0.0264811	-0.0262958	0.0500853	0.00819201	0.0127509	-0.0128407	0.020024	0.0190756	0.01063	0.00204423	0.00978742	0.0223715	0.517653	0.0352949	0.00638452
0.516582	TRUE	FALSE	chr15	38695472	rs138276831	C	CAGCAGCTGG	.	-0.0171024	-0.106296	0.0488251	0.010195	0.0299433	0.163919	0.0349486	0.0209742	0.00538997	0.263006	0.0244007	0.00103807	0.173318	0.202115	0.0300323	0.000624474	0.0786501	0.0850025	0.0234972	0.146516	-0.209104	-0.0107978	0.178647	-0.0139648	-0.012484	0.152459	0.0165556	0.270558	0.0344019	-0.00500389	0.0845391	0.0892729	0.0489856	0.0117227	-0.150833	0.0485778	0.0227417	0.0388112	0.516582	0.0254105
0.514055	TRUE	FALSE	chr3	71520527	rs1432611	G	T	.	-0.0332015	-0.0063045	0.041335	0.0682455	-0.0387486	-0.0975761	-0.116094	-0.0414177	0.00788518	-0.514055	-0.0709336	-0.0105748	0.0416391	-0.425352	-0.140625	-0.0100434	-0.0516371	-0.288198	0.00253705	-0.155897	-0.0109423	0.132497	0.0740092	-0.00350017	-0.0103821	-0.201307	-0.0688139	-0.264129	0.0575842	-0.0185536	-0.161325	-0.11181	-0.00631267	-0.00557994	-0.0222547	-0.0366694	0.00305019	-0.275592	-0.0972532	-0.016345
0.513474	TRUE	FALSE	chr8	38415064	rs4647903	C	A	.	0.0165227	0.011665	0.15785	0.122244	-0.00576734	0.0174651	0.0341231	0.0423373	-0.0843015	0.027836	-0.00512891	-0.00647379	0.00927256	0.0121423	-0.00275211	-0.513474	0.00800932	0.0247917	-0.0641405	0.0162925	-0.00845454	0.0952014	-0.00747465	-0.00351277	-0.173796	0.0136099	0.0472318	0.0154742	0.0818997	-0.0149082	0.000477115	0.00980748	0.0138349	-0.0282995	0.000146751	-0.00603073	0.00611829	0.0296061	0.0230198	-0.00638405
0.512466	TRUE	FALSE	chr14	103625097	rs3759586	A	G	.	-0.037697	-0.0846891	-0.0353154	-0.051091	-0.0580279	-0.247695	-0.131569	-0.199726	-0.0105439	-0.512466	-0.106413	-0.0275599	-0.0257399	-0.389218	-0.12425	-0.00658539	-0.183662	-0.233616	0.00846882	-0.255085	-0.0574205	-0.0996734	-0.0796697	-0.0118903	-0.0223093	-0.31745	-0.2239	-0.454383	-0.0171736	-0.0398229	-0.140787	-0.125246	-0.043995	-0.0185102	-0.090556	-0.0597865	-0.209322	-0.130455	-0.367256	-0.028149
0.512158	TRUE	FALSE	chr8	142235609	rs13262595	A	C	.	-0.024544	-0.0517138	-0.0301422	-0.0343394	-0.0671755	-0.164696	-0.167924	-0.132297	-0.0103587	-0.356281	-0.0954512	-0.0119544	-0.0280956	-0.326128	-0.104426	-0.0178869	-0.0169553	-0.322191	0.0022549	-0.0921242	-0.0131115	-0.0451783	-0.0471432	-0.0110867	-0.024415	-0.10697	-0.0362916	-0.178204	-0.00591786	-0.0188414	-0.512158	-0.214545	-0.00267757	-0.000404479	-0.013843	-0.0148376	-0.0449203	-0.147565	-0.0670704	0.0020011
0.511987	TRUE	FALSE	chr8	59787220	rs6471819	T	A	.	-0.0378671	-0.0562638	-0.0524261	-0.0595511	-0.036136	-0.238819	-0.266491	-0.27626	-0.0109001	-0.511987	-0.0545542	0.0122887	-0.0750033	-0.433235	-0.149517	-0.0274709	-0.149022	-0.500878	0.00630926	-0.068778	-0.0113001	-0.109709	-0.0649345	0.00974297	-0.0166152	-0.2084	-0.0346438	-0.26373	-0.0213375	0.0136807	-0.405713	-0.143787	0.0220556	-0.00492408	-0.0279408	-0.0520276	-0.105239	-0.268719	-0.177496	-0.0297692
0.509158	TRUE	FALSE	chr20	21173847	rs6047293	G	A	.	-0.0115467	0.0828117	-0.0437631	-0.00985495	0.0442758	0.00349543	-0.20306	-0.018468	0.00901792	-0.509158	0.149651	0.00181791	-0.0447117	-0.452159	-0.121785	0.00515537	-0.0905767	-0.254668	0.00402029	0.188344	0.0244376	-0.0293921	-0.0060423	0.0214163	0.0309188	-0.145528	-0.0486841	-0.198793	-0.0165181	0.00581627	0.260879	0.00502592	0.00245689	0.0157066	0.00270304	-0.0148702	-0.0308903	-0.0327606	-0.0935972	0.00801286
0.508805	TRUE	FALSE	chr14	59690642	rs727690	G	A	.	0.013523	-0.00254432	0.0261888	0.00854221	0.00412121	0.0745531	0.135578	0.102015	0.00452338	0.453468	0.0312536	-0.00843593	0.0490316	0.508805	0.105579	0.0144157	0.082869	0.209933	0.000519987	0.0650408	-0.0150846	0.0299149	0.0337363	-0.0149549	-0.000545911	0.116248	0.0406699	0.195413	0.00117839	-0.00415334	0.0533654	0.0520731	-0.00306469	-0.00577506	0.00579997	0.0209628	0.0927679	0.0586222	0.0943667	0.00748073
0.506282	TRUE	FALSE	chr6	32522018	rs144532965	T	G	.	-0.258469	-0.0122106	0.00260714	-0.00297424	0.0230218	0.440721	0.119409	0.171055	-0.221496	0.408492	0.0421731	-0.100617	0.120971	0.328973	0.0731032	-0.0894517	0.229536	0.281052	-0.273811	0.0788576	-0.116259	0.0660129	0.0260883	-0.0618846	-0.0489081	0.506282	0.0924178	0.464429	-0.0718288	-0.130972	0.322228	0.137226	-0.247756	-0.0577398	-0.0160697	-0.00391948	0.218699	0.0483579	0.0686813	0.0145264
0.503537	TRUE	FALSE	chr12	123183405	rs1616484	A	G	.	0.130116	0.0775637	0.393802	0.403983	0.0160556	0.0272151	0.0430565	0.0469905	0.221385	-0.0223933	0.0318825	0.0386919	-0.31469	0.0328841	0.0248189	0.185438	-0.081716	0.0188352	0.148196	0.038393	0.0589434	0.177691	-0.345985	0.0155389	0.0942985	-0.0414178	0.063415	-0.0108868	0.503537	0.0323728	0.0229631	0.0374944	0.1335	0.0299722	0.0063027	0.00569926	-0.030246	0.0748965	0.0392517	0.0054543
0.498708	TRUE	FALSE	chr6	32584671	rs11753207	A	C	.	-0.493891	-0.126725	-0.123779	-0.145051	-0.0618352	-0.0779505	-0.116579	-0.106702	-0.342546	0.0146591	-0.0710232	-0.255524	0.222228	-0.0865426	-0.03997	-0.232597	0.0767485	0.0283777	-0.39007	-0.158319	-0.173374	-0.229742	0.0319467	-0.143363	-0.132894	0.228351	-0.181982	0.045806	-0.210037	-0.261854	0.0533511	-0.0176701	-0.498708	-0.090078	-0.130104	-0.0424814	-0.0898411	-0.102885	-0.125749	0.00575417
0.494696	TRUE	FALSE	chr2	193513069	rs5837355	ATAAAT	A	.	-0.0632142	0.0327821	0.00923557	0.0111606	0.0493327	0.0802421	0.038356	0.0641875	-0.137616	0.0980135	0.300231	-0.00752404	0.0199832	0.0836195	0.0296253	0.000980903	0.0264559	0.0913961	-0.143836	0.494696	0.0191421	0.0528928	0.0133032	0.00912511	0.0244456	0.0414619	0.0530801	0.0704542	-0.0211166	-0.00446777	0.0688485	0.0672337	-0.0847941	-0.00108051	0.0137896	0.00762086	0.0224325	0.218443	0.0309513	0.00584369
0.4925	TRUE	FALSE	chr7	24786970	rs79879286	G	T	.	0.00209458	0.0546091	0.0466081	0.0474573	0.0238074	0.0740834	0.4925	0.152191	0.00951006	0.221787	0.0449855	0.0213902	-0.206918	0.121531	0.050168	0.100108	0.192984	0.302448	-0.0237735	0.0107668	0.0578491	0.103683	-0.121352	0.0119467	0.0761587	-0.103283	0.106518	-0.0256061	0.0126983	0.042948	0.0327712	0.0326296	-0.00452036	0.005317	0.0595205	-0.0260055	-0.0089602	0.0489904	0.00234293	-0.0232927
0.486177	TRUE	FALSE	chr20	21166767	rs6035796	A	G	.	0.219816	0.0042403	0.0500428	0.0235144	0.000184088	0.0182837	0.00935689	0.00851136	0.175086	-0.029257	0.00397523	0.0323014	-0.474963	0.0149845	0.00731156	0.417623	-0.127423	-0.0197077	0.221491	0.0140116	0.0743588	-0.0727419	-0.486177	0.00262688	0.147875	-0.00943947	0.0461424	0.013353	0.119955	0.0762204	0.00307143	0.00302721	0.142354	0.00640207	0.012107	0.00892292	-0.0843856	0.0236708	0.0242834	0.00846726
0.484823	TRUE	FALSE	chr5	61200565	rs159538	C	G	.	-0.191669	-0.0264666	-0.12781	-0.089088	-0.0331	0.284852	0.146919	0.0902382	-0.193077	0.269991	0.0229363	-0.132996	0.484823	0.212713	0.0417852	0.023657	0.245893	0.142988	-0.235625	0.065087	-0.0118268	0.0573318	0.422736	-0.0630977	0.00962133	0.191885	0.0612742	0.234503	-0.174259	-0.158633	0.0368133	0.0598296	-0.308029	-0.0148811	0.0776148	0.00734172	0.199125	0.0249979	0.0985788	0.0146807
0.484002	TRUE	FALSE	chr5	104659667	rs325485	A	G	.	0.0314262	0.0405172	0.0185529	0.0264794	0.0279213	0.107792	0.0439211	0.0511664	0.0211337	0.221799	0.165759	0.0248067	0.0328581	0.21798	0.15194	0.0267715	0.0437659	0.0445063	0.00928977	0.484002	0.0267588	0.0402243	0.0318122	0.0178276	0.0270976	0.108462	0.172185	0.202183	0.0122946	0.0268672	0.016559	0.0444913	0.0515802	0.0151426	0.0302084	0.0371454	0.0556399	0.0928606	0.11502	0.0287457
0.4792	TRUE	FALSE	chr9	37202972	rs56083943	C	T	.	-0.0303351	-0.0624593	0.0253179	-0.0103264	-0.0600864	-0.115373	-0.05035	-0.0872548	-0.0125669	-0.0822901	-0.0626578	-0.0308065	-0.0164909	-0.0755649	-0.0338213	-0.0172761	-0.0425419	-0.155284	-0.00375698	-0.0514053	-0.0358733	-0.0217455	-0.0297408	-0.0309233	-0.032449	-0.0490028	-0.0333805	-0.0632508	0.0203746	-0.0378598	-0.4792	-0.0722528	-0.00781316	-0.0127981	-0.0338001	-0.0108811	-0.0353105	-0.0431381	-0.0293373	-0.0025979
0.47717	TRUE	FALSE	chr17	46781665	rs199506	A	G	.	-0.0118331	-0.0143106	0.0375276	0.0456575	-0.0245799	-0.084172	-0.210648	-0.0793454	0.00533931	-0.387483	-0.0822738	-0.0060482	-0.048182	-0.47717	-0.12636	0.0188153	-0.0934285	-0.273598	0.00376742	-0.0975016	0.0222302	-0.0484684	-0.0318672	-0.00394716	0.00788048	-0.114135	-0.0636688	-0.157173	0.0714072	-0.0104646	-0.0574336	-0.0538407	0.00777377	-0.00507948	-0.0232477	-0.0250579	-0.070649	-0.171002	-0.0868322	-0.00598382
0.47233	TRUE	FALSE	chr2	197443723	rs545219238	A	ATT	.	0.0159166	0.00497072	-0.0282708	-0.0203188	0.0184855	0.0618919	0.0251385	0.192991	0.00299266	0.0723911	0.0135516	-0.00295157	-0.0303282	0.0553663	-0.0467635	0.00401317	-0.47233	0.0581886	0.00406689	0.0195633	-0.0035411	-0.0459312	-0.000720962	-0.000262265	0.0056172	0.115763	-0.000282765	0.0785518	-0.014996	0.00098345	0.0419205	0.0146881	-0.00419267	0.00574656	0.00374137	0.0368927	-0.0375503	0.0109187	0.073652	0.0159152
0.472171	TRUE	FALSE	chr11	133972812	rs11223655	G	A	.	-0.000657112	0.0150354	0.00985737	0.0170392	0.00617497	0.117791	0.0504996	0.0843551	-0.0158414	0.0714076	0.0257265	-0.030045	0.0176848	0.0570148	0.0172543	0.00232237	0.0334006	0.109416	-0.0197998	0.0390629	0.00753369	0.0357884	0.0167261	-0.0188675	-0.0041378	0.0461888	0.0250198	0.0538948	0.00177979	-0.0375137	0.472171	0.0625635	-0.0371652	-0.00992575	0.0165121	0.00236891	0.0304875	0.0362647	0.0263787	0.000477709
0.471168	TRUE	FALSE	chr7	24786970	rs79879286	G	C	.	0.204113	-0.0206758	0.0193768	0.00698264	-0.0242574	-0.0134988	0.267746	0.00583539	0.0970843	-0.09567	-0.0445686	0.00169518	-0.471168	-0.160369	-0.0492131	-0.102211	-0.0487783	0.0239911	0.156712	-0.0714232	0.0330547	0.00127708	-0.319745	-0.00988424	-0.0830326	-0.12072	0.0725252	-0.13021	0.0617332	0.0271462	-0.0305926	-0.0299171	0.0745741	-0.0222352	0.0307665	-0.0496212	-0.142171	-0.0192955	-0.0804066	-0.0379449
0.470716	TRUE	FALSE	chr11	124744061	rs55661361	G	A	.	0.080514	0.0976431	0.0264556	0.0492921	0.0351489	0.470716	0.0910555	0.162588	0.0231056	0.135334	0.0645661	0.0502751	0.0377726	0.209314	0.0544643	0.0529318	0.0718312	0.0901936	0.00815836	0.0945201	0.112133	0.0683395	0.0474691	0.0237566	0.0392181	0.0940611	0.0981457	0.171346	0.0230756	0.0627441	0.0544545	0.0870318	0.0491844	0.0103805	0.0832902	0.0138338	0.0823325	0.0657002	0.132601	0.00190154
0.470121	TRUE	FALSE	chr6	26408244	rs146863150	C	CATATAT	.	-0.0368571	-0.0646616	-0.470121	-0.362021	0.0229587	0.0190152	0.145357	0.0161666	-0.0419261	0.0944584	-0.0202505	-0.0913173	0.000263781	0.0287829	-0.0109072	-0.0412928	0.0194486	0.191095	-0.0177003	-0.0179402	-0.0495818	-0.152951	-9.52134e-05	-0.0768182	-0.046868	0.051154	-0.0243458	-0.00460263	-0.352126	-0.0624927	0.0122794	-0.0259878	-0.141795	-0.024418	0.00971923	-0.00329284	0.0232642	-0.0790119	-0.0248847	0.00275312
0.465523	TRUE	FALSE	chr2	224525017	rs60714794	CA	C	.	-0.0379351	-0.116776	-0.146566	-0.220418	-0.0296442	-0.0794619	-0.145591	-0.106618	-0.064189	-0.0480084	-0.0516705	-0.0206969	0.215457	-0.0795772	-0.0415861	-0.0258928	-0.0606789	-0.138151	-0.0158261	-0.0669727	-0.0494472	-0.465523	0.0236464	-0.0171524	-0.0287493	-0.0110151	-0.067254	-0.012902	-0.134962	-0.0201248	-0.050614	-0.0453508	-0.0315493	-0.0218655	-0.0651783	-0.00119288	-0.273718	-0.046923	-0.0512964	8.81365e-05
0.462379	TRUE	FALSE	chr14	59688589	rs7149112	C	A	.	-0.187051	0.00576665	-0.0491692	-0.0340519	0.040917	-0.125091	-0.12994	-0.0885911	-0.125895	-0.31835	-0.0495497	0.117251	-0.138119	-0.26106	-0.0817388	-0.0432489	-0.236427	-0.121128	-0.160141	-0.203565	-0.0280965	-0.0878204	-0.082272	0.106468	0.0509222	-0.275878	-0.180095	-0.320558	-0.0853218	0.0856729	-0.0556407	-0.0552653	0.00383433	0.0244764	-0.0705271	-0.0560578	-0.329335	-0.0991472	-0.462379	-0.0496171
0.462035	TRUE	FALSE	chr14	32938933	rs143368127	C	T	.	0.148941	0.0996162	0.0611509	0.0637266	0.0563489	0.340231	0.236231	0.22558	0.00205273	0.462035	0.0884662	0.0459489	0.088482	0.430105	0.12043	0.0703901	0.203613	0.304552	-0.00470331	0.181838	0.109967	0.120666	0.0941767	0.0170434	0.0449339	0.366359	0.226548	0.402586	0.0376285	0.0823504	0.231153	0.119826	0.0711083	0.000466473	0.159082	0.0845511	0.239016	0.140005	0.24767	0.0522603
0.461519	TRUE	FALSE	chr17	18043309	rs2955358	T	C	.	0.0288795	0.0190049	-0.103463	-0.096886	0.0420041	0.161324	0.0149961	0.0839147	-0.0123047	0.0639569	0.0351064	-0.00230331	-0.0113625	0.0444466	0.0126066	0.00177633	0.0042548	0.0773232	-0.00427466	0.0641438	0.0247257	-0.0662102	-0.00522623	-0.00260323	0.00490606	0.051673	0.0313581	0.0604606	-0.0926406	0.0142994	0.461519	0.166635	-0.0194407	-0.00395175	0.0313258	0.00317057	-0.0123816	0.0289544	-0.0289348	-0.000548802
0.459859	TRUE	FALSE	chr11	81491868	rs7122181	A	T	.	0.0136131	-0.0108638	0.0209246	0.000239389	-0.038643	0.0549149	0.0998007	0.0440707	0.00395531	0.341669	-0.0665867	-0.00123749	0.0335037	0.459859	0.0807067	0.01113	0.0570187	0.144679	0.00196941	0.0481266	0.00222238	0.015158	0.0152906	-0.0160863	-0.00827135	0.0859857	0.0366951	0.146905	0.00589898	-0.00248751	0.0233408	0.0378905	0.00492973	-0.00326524	0.0130024	0.026031	0.0538016	0.0364125	0.083322	0.0149999
0.458278	TRUE	FALSE	chr18	55085423	rs10533339	GATAA	G	.	-0.0741159	-0.220908	-0.0609823	-0.111751	-0.174187	-0.241671	-0.311264	-0.266348	-0.0527357	-0.114044	-0.15355	-0.100801	0.402681	-0.157195	-0.121675	-0.0629713	0.0149174	-0.458278	-0.0196931	-0.0907526	-0.136773	-0.14852	0.260589	-0.100615	-0.113094	0.0105615	-0.144377	-0.00314201	-0.0431321	-0.115151	-0.132864	-0.101424	-0.0571199	-0.0440207	-0.116654	-0.0129999	0.010308	-0.0888159	-0.0466973	-0.0038054
0.455902	TRUE	FALSE	chr5	61302716	rs4391122	A	G	.	0.0602606	-0.00739798	-0.009428	-0.0299089	0.0160337	0.113969	-0.073127	0.0546051	-0.00232951	0.375009	0.021613	0.0111181	0.0688143	0.455902	0.108973	0.00771876	0.079596	0.0558623	0.00815267	0.0903234	0.0137148	-0.0836227	0.0523101	-0.00193535	-0.00420082	0.187904	0.0211419	0.255264	-0.0148265	0.0279827	0.0844451	0.0597855	0.0212143	-1.69276e-05	-0.00653584	0.0573792	0.0541924	0.077709	0.130732	0.0243748
0.455748	TRUE	FALSE	chr6	32668608	rs9274659	A	T	.	-0.0488701	-0.0322989	-0.0306416	-0.0317822	-0.0222459	-0.110261	-0.0514623	-0.0610848	-0.020942	-0.282517	-0.0849001	-0.0187459	-0.303479	-0.269751	-0.069166	-0.035324	-0.217903	-0.0497978	-0.00511897	-0.226254	-0.020552	-0.086183	-0.139441	-0.00378586	-0.0153433	-0.297412	-0.149906	-0.455748	-0.0242141	-0.0320656	-0.0332901	-0.0443434	-0.0374826	-0.0166757	-0.00745239	-0.187751	-0.337814	-0.0979498	-0.151844	-0.164057
0.455443	TRUE	FALSE	chr3	52799203	rs2535629	G	A	.	-0.158813	0.015379	-0.0107892	-0.000552162	0.0153004	0.128062	0.107443	0.0749021	-0.10542	0.425012	0.0969377	-0.00229023	0.144951	0.350948	0.117296	-0.0125417	0.171719	0.124121	-0.133876	0.234747	-0.0176518	0.0473023	0.0570087	-0.00543094	0.00668966	0.287425	0.196118	0.455443	-0.0633568	-0.00983814	0.0219131	0.0567598	-0.0201317	0.00338198	0.0019003	0.0569593	0.243041	0.0731536	0.350761	0.0372675
0.454205	TRUE	FALSE	chr19	30496516	rs2053079	A	G	.	-0.0405574	-0.0962284	-0.00599639	-0.0309905	-0.0730995	-0.126148	-0.041793	-0.120251	-0.0265985	0.0579354	0.166349	-0.0278663	-0.00439402	0.0507875	-0.00844009	-0.0323341	-0.0292989	-0.0871884	-0.00359483	0.454205	-0.105373	-0.00276908	-0.0288451	-0.0188777	-0.0602734	0.000967259	-0.00541749	0.0272335	-0.0113343	-0.0538	-0.141885	-0.0589474	0.0180859	-0.00697552	-0.082321	0.00441115	-0.0287843	-0.0406455	0.0118307	0.00978464
0.454165	TRUE	FALSE	chr7	1987719	rs11773316	C	T	.	0.098722	0.0749571	0.437625	0.380872	0.01189	0.0212315	0.047781	0.044612	0.122037	-0.00319921	0.0270903	0.0349915	0.0073392	0.0405925	0.0216351	0.0592058	-0.00145519	0.019858	0.0748129	0.0354739	0.047711	0.268755	0.0365146	0.0202356	0.0270041	-0.0814089	0.0609881	0.00372805	0.454165	0.0269579	0.0194531	0.0367888	0.116575	0.0208948	0.0129883	-0.000969571	0.123355	0.0819634	0.0551227	-0.00369013
0.452138	TRUE	FALSE	chr1	8424168	rs159961	C	T	.	0.0843458	0.0643028	0.0194729	0.030173	0.0420958	0.145548	-0.129963	0.0996054	0.0504142	0.0638976	0.0427954	0.0356289	-0.241011	0.214788	0.0728816	0.109986	-0.0428809	0.107919	0.0594343	0.0307102	0.0877298	-0.0358576	0.012696	0.0265698	0.0761764	-0.159215	-0.0516406	0.452138	0.0359213	0.0689656	0.165653	0.126285	0.0651269	0.07858	-0.0116103	0.174014	0.0651833	0.0688302	0.33105	0.140152
0.451854	TRUE	FALSE	chr6	29397058	rs2073153	T	G	.	0.272839	-0.0683518	0.0306431	0.0204741	-0.0684034	-0.0247004	0.0428915	-0.0454547	0.362179	0.0191142	-0.0346171	-0.0350517	0.0084667	0.0020274	-0.00211666	0.0476979	0.0245408	-0.0356023	0.451854	0.0253833	-0.10006	0.0300948	0.0454096	-0.0426277	-0.05499	0.0558218	0.0350957	0.0291112	0.13666	-0.10613	-0.0298222	-0.0101204	0.193954	-0.00801966	-0.0224473	0.00258031	0.0329605	0.000953551	0.0310146	0.00617501
0.449445	TRUE	FALSE	chr8	10175384	rs11993663	C	T	.	-0.00341164	-0.00346153	-0.00264533	-0.00228146	-0.00591086	-0.0210245	-0.00663753	-0.00745762	-0.00263925	-0.0232513	-0.0915217	-0.00605157	-0.00595905	-0.0213316	-0.0158264	-0.00600468	-0.00654485	-0.00891539	-0.00153563	-0.23797	0.00504416	-0.0165586	-0.00546045	-0.00432128	-0.00691291	-0.00668061	-0.0222463	-0.0157772	0.000504377	-0.00817183	0.0059858	-0.0095253	-0.00800207	-0.00317797	-0.00016867	-0.00353712	-0.0101919	-0.449445	-0.0173939	-0.00213055
0.447228	TRUE	FALSE	chr5	88647527	rs13162708	C	T	.	-0.00600526	-0.0126477	-0.00731961	-0.0131328	-0.0164753	-0.0270918	-0.0161415	-0.0242136	-0.00993365	-0.033221	-0.109509	-0.00514483	-0.0110477	-0.0424596	-0.0187461	-0.0389754	-0.0134092	-0.0264159	-0.00393016	-0.160692	-0.00144964	-0.0261865	-0.0139489	-0.00690017	-0.0309794	-0.00871843	-0.0243225	-0.0183249	-0.00361378	-0.00618385	-0.01904	-0.0171122	-0.0047297	-0.008954	-0.00497206	-0.00509428	-0.0182379	-0.447228	-0.0220067	-0.00276091
0.444819	TRUE	FALSE	chr2	27810671	rs12474906	A	T	.	-0.0165409	-0.0355065	-0.0128252	-0.0148925	-0.0273644	-0.0622081	0.0555151	-0.0567978	-0.031498	-0.254461	-0.0156496	-0.0240923	-0.402518	-0.318059	-0.0837373	-0.126623	-0.148776	-0.0815848	-0.0173534	-0.0156759	-0.0152332	-0.0076935	-0.444819	-0.016236	-0.0522067	-0.179731	0.013825	-0.244113	-0.013674	-0.0278766	-0.0471963	-0.0412615	-0.0179126	-0.04367	-0.00926887	-0.0596597	-0.203956	-0.0442744	-0.139381	-0.0330096
0.441912	TRUE	FALSE	chr8	59786145	rs71252833	CTT	C	.	0.114228	-0.0039357	0.0153153	0.0124665	-0.0107853	0.0136301	0.109754	0.0119099	-0.000826003	0.0745586	-0.0127176	0.00162647	0.0084737	0.0549476	-0.00154715	-0.441912	0.0190493	0.0340337	0.0722947	0.0108303	0.00876816	0.0272982	0.00701642	-0.00616256	-0.156576	0.0282684	0.0148414	0.0196701	0.015339	0.0192211	-0.00106929	0.00320447	0.0597856	-0.0330037	0.0185087	-0.00286492	0.0149261	0.0111366	0.0183319	-0.00386026
0.44168	TRUE	FALSE	chr16	58637911	rs12446487	A	C	.	0.019037	-0.0159554	0.0105443	0.00419769	-0.00977272	-0.021084	0.133165	0.0314979	0.00364912	-0.0440485	0.0232183	-0.0187197	-0.374452	-0.0616792	-0.0581011	-0.00731487	-0.294794	0.0295282	0.0136162	0.068538	-0.00628865	0.00208543	-0.394467	-0.0149021	-0.0185886	-0.0741347	-0.0037826	-0.133011	0.0174003	-0.00367822	0.00353234	0.193409	-0.0101895	-0.0423719	-0.00860577	-0.0349892	-0.177832	0.0111023	-0.44168	-0.0124708
0.441498	TRUE	FALSE	chr11	28621752	rs10835368	T	C	.	-0.0943962	0.0308936	0.0116175	0.0360791	0.0295802	0.0110654	-0.115225	0.0271905	0.0834269	-0.327364	-0.0233165	0.00462291	0.189866	-0.314356	-0.0590089	0.441498	0.0773708	-0.0608031	0.0170597	-0.186121	-0.0306454	0.0678429	0.126999	0.0105595	0.190499	-0.16035	-0.144951	-0.130998	0.0505217	-0.04314	0.110698	0.00635455	-0.0385194	0.0240403	0.0115912	-0.0292998	0.115452	-0.0639282	-0.0717795	-0.0133084
0.441477	TRUE	FALSE	chr8	10175384	rs11993663	C	A	.	-0.00169515	0.0137732	0.00021976	0.00272031	-0.00555473	0.0157071	0.00180802	0.00429518	-0.000499967	-0.0120039	-0.0583022	-0.0038599	-0.00241216	-0.00265779	-0.00357922	-0.00287693	-0.00193371	0.000257033	-0.000875805	-0.191954	0.00527927	-0.00628522	-0.000763694	-0.00520049	-0.00385393	-0.00179798	-0.00922613	-0.00578581	0.00174933	-0.00693346	-0.00662838	0.0207057	-0.00548006	-0.00998015	0.00255722	-0.00304713	-0.00375296	-0.441477	-0.0015179	-0.00141202
0.440204	TRUE	FALSE	chr6	26408244	rs146863150	C	CATAT	.	-0.0133903	-0.0268881	-0.300143	-0.183845	0.0168916	0.101499	0.323925	0.100573	-0.014016	0.389003	0.0559845	-0.0953568	0.0383795	0.31513	0.0638932	-0.00263193	0.0866566	0.440204	-0.0118915	0.077838	-0.035909	-0.0439392	0.0330514	-0.0837099	-0.0353954	0.136793	0.0368146	0.123762	-0.209846	-0.0643116	0.0756777	0.0557357	-0.126616	-0.0322432	0.0223935	0.00384058	0.0549701	0.017945	0.0569777	0.00779478
0.439744	TRUE	FALSE	chr6	32664882	rs9274390	C	T	.	-0.439744	-0.106254	-0.0511598	-0.0610029	-0.0528947	0.121869	0.107121	0.0326896	-0.326215	0.0428915	-0.024492	-0.216783	-0.321698	-0.0344137	-0.100107	-0.179595	-0.38868	0.0839559	-0.348656	-0.0216477	-0.168022	-0.0184112	-0.109993	-0.116676	-0.113008	-0.142898	-0.097763	-0.19948	-0.123975	-0.227324	0.0110051	0.000632198	-0.418189	-0.131183	-0.0557132	-0.199018	-0.35385	-0.0602833	-0.231645	-0.119364
0.437869	TRUE	FALSE	chr11	28622330	rs10835371	G	A	.	-0.013907	-0.0250104	-0.021906	-0.0150983	-0.0220962	-0.0593519	-0.0951497	-0.0633284	0.0170614	-0.274453	-0.0660027	-0.014582	-0.0194551	-0.437869	-0.0802295	-0.0181948	-0.0560312	-0.130706	0.0206744	-0.0954776	-0.0210129	-0.0154974	-5.24359e-05	-0.00859481	-0.0165671	-0.0657842	-0.0451941	-0.132412	-0.00230411	-0.0238211	-0.0527394	-0.0496524	-0.00039353	-0.00170096	-0.0152406	-0.02563	-0.04347	-0.070241	-0.0774455	-0.0106672
0.432528	TRUE	FALSE	chr11	46522522	rs12272795	A	G	.	-0.0322675	-0.0880071	0.00821612	-0.0101847	-0.0610776	-0.163654	-0.217233	-0.167716	-0.0236783	-0.432528	-0.118561	-0.0183031	0.0739975	-0.421749	-0.112051	-0.0276049	-0.107017	-0.305213	-0.00352382	-0.154508	-0.0392566	-0.124192	-0.0206248	-0.0165444	-0.0312354	-0.128489	-0.133223	-0.282215	0.0273483	-0.0224684	-0.19148	-0.116803	-0.00654481	-0.0155923	-0.0715143	-0.038077	-0.131184	-0.0946998	-0.161265	-0.0194824
0.430311	TRUE	FALSE	chr15	38696614	rs7165988	C	G	.	0.038264	-0.00817367	-0.00174136	0.00427304	-0.0249663	-0.0854781	0.0546849	-0.0675792	0.0596716	-0.211925	-0.0223843	-0.0152771	-0.303497	-0.195737	-0.0992029	0.00413142	-0.367013	-0.042976	0.0632644	-0.0430122	0.0138762	0.0193561	-0.0220249	-0.00391024	-0.00205233	-0.366838	-0.0394145	-0.430311	0.0251979	-0.0204577	-0.0464959	-0.0359833	-0.0120689	-0.0189096	0.0176779	-0.175014	-0.425258	-0.0363847	-0.385669	-0.14501
0.429357	TRUE	FALSE	chr7	87169233	rs73206952	C	A	.	-0.268604	0.054675	0.366781	0.292235	0.0186563	0.0115302	-0.0584918	0.0223758	-0.269492	-0.0349808	0.028701	0.0260246	-0.0228508	0.00376519	0.00800819	-0.00112235	-0.0212525	0.00674058	-0.429357	0.00360458	0.0294303	0.129376	-0.0608962	0.0156069	0.0473183	-0.0671788	-0.0207504	-0.0141327	0.155328	0.0176197	0.0194881	0.0244549	-0.0677536	-0.00162604	-0.0294185	-0.0421834	-0.00972431	0.0513996	0.0203208	-0.0284239
0.428674	TRUE	FALSE	chr4	102873031	rs223329	T	A	.	-0.0230547	-0.0062488	0.0689158	0.0849459	-0.0102405	-0.0782769	-0.00460121	-0.0229637	0.0290172	-0.0799911	-0.0122544	-0.0219518	-0.0425721	-0.0727059	-0.0365125	-0.0182096	-0.194432	-0.0310045	0.0103687	-0.0247453	-0.0219038	0.172299	-0.0032773	-0.00185084	-0.00984584	-0.107475	-0.0461857	-0.136945	0.101137	-0.0358671	-0.013691	0.0187544	-0.0210902	-0.0251745	-0.0216958	-0.0344121	-0.106464	-0.0163044	-0.428674	-0.011763
0.426042	TRUE	FALSE	chr14	64221457	rs1152588	G	A	.	0.043371	0.0687427	0.426042	0.386064	0.00937961	-0.0214344	-0.00931989	-0.0102002	0.112393	-0.101007	0.0803449	0.0241152	-0.131681	-0.034304	-0.0346941	0.0082419	-0.366517	-0.0596444	0.0675189	0.0816995	0.0261842	0.182421	-0.0343099	0.0152086	0.0166937	-0.168545	0.0921017	-0.128714	0.407964	0.011332	-0.0644515	0.0132451	0.10575	-0.00325799	-0.0210162	-0.0351148	-0.129074	0.0503393	-0.072024	-0.0227134
0.4257	TRUE	FALSE	chr20	21167328	rs4625995	G	C	.	0.111452	-0.0229483	0.197765	0.124552	-0.0514645	0.076594	0.0508978	0.0346129	0.00689754	0.132582	0.0264442	-0.0778796	-0.273153	0.17849	0.0355927	0.0103621	-0.0113775	0.0474574	0.0101651	0.129548	0.0482496	0.0515138	-0.401618	-0.0958296	-0.0511342	0.137577	0.0925319	0.170313	0.161945	-0.0202402	0.0692684	0.0309464	0.0162331	-0.031296	0.0255034	0.0119317	0.00565415	0.4257	0.115654	0.0108591
0.424241	TRUE	FALSE	chr5	138516371	rs3884296	A	AACAC	.	0.0403584	0.117607	0.401264	0.412059	0.0531661	0.0381952	0.0299666	0.0259582	0.152998	0.00631221	0.105952	0.0756093	-0.0306531	0.0595225	0.0437299	0.294404	0.0156253	0.0409171	0.0682316	0.0685519	0.0649558	0.0290824	0.0376304	0.0550465	0.162649	-0.0450174	0.148705	0.0057922	0.424241	0.0533522	0.0444256	0.0542015	0.120838	0.0542262	0.00629697	0.00374274	-0.0311139	0.0924413	0.0562281	0.00406531
0.422138	TRUE	FALSE	chr19	19629920	rs880090	C	G	.	-0.0515047	-0.0416292	0.0164585	-0.0171937	-0.0152016	-0.0715927	-0.046421	-0.0532343	-0.0334759	-0.0685157	-0.0208298	-0.0155354	-0.0373445	-0.0765612	-0.0273292	-0.0225281	-0.0633813	-0.0524099	-0.0189281	-0.0359937	-0.0520479	-0.0319951	-0.0276504	-0.00791191	-0.014418	-0.071134	-0.0580997	-0.422138	-0.0139883	-0.0210355	-0.0331174	-0.0266125	-0.0123394	-0.0130533	-0.0801066	-0.0200876	-0.0885775	-0.0286624	-0.0598964	-0.0100225
0.420602	TRUE	FALSE	chr20	21166767	rs6035796	A	T	.	-0.000963992	-0.00682136	0.001678	-0.00700509	0.000702721	0.00131048	-0.0082869	-0.00328539	0.0485897	-0.0209822	0.00832051	0.00280205	-0.268877	-0.00234917	0.00607238	0.420602	-0.084355	-0.00994559	0.0240493	0.00180774	0.0254798	-0.0726839	-0.325819	-0.00212778	0.159519	-0.0109739	0.00774885	-0.00372069	0.0290852	0.0106924	-0.000875864	-0.00261176	-0.00436124	0.000921053	-0.00412408	-0.00504002	-0.0862744	0.00124192	-0.00206441	-0.00124097
0.418846	TRUE	FALSE	chr17	49405765	rs66699246	CACAA	C	.	-0.0224746	-0.00987064	0.0116449	-0.0492766	0.00149706	0.0873561	0.210326	0.129387	-0.156094	0.158245	0.0636588	-0.0145241	-0.151627	0.0786622	0.0151968	-0.351786	-0.03526	0.155467	-0.098667	0.178895	-0.0123868	0.00101996	-0.143652	-0.0114602	-0.146799	0.0181001	0.273858	0.0124037	-0.159125	-0.00823757	0.0342464	0.0303096	-0.0322893	-0.0594361	0.0103906	-0.00385744	-0.418846	0.0597854	0.0271404	-0.00547007
0.418598	TRUE	FALSE	chr4	102865431	rs223335	G	A	.	-0.0484857	0.01685	0.00903564	0.023392	0.00637584	0.00822536	0.0161619	0.00929912	-0.122563	0.0314877	0.0110774	-0.00806369	0.122227	0.0119218	0.000223009	-0.418598	0.0445902	0.0227986	-0.126669	0.0181915	-0.0111859	0.0756063	0.105283	0.00410571	-0.101154	0.0297474	0.0057287	0.0157711	-0.046538	-0.0132538	0.00460337	0.0062358	-0.0445394	-0.0186873	-7.06241e-05	-0.0103307	0.0693108	0.00585258	0.0347511	-0.00879851
0.418066	TRUE	FALSE	chr8	4321269	rs10108772	G	T	.	-0.396837	-0.000277699	-0.0549267	-0.0438376	0.0155731	0.035245	-0.054974	0.011016	-0.338407	-0.00189722	0.0203344	-0.0131654	-0.0116016	-0.0304641	-0.0114614	-0.12339	-0.0430509	0.0190365	-0.418066	-0.00319044	-0.0387744	-0.0313801	-0.0545936	0.0157574	-0.0156354	-0.0193372	-0.00513027	-0.0265991	-0.166568	-0.0398348	0.00512933	0.00398274	-0.201166	-0.00328158	-0.0281009	-0.000476755	-0.0621258	-0.0236268	-0.0248032	-0.00189065
0.415147	TRUE	FALSE	chr16	66128477	rs73586297	C	T	.	0.132954	0.287681	-0.00923276	0.0520446	0.0782499	0.0172468	-0.0727957	0.104959	0.0704754	-0.28932	0.0601704	0.0551299	-0.0258803	-0.192037	-0.00965722	0.0732715	-0.0111227	-0.106624	0.0292035	-0.0644153	0.415147	-0.000958084	0.039615	0.0641351	0.0945351	-0.197299	0.0306199	-0.178676	0.0162481	0.0852161	-0.0493671	-0.0161688	0.0123266	0.0504307	0.39688	-0.0168381	0.0481505	-0.00560066	-0.0526232	-0.00769275
0.414879	TRUE	FALSE	chr14	71138551	rs221899	A	G	.	0.00233039	-0.00173864	-0.0297617	-0.0219007	-0.0310142	-0.20027	-0.189058	-0.204712	0.0157231	-0.401643	-0.0522664	0.0112553	-0.0664062	-0.414879	-0.0851908	0.042316	-0.101658	-0.335404	0.0132282	-0.095942	0.0739419	-0.0765863	-0.042804	0.0109418	0.0451574	-0.152148	-0.0673663	-0.222989	-0.00160978	0.0172233	-0.165558	-0.119577	0.0083247	0.0109093	0.0362324	-0.0259867	-0.121499	-0.0734637	-0.108961	-0.00993866
0.41482	TRUE	FALSE	chr10	102869116	rs7085104	A	G	.	-0.0285902	-0.0829065	-0.0588836	-0.0818214	-0.0382856	-0.216656	-0.41482	-0.245929	-0.0412826	-0.31314	-0.113404	0.00919732	-0.23675	-0.280592	-0.0777921	-0.127761	-0.215803	-0.353959	-0.00718324	-0.147596	-0.0154611	-0.255223	-0.370458	0.00709268	-0.0471463	0.165635	-0.199459	-0.0342497	-0.0425589	-0.00951008	-0.057354	-0.0737523	0.0286118	-0.0165134	-0.0929449	0.0218847	-0.195558	-0.102544	-0.0919974	0.0127545
0.414087	TRUE	FALSE	chr22	41222923	rs34376261	CA	C	.	0.0378801	0.0443622	0.414087	0.316286	0.00554552	-0.000695699	-0.0767827	-0.00193712	0.0322195	-0.0870524	-0.0094945	0.0263253	0.0108393	-0.0604428	0.00151958	0.0428675	3.50832e-05	-0.0330618	0.0135066	-0.0353965	0.0337501	0.115895	0.0170419	0.0091424	0.0266472	-0.0525204	-0.0131824	-0.00279312	0.334436	0.0195989	0.00809161	0.0172198	0.0961476	0.00594168	-0.01049	-0.00317913	0.0237312	0.0530162	0.0311144	-0.002338
0.408638	TRUE	FALSE	chr5	61203304	rs171748	A	G	.	0.0189747	-0.0171372	0.0408064	0.0351605	-0.0125509	-0.0667575	-0.209638	-0.07418	0.00895739	-0.341758	-0.0441245	-0.00367104	-0.113687	-0.408638	-0.109208	-0.00772526	-0.118271	-0.285014	0.0192029	-0.0639132	0.0100539	-0.0495033	-0.109608	-0.0152979	-0.00831147	-0.109308	-0.0382819	-0.155765	0.0660917	0.0227975	-0.0532661	-0.0524604	0.0299214	-0.00726865	-0.0237286	-0.0233324	-0.0930535	-0.0513893	-0.0949535	-0.00688808
0.408336	TRUE	FALSE	chr5	45325813	rs6888352	G	A	.	0.0028789	0.0200192	0.00438495	0.00730912	0.0162461	0.0354135	0.00871591	0.0194015	0.0046536	0.0104131	0.0153109	0.00398359	0.00398394	0.0179178	0.012095	0.0035474	0.00696081	0.0208317	0.00127208	0.0120605	0.00518379	0.0136364	0.00827373	0.00210785	0.00647005	0.00400207	0.0114821	0.0119264	0.00161677	0.00393466	0.0259053	0.408336	0.000399302	0.00184612	0.00496007	0.000301264	0.00754472	0.00920326	0.00907088	0.000140191
0.406587	TRUE	FALSE	chr6	26409662	rs41266839	G	C	.	-0.189518	-0.0988227	-0.379454	-0.35637	-0.0319681	0.00326459	-0.0823826	-0.0487423	-0.240218	-0.00693896	-0.0365943	-0.0454165	0.0443024	-0.0445659	-0.0266276	0.110202	-0.00741444	-0.0538254	-0.227345	-0.0382551	-0.0761956	-0.136444	-0.0513813	-0.0292465	0.0317548	0.102316	-0.0585664	0.0422279	-0.406587	-0.0399893	-0.030646	-0.039808	-0.141697	-0.000896693	-0.0500678	-0.0289587	0.251495	-0.0737914	-0.0280325	-0.0184205
0.405783	TRUE	FALSE	chr2	57926998	rs540927767	T	TTGTGTGTGTGTGTGTGTGTGTGTG	.	-0.0421276	-0.133668	-0.00599942	-0.0403047	-0.131602	-0.0434224	-0.0219811	-0.0759572	-0.0712618	-0.00603564	-0.10715	-0.129101	-0.00586666	-0.0505332	-0.0519133	-0.210587	-0.0284987	-0.0632763	-0.0274399	-0.0289727	-0.122423	-0.00759114	-0.0482665	-0.145299	-0.405783	0.000162898	-0.035104	-0.00598204	-0.00646725	-0.139714	-0.053179	-0.0389627	-0.062801	-0.0445477	-0.0380004	0.000124396	-0.0326266	-0.0446278	-0.0207471	0.00588433
0.405634	TRUE	FALSE	chr6	32487122	rs114141268	G	C	.	-0.00263613	-0.0431518	-0.00597406	-0.0290254	-0.0581921	-0.0127478	-0.00911641	-0.0233543	-0.0205628	-0.00752238	-0.109331	-0.0117093	-0.0036848	-0.0275104	-0.405634	-0.00790854	-0.0129024	-0.0367078	-0.00487647	-0.0280803	-0.00874965	-0.0160394	-0.0247215	-0.0180536	-0.028268	-0.00108039	-0.0167625	-0.00390481	-0.00362566	-0.0122356	-0.0219989	-0.0224873	-0.00332008	-0.0108364	-0.00505592	-0.0106087	-0.0106787	-0.0252879	-0.00632117	-0.00614155
0.404016	TRUE	FALSE	chr11	57792980	rs11570190	A	C	.	0.0291194	-0.00336868	0.00557553	-0.00137671	-0.00642246	0.0110342	0.132004	0.0410834	-0.00551182	-0.00564008	0.020352	0.0016792	-0.404016	-0.0419779	-0.0104446	-0.0156268	-0.131117	-0.0209357	0.00481917	0.0696692	0.0168415	0.051932	-0.230599	-0.00270513	-0.00460293	-0.0556126	0.0833652	-0.107653	0.00473175	0.014216	-0.0320387	-0.0110012	0.0208898	-0.00962193	0.0207412	0.000816191	-0.0853289	0.0200733	0.0145756	0.00107504
0.403823	TRUE	FALSE	chr7	1848544	rs10713007	TC	T	.	-0.217707	-0.194349	0.110643	0.0648895	-0.0646802	0.146934	0.196965	0.137387	-0.0911875	0.285389	-0.020006	-0.0945027	0.0678914	0.16176	0.0117652	-0.0916232	0.0895422	0.268647	-0.0670132	0.077586	-0.403823	0.192824	-0.016101	-0.0721481	-0.105912	0.165212	0.0309717	0.16953	0.0768487	-0.152825	0.06071	0.0490865	-0.0742514	-0.0439524	-0.283212	0.00467966	0.0168832	0.0403838	0.0892612	-9.12024e-05
0.40365	TRUE	FALSE	chr22	39545999	rs10625054	C	CGGTT	.	-0.0823257	-0.0849278	-0.135751	-0.152448	-0.0358556	-0.0139841	-0.0922364	-0.0878765	-0.22125	-0.0500892	-0.0599526	-0.0612006	-0.0161622	-0.0652593	-0.0118167	-0.32216	0.186487	-0.0497012	-0.113808	-0.0728631	-0.125161	-0.107182	-0.0437352	-0.0193872	-0.273107	0.0787053	-0.295421	-0.40365	-0.193729	-0.105694	-0.0416134	-0.0429542	-0.086743	-0.0115869	-0.00203371	0.0311228	0.0371096	-0.0961418	-0.0967421	0.0232709
0.403369	TRUE	FALSE	chr6	72445583	rs2815731	C	T	.	-0.00409249	0.0112793	0.00719527	0.0111463	0.00574292	0.0199051	0.0171538	0.018339	0.00110109	0.0299256	0.0737269	-0.00906205	0.0095156	0.0292851	0.0133984	0.00156894	0.012103	0.0244457	-0.00397148	0.124054	0.00241619	0.0228438	0.0107915	-0.00264544	0.0011886	0.00930781	0.0229364	0.011663	0.00270005	-0.019672	0.0138457	0.0138331	-0.0104273	0.00943302	0.00887321	0.00303615	0.015738	0.403369	0.0156195	0.00254625
0.402138	TRUE	FALSE	chr5	154260486	rs2434529	A	G	.	0.0636966	0.0149639	0.032991	0.017877	0.0116205	-0.118693	0.141663	0.019751	0.0529888	0.402138	0.030213	0.0113104	0.0406639	0.372841	0.166406	0.0318422	0.101379	0.269817	0.0517783	0.082886	0.0283129	0.0318626	0.0323764	0.00439547	0.0155695	0.123366	0.0877038	0.196284	0.027775	0.018698	0.244242	-0.0148468	0.0200357	0.00289756	0.010958	0.0106798	0.0655542	0.0759209	0.0638239	0.00228371
0.400981	TRUE	FALSE	chr4	42048801	rs16853930	A	G	.	0.0216875	0.0327381	0.0202365	0.0198079	0.018074	0.0602863	-0.0457229	0.0351027	0.00838125	0.15777	0.102734	0.0178495	0.0165628	0.140083	0.0608653	0.013086	0.0314627	-0.00626014	0.00517728	0.400981	0.0199902	0.0267577	0.00665406	0.0121341	0.0164119	0.120251	0.0614204	0.144944	0.0116037	0.018674	0.0281923	0.0273459	0.0349022	0.0159363	0.00557204	0.0371042	0.0425969	0.251639	0.188157	0.024256
0.400154	TRUE	FALSE	chr16	58516028	rs4784046	T	C	.	0.114273	0.0395799	0.0484438	0.0371045	0.0233624	0.171731	0.132396	0.130199	0.00416081	0.360512	0.0462886	0.0257991	-0.0262609	0.29787	0.0989194	0.0412941	0.209766	0.153006	-0.00177883	0.150739	0.0490011	0.0756634	0.014191	0.00845939	0.019701	0.366608	0.179867	0.400154	0.0411395	0.0411781	0.0995222	0.0716216	0.0528552	0.0190169	0.0792638	0.0593402	0.116332	0.0997694	0.25833	0.0418575
0.398021	TRUE	FALSE	chr22	41226415	rs5758268	A	G	.	-0.014604	-0.0559712	-0.398021	-0.331766	-0.012976	-0.000161565	0.00791716	-0.00830472	-0.0527082	0.0417286	-0.0182801	-0.0283247	0.102389	0.00470819	-0.017529	-0.0591378	-0.00401233	-0.00446049	-0.0148296	-0.00650131	-0.0286931	-0.142525	0.0601041	-0.0143713	-0.0338007	0.0659429	-0.000807144	0.019294	-0.339989	-0.0178092	-0.0153741	-0.025388	-0.0873336	-0.00791327	0.0157286	0.00565563	0.0331147	-0.057538	-0.0124455	0.00204317
0.397944	TRUE	FALSE	chr15	38695472	rs138276831	C	CAGCAGCAGCTGG	.	-0.0666135	-0.204658	0.0114477	-0.0373673	-0.0437717	-0.00506075	-0.0580151	-0.131471	-0.00979775	0.0725071	-0.0706934	-0.0391936	0.188293	0.0548719	-0.0577113	-0.0481054	0.123111	-0.0729537	0.0208863	-0.0380977	-0.312884	0.0397618	0.127315	-0.0366243	-0.0777566	0.0821596	-0.397944	0.127395	0.014025	-0.0650327	-0.0162002	0.00283962	0.0103925	0.000442438	-0.189087	0.0205804	0.31928	-0.0500616	-0.0167448	0.0142426
0.397587	TRUE	FALSE	chr14	103584546	rs34026011	G	A	.	0.00142169	0.0101254	0.273714	0.203794	-0.0266257	-0.0569997	-0.113309	-0.397587	0.0417637	-0.157194	-0.0367144	0.00793927	-0.02778	-0.116549	-0.0433412	0.0118839	-0.0608876	-0.120913	0.0206326	-0.0827476	0.0266067	0.0306398	-0.0205502	0.000349861	0.012711	-0.116322	-0.308659	-0.104353	0.227345	-0.00465716	-0.0309184	-0.026806	0.0685964	0.00151847	-0.0177937	-0.017046	-0.0314017	-0.0187401	-0.0819582	-0.00507334
0.397418	TRUE	FALSE	chr6	32586352	rs9270074	T	C	.	-0.0133314	-0.0621675	0.21963	0.217632	-0.0305463	0.051088	0.123765	0.056839	0.012612	0.0696044	-0.00404359	-0.027777	-0.227374	0.0519337	0.00583994	-0.0522822	-0.0155798	0.0602621	0.00556285	0.0537561	-0.165401	0.397418	-0.232757	-0.0308817	-0.128313	0.0551415	0.0579031	0.0592421	0.202799	-0.0536925	0.00319095	0.0205687	0.0269574	-0.00907663	-0.152362	0.00421729	0.0751497	0.0487133	0.0445481	0.00316115
0.396658	TRUE	FALSE	chr14	74910852	rs2003490	C	A	.	0.118927	0.0766784	0.321906	0.302163	-0.00783765	-0.181445	-0.161087	-0.040249	0.140046	-0.396658	-0.0407856	0.0242571	-0.11517	-0.302951	-0.0799274	0.042398	-0.147314	-0.159468	0.110858	-0.14384	0.15552	0.0788264	-0.0471965	0.0204045	0.0264092	-0.310647	-0.31122	-0.336664	0.382678	0.0209128	-0.049079	-0.0446326	0.0764502	0.0201475	0.030795	-0.0533623	-0.14367	-0.023158	-0.343411	-0.0153012
0.395592	TRUE	FALSE	chr7	137390014	rs1376607	A	G	.	0.0389199	0.00104944	0.00829095	-0.0063347	-0.00504841	0.103101	0.101406	0.0434204	0.0057087	0.355129	0.03041	0.00778012	0.00938295	0.327761	0.0996713	0.0197537	0.0567755	0.195871	0.00276723	0.136781	-0.00111954	0.0388734	-0.0163894	-0.00340135	-0.000792728	0.146565	0.395592	0.22741	-0.0066164	0.00977041	0.0373381	0.0596895	0.0160739	0.000659492	0.0214409	0.0170229	0.0560643	0.0758815	0.121745	0.00661412
0.393456	TRUE	FALSE	chr6	31358155	rs9266262	G	C	.	-0.0281119	-0.00258862	0.00957858	0.0143422	-0.0122946	-0.00995041	0.0659357	0.0192423	-0.0105664	0.0271214	0.00246896	-0.00970259	0.332091	0.00165177	0.0059291	-0.0774727	0.212262	0.00214667	-0.0109175	0.0158835	-0.0347943	0.108184	0.393456	-0.00335835	-0.0538447	-0.147872	0.0512137	-0.0506289	0.000782217	-0.0192139	-0.0628659	-0.00345094	-0.0190507	0.00293728	-0.00566574	-0.0142585	0.158868	-0.0220159	-0.00471227	-0.00610773
0.392725	TRUE	FALSE	chr17	49405765	rs542939117	C	CACAA	.	0.00369317	0.0203739	-0.0665092	0.0553906	0.00327106	-0.0667904	-0.191355	-0.0964024	0.131756	-0.125861	-0.0134188	0.0114575	0.211828	-0.0638091	-0.00588204	0.323697	0.0609139	-0.14626	0.0787766	-0.094182	0.00629751	0.068686	0.192885	0.0146786	0.118844	0.0109998	-0.188368	-0.000605974	0.121996	0.00535813	-0.0239981	-0.0203909	0.00743238	0.0561128	-0.00495847	0.00287594	0.392725	-0.0385065	-0.0141683	0.00391537
0.392085	TRUE	FALSE	chr16	12976952	rs34460306	C	T	.	-0.00540381	0.0229398	0.029681	0.0226158	0.00404854	0.0436162	0.170657	-0.0166321	0.00429733	0.378952	0.0400675	0.00180621	0.111321	0.392085	0.079149	0.0180243	0.116059	0.207468	-0.0105394	0.0758147	0.00634564	0.0512326	0.0998915	0.00436249	0.0113433	0.0977385	0.0753574	0.170035	0.00805931	-0.012404	0.0238872	0.0448386	-0.00799244	0.0146349	0.0218762	0.0382985	0.131188	0.0924095	0.0904495	0.0289945
0.391402	TRUE	FALSE	chr7	1987676	rs11765549	G	T	.	0.00806532	0.0579	0.388651	0.345197	0.00389979	-0.0168294	-0.0162128	-0.0167573	0.0827562	-0.0339426	0.01706	0.0310471	0.0317929	0.0112707	0.0152168	0.0338899	0.00516662	-0.0161085	0.0314532	0.0145982	0.0256604	0.173294	0.0515107	0.0191839	0.0235352	-0.0716085	0.016421	-0.00257527	0.391402	0.0164282	-0.00774838	0.0216943	0.0958752	0.0356196	-0.0135933	0.00638604	0.0978298	0.0545117	0.0344461	-0.000616461
0.391254	TRUE	FALSE	chr14	74910649	rs8014289	A	T	.	0.0972327	0.0753322	0.377311	0.349209	0.0104803	0.0534055	0.166645	0.0931511	0.102531	0.0479809	0.0194496	0.0267504	-0.0386721	0.107336	0.025531	0.0593855	-0.0259653	0.166324	0.0508673	0.00509053	0.0703331	0.247777	-0.0149928	0.0115308	0.0371608	-0.08364	-0.0978927	-0.0307627	0.391254	0.0227992	0.0542079	0.0540194	0.0748362	0.0048691	0.0373372	-0.00668473	-0.0254317	0.0855079	-0.0151013	-0.0050011
0.389875	TRUE	FALSE	chr10	104918156	rs7086782	T	C	.	0.00993396	0.0141565	0.0148624	0.0199056	0.0163633	0.0652217	0.0156653	0.0355599	-0.00256641	0.0300761	0.0135653	-0.00108696	0.00817253	0.0256349	0.00988875	-0.027159	0.0170569	0.0533052	-0.00296055	0.0170465	-0.00180317	0.0186583	0.0109468	-0.000800238	-0.0293904	0.0212725	0.0080211	0.0286723	0.00997922	0.000840516	0.389875	0.039597	0.000655771	-0.00086426	0.0064503	0.00448319	0.0150659	0.0191079	0.0130532	0.000860502
0.389474	TRUE	FALSE	chr3	63856953	rs832190	C	T	.	-0.304306	-0.00925343	-0.0222862	-0.0103715	-0.000425641	0.0191524	0.0494891	0.0131576	-0.280587	0.059281	0.00916873	-0.0355678	-0.00245759	0.018413	-0.00612383	-0.055108	-0.0194615	0.0565618	-0.389474	0.000596371	-0.0132978	-0.00410233	-0.0413218	-0.0163395	-0.00893087	-0.0120939	-0.0273721	-0.0149008	-0.1172	-0.0315956	0.00370133	0.000855697	-0.18517	-0.0317117	-0.0197643	-0.0540649	-0.0372486	-0.00639322	-0.0227499	-0.0319349
0.388247	TRUE	FALSE	chr5	138516371	rs3884296	A	AACACAC	.	0.0547221	0.136765	0.231266	0.388247	0.0540475	0.0899185	0.0999151	0.0832975	0.167176	0.0623579	0.0917588	0.058525	0.11211	0.0887917	0.0535694	0.285448	0.0956829	0.0791349	0.0798601	0.0848701	0.0761319	0.161998	0.187942	0.0473008	0.138278	0.0238952	0.202228	0.0338632	0.351831	0.0436102	0.0571447	0.0681174	0.0643238	0.0519946	0.0498824	0.00565056	0.0944956	0.0895017	0.0845901	0.00546845
0.388208	TRUE	FALSE	chr11	61846954	rs5792239	CT	C	.	-0.00981519	-0.0682145	-0.356135	-0.380057	-0.0173579	0.0114465	0.0766314	0.042753	-0.123246	0.0697655	-0.0360932	-0.0356838	-0.0110082	0.00491807	-0.0174962	-0.183376	0.00568838	0.0809686	-0.0476441	-0.0170242	-0.0231395	-0.191568	-0.0441283	-0.0208701	-0.104518	0.0609753	-0.0166213	0.00596687	-0.388208	-0.019012	-0.000484165	-0.0210021	-0.0907812	-0.0345341	0.0217085	0.00190443	-0.04467	-0.0507514	-0.0308482	-0.000401521
0.387413	TRUE	FALSE	chr11	79363535	rs11237804	T	C	.	0.00251064	-0.0709994	-0.0184798	-0.0260632	-0.0463716	-0.0460475	-0.115634	-0.0731612	-0.0105672	-0.278551	-0.071345	-0.0202323	-0.0367862	-0.387413	-0.16345	-0.0136269	-0.0684887	-0.186994	0.00677221	-0.0769563	-0.0242948	-0.0474131	-0.0349992	-0.0221961	-0.0312091	-0.0709802	-0.0520028	-0.117409	0.000776604	-0.0183516	-0.0587726	-0.0499959	-0.00391248	-0.0218148	-0.0310041	-0.0307772	-0.0768822	-0.0658425	-0.186609	-0.0169962
0.385776	TRUE	FALSE	chr18	55586179	rs12954356	G	C	.	0.284948	-0.0197497	0.251016	0.196443	-0.0475998	-0.0894344	-0.00758076	-0.05771	0.172064	-0.377883	-0.039707	0.00771653	-0.161394	-0.243529	-0.0765905	0.0796112	-0.143531	-0.220061	0.228839	-0.0501235	0.0346667	0.169232	-0.0643731	-0.011899	-0.00930379	-0.385776	0.0082468	-0.229594	0.324656	0.0261695	-0.189077	-0.0679876	0.139361	-0.0205824	-0.0306287	-0.0377709	-0.0527936	-0.000184543	-0.0975419	-0.0150725
0.385654	TRUE	FALSE	chr3	36814539	rs9834970	T	C	.	-0.043201	-0.0981733	0.0383037	0.000606166	-0.0132752	0.0744593	0.186712	0.0383936	-0.051381	0.373344	0.0119549	-0.0285279	0.0428092	0.283315	0.0384552	-0.023497	0.069409	0.385654	-0.01874	0.101914	-0.204254	0.0575662	-0.0139748	-0.0262819	-0.0311756	0.199459	0.0736118	0.242098	0.0110439	-0.0420073	0.124251	0.0828571	-0.0158594	-0.0240515	-0.168548	0.0351432	0.0164124	0.0650267	0.129522	0.0170602
0.385554	TRUE	FALSE	chr5	104636656	rs30266	G	A	.	-0.0124906	-0.0367655	-0.0185676	-0.0245988	-0.0356972	-0.0398598	-0.0653296	-0.0569409	-0.0142848	-0.226963	-0.114804	-0.00884396	-0.0254206	-0.385554	-0.201264	-0.0160276	-0.0446051	-0.103174	-0.00317235	-0.0671093	-0.015472	-0.0305013	-0.0297899	-0.00873956	-0.0199897	-0.0537647	-0.0403738	-0.0949481	-0.00475997	-0.0121349	-0.0346816	-0.0341117	-0.00684594	-0.00369198	-0.0181889	-0.0167113	-0.0405235	-0.0653155	-0.0504343	-0.00620024
0.38319	TRUE	FALSE	chr22	41217299	rs9611520	C	T	.	-0.242292	0.0164208	-0.0284677	0.0132771	0.00040407	-0.0660898	-0.213159	-0.035136	-0.0328351	-0.347118	-0.0200407	2.69562e-05	0.38319	-0.22509	-0.0349565	0.217683	0.115355	-0.19196	-0.10663	-0.105895	-0.00855455	0.0523356	0.238712	0.00407302	0.0627599	-0.0651525	-0.114274	-0.180603	-0.0362699	-0.0176042	-0.114754	-0.0506492	-0.0550483	0.0132869	0.00426201	-0.0452796	0.125653	-0.0530651	-0.00611329	-0.0261385
0.38244	TRUE	FALSE	chr7	87175657	rs73206968	A	G	.	-0.0141581	-0.0785647	-0.38244	-0.381108	-0.0219088	-0.0232476	-0.031012	-0.0388168	0.0018855	-0.00848545	-0.0348347	-0.0246845	-0.0295993	-0.0278571	-0.0206917	0.32341	-0.0253024	-0.0391879	0.025009	-0.0323538	-0.0102147	-0.210795	-0.0388738	-0.0183162	0.0838555	0.00732835	-0.0371156	-0.00949718	-0.287139	-0.00276894	-0.0249942	-0.0551802	-0.0715934	0.00137275	0.00824452	0.0037604	-0.040583	-0.0670465	-0.0350429	0.0029606
0.382124	TRUE	FALSE	chr19	19629920	rs880090	C	A	.	-0.0387682	-0.00780377	0.0395646	0.0368395	-0.00596775	-0.0418223	-0.0185166	-0.0172829	-0.00726182	-0.0570783	-0.00492886	-0.00978606	-0.0205498	-0.0579323	-0.0181723	-0.0117732	-0.0376726	-0.025056	-0.0109008	-0.0221908	-0.0226874	0.0158275	-0.00721555	-0.0026971	-0.00469905	-0.0626502	-0.0345235	-0.382124	0.0402283	-0.0160081	-0.00914676	-0.00982022	-0.0121873	-0.000641325	-0.0330771	-0.0145983	-0.0345964	-0.0123231	-0.0469273	-0.00591245
0.382062	TRUE	FALSE	chr10	103146454	rs11191580	T	C	.	0.0440426	0.0409329	0.0423601	0.0403767	0.0321795	0.146628	0.0764113	0.107102	0.0129578	0.382062	0.0496819	0.0147468	0.0501672	0.377327	0.16794	0.0227443	0.12836	0.228378	0.00311432	0.0989921	0.0285773	0.0593576	0.0334906	0.00631888	0.0117071	0.153682	0.0651736	0.229991	0.0217258	0.0197622	0.299305	0.0490724	0.0141791	0.00733523	0.0323604	0.0259293	0.0933465	0.0923941	0.14778	0.00903956
0.381202	TRUE	FALSE	chr6	26272320	rs61747867	G	T	.	0.0947913	0.119385	0.0513761	0.0748184	0.0629149	0.287717	0.256976	0.222008	0.0530849	0.381202	0.108742	0.0496824	0.175351	0.346645	0.121414	0.0615329	0.27688	0.266455	0.0209726	0.202442	0.118844	0.145744	0.117351	0.0272642	0.0522511	0.224164	0.231084	0.280688	0.0484563	0.0847029	0.137979	0.12394	0.0730105	0.0360454	0.124007	0.0630524	0.252163	0.138354	0.275115	0.0319016
0.380229	TRUE	FALSE	chr17	2302370	rs2209073	G	A	.	-0.100357	0.0469941	-0.00922536	0.0111978	0.0329979	0.0294149	0.138673	0.0478115	0.0263332	0.0841032	0.0595345	0.00762342	0.30148	0.0758446	0.0372823	0.272017	0.180403	0.104319	-0.0474953	0.0438075	0.00856797	0.0631887	0.380229	0.0127173	0.0732934	-0.058904	0.0431554	0.0161153	-0.0111555	-0.000894824	0.034515	0.0253192	-0.0527742	0.0260212	0.0426024	-0.00945838	0.164491	0.0206858	0.00737122	-0.00494972
0.379931	TRUE	FALSE	chr3	44383347	rs4682973	C	A	.	0.0157319	0.019716	0.0106724	0.00578168	0.0164151	0.0618546	0.107724	0.0551082	0.00344783	0.281221	0.0520513	0.00824642	0.0305872	0.379931	0.0806321	0.000238907	0.0519222	0.161304	6.18781e-05	0.0563851	-0.00137564	0.0324166	0.0228634	0.00346264	-0.00759338	0.0751375	0.0362631	0.119336	-0.00637585	0.00927939	0.0805101	0.0455815	0.00348024	0.00664694	0.0127191	0.0215696	0.0553323	0.0602623	0.0626708	0.00651491
0.379854	TRUE	FALSE	chr22	46060723	rs7289457	C	T	.	-0.108165	-0.187487	-0.0228773	-0.0638755	-0.0722147	-0.169251	-0.0685537	-0.151191	-0.0569307	-0.0237362	-0.0455519	-0.0512036	-0.0200345	-0.0756603	-0.0421393	-0.0587044	-0.05862	-0.101653	-0.0201774	0.0134909	-0.231526	-0.070216	-0.0500888	-0.0443464	-0.0621717	-0.0118636	-0.0862321	-0.0960765	-0.0312537	-0.067888	-0.119612	-0.0694925	-0.0198564	-0.0191456	-0.379854	-0.00876443	-0.0705682	-0.0296621	-0.0501408	-0.000332351
0.379836	TRUE	FALSE	chr22	41223346	rs5758267	T	C	.	-0.00424559	-0.0422244	-0.149986	-0.146271	-0.0111985	-0.069279	-0.0359323	-0.0338114	0.0243739	-0.114395	-0.0946183	-0.0105559	-0.0305936	-0.10328	-0.0346193	0.146463	-0.0361029	-0.0432214	0.025783	-0.379836	-0.0117146	-0.109739	-0.0213839	-0.00624542	0.064303	-0.0686219	-0.103328	-0.126365	-0.114212	-0.00803909	-0.020647	-0.03307	-0.0403597	0.00465356	-0.0144605	-0.0139025	-0.0396893	-0.0957665	-0.0806069	-0.00808757
0.378367	TRUE	FALSE	chr7	87171274	rs137914812	T	TTAA	.	0.0287517	0.0803316	0.346508	0.378367	0.0225875	0.0180014	0.0146079	0.0289737	0.0665563	-0.0179385	0.0357024	0.0344317	-0.135691	0.0214122	0.0088168	0.0208004	-0.00435337	0.0131042	0.0250852	0.0288411	0.0306684	0.149865	0.0317868	0.0191547	0.0225352	-0.0937291	0.0408733	-0.0346267	0.32557	0.0206813	0.0231051	0.0369965	0.0881332	0.010726	0.000614205	-0.00696814	0.0113105	0.0495513	0.0312319	-0.00605006
0.377238	TRUE	FALSE	chr14	74910852	rs2003490	C	G	.	0.078886	0.0454854	0.320995	0.288215	-0.0105506	-0.16739	-0.123073	-0.0356955	0.121179	-0.342626	-0.0415736	0.0140813	-0.0932511	-0.264508	-0.0711032	0.0279018	-0.124472	-0.116726	0.0941552	-0.130467	0.081453	0.0985401	-0.041445	0.0136857	0.0150934	-0.275459	-0.290832	-0.30452	0.377238	0.00779938	-0.0438472	-0.0392746	0.0644573	0.0129923	-0.0196294	-0.0447933	-0.12766	-0.0186299	-0.322809	-0.0107362
0.375993	TRUE	FALSE	chr20	21173632	rs6035804	G	T	.	0.0122373	0.0276725	0.033597	0.0274405	0.0184259	0.0287766	0.108766	0.0478093	0.00238025	0.375993	0.0483567	0.00515949	0.0193217	0.339503	0.0749702	0.00734503	0.0186148	0.157041	-0.000194524	0.0247994	0.0119781	0.0352251	0.0184906	0.00712343	0.00695174	0.0637093	-0.0395053	0.0938342	0.0129045	0.0115792	0.038317	0.0273127	-0.00523884	-0.00511696	0.0110116	-0.00822987	0.0192666	0.0441572	-0.308903	0.00469658
0.374755	TRUE	FALSE	chr9	36318848	rs9644880	G	C	.	-0.112519	-0.0613849	-0.0198127	-0.0236762	-0.0279823	-0.141245	-0.101717	-0.107671	-0.0102426	-0.229275	-0.0340372	0.0171752	-0.10227	-0.272845	-0.132064	0.00642969	-0.193843	-0.187309	0.000546674	-0.0612036	-0.0959588	-0.0490597	-0.0719117	0.0134664	0.00811573	-0.158945	-0.0638726	-0.209008	-0.0127925	-0.0149511	-0.174299	-0.0807889	0.0147913	0.00683547	-0.111356	-0.0290852	-0.374755	-0.0801578	-0.142234	-0.0175113
0.373629	TRUE	FALSE	chr7	1985461	rs10650434	A	ACT	.	-0.373629	-0.013968	0.0813213	0.110244	-0.00557962	-0.131764	-0.0891197	-0.0858243	-0.1881	-0.0730556	-0.00610927	-0.00242858	0.0912666	-0.105999	-0.00962468	-0.0909699	0.0210186	-0.0144818	-0.232015	-0.0402465	-0.148938	0.289695	-0.00785094	0.0154739	-0.0113971	0.0376661	-0.0801381	-0.0241873	-0.0192306	-0.0602982	-0.0230038	-0.012565	-0.0695506	0.00736898	-0.140052	-0.0298997	0.285921	-0.0258828	-0.0391161	-0.0239081
0.373501	TRUE	FALSE	chr2	193517812	rs2439200	C	T	.	-0.0398254	-0.0459851	-0.0303012	-0.0305533	-0.0228231	-0.103931	-0.0489274	-0.0763803	-0.0169356	-0.267731	-0.0226897	-0.0288678	-0.048171	-0.335125	-0.202938	-0.0232943	-0.0884056	-0.122776	-0.00903738	-0.0886494	-0.0359441	-0.0486946	-0.0368514	-0.0133831	-0.0182765	-0.133441	-0.273688	-0.189267	-0.014123	-0.0368427	-0.0466917	-0.0606556	-0.0280583	-0.0187747	-0.0298949	-0.0386223	-0.0859607	-0.113009	-0.373501	-0.0172068
0.372433	TRUE	FALSE	chr4	42122345	rs13103909	A	G	.	0.0210649	-0.0387472	-0.0759712	-0.0777444	-0.012705	0.0551927	0.0363284	0.00882942	-0.00686225	0.147282	0.0796568	-0.0165695	0.0448302	0.0959277	0.0433433	0.00468225	0.0139097	0.0233451	0.0104674	0.225179	-0.0405514	-0.0114552	0.0144999	-0.0174888	-0.0188132	0.142161	0.372433	0.15994	-0.0710087	-0.0234681	0.0088481	0.0353729	0.00320987	-0.0078418	-0.025933	0.0202223	0.184725	0.0665995	0.113105	0.0149979
0.371501	TRUE	FALSE	chr20	21173632	rs6035804	G	C	.	0.0100779	0.0184089	0.0314037	0.0201103	0.0112601	0.0194304	0.0876169	0.0257314	-0.00636268	0.371501	0.0204126	0.00542312	0.0143748	0.318338	0.0644646	0.0080938	0.0122782	0.113446	0.000844144	0.00262699	0.0107304	0.0128254	0.0109855	0.00565207	0.00845916	0.064158	-0.063936	0.093852	0.0122751	0.011807	0.0237108	0.0176122	-0.00124334	-0.000989816	0.00607448	-0.00274711	0.0163298	0.0249977	-0.241519	0.00730355
0.371325	TRUE	FALSE	chr6	31356183	rs1131275	G	C	.	-0.347825	-0.115152	0.207199	0.160291	-0.0579037	-0.262687	-0.0131244	-0.112469	-0.058633	-0.249556	-0.0808183	-0.0966273	0.0965824	-0.360287	-0.0879498	-0.158525	-0.0979779	-0.0813905	-0.132962	-0.206404	-0.265218	0.223281	0.00199235	-0.0524824	-0.0814094	-0.0795109	-0.161167	-0.371325	0.164674	-0.155158	-0.0742286	-0.0612931	-0.126118	-0.00943432	-0.27795	-0.053149	-0.018218	-0.0920446	-0.170252	-0.0267029
0.370694	TRUE	FALSE	chr11	28622395	rs10835373	T	C	.	0.036257	0.0116569	0.0179174	0.00754144	0.0156313	0.157142	0.124452	0.175671	-0.040012	0.352659	0.0262987	-0.00563739	0.0354369	0.370694	0.0700149	0.0148005	0.0838039	0.322476	-0.038742	0.0406595	0.0270572	-0.0118755	-0.000892717	-0.00827409	0.00675685	0.145367	-0.082707	0.225602	-0.00498871	0.00799334	0.214294	0.0893695	-0.0348426	-0.0142749	0.029902	0.0355163	0.0302161	0.080834	0.109317	0.0131467
0.368464	TRUE	FALSE	chr2	57926998	rs540927767	T	TTGTGTGTGTGTGTGTGTGTG	.	-0.0338935	-0.0987331	-0.0159198	-0.0430627	-0.076618	-0.0423703	-0.0258254	-0.0653775	-0.0747883	-0.00955729	-0.10461	-0.057992	-0.00944975	-0.0481175	-0.0426095	-0.262525	-0.0288245	-0.0541261	-0.0263033	-0.0444188	-0.111811	-0.0178246	-0.0437243	-0.0486816	-0.368464	-0.000506614	-0.0383542	-0.00717914	-0.0253981	-0.0893679	-0.0448341	-0.0349105	-0.0254987	-0.0140671	-0.0396649	0.012209	-0.0356903	-0.0501044	-0.0206612	0.00843445
0.368246	TRUE	FALSE	chr17	2302629	rs2224770	T	C	.	-0.00724286	-0.0688147	-0.0291555	-0.0645396	-0.0360248	-0.0923549	-0.20482	-0.0702971	-0.0280137	-0.103763	-0.05886	-0.0114465	-0.0663139	-0.0378322	-0.0297226	0.0136337	-0.116102	-0.140748	-0.00504233	-0.052035	-0.0163731	-0.26316	-0.368246	-0.0169345	-0.0138503	0.0644206	-0.0488839	0.0243291	-0.0257929	-0.00423911	-0.0435596	-0.0251259	-0.0113136	0.000298444	-0.0837359	0.00435452	-0.192331	-0.0304028	0.0402746	-3.32345e-05
0.367647	TRUE	FALSE	chr16	29951031	rs7190185	A	G	.	0.0217818	0.0442492	0.0835539	0.0876128	0.0170575	0.049065	0.0238797	0.0258846	0.0623901	0.0507741	0.0336979	0.0132003	0.0267949	0.0681129	0.0284502	-0.0199581	0.053792	0.0290248	0.0479125	0.0552959	0.00543752	0.0562948	0.0293396	0.0114728	-0.00223767	0.0404154	0.0369727	0.0669116	0.0883003	-0.000247792	0.0158682	0.0277977	0.0400451	0.019991	0.0159075	0.0205863	0.0699225	0.0314759	0.367647	0.0082519
0.366829	TRUE	FALSE	chr10	102869708	rs3740400	T	G	.	-0.132701	-0.061949	-0.058007	-0.0703906	-0.0389401	-0.366829	-0.0652264	-0.141659	-0.107125	-0.0745674	-0.034634	-0.0407372	-0.0121022	-0.103601	-0.045691	-0.0678341	-0.044914	-0.123091	-0.0704002	-0.0653969	-0.0613877	-0.101703	-0.0143876	-0.0121236	-0.0433442	-0.0942674	-0.286697	-0.122333	-0.0729655	-0.0529533	-0.158596	-0.0918371	-0.0710251	-0.0188894	-0.0388701	-0.00999578	-0.0435335	-0.0779858	-0.167665	0.0377119
0.366823	TRUE	FALSE	chr7	1990469	rs60755037	G	A	.	-0.0618657	-0.0397279	-0.0198896	-0.0196101	-0.0317604	-0.159113	-0.107997	-0.110161	-0.0172278	-0.366823	-0.053225	-0.0106015	-0.0484918	-0.286426	-0.0766974	-0.017417	-0.0994778	-0.315786	-0.00944049	-0.106126	-0.0246552	-0.0376885	-0.0340539	-0.00536068	-0.0146364	-0.18506	-0.097966	-0.266959	-0.00526653	-0.0152519	-0.176448	-0.0984471	-0.0104564	-0.00369342	-0.0428456	-0.0246902	-0.0734583	-0.078684	-0.104306	-0.0083027
0.366269	TRUE	FALSE	chr2	199851396	rs796364	C	A	.	-0.366269	-0.0630394	-0.0512563	-0.054019	0.0179924	-0.0424875	-0.0925283	-0.0576752	-0.173853	0.0833781	-0.0492697	-0.0385586	0.0911741	-0.0296255	-0.00757408	-0.216886	-0.10131	0.00779932	-0.200295	-0.136204	-0.199031	-0.101331	-0.0498042	-0.00758643	-0.0530672	0.00412178	-0.176004	-0.0968093	-0.105764	-0.0912195	-0.0446915	0.154252	-0.136344	-0.0242653	-0.281591	-0.0806667	-0.1779	-0.0901164	0.202451	-0.0997367
0.366081	TRUE	FALSE	chr15	78615314	rs6495308	T	C	.	0.101247	-0.0434523	0.0245447	-0.00156877	-0.0357737	0.000851718	0.00987139	-0.0155021	-0.0562613	0.0208058	-0.036125	-0.0632396	0.00281045	-0.00829264	-0.0186172	-0.366081	0.00346398	-0.0179757	0.0143446	-0.000183014	-0.0408456	0.0145169	-0.0188073	-0.0416984	-0.226817	0.0394055	0.00398292	0.0211106	0.0120383	-0.0603083	-0.0159134	-0.0113442	-0.0306427	-0.0315718	0.00215174	0.0136543	0.00480102	-0.0052367	0.00354269	0.0124244
0.365832	TRUE	FALSE	chr8	4321269	rs10108772	G	A	.	-0.317691	-0.0355921	-0.0352149	-0.039991	-0.0143215	0.00576749	-0.0557879	-0.0174228	-0.317782	-0.0127149	-0.00867568	-0.0195462	-0.0135609	-0.0362896	-0.0234788	-0.172849	-0.0436396	-0.00367636	-0.365832	-0.0195014	-0.0539288	-0.0281862	-0.0621693	0.00378614	-0.108462	-0.0284338	-0.053748	-0.0259499	-0.138014	-0.0441454	-0.0111669	-0.00971387	-0.160466	-0.00956789	-0.0393712	-0.00111837	-0.0617114	-0.0277536	-0.0314498	-0.00191767
0.365796	TRUE	FALSE	chr8	142230789	rs541828562	CATCCA	C	.	-0.0146752	-0.0340231	-0.22371	-0.192746	-0.0159004	-0.000576688	-0.00269577	-0.0117202	0.0485911	0.00221862	-0.00567435	-0.0402726	-0.00640524	-0.00434304	-0.0024647	0.365796	-0.000911223	-0.00759422	0.0399151	-0.00712095	0.00376621	-0.091672	-0.00288873	-0.0538124	0.13343	0.012477	-0.00180018	-0.00401662	-0.158795	-0.00908708	-0.00741685	-0.0130666	-0.0594483	-0.00914786	0.010173	-0.0128428	-0.000999338	-0.031415	-0.0113745	-0.00259356
0.365538	TRUE	FALSE	chr2	224522805	rs4674917	G	A	.	-0.0319067	0.0666937	0.0796675	0.101924	0.0290982	0.110566	0.176968	0.0891495	-0.0556483	0.299313	0.0589074	0.0222046	-0.0147398	0.365538	0.0948037	0.0254034	0.087632	0.188794	-0.114562	0.0852281	0.0400232	0.234128	0.0389041	0.0145598	0.0277561	0.0763181	0.0872026	0.150497	0.0328242	0.0241009	0.0507907	0.0614395	-0.0109658	0.0104407	0.0527636	0.0233209	0.121992	0.0799321	0.199234	0.00358264
0.3636	TRUE	FALSE	chr1	88401502	rs12568997	G	A	.	-0.0183437	-0.0032642	-0.0168378	-0.00944993	-0.00718249	-0.0243803	0.0199161	-0.0482516	0.00685001	-0.0536855	0.000499583	-0.00702865	0.00285722	-0.0543372	-0.0405884	-0.00086296	-0.120591	-0.00442135	0.0033558	-0.00479789	-0.0140966	0.0384707	0.3636	-0.000378955	-0.000881433	-0.152679	0.000466041	-0.194829	-0.0100502	-0.0174922	-0.0277285	-0.00847601	-0.0128997	-0.0133805	0.00430477	-0.04767	0.00455732	-0.0153887	-0.0367416	-0.040567
0.363207	TRUE	FALSE	chr2	57926998	rs540927767	T	TTGTGTGTGTGTGTGTGTGTGTG	.	-0.0362165	-0.122232	-0.0133161	-0.0457659	-0.118914	-0.0416645	-0.0223965	-0.0714117	-0.0659624	-0.00804623	-0.123718	-0.106554	-0.00684108	-0.0490902	-0.0489691	-0.183347	-0.0271505	-0.0605462	-0.0214661	-0.0464876	-0.111679	-0.01547	-0.0459834	-0.118595	-0.363207	0.000476488	-0.0342118	-0.00699834	-0.0161283	-0.121641	-0.0502329	-0.0382079	-0.0507505	-0.0362151	-0.0354129	0.00342892	-0.0317132	-0.0531874	-0.0204422	0.00667008
0.361876	TRUE	FALSE	chr6	30206354	rs2021722	C	T	.	0.0102732	0.0120817	-0.0550001	-0.0640527	0.0102489	0.107348	0.105211	0.0664122	-0.0618744	0.361876	0.0362155	0.0117976	-0.0157101	0.347062	0.0852108	0.0166955	0.0892032	0.121476	-0.0646665	0.0910279	0.0399026	-0.0568919	-0.0407149	0.00122753	0.00984737	0.134522	0.0870694	0.259325	-0.100383	0.0342809	0.0429594	0.0515804	-0.0126589	0.0012983	0.0377133	0.0275191	0.0751529	0.0585738	0.106126	0.0140353
0.36141	TRUE	FALSE	chr7	72119820	rs860002	A	C	.	0.0276133	-0.0139685	0.0187066	0.00668003	-0.0464344	0.0350742	0.0699531	0.0290645	0.00336721	0.176019	0.00193222	-0.0727074	0.0284305	0.36141	0.0470266	0.0117621	0.0415785	0.0462928	0.00214122	0.0518261	0.0209517	0.0236986	0.0128455	-0.0699062	-0.0239114	0.0579084	0.0404806	0.080036	0.0116547	-0.0202704	0.00999705	0.0162634	-0.0325005	-0.018624	0.0251341	0.00344045	0.0474341	0.0346602	0.0435574	0.00255705
0.358209	TRUE	FALSE	chr7	105258329	rs6968238	A	T	.	0.00920821	-0.0227704	0.0541712	0.035033	-0.00676603	0.0351582	-0.0133449	0.0104313	-0.100944	-0.0135471	-0.0216116	0.0057962	-0.167507	-0.000368634	-0.00971789	0.0332474	-0.102912	-0.0181218	-0.0700354	-0.0260881	0.0109384	0.00475984	-0.358209	-0.00495087	0.00205665	0.0239201	0.00891174	0.0125781	0.0341746	0.0208078	-0.00390478	-0.00204962	0.00423943	-0.0446863	-0.0191352	-0.0156664	-0.185547	0.0034905	0.00131526	-0.00818806
0.35555	TRUE	FALSE	chr2	232927855	rs2921705	G	A	.	0.214664	0.210149	0.0491757	0.085537	0.0690335	0.271084	0.198772	0.245589	0.0680201	0.153623	0.098672	0.0619036	-0.0118661	0.211439	0.0642584	0.102029	0.0869816	0.197855	0.0378647	0.118068	0.301554	0.150663	0.0453266	0.0344524	0.0803416	0.0208714	0.236696	0.112211	0.0514451	0.103467	0.14424	0.102104	0.0568946	-0.00382984	0.35555	0.0487283	0.199494	0.124635	0.141457	0.0237817
0.355108	TRUE	FALSE	chr15	78615064	rs7177514	C	G	.	-0.343543	0.00725293	-0.146156	-0.120408	0.144305	-0.0703759	-0.114074	-0.0479475	-0.333994	-0.065477	0.0304811	0.202301	-0.0411036	-0.0684753	-0.00492672	-0.0768759	-0.0768137	-0.0276637	-0.355108	-0.0515643	-0.103041	-0.113839	-0.0635141	0.147484	0.0833852	-0.0646962	-0.123821	-0.0447516	-0.237715	0.124613	-0.0117259	-0.023721	0.0290751	0.0545385	-0.119988	0.0646692	-0.111586	-0.0575883	-0.0654357	0.0137941
0.35416	TRUE	FALSE	chr14	103552118	rs10129426	G	A	.	-0.0399292	0.0358419	-0.090627	-0.075998	0.0392843	0.0916725	0.00445445	0.090683	-0.0459299	0.35416	0.0735671	0.0123378	0.0109254	0.27012	0.0936763	-0.00508445	0.025238	0.119124	-0.0520112	0.115489	0.0517892	-0.119413	0.010567	0.0101468	0.0173409	0.10539	0.0738377	0.198986	-0.12691	0.0175909	0.117022	0.0519715	-0.0185783	0.00152805	0.0448966	0.0183616	0.00665891	0.0773394	0.0661468	0.0091564
0.353494	TRUE	FALSE	chr15	38695906	rs35102843	C	A	.	-0.0714709	-0.0388668	-0.0336368	-0.035881	-0.0325099	-0.122955	-0.0915423	-0.105454	-0.0223694	-0.145371	-0.0362915	-0.0112298	0.099046	-0.154835	-0.0399564	-0.0282086	-0.00129834	-0.160975	-0.0170889	-0.0583725	-0.0490253	-0.0369438	0.12388	-0.00420437	-0.0162461	-0.0660939	-0.0541933	-0.0922787	-0.0318119	-0.0227319	-0.353494	-0.0854543	-0.0182204	0.00322265	-0.0491301	-0.0117548	-0.0478061	-0.0587446	-0.049203	-0.00213595
0.352501	TRUE	FALSE	chr7	72115777	rs860003	T	C	.	0.23924	0.0161399	0.0158728	0.0253774	-0.00165272	-0.0547252	-0.103824	-0.0267883	0.311691	-0.309895	-0.0206641	0.0143848	-0.0274319	-0.275075	-0.0573433	0.157577	-0.0361718	-0.13018	0.352501	-0.0507252	0.0288618	0.00775864	0.018838	0.00902264	0.0631308	-0.092697	0.00216032	-0.131984	0.121521	0.0102513	-0.0108107	-0.0176309	0.117232	0.0196873	0.0281546	0.0106244	-0.00367542	-0.0224684	0.00943723	0.00781648
0.350427	TRUE	FALSE	chr5	146902832	rs5871995	AC	A	.	0.00011809	-0.0148531	0.000695782	-0.00315584	0.0125852	0.0876796	0.00712086	0.0199046	-0.00330629	0.0236092	-0.00431241	0.000203876	0.00436591	0.0253101	-0.0264401	-0.00156418	0.00197073	0.011219	-0.000578615	0.0108679	-0.0380895	0.00772537	-0.000299752	-0.00651816	-0.00527389	0.0193278	0.00510162	0.0317783	-0.00210344	-0.000695284	0.0394353	0.350427	0.00179624	0.00414174	-0.0360527	0.00193505	0.00444011	0.00325082	0.0280026	0.00108347
0.350412	TRUE	FALSE	chr11	130847258	rs10894268	C	A	.	-0.0288772	0.0050516	-0.00405341	0.00733458	0.0288676	-0.0114075	-0.0490591	0.00603781	-0.00845873	-0.101022	0.0616726	-0.0102468	0.350412	-0.103022	-0.00276312	-0.0370702	0.0776879	0.0395061	-0.014831	-0.00631238	-0.0220796	0.043589	0.242653	0.00175398	-0.0172699	-0.0232165	-0.0293116	-0.027422	-0.00678714	-0.0247316	0.000966265	0.0031384	-0.0268873	0.00670451	-0.00876389	-0.00947453	0.0561604	0.0913434	-0.0209724	-0.00539751
0.34952	TRUE	FALSE	chr7	24789520	rs113041465	C	T	.	-0.013934	0.0314973	-0.0196536	-0.0129233	0.0508858	-0.0508159	-0.0146175	-0.00544133	-0.0134651	-0.0669955	0.0101202	0.0829084	0.0548612	-0.0492691	-0.00828911	-0.00760114	-0.0204411	-0.00826245	-0.0130751	-0.044938	0.00363683	-0.00781008	0.0812855	0.0765067	0.0278909	-0.0716924	-0.0157726	-0.0911172	-0.0237316	0.0700666	-0.000931161	-0.0129408	0.0161255	0.00833525	-0.00813409	-0.0200384	-0.0286449	-0.0331658	-0.34952	-0.00974974
0.349473	TRUE	FALSE	chr6	43370377	rs112336903	T	C	.	0.0209646	-0.0321992	-0.0020499	-0.0217457	-0.0132154	0.0397469	-0.0421299	-0.0404653	-0.0213346	0.133664	-0.0103953	-0.0121138	-0.349473	0.166577	0.0203277	-0.000563123	-0.113331	-0.0282237	-0.00944408	0.0683552	-0.00259294	-0.0829359	-0.281172	-0.0169096	-0.0144556	0.139385	0.0730637	0.144484	-0.0043359	-0.000969015	0.0155981	0.00269645	0.00846218	-0.0161625	-0.0181241	0.0210321	-0.0560114	0.00431219	0.00801124	0.0145356
0.349081	TRUE	FALSE	chr14	103584020	rs4906338	A	G	.	0.18261	0.00667013	-0.0768879	-0.0685997	-0.000861544	0.140996	0.0174378	0.00911156	0.0996434	0.0384056	-0.00734212	0.0133607	0.00466164	0.0455966	0.00956786	0.0695889	0.0251312	-0.00583363	0.124953	0.0113402	0.0445918	-0.0466981	0.0130933	0.00153001	0.0225443	0.0777644	0.043219	0.349081	-0.0153518	0.0327671	0.00642164	0.0134195	0.0498737	0.0101113	0.0603276	0.0302577	0.0335462	0.0123195	0.0649312	0.0170522
0.349051	TRUE	FALSE	chr20	21155077	rs6035791	G	T	.	0.0222238	0.0278994	-0.0416418	-0.0421566	0.0271956	0.107903	0.160888	0.127007	0.000381844	0.244246	0.0766447	-0.0167547	0.0505402	0.208292	0.108091	0.00875808	0.0946947	0.349051	-0.00534503	0.0590154	0.0104329	0.0203544	0.0485814	-0.0126425	0.00809274	0.111414	0.0114753	0.144572	-0.0502657	-0.00344352	0.139555	0.0819213	-0.02689	-0.000406743	0.0332412	0.0183824	0.0628614	0.0769558	0.0581868	0.00837835
0.348243	TRUE	FALSE	chr1	177407245	rs72724845	C	G	.	0.00880947	-0.00650692	0.0303126	0.0199742	-0.0249818	0.0727925	0.119423	0.0697269	-0.00644976	0.279599	0.0559351	-0.102755	0.101178	0.209703	0.154402	0.0090754	0.348243	0.212074	-0.0186565	0.1534	0.00703045	0.0651744	0.0407531	-0.0772235	-0.0356013	0.161071	0.115412	0.194254	0.0147679	-0.0881759	0.121797	0.101259	-0.0977954	-0.0180364	0.0395578	0.0154742	0.202074	0.0981489	0.00129654	0.0393803
0.348119	TRUE	FALSE	chr6	29395920	rs9257828	C	T	.	0.00184908	-0.0053464	-0.00484693	-0.00484652	0.00518444	-0.0363733	-0.0200178	-0.0169057	0.00307547	-0.0645375	-0.204989	0.0101208	-0.0110811	-0.0660913	-0.0117832	-0.00349797	-0.010355	-0.0202708	0.00527448	-0.348119	0.00610524	-0.0214261	-0.00832333	0.010557	0.00245121	-0.0242609	-0.0268023	-0.0441679	0.000213132	0.012531	-0.0122341	-0.0618504	-0.00086934	0.011749	-8.29725e-06	-0.00299373	-0.0162379	-0.0599038	-0.0234558	-0.00780227
0.347723	TRUE	FALSE	chr7	1842177	rs4719311	C	T	.	0.164322	0.104914	-0.0489844	-0.0232473	0.0939525	0.233834	0.0550104	0.137867	0.0624014	0.118853	0.0743985	0.0192588	0.0171727	0.103557	0.0435774	-0.143156	0.0534277	0.103234	0.0763077	0.0827253	0.10452	-0.00768595	0.0480799	0.0228009	-0.0280926	0.10302	0.185876	0.119652	-0.0453111	0.0384072	0.347723	0.110255	0.028665	0.0211427	0.106049	0.038258	0.0609801	0.0580004	0.0780823	0.0204356
0.347505	TRUE	FALSE	chr6	32526320	rs189600472	T	G	.	0.0136489	0.0483328	-0.00542839	0.0216684	0.0604825	-0.0525755	-0.161831	-0.0258798	0.0235015	-0.347505	0.0340588	0.0404463	-0.0931846	-0.326843	0.13901	0.0287769	-0.126322	-0.201391	0.0213747	-0.0602146	0.0322043	-0.0337278	-0.0570526	0.0425667	0.0661935	-0.110537	-0.0551483	-0.162805	0.0142424	0.060134	-0.0250952	-0.0323093	0.0328148	0.0234349	-0.0121161	-0.00328159	-0.0789551	-0.0397925	-0.0747946	-0.00491466
0.346671	TRUE	FALSE	chr5	138516371	rs3884296	A	AAC	.	0.0298306	0.0944749	0.343423	0.346671	0.0357898	0.0573833	0.0664666	0.143237	0.084254	0.0278386	0.0798207	0.035949	-0.0905163	0.060709	0.0428501	0.111723	0.00422291	0.0725849	0.0283613	0.075019	0.0494184	0.0801031	-0.0555074	0.0238312	0.0740699	-0.0298512	0.14406	0.00909621	0.315892	0.0255707	0.046014	0.0513406	0.0724574	0.0251731	0.0112262	0.00057837	-0.0371686	0.089315	0.0509352	0.0014787
0.345482	TRUE	FALSE	chr2	232925813	rs2592128	G	T	.	0.076308	0.0652456	-0.0278969	-0.0142534	0.0267737	0.0988676	-0.00510582	0.040569	-0.0237742	0.0122152	0.0185931	0.0202356	-0.0123249	0.00852531	0.00231838	-0.345482	-2.61705e-05	0.0376421	-0.000154944	0.0198333	0.0889484	-0.0406306	0.00127509	0.0210032	-0.175648	0.0443947	-0.0564123	0.0317518	-0.0381558	0.0119066	0.084025	0.0452199	0.0277035	5.16365e-05	0.161055	0.01171	-0.00494663	0.0100089	-0.000811909	0.00398347
0.345473	TRUE	FALSE	chr6	32487143	rs139465672	C	A	.	-0.00358955	-0.0463882	-0.00542844	-0.0266927	-0.055786	-0.0138534	-0.0086242	-0.0241243	-0.0191594	-0.00740621	-0.104143	-0.0114241	-0.00359331	-0.0268622	-0.345473	-0.00795158	-0.012354	-0.0352446	-0.00438527	-0.0318879	-0.0119873	-0.0150729	-0.0234828	-0.0181149	-0.028875	-0.00145123	-0.0169246	-0.0045187	-0.00319082	-0.0130913	-0.0226891	-0.0226281	-0.0031953	-0.0111484	-0.00631695	-0.0108209	-0.0108828	-0.0255051	-0.00700657	-0.00604662
0.345169	TRUE	FALSE	chr10	103015474	rs34286991	C	CGTT	.	0.0244325	0.0583712	0.0669669	0.0825232	0.0415062	0.164494	0.0341044	0.100389	0.0129942	0.0180186	0.061486	0.0161852	-0.0709594	0.0378915	0.14716	0.0149732	-0.0373221	0.0548245	-0.00189191	0.0264769	0.0517175	-0.0755004	-0.0126353	0.0130387	0.0306797	-0.0468485	0.0240049	-0.0143443	0.0553456	0.0235282	0.0392905	0.0464904	0.0157636	-0.00766014	0.0389218	-2.95482e-05	-0.345169	0.0178748	0.00840628	0.00049306
0.343639	TRUE	FALSE	chr17	80651956	rs8066384	T	C	.	0.11658	0.00824816	0.0478554	0.0593826	-0.00532134	-0.0529267	-0.152898	-0.0169281	0.23444	-0.343639	-0.0312242	0.0101887	-0.0282388	-0.340854	-0.0742585	0.20271	-0.0292896	-0.0905836	0.212614	-0.109477	0.0147682	0.0134848	0.00788241	0.00982364	0.0850238	-0.157607	-0.0455267	-0.171122	0.150467	0.00728452	-0.00309838	-0.0141678	0.0590483	0.0583769	-0.0128036	0.00220526	-0.0146369	-0.0768626	-0.11317	-0.00764021
0.34234	TRUE	FALSE	chr10	102901488	rs17884001	C	A	.	0.0413856	0.0601898	0.1004	0.110557	0.0227111	0.133691	0.0769671	0.12121	0.0199105	0.112255	0.0524877	0.0243426	0.06958	0.154644	0.054019	0.0330937	0.0894212	0.147365	-0.00601134	0.0659486	0.0436805	0.111937	0.0460056	0.011038	0.0252968	0.0466515	0.0744343	0.34234	0.0849525	0.0292666	0.121047	0.0926534	0.0202024	0.00146926	0.0446461	-0.00689073	0.12318	0.068255	0.118858	-0.0186169
0.341337	TRUE	FALSE	chr6	32522018	rs144532965	T	C	.	-0.149704	0.0367186	-0.00535774	0.00445959	0.0341827	0.292612	0.0639285	0.139026	-0.114214	0.194022	0.0315903	-0.0490753	0.0960687	0.157383	0.0463392	-0.0551783	0.175319	0.18208	-0.161773	0.023602	-0.0242213	0.0528727	0.0312578	-0.0252982	-0.0206523	0.341337	0.0906828	0.236151	-0.0450536	-0.0743946	0.205232	0.0921421	-0.164901	-0.0327819	0.0926415	-0.0159608	0.154399	0.0226902	-0.0967315	-0.000314033
0.339699	TRUE	FALSE	chr6	27294269	rs35620003	A	ATT	.	-0.0588715	-0.195518	-0.000918094	-0.0344663	-0.0445416	-0.0844072	-0.00543184	-0.116196	-0.0131704	0.0511415	-0.0652424	0.00323555	0.0553228	0.00373004	-0.0256004	-0.0608478	-0.00925301	-0.0527407	0.00705116	-0.0191439	-0.282646	-0.00908239	0.00744857	-0.00446022	-0.0816833	0.0904644	-0.0520961	0.0488031	-0.00229059	-0.0288241	-0.066735	-0.0399999	0.032686	-0.0196962	-0.339699	0.00877057	-0.0327003	-0.0458511	0.0373717	0.0025966
0.339693	TRUE	FALSE	chr3	71522030	rs145435853	C	CAG	.	0.0355131	-0.0373091	-0.029893	-0.0592524	-0.0353015	-0.177937	-0.053167	-0.176301	0.0579999	-0.0832644	-0.0413627	-0.00226076	0.0489245	-0.0527337	-0.032653	0.0205626	-0.00727858	-0.0183173	0.0815852	-0.0488685	0.00717162	-0.193222	0.0797037	-0.00551521	0.011834	-0.0831264	-0.0409446	-0.0700927	-0.00536932	0.00618199	-0.339693	-0.0686387	0.0229661	-0.00482871	-0.0279245	-0.0102626	-0.052389	-0.0410742	-0.0282935	-0.00396314
0.336783	TRUE	FALSE	chr11	28624500	rs140023753	GTTT	G	.	0.0690027	0.0523856	0.0115759	0.019076	0.0352114	0.0184563	0.0057906	0.0312865	0.122808	-0.0213458	0.026991	0.0600236	-0.214159	0.0129902	0.0163833	0.336783	-0.0560046	0.0138509	0.105509	0.011351	0.0616328	-0.0244683	-0.233769	0.0233378	0.161296	-0.0206877	0.0124151	-0.0116221	0.0377381	0.10054	0.0242155	0.0134113	0.101871	0.0360861	0.012827	-0.00795091	-0.040595	0.0177383	0.00417265	-0.0066896
0.336615	TRUE	FALSE	chr2	232925737	rs2004203	G	A	.	-0.0199712	0.0224549	-0.0210409	-0.00951027	0.0151531	-0.059298	-0.00564125	0.00671191	0.00726785	-0.0754261	-0.00719312	-0.00215376	-0.0281309	-0.0512857	-0.0204987	-0.030024	-0.0354835	0.0223598	0.00490874	-0.0826189	0.0216541	-0.0323924	-0.00771909	0.0100031	0.00148753	-0.0521366	-0.336615	-0.105535	-0.0188593	-0.00730611	0.0336036	-0.00119018	-0.0236469	-0.00135816	0.0554679	-0.0119561	-0.0431125	-0.0289628	-0.128712	-0.00407215
0.336474	TRUE	FALSE	chr22	42138267	rs28570317	G	C	.	-0.151859	0.0862836	-0.0316395	0.00520772	0.12089	-0.000447468	-0.0323488	0.0156288	-0.126458	-0.0210955	0.0542763	0.336474	-0.00942361	0.00378879	0.0246525	0.00257192	-0.0118086	0.0257831	-0.133408	-0.00597917	0.00684121	-0.019521	-0.000130128	0.198933	0.117939	-0.0494729	-0.0360456	-0.00815711	-0.0787394	0.207989	0.0206461	0.0128075	0.259101	0.0667317	-0.04489	-0.0102253	-0.0275893	0.000748012	-0.000951145	-0.0266859
0.334471	TRUE	FALSE	chr1	72285451	rs3101337	C	T	.	0.021254	0.0984005	0.0504973	0.06886	0.0569989	0.179495	0.334471	0.183504	-0.00550406	0.292237	0.104459	0.00574498	-0.10661	0.244787	0.0728552	-0.17896	0.157902	0.300746	-0.0113397	0.133231	-0.0140761	0.2092	0.0573532	0.0145396	-0.126599	0.109689	0.14878	0.0813753	0.022192	-0.00955296	0.0630239	0.0785369	0.00777652	0.0121758	0.0985707	0.0235989	0.138554	0.0829194	0.126001	0.00854936
0.333811	TRUE	FALSE	chr7	87169903	rs11982198	T	C	.	0.0288904	0.0211451	-0.0784348	-0.112509	0.0101591	0.20276	0.0821567	0.0765772	-0.00996035	0.276098	0.0472422	0.0144534	0.0200187	0.333811	0.0721829	0.0183166	0.0493801	0.127273	-0.00222965	0.0686346	0.0281665	-0.0275646	0.00878523	0.00483657	0.0120647	0.089124	0.0488377	0.147837	-0.0900231	0.0276778	0.0432763	0.0771411	0.00156552	0.00468788	0.0420036	0.0189166	0.0542562	0.0425925	0.108849	0.00548255
0.332354	TRUE	FALSE	chr7	87167575	rs112920323	AATCATATCT	A	.	0.00498877	-0.0657435	-0.21385	-0.332354	-0.0168286	0.00856887	-0.00134982	-0.00666837	-0.00939252	0.0109	-0.015026	-0.0178871	-0.0154433	-0.00214934	-0.0131537	0.0543089	-0.0101276	-0.000528357	0.00366972	-0.013426	-0.00269199	-0.152102	-0.0317329	-0.0120245	0.0289809	0.00991821	-0.0174934	0.00268668	-0.157489	-0.00284515	0.0621841	-0.0233222	-0.0356941	0.0066783	0.00865529	0.00470057	-0.0169444	-0.0308555	-0.0189918	0.000696495
0.331934	TRUE	FALSE	chr16	13656837	rs7185124	T	C	.	-0.00803973	-0.0321128	0.0102432	0.0058188	-0.0241692	-0.0324892	-0.100719	-0.0425074	-0.00693287	-0.229832	-0.0555429	-0.0144261	-0.0289268	-0.331934	-0.115964	-0.0101724	-0.0497504	-0.139025	0.000445273	-0.0472021	-0.0163779	-0.0207031	-0.0291543	-0.0152118	-0.0160326	-0.05848	-0.0325182	-0.0857252	0.0200781	-0.0108784	-0.0330807	-0.0311846	7.16072e-05	-0.0064672	-0.0256364	-0.017472	-0.0387508	-0.0434143	-0.0455043	-0.0063896
0.331557	TRUE	FALSE	chr7	137394538	rs17530005	G	C	.	-0.00429423	-0.0356709	-0.0159833	-0.0299524	-0.0171418	0.0244641	0.0133428	-0.00100435	-0.0116101	0.0584811	0.10766	-0.0240723	0.00879018	0.0408478	0.00317553	-0.0237945	0.00563242	0.00381397	-0.00180986	0.331557	-0.0464689	0.0111694	-0.00331056	-0.0236869	-0.048413	0.0268873	0.0251053	0.0435151	-0.0141692	-0.0231843	0.00223921	0.0116166	-0.00301263	-0.00476509	-0.0337112	0.00554553	0.00651231	0.328581	0.0236162	0.00713546
0.330775	TRUE	FALSE	chr2	232926938	rs2592127	G	T	.	-0.111988	-0.0573137	0.0135877	-0.000422714	0.0154259	0.132554	0.174524	0.0902387	-0.0587577	0.330775	0.0475976	-0.0332153	0.0372614	0.236223	0.0438724	-0.0372248	0.0464981	0.204673	-0.0573628	0.111651	-0.176667	0.0517753	0.0185895	-0.0187491	-0.0288122	0.210871	0.0371648	0.183476	-0.015667	-0.0467557	0.100537	0.053682	-0.041597	-0.0102323	-0.218274	0.020379	0.0403751	0.0365458	0.0958547	0.0135254
0.330467	TRUE	FALSE	chr12	123168709	rs143989762	CCCT	C	.	-0.0875295	-0.00421676	-0.0618228	-0.106817	0.0358133	-0.043608	-0.0428221	-0.0265447	-0.154195	0.0360474	0.00598833	0.0799147	0.330467	0.011391	0.00572579	-0.111855	0.108472	0.00149037	-0.111898	-0.0187752	-0.0245731	-0.193399	0.240766	0.0659202	-0.0156026	0.0768147	-0.0458669	0.114608	-0.169928	0.0653293	-0.000536039	-0.00975198	0.035324	0.00504687	-0.022336	0.0045281	0.0944015	-0.0202836	0.00739269	-0.00548108
0.329947	TRUE	FALSE	chr2	232926338	rs559391367	ATT	A	.	-0.106161	-0.0949302	-0.0269479	-0.0508135	-0.0542299	-0.329947	-0.0571846	-0.162021	-0.151269	-0.0767908	-0.0756167	-0.0239253	-0.0304167	-0.0752194	-0.0364415	-0.16568	-0.00580856	-0.0342306	-0.126323	-0.0658948	-0.0587337	-0.0328086	-0.0726344	-0.0199634	-0.147534	-0.155789	-0.145552	-0.0586	-0.0616419	-0.0338151	-0.0713939	-0.0613489	-0.0611486	-0.000267118	0.07248	-0.00602321	-0.0503924	-0.0461209	-0.0552795	-0.0001276
0.329648	TRUE	FALSE	chr5	138408703	rs4835790	T	C	.	0.0403651	0.0834576	0.329648	0.268154	0.0364413	0.041251	0.0429191	0.0563987	0.0471037	0.00955438	0.0403841	0.0569629	-0.161067	0.0425606	0.0284352	0.037578	0.0187065	0.0427959	0.0185754	0.0371719	0.050075	0.165763	-0.0708306	0.0450031	0.0414881	-0.0831977	0.0556404	0.0075839	0.24479	0.0464064	0.0332324	0.0370627	0.0977086	0.0190079	0.0159307	0.0080788	0.046069	0.0698951	0.0481724	0.00195861
0.329054	TRUE	FALSE	chr2	57926998	rs540927767	T	TTGTGTGTGTGTGTGTG	.	-0.04247	-0.127892	-0.0106938	-0.0434575	-0.136541	-0.0356404	-0.0169055	-0.0658398	-0.0549336	-0.00412726	-0.100198	-0.150874	-0.00397665	-0.0434467	-0.0473963	-0.118335	-0.0239762	-0.0562977	-0.0236427	-0.0243592	-0.103592	-0.00964451	-0.0433368	-0.185852	-0.329054	0.00134127	-0.0282317	-0.00623472	-0.0104028	-0.14163	-0.0476871	-0.0346743	-0.0813711	-0.0645873	-0.0310742	-0.0095818	-0.0266891	-0.0407359	-0.0190613	0.00328047
0.328867	TRUE	FALSE	chr10	103015474	rs34286991	C	CTTT	.	0.0183275	0.0478492	0.0745114	0.0884329	0.0315131	0.14951	0.0316999	0.0904109	0.0135945	0.0152912	0.0462731	0.0124017	-0.0654085	0.0298872	0.0887165	0.0106919	-0.035794	0.0477916	-0.00128509	0.0219031	0.0376122	-0.0698426	-0.0116768	0.00923144	0.0237902	-0.0464712	0.0186284	-0.0167805	0.0654788	0.0156396	0.0323974	0.0417171	0.0149663	-0.00903443	0.0304604	-0.00203863	-0.328867	0.0103979	0.00572942	-0.00039063
0.328427	TRUE	FALSE	chr1	29961229	rs557277374	TGG	T	.	0.00893642	-0.111233	-0.000526154	-0.0339827	-0.082807	-0.192173	-0.0342102	-0.139854	-0.0345219	-0.0776479	-0.0729411	-0.0120164	-0.0163093	-0.108789	-0.0403771	-0.0330619	-0.0365922	-0.117693	0.0083091	-0.0493407	-0.0794066	-0.0163027	-0.0428896	-0.0195757	-0.0626997	-0.0554329	-0.0420835	-0.0661216	0.00572608	-0.0161754	-0.328427	-0.116239	0.0284751	-0.0300397	-0.0615997	-0.0121233	-0.0495996	-0.0488328	-0.087079	-0.0026599
0.327543	TRUE	FALSE	chr16	6295983	rs6500770	G	C	.	0.0132707	-0.010486	0.00491312	0.00328667	0.0138492	-0.157274	-0.0501995	-0.0585063	0.0383133	-0.137775	-0.124719	0.0465301	-0.0240531	-0.136107	-0.0231263	0.0321574	-0.0315742	-0.0708722	0.0361353	-0.327543	0.0102507	-0.035769	-0.0120016	0.0399838	0.0401519	-0.0847358	-0.0618635	-0.115449	0.0204027	0.0562874	-0.0553505	-0.184924	0.0361132	0.0118676	-0.018317	-0.00913898	-0.0401614	-0.148275	-0.136634	-0.00994936
0.326203	TRUE	FALSE	chr2	57926998	rs540927767	T	TTGTGTGTGTGTGTGTGTG	.	-0.0319703	-0.0979022	-0.0081789	-0.0346656	-0.0932861	-0.0334741	-0.0166901	-0.0559895	-0.0528839	-0.00408801	-0.100474	-0.0760119	-0.00378727	-0.038559	-0.0394914	-0.145784	-0.0207778	-0.04863	-0.0165903	-0.03461	-0.0988654	-0.00841005	-0.0364462	-0.094664	-0.326203	0.00268167	-0.0265946	-0.00402957	-0.00986144	-0.0919035	-0.0406158	-0.0302133	-0.0336622	-0.0275929	-0.0312458	0.00599441	-0.0243555	-0.0422938	-0.0140537	0.00727755
0.326084	TRUE	FALSE	chr5	61455640	rs10939903	T	C	.	0.326084	-0.02531	-0.0652142	-0.0782649	-0.026627	-0.0659328	0.0528056	-0.0391732	0.221741	0.0331364	-0.0342784	0.000602329	-0.0115649	0.0277816	-0.000948705	0.0802103	0.00133225	-0.049194	0.285788	0.0193399	0.0343473	-0.0378479	0.0178595	-0.00898025	-0.00454167	0.0463738	0.0951019	0.0441239	0.0544522	0.0163599	-0.0886437	-0.0270023	0.100682	0.00265746	0.0300923	0.00910288	0.0167849	0.00518399	0.085485	0.00442795
0.325984	TRUE	FALSE	chr3	158142778	rs11426021	C	CT	.	-0.0864203	0.0290311	0.325984	0.267297	0.00648868	-0.00962207	-0.020788	-0.00764576	-0.0184228	-0.0282362	0.0121779	0.00341849	0.0163779	-0.0143046	0.00498295	-0.0327844	-0.00767417	-0.000336884	-0.0611445	0.00108655	-0.0394912	0.132773	0.011029	0.00427691	-0.00638311	-0.0330079	-0.0255161	-0.0111354	0.217404	-0.0383511	0.00598126	0.0256459	0.0167832	-0.00643113	-0.0311125	-0.00911377	0.0136277	0.0286363	-0.0839529	-0.00375219
0.325907	TRUE	FALSE	chr7	1848458	rs4719319	G	C	.	0.069876	0.0647969	-0.325907	-0.25923	0.024395	0.0397536	-0.0426778	0.0188537	-0.0249387	-0.0967463	0.0117843	0.0182701	-0.031605	-0.0727198	-0.010033	0.0726688	-0.0252709	-0.103607	-0.0194677	-0.0302365	0.194593	-0.171997	-0.00565472	0.0137627	0.0882775	-0.0330587	0.00227396	-0.0683727	-0.321457	0.0499331	-0.0379801	-0.0241326	-0.0517439	0.00119491	0.183185	-0.0107026	-0.0130089	-0.0416836	-0.0401631	-0.00434996
0.323832	TRUE	FALSE	chr11	79367625	rs11237805	A	G	.	0.0339231	0.00310703	0.015713	0.00945808	0.0167386	0.0966243	0.0808837	0.0771988	-0.00282273	0.217744	0.0670012	-0.00194875	0.0180446	0.17592	0.0337018	0.00662824	0.0395927	0.323832	-0.00357432	0.0992609	-0.00166824	0.00883203	-0.164238	-0.00779636	0.002073	0.118235	0.0333355	0.148323	0.00450403	0.00512859	0.202361	0.146519	7.96069e-05	-0.0102424	0.00134558	0.0127678	-0.00460953	0.0639086	0.0505796	0.003733
0.32313	TRUE	FALSE	chr11	133971684	rs11223654	C	T	.	-0.0581539	0.0134228	0.00513462	0.00756051	0.00969944	0.0665301	0.00480157	0.037262	-0.0699479	0.0347423	0.0186987	-0.0100324	0.00646701	0.0276833	0.00836816	-0.0142129	0.00915763	0.0594976	-0.0762895	0.0195352	0.0142322	0.00738261	0.000134374	-0.00472674	0.00170542	0.0200345	-0.00265292	0.0347543	-0.0244663	-0.0144831	0.32313	0.0416375	-0.0336908	-0.00866729	0.00591135	-0.00771959	0.00739202	0.0206541	0.0112037	-0.00525069
0.322304	TRUE	FALSE	chr8	38410271	rs3832579	G	GGC	.	-0.15074	-0.0658322	-0.0871655	-0.0947962	-0.0212434	-0.0523253	-0.0554397	-0.0559114	-0.188507	-0.0125051	-0.0299694	-0.0247263	0.317332	-0.0382843	-0.0221193	-0.103288	0.0734921	-0.0218916	-0.15293	-0.0434195	-0.0705995	-0.0349512	0.322304	-0.0203492	-0.0483112	-0.0126106	-0.0885096	-0.0114771	-0.150334	-0.0476188	-0.0327473	-0.0229506	-0.0756671	-0.0489768	-0.0370585	-0.0128909	0.0314693	-0.0397174	-0.0331852	-0.00898494
0.321977	TRUE	FALSE	chr8	38432906	rs57709857	G	C	.	0.226162	-0.0164982	0.0188732	0.018316	-0.0103815	-0.0223638	0.029502	-0.0444548	0.307336	-0.0168867	-0.0403255	-0.00137097	0.00746807	0.00302158	0.00721222	0.0580909	0.0186779	-0.0185572	0.321977	-0.0590811	-0.0213977	0.00340131	0.0466442	-0.00673442	-0.00638338	-0.0087338	0.0258979	-0.00863534	0.121129	-0.00509374	-0.00645542	-0.0178276	0.0831438	-0.0028137	-0.0104672	3.07349e-05	0.0262751	-0.00198495	0.0011974	-0.000202281
0.321851	TRUE	FALSE	chr22	42174452	rs742089	G	T	.	-0.0804213	0.0262027	0.128007	0.0925953	0.00969084	0.0337353	-0.0703854	0.0147426	-0.123793	-0.0551999	0.0102346	-0.00378938	0.102045	-0.0342061	-0.000976346	-0.0364647	0.0984983	-0.0412012	-0.151726	0.00404738	0.0323948	0.04306	0.0520861	-0.00244448	-0.00111876	0.0322144	0.00167492	0.0837558	0.0303934	0.00691137	0.0516067	0.0153857	-0.026164	-0.00252411	0.0134489	0.00135453	0.321851	0.0280655	0.0715011	0.00744368
0.321683	TRUE	FALSE	chr15	78615064	rs7177514	C	T	.	-0.297643	0.0486177	-0.154102	-0.112075	0.14146	-0.0658913	-0.100224	-0.0274022	-0.277243	-0.0695134	0.0411953	0.240777	-0.0384748	-0.0546729	0.00378651	-0.0541262	-0.0642907	-0.0195683	-0.321683	-0.0454373	-0.0251923	-0.1112	-0.0476122	0.180167	0.100117	-0.0738469	-0.10155	-0.0548964	-0.241261	0.169256	-0.00174343	-0.0148483	0.0692446	0.0523573	-0.0729567	0.0385732	-0.0908515	-0.0440878	-0.0555397	0.000864413
0.320058	TRUE	FALSE	chr5	154260788	rs2434531	C	T	.	-0.0301319	-0.0161858	0.00582773	0.00372928	-0.0120883	-0.320058	-0.0273108	-0.161269	-0.00205058	-0.196048	-0.10555	-0.0187395	0.00409126	-0.213208	-0.0475623	-0.0190506	-0.0215331	-0.078889	0.00103853	-0.108525	-0.0161376	0.00290334	0.017171	-0.0128471	-0.0175163	-0.117806	-0.0481985	-0.175827	0.0155823	-0.0267136	-0.268069	-0.0952231	-0.0220382	-0.00601978	-0.0453342	-0.0305035	-0.0121644	-0.0747616	-0.0700921	-0.0105532
0.318547	TRUE	FALSE	chr18	79817208	rs142236309	TCACACGGCTGC	T	.	-0.318241	0.0603258	0.135808	0.109087	0.0320108	0.089697	-0.00338326	0.0432371	-0.238155	0.0745025	0.0676584	-0.0133959	0.0436852	0.0732067	0.0338482	-0.0452833	0.0415398	0.0611846	-0.318547	0.0724073	0.0200794	0.0886478	0.00304449	0.0360737	0.0347092	0.0620778	0.022067	0.100645	0.0463136	-0.101409	0.0464233	0.0404961	-0.20497	0.0388514	0.0468967	0.0266731	0.0544016	0.0508939	0.283226	0.013143
0.318258	TRUE	FALSE	chr20	21154956	rs6035790	G	A	.	0.0322858	0.0803759	0.0244534	0.0520746	0.0924233	0.202618	0.0922071	0.176669	0.0188201	0.0576027	0.135386	0.00885883	0.0603072	0.0819129	0.0398083	0.0229981	0.0667436	0.142941	0.00257341	0.0843877	0.0256265	0.0996455	0.0769818	0.0117499	0.0288497	0.00116982	0.045094	0.0457496	0.016301	0.0177956	0.318258	0.0653516	-0.00571052	0.0069783	0.0414435	0.00917606	0.105515	0.109472	0.0456373	0.00212927
0.317998	TRUE	FALSE	chr5	153160794	rs2910032	C	T	.	-0.00260617	0.0129413	-0.00233689	0.000408491	0.00716572	-0.0189335	0.0222443	0.0021937	0.00131943	-0.0225971	0.00503053	0.00972042	-0.0661322	-0.0183652	-0.00821096	-0.00230305	-0.0749196	0.0103856	0.00108681	-0.00552664	0.0221037	-0.0214286	-0.0309744	0.0124418	0.011814	-0.0690571	-0.00628678	-0.0824414	-0.00140837	0.0124115	-0.029679	-0.0286939	-0.00431864	-0.00139119	0.0147176	-0.0266966	-0.317998	-0.00774035	-0.0650018	-0.0216043
0.317655	TRUE	FALSE	chr5	104567257	rs1421668	C	T	.	0.0203447	0.039291	0.00971551	0.0136088	0.0011383	0.100613	0.0763478	0.0474483	0.0143812	0.182176	0.118835	-0.00795527	0.0237109	0.317655	0.0674806	0.0162846	0.0460207	0.0752815	0.00520932	0.273561	0.011316	0.0377805	0.0191095	-0.0104412	0.00165991	0.0758868	0.0834865	0.125033	0.00274887	-0.00939087	0.0174248	0.0378365	0.00627031	0.00221915	0.0182909	0.0226512	0.0536159	0.0675214	0.101887	0.0189019
0.315365	TRUE	FALSE	chr6	28357424	rs6921919	C	G	.	0.00282114	0.0140696	-0.0100397	-0.0100078	0.0114901	0.136539	-0.114747	0.0300007	-0.00642364	0.0210095	0.0133293	0.00539437	0.0348587	0.0412596	0.0202542	8.00072e-05	0.0193274	-0.0530895	-0.00381742	0.0266482	-0.00686448	-0.0198492	0.00963784	-0.000982013	0.00401112	0.0587913	0.0397161	0.0886345	-0.0127462	-0.00143091	0.0163802	0.315365	0.0104344	-0.00107164	-0.00352982	0.015743	0.0215899	0.0087063	0.179684	0.00566236
0.313731	TRUE	FALSE	chr11	57794697	rs11229130	A	G	.	0.0459604	-0.0447717	-0.194044	-0.289234	-0.00713658	0.0477679	0.0678455	0.0179447	-0.097532	0.241834	-0.00964937	-0.0146591	0.13358	0.241959	0.027825	-0.162479	0.0734663	0.0700893	-0.00745026	0.0288015	-0.00381448	-0.151269	0.105989	-0.00962002	-0.0710369	0.120589	0.0296686	0.138426	-0.313731	0.00904807	0.0135277	0.00952743	-0.0279826	-0.0392992	0.0248622	0.0299007	0.0686475	0.00351093	0.0499887	0.016001
0.31372	TRUE	FALSE	chr7	87168278	rs74573735	G	A	.	0.00584765	0.0439289	0.282573	0.31372	0.00705726	-0.0376315	-0.103977	-0.0395227	0.0566965	-0.194425	-0.000920794	0.0263565	-0.0162399	-0.174475	-0.0238942	0.0391353	-0.0209811	-0.142302	0.0200892	-0.0129152	0.0139294	0.133624	0.0998943	0.0172102	0.0357279	-0.0907581	-0.000523316	-0.0722455	0.258167	0.00559022	-0.0136285	-0.00377385	0.0665469	0.013621	-0.0130677	-0.0184665	0.0154066	0.019153	-0.0344045	-0.0127148
0.312605	TRUE	FALSE	chr2	57926998	rs540927767	T	TTGTGTGTGTGTGTG	.	-0.0348665	-0.0994801	-0.0237407	-0.0517261	-0.0878304	-0.0370155	-0.0227954	-0.0613923	-0.0683571	-0.00843905	-0.106694	-0.0808524	-0.00821431	-0.0439772	-0.0407173	-0.181474	-0.0257627	-0.051211	-0.0252512	-0.0431827	-0.0964288	-0.0225454	-0.0422575	-0.0880986	-0.312605	0.000484627	-0.0327751	-0.00760736	-0.0344504	-0.0950857	-0.0420526	-0.0330528	-0.0440771	-0.0334353	-0.0321463	0.00382737	-0.0316086	-0.0492608	-0.0198689	0.00648738
0.312058	TRUE	FALSE	chr6	32574236	rs41293330	T	C	.	-0.000922232	-0.00775956	0.00310764	-0.00394733	-0.0123157	0.0172503	0.0100672	0.00333711	-0.0112312	0.032064	0.119531	-0.0065122	0.00661743	0.0179765	-0.104954	-0.0279559	0.00293395	0.00410591	-0.00496798	0.312058	-0.00903717	0.0232056	-0.00118952	-0.00756416	-0.0418594	0.0136578	0.0187957	0.0226769	-0.00139313	-0.010103	0.00437707	0.0162422	0.00214014	-0.0028095	0.00154809	-0.00143583	0.00614625	0.218502	0.0141397	-0.00015118
0.311817	TRUE	FALSE	chr2	57926998	rs540927767	T	TTTGTGTGTGTGTGTG	.	-0.0403988	-0.123303	-0.0178337	-0.0497087	-0.133619	-0.0353907	-0.0181217	-0.0646483	-0.0549306	-0.00537198	-0.1055	-0.136238	-0.0050434	-0.0432664	-0.0466497	-0.112182	-0.0239466	-0.0552901	-0.022142	-0.0304113	-0.0991285	-0.0160664	-0.0429174	-0.166083	-0.311817	0.00168474	-0.0290148	-0.00676352	-0.0200061	-0.134845	-0.0466878	-0.0345162	-0.0741117	-0.0577793	-0.0296878	-0.00644165	-0.0275625	-0.0440329	-0.0196138	0.00411818
0.310916	TRUE	FALSE	chr6	26374915	rs2073528	G	C	.	-0.00365459	0.0459719	-0.310916	-0.175367	0.018596	0.0785117	0.11577	0.0627916	-0.0238866	0.167898	0.0350512	-0.0132571	0.302688	0.132197	0.0424929	-0.00639236	0.223203	0.144042	-0.019237	0.0498395	0.0655425	-0.0536438	0.229787	0.00105709	-0.00318308	0.134073	0.101926	0.0834439	-0.233709	-0.00400227	0.0376458	0.0279699	-0.0989372	0.0135639	0.161854	0.00356627	0.163799	0.00854658	0.0731837	0.00174527
0.31072	TRUE	FALSE	chr2	199851396	rs796364	C	G	.	-0.145415	-0.0296983	-0.0404134	-0.0345221	-0.0182493	-0.103574	-0.0802671	-0.0909312	-0.0495352	-0.273038	-0.100171	-0.0202726	0.00217955	-0.285181	-0.0898405	0.0465377	-0.134972	-0.103672	-0.0631946	-0.213094	-0.0516118	-0.0630204	-0.0069581	-0.00563165	-0.00655185	-0.31072	-0.11411	-0.309646	-0.0403762	-0.0464806	-0.0950684	-0.00281429	-0.0728639	-0.0156753	-0.059624	-0.220401	-0.241613	-0.0806655	-0.0998275	-0.20231
0.310614	TRUE	FALSE	chr14	41625266	rs5808147	CTGGA	C	.	-0.0691643	-0.186534	0.00390048	-0.0254998	-0.271208	-0.0465436	0.00205732	-0.0908261	-0.040447	0.0189257	-0.109339	-0.236099	0.044515	-0.0325047	-0.0259326	-0.0544198	0.190216	-0.0621953	-0.0307441	-0.0179606	-0.0971738	0.0290841	-0.0331708	-0.210662	-0.166694	0.0566846	-0.0224625	0.00831395	3.23389e-05	-0.310614	-0.0727239	-0.0372927	-0.164212	-0.0538319	-0.026628	-0.032663	0.0316036	-0.0282376	0.00273418	-0.00583797
0.307138	TRUE	FALSE	chr6	32487143	rs139465672	C	G	.	-0.00267371	-0.0373402	-0.0047433	-0.0230908	-0.0471531	-0.0103887	-0.007135	-0.0197261	-0.0167385	-0.00575706	-0.0858452	-0.0089399	-0.00296821	-0.0220504	-0.307138	-0.00685916	-0.0104971	-0.0296627	-0.00387056	-0.0233007	-0.00911846	-0.0126151	-0.0200329	-0.0146117	-0.0246464	-0.00108241	-0.0138604	-0.00338369	-0.00295571	-0.0100388	-0.0188192	-0.0182262	-0.00224516	-0.00956599	-0.00484603	-0.00935964	-0.00911779	-0.0197965	-0.00510945	-0.00530672
0.306984	TRUE	FALSE	chr8	142230767	rs561796476	ACCAT	A	.	-0.00168031	0.00725912	-0.306984	-0.269773	0.0197989	-0.00673912	-0.0360779	-0.00394111	-0.0709493	-0.0218747	-0.00284541	0.00268915	-0.0319025	-0.023217	-0.008205	-0.0798842	-0.0238224	-0.00667021	-0.0425295	-0.0268968	0.0570568	-0.166351	-0.0298625	0.0119806	-0.0037205	-0.0109172	-0.0293304	-0.0221131	-0.302813	0.0211694	0.00359417	-0.0161622	-0.067029	-0.0140558	0.0652415	-0.00752476	-0.0353145	-0.0422723	-0.0621885	-0.00579741
0.305766	TRUE	FALSE	chr6	26466164	rs1977200	G	A	.	-0.305766	-0.0545761	-0.0730665	-0.0657786	-0.0138401	0.0201721	0.0699775	0.0175867	-0.245471	0.128609	0.00472758	-0.055266	0.00609276	0.0565926	0.0450168	-0.101298	0.0294519	0.114843	-0.265494	0.0143925	-0.126821	-0.010863	-0.0456471	-0.0300283	-0.0361909	0.0391482	-0.0314468	0.0338633	-0.164898	-0.0638134	0.000255833	0.00532606	-0.15362	-0.0149395	-0.104119	-0.000138485	-0.0680729	0.00174463	0.0511562	0.000851458
0.30547	TRUE	FALSE	chr6	27293545	rs7746199	C	T	.	0.0544752	0.190146	-0.00542082	0.0297876	0.0678501	0.0193935	-0.0133443	0.0521166	0.0306072	-0.0986212	0.0627941	0.0519202	-0.0240609	-0.0510074	0.0165089	0.0422906	-0.00128366	0.00345048	0.00586594	-0.00040751	0.245682	-0.00252416	0.0695802	0.0629629	0.0704063	-0.116176	0.0313008	-0.0854478	0.00105591	0.0705718	0.00847506	0.0108927	0.0105777	0.0331611	0.30547	-0.00389408	0.0113869	0.0256851	-0.0198566	-0.00332759
0.30485	TRUE	FALSE	chr3	53108964	rs2115780	G	T	.	-0.143142	-0.0443994	-0.116308	-0.11076	-0.0142706	-0.0491657	-0.131534	-0.0553512	-0.152055	-0.0503033	-0.024142	-0.0161085	0.30485	-0.0707424	-0.0215412	-0.118488	0.00932324	-0.0557147	-0.145698	-0.0425308	-0.0431906	-0.0980761	0.15006	-0.0044055	-0.0343355	0.00964268	-0.0790604	-0.00897325	-0.176032	-0.024253	-0.0215569	-0.0252994	-0.0780147	-0.0137644	-0.0435021	-0.00137278	-0.0745515	-0.045093	-0.0379486	-0.00103358
0.304455	TRUE	FALSE	chr6	32522018	rs144532965	T	A	.	-0.253504	-0.0602338	-0.0184214	-0.0273893	-0.0231294	0.144657	0.0213862	0.0319189	-0.185265	0.14174	-0.0166239	-0.106109	0.144362	0.0910988	0.0192456	-0.0901214	0.18044	0.097367	-0.213668	-0.0248329	-0.130347	0.0262241	0.0119447	-0.0683693	-0.0668748	0.304455	0.0240088	0.205944	-0.0719978	-0.138579	0.113524	0.0393858	-0.217666	-0.0531286	-0.0841585	-0.0289696	0.157665	-0.0268046	-0.082684	0.00587252
0.303414	TRUE	FALSE	chr5	146896589	rs319174	A	G	.	0.000679959	0.00713467	0.000499426	0.000561323	-0.0107797	-0.0758839	-0.072871	-0.182132	-0.000214669	-0.188567	-0.0269226	0.00436032	-0.0224696	-0.303414	-0.0436862	-0.000424674	-0.016252	-0.056974	0.000312439	-0.0355232	0.0335334	-0.0247845	-0.0228946	0.00605596	0.00701376	-0.0578778	-0.0339907	-0.0768133	0.00785489	0.00676261	-0.014271	-0.0259284	-0.00028555	0.00540085	0.0103162	-0.0289793	-0.0350942	-0.0357431	-0.035606	-0.0144998
0.302967	TRUE	FALSE	chr5	154260748	rs2443517	G	A	.	-0.0348481	0.00993952	-0.00430604	0.00835634	-0.0126105	-0.181568	-0.0471128	-0.16585	-0.00319795	-0.302967	-0.0438245	-0.0117495	-0.0203065	-0.258804	-0.0574318	-0.0116857	-0.0562329	-0.150883	-0.00128293	-0.12893	0.00368981	0.0119431	-0.000939851	0.000696708	-0.00259142	-0.201336	-0.0544679	-0.255079	0.003859	-0.0178606	-0.298802	-0.0892679	-0.0213699	-0.00546587	-0.0231554	-0.0320424	-0.0380924	-0.0775598	-0.0922992	-0.0107971
0.301602	TRUE	FALSE	chr1	29961039	rs6679167	C	T	.	0.0317296	-0.00954223	0.00118423	0.00571814	-0.0319714	-0.301602	0.00273529	-0.058445	0.092709	-0.113201	-0.0276369	-0.00461258	-0.01365	-0.0807925	-0.0136678	0.0147641	-0.0185897	-0.0638273	0.0797351	-0.0424522	0.0333933	0.00117515	0.00240926	-0.000373417	-0.00811936	-0.160872	-0.0172399	-0.199005	0.0364994	-0.0101075	-0.209766	-0.0705088	8.05756e-05	-0.00430281	-0.0111306	-0.0133361	-0.00868087	-0.0207713	-0.069362	-0.0016109
0.299873	TRUE	FALSE	chr7	1847301	rs6954673	C	T	.	-0.0351701	0.0107391	-0.104061	-0.0815584	0.0153672	0.0681568	0.0362897	0.0456593	-0.0589166	0.0648999	0.0619661	-0.0114685	0.00618608	0.0465863	0.0170448	-0.0160217	0.0225262	0.0685134	-0.0526642	0.137557	0.0210984	-0.0240676	8.66105e-05	-0.0103821	-0.00636572	0.0349232	0.0158891	0.0323349	-0.129819	-0.00651494	0.0414276	0.0208485	-0.0430934	-0.00742225	0.0389393	-0.00558135	0.00546276	0.299873	0.0155309	-0.00455509
0.299748	TRUE	FALSE	chr7	1990372	rs60995052	G	C	.	0.00982591	0.0274058	0.00708734	0.00676536	0.0231796	0.106202	0.1086	0.087067	-0.0241608	0.299748	0.0441752	0.00413638	0.0436093	0.269457	0.0723177	0.0068545	0.0872781	0.211114	-0.029379	0.0849283	0.0175664	0.0344949	0.0258014	0.000857975	0.00767999	0.129698	0.0729617	0.187277	-0.0196406	0.00555052	0.0975285	0.0631728	-0.0118915	-0.00767476	0.0334443	0.00718404	0.0719788	0.0621385	0.093708	-0.00063627
0.299223	TRUE	FALSE	chr1	73332800	rs79494146	T	TAC	.	0.00221012	-0.00712172	0.00197487	-0.00305259	-0.0283295	0.0227684	0.0104442	0.00739597	-0.00641566	0.0376859	0.175666	0.02475	0.00582308	0.0287999	-0.0924487	0.00360707	0.00373135	0.0054648	-0.00325844	0.299223	-0.000140714	0.0196055	0.000502113	-0.00913643	0.000189613	0.00879932	0.0196874	0.0311978	-0.0015424	0.00708431	0.00542623	0.0203627	0.0329715	-0.0162626	0.0021519	0.00620434	0.00311085	0.0625792	0.0154643	0.00276386
0.297696	TRUE	FALSE	chr5	154221702	rs34509057	G	A	.	-0.207915	0.0169465	-0.0811142	-0.0523349	0.0663135	0.0173527	-0.147603	0.0570549	-0.0516904	-2.96525e-05	0.0764514	-0.0130483	0.27042	-0.0987539	-0.0610502	-0.0688632	-0.249277	0.0136242	-0.084551	0.0479595	-0.0850905	-0.0755641	0.124169	0.0113159	0.0111086	0.176285	-0.0786952	0.148091	-0.104385	-0.0503705	0.0617651	-0.00191307	-0.0627449	0.0114065	-0.0567104	0.210086	-0.111861	0.0269393	0.297696	0.17918
0.297259	TRUE	FALSE	chr2	27810671	rs12474906	A	C	.	-0.000824634	-0.0153574	0.00948269	0.0108795	-0.00956931	-0.0226146	0.0988669	-0.000545996	0.0502864	-0.168788	0.000298969	-0.00999716	-0.297259	-0.172418	-0.0488266	0.199799	-0.11949	-0.016718	0.0299736	-0.00235559	-0.00068969	0.0421961	-0.296246	-0.0103005	0.0539973	-0.160029	0.0242644	-0.188367	0.0327786	-0.0139459	-0.0182619	-0.0183249	-0.00279378	-0.0320621	0.0120314	-0.0520484	-0.148626	-0.0195119	-0.106757	-0.0321092
0.296926	TRUE	FALSE	chr11	63923577	rs11231640	C	T	.	0.0093232	0.0587656	-0.0286155	-0.0115659	0.0146499	0.00607714	-0.0314381	0.0141367	-0.015705	-0.0656447	0.00619952	0.01375	-0.0204749	-0.0447263	-0.00708799	-0.00245689	-0.027852	0.000160619	-0.0253635	-0.033569	0.113801	-0.0443843	0.00208588	0.0147071	0.0154629	-0.0445988	-0.0764736	-0.0661583	-0.0331313	0.0196962	0.0191663	0.00570521	-0.0141423	-0.002563	0.0847363	-0.0161986	-0.0170322	-0.0153579	-0.296926	-0.0049698
0.296464	TRUE	FALSE	chr22	41217184	rs9611519	C	G	.	-0.202689	-0.0932139	-0.233174	-0.209863	-0.0404811	-0.184417	-0.296464	-0.110268	-0.1072	-0.193257	-0.0422014	-0.0258739	-0.00562202	-0.281951	-0.0334158	0.0152034	-0.163231	-0.211583	-0.0853263	-0.049939	-0.0844351	-0.259657	-0.168301	-0.0117704	-0.00610553	0.267936	-0.0455143	0.0701501	-0.242316	-0.037984	-0.182835	-0.121011	-0.0608731	-0.0102385	-0.076267	-0.00489593	-0.21348	-0.0964503	-0.0121938	-0.00184045
0.294768	TRUE	FALSE	chr22	41223346	rs5758267	T	A	.	-0.00668921	0.00527631	0.120483	0.0912021	0.00382376	-0.0669903	-0.059089	-0.0638915	0.0611424	-0.168922	-0.0421425	0.00882645	-0.0189409	-0.173806	-0.0300571	0.181199	-0.0300078	-0.0454325	0.0293824	-0.294768	0.0108035	-0.0167538	0.00190267	0.00458289	0.0936647	-0.107027	-0.0972391	-0.139552	0.132973	0.00293191	-0.00929968	-0.0135231	0.0181492	0.0157266	-0.0202882	-0.0171623	-0.0219447	-8.4328e-05	-0.0558351	-0.00836116
0.29474	TRUE	FALSE	chr10	102666420	rs4244354	G	A	.	-0.0112384	-0.00358824	-0.016357	-0.0147489	0.00896722	0.0883432	0.11908	0.223262	-0.0547787	0.227956	0.065425	-0.0066614	0.0304855	0.29474	0.061529	-0.208709	0.0415108	0.0958771	-0.0276864	0.166258	-0.0541508	0.0480193	0.0141355	-0.00126812	-0.16778	0.0930551	0.0819908	0.133684	-0.0476547	-0.0164804	0.0348209	0.0281396	-0.00818872	-0.0101272	-0.00664168	0.0200871	0.0312927	0.0566296	0.0575159	0.00505487
0.294349	TRUE	FALSE	chr2	232925461	rs747462	A	C	.	0.0473702	-0.139614	0.102563	0.0556312	-0.0415076	-0.0424402	0.0294795	-0.0619272	0.0776874	0.0151473	-0.0663387	-0.00805662	0.0146313	-0.0185614	-0.021392	-0.0111907	-0.0019295	-0.0444071	0.132148	-0.0577108	-0.244699	0.100215	-0.00899852	-0.0208765	-0.0527934	0.0394381	-0.0188981	0.0458545	0.134565	-0.0306999	-0.0631581	-0.044927	0.101847	-9.18554e-05	-0.294349	0.015456	-0.00895374	-0.0420071	0.00636904	0.00834963
0.294253	TRUE	FALSE	chr8	51736162	rs36052716	G	T	.	-0.00290728	-0.033526	-0.00344593	-0.01985	-0.0464335	-0.0091226	-0.00113041	-0.0158975	-0.0156524	0.000792692	-0.0566355	-0.010696	-0.000846084	-0.0148896	-0.294253	-0.0061582	-0.00788634	-0.0213722	-0.00428084	-0.00833386	-0.00781004	-0.00668068	-0.016669	-0.0152646	-0.0238475	0.000582286	-0.0105608	-9.15315e-06	-0.00248154	-0.013642	-0.0209349	-0.0156217	-0.00393925	-0.0103409	-0.00270474	-0.0089947	-0.00591778	-0.0120302	-0.00238206	-0.0046706
0.292434	TRUE	FALSE	chr11	130849180	rs67215852	ACTCC	A	.	0.179048	-0.0358214	0.0297043	0.0115883	-0.0403726	-0.00349157	-0.189645	-0.0157199	0.0947067	-0.285851	-0.0294262	-0.116182	-0.0472773	-0.256481	-0.0783454	0.159813	-0.0576024	-0.292434	0.119541	-0.0319974	0.0682189	-0.0294067	-0.0246932	-0.0896959	0.0643324	-0.0539378	0.00951753	-0.0880084	0.0797823	-0.0741069	-0.0152329	-0.0374033	-0.0281096	-0.0388809	0.0586595	-0.0418193	-0.0470234	-0.0277449	-0.0543949	-0.0110596
0.291926	TRUE	FALSE	chr14	103551768	rs10141157	T	C	.	-0.034178	-0.0902284	-0.057768	-0.0759967	-0.0458527	-0.196383	-0.176292	-0.182778	-0.0211175	-0.291926	-0.0757747	-0.0288293	-0.102259	-0.26369	-0.0935076	-0.0396757	-0.180626	-0.259592	0.0121744	-0.116877	-0.0746973	-0.109872	-0.0841378	-0.0161924	-0.0358084	-0.153807	-0.125352	-0.219157	-0.0395327	-0.0349652	-0.120364	-0.0907062	-0.0186568	-0.0174957	-0.0960358	-0.0248684	-0.192811	-0.101235	-0.189077	-0.00727547
0.290513	TRUE	FALSE	chr7	87169298	rs113171102	C	A	.	-0.0832646	0.0796188	0.183444	0.290513	0.0290422	0.0106082	0.033002	0.0341812	0.135281	0.00282514	0.0405029	0.0427093	0.0253608	0.0184835	0.0241622	0.0341084	0.0154804	0.0486721	0.0269838	0.027123	0.00572768	0.132637	0.0588511	0.0378613	0.0511307	-0.0295659	0.0251753	-0.0171746	0.273872	-0.00219936	0.0238018	0.0347284	0.0319804	0.0443046	0.00125185	0.0159171	0.0281909	0.0346133	0.0129124	0.008557
0.290373	TRUE	FALSE	chr6	26376604	rs13218591	T	C	.	0.166336	0.0380967	0.19221	0.136137	0.010568	0.0239967	0.0341301	0.0358854	0.119495	-0.0162826	0.0138906	0.0284292	-0.290373	0.0217913	0.011953	0.0752405	-0.0564984	0.00945307	0.123365	0.0215307	0.0574594	0.0698881	-0.189236	0.00708609	0.0407929	-0.0457854	0.0434982	-0.00375937	0.187903	0.0494992	0.0135674	0.0159339	0.117266	0.00720265	0.0190962	0.00228614	-0.00691564	0.0419459	0.0234761	0.000920175
0.286632	TRUE	FALSE	chr13	43700594	rs393632	A	G	.	0.00664789	0.0155026	0.00271516	0.00486713	0.00818008	0.0397036	0.0022818	0.0187242	0.00585024	0.00975491	0.00772109	0.00336705	0.00260336	0.015319	-0.00984414	0.0149664	0.0039946	0.0105395	0.00214374	0.00951298	0.0105862	0.00673146	0.00620822	0.000919188	0.0173254	0.0066142	0.00679663	0.0138179	0.00149877	0.00598688	0.130677	0.286632	0.000910015	0.00084857	0.00955656	0.000462487	0.00782698	0.00894062	0.00780804	-0.00011745
0.28568	TRUE	FALSE	chr5	146900425	rs491799	A	G	.	0.00355813	-0.0195117	-0.0049141	-0.00925493	-0.0204818	-0.00446781	-0.00774746	-0.0119744	-0.000447984	-0.016945	-0.0506056	-0.0103596	-0.0015061	-0.0217175	-0.0139916	-0.00952302	-0.00201065	-0.020829	0.00470697	-0.06415	-0.00817207	-0.0118695	-0.00471433	-0.0230122	-0.0223468	0.00310524	-0.00837043	0.000901443	-0.00153767	-0.00266639	-0.0108447	-0.00782083	0.00620111	-0.012416	-0.00619216	-0.00133842	-0.00481664	-0.28568	0.00257512	-0.00122373
0.284774	TRUE	FALSE	chr11	24373675	rs72875837	T	C	.	0.0279463	-0.0187645	0.0271543	0.0162992	-0.0518582	0.170631	0.127299	0.156888	0.00193425	0.284774	-0.0164966	-0.066879	0.044764	0.248057	-0.0592306	0.0197756	0.0770314	0.197568	-0.000451934	0.055097	0.00172692	0.0516782	0.0237838	-0.0741565	-0.0284145	0.119442	0.0524566	0.187252	0.0134766	-0.066291	0.118608	0.110041	-0.0377902	-0.0128996	0.0287648	0.0294052	0.0811756	0.0543701	0.185719	0.0226811
0.283505	TRUE	FALSE	chr1	29961039	rs6679167	C	G	.	0.0608689	-0.0192061	-0.00164383	-0.00739242	-0.0327803	-0.283505	-0.0336819	-0.097945	0.0717674	-0.126589	-0.0349486	0.00238286	-0.0185256	-0.105294	-0.0188249	0.0192422	-0.0265314	-0.0844153	0.0768873	-0.0557563	0.025134	-0.0219276	-0.00587122	0.00381818	0.00333823	-0.123434	-0.0376979	-0.161445	0.0279731	-0.00346435	-0.164099	-0.0776111	0.0226425	0.00187815	-0.00129469	-0.00333101	-0.013165	-0.0316228	-0.0763776	0.00314795
0.280163	TRUE	FALSE	chr1	73334285	rs1923206	G	T	.	-0.0309694	-0.065566	0.00702356	-0.00602026	-0.0740925	0.0207362	0.0322043	-0.00677593	-0.0216295	0.11381	-0.00513744	-0.107977	0.0578056	0.0470965	0.0172022	-0.01505	0.0343123	0.0130756	-0.0239239	0.0832628	-0.0478544	0.0343975	0.039347	-0.0742691	-0.0553597	0.0827933	0.280163	0.111249	0.00124944	-0.143571	-0.0112784	8.74971e-05	-0.0921146	-0.0221592	-0.00614024	-0.00737712	0.0267064	0.0234356	0.043418	0.00112024
0.280118	TRUE	FALSE	chr4	42049042	rs7659014	G	A	.	-0.134756	-0.0181794	-0.238392	-0.189102	0.0108818	-0.00705318	0.013543	-0.00943148	-0.12898	0.0671854	0.0347546	-0.0134484	0.00154551	0.0041831	-0.00317405	-0.0653202	-0.019348	0.0446724	-0.146259	0.0225118	-0.0301906	-0.121112	-0.00664569	0.00340976	-0.00646244	0.0321921	0.00222475	-0.00161808	-0.280118	-0.0222369	-0.00323473	-0.00911063	-0.0949224	-0.00108576	0.00179745	0.00609567	-0.0390671	-0.0370628	-0.0198485	0.00456069
0.279709	TRUE	FALSE	chr15	38696614	rs7165988	C	T	.	-0.0263797	0.0160175	-0.00624074	0.00196977	0.0075194	-0.0124791	-0.0145129	0.0106063	0.00653963	-0.0498111	0.00359689	-0.00191984	-0.115032	-0.0244557	-0.0222065	-0.00591832	-0.194758	0.0220692	-0.0133402	-0.0137404	0.0111394	-0.00913028	-0.279709	0.00151374	0.00839287	-0.0216434	-0.0182253	-0.0598357	-0.00932015	-0.00461166	0.00339921	0.00412735	-0.0182821	-0.00686621	0.00219258	-0.0533055	-0.160674	-0.00885402	-0.135637	-0.0439601
0.279088	TRUE	FALSE	chr2	197518575	rs10211550	G	T	.	0.0808652	0.0232676	-0.0487167	0.0104235	0.00888707	-0.0263245	0.00573459	-0.0171917	0.279088	-0.020469	0.0019484	0.0167456	0.037039	-0.0134936	0.00870009	0.0339733	0.0117963	-0.0119526	0.251387	-0.0137157	-0.0177926	0.0753116	0.107086	0.0104108	0.0119814	-0.00758568	-0.00709514	-0.0101245	0.0661404	-0.00400151	-0.00513874	0.00132553	0.0847592	0.02718	0.00872472	0.0355154	0.0462416	-0.0146261	-0.0125502	0.0235588
0.276608	TRUE	FALSE	chr2	57926998	rs540927767	T	TTGTGTGTGTGTG	.	-0.0268385	-0.0621492	-0.0244188	-0.0439717	-0.0297734	-0.0332962	-0.0229387	-0.0466601	-0.0651771	-0.0093437	-0.0755407	-0.0216248	-0.00971346	-0.0380055	-0.0288407	-0.227538	-0.0240052	-0.0383508	-0.0226716	-0.0385609	-0.0847986	-0.0228149	-0.0341484	0.00145926	-0.276608	-0.000654572	-0.0321868	-0.00719325	-0.0404984	-0.0494347	-0.0314204	-0.0260533	-0.0129259	-0.00557313	-0.032459	0.0108986	-0.0314303	-0.0424194	-0.0182747	0.00650834
0.274774	TRUE	FALSE	chr4	79299929	rs11332553	GT	G	.	0.0584707	-0.03599	0.00885638	0.00401289	-0.0584875	4.75521e-05	0.0100994	-0.00830448	0.0417172	0.00204984	0.0126456	-0.032655	0.00281186	-0.00969054	-0.00811608	0.0124422	0.00630099	-0.00740531	0.0532566	-0.0219548	0.0103959	0.016114	0.00336679	-0.0420778	-0.0303652	0.01489	0.00918693	0.0249068	0.0204215	-0.0250261	-0.0102557	-0.00369638	0.0148758	-0.0133685	0.00474243	-0.0053394	0.00622101	-0.274774	0.00175195	-2.48808e-05
0.274572	TRUE	FALSE	chr3	136683451	rs7637129	C	A	.	-0.160914	0.0319591	0.0316191	0.0534289	0.0317268	-0.00894518	-0.0299502	-0.00370357	-0.125902	-0.00350422	0.0230567	0.0666308	0.215538	-0.0055745	0.000510079	-0.0157095	-0.0021912	0.0115885	-0.179758	-0.00916129	-0.0143238	0.0132124	0.274572	0.0605586	0.0449467	-0.031074	-0.0353157	-0.00894681	-0.0250701	0.0218305	0.00805468	0.00662689	-0.0283664	0.0485976	-0.0175053	0.0252636	0.029004	-0.00280749	-0.00860104	0.00963784
0.274179	TRUE	FALSE	chr5	104676602	rs325506	C	T	.	-0.240011	0.0200415	-0.0445536	-0.0351859	0.0499087	0.023798	-0.0258829	0.00944649	-0.218852	0.0198606	0.0317928	0.0458978	0.035822	0.00871682	0.00503998	-0.0711168	0.00363111	0.0233511	-0.274179	0.0210794	-0.0381628	-0.0207357	0.0183142	0.0570851	0.0216333	0.00464659	-0.00462396	0.0052349	-0.112014	0.027053	0.0100513	0.0114347	-0.116888	0.0164001	-0.0365775	0.0134601	-0.0154889	-0.00798911	-0.00201513	0.00592602
0.273973	TRUE	FALSE	chr6	32542425	rs182908437	C	A	.	-0.0135717	0.0671757	0.262649	0.273973	0.0444652	0.0193062	0.0181896	0.0321062	-0.0983434	0.012596	0.0513351	0.0511247	0.0184697	0.0336288	0.173883	-0.253703	0.0183652	0.0327395	-0.105975	0.0242158	0.0154836	0.162928	0.0175497	0.0472743	-0.0610501	-0.00558297	0.0227669	0.0150861	0.222501	0.0336087	0.0234256	0.0305977	0.0384539	-0.018573	-0.00736025	-0.0189878	0.0272033	0.0499835	0.0291811	-0.0164049
0.273543	TRUE	FALSE	chr7	137390093	rs3735026	T	C	.	0.0340065	0.0176825	0.0242395	0.0154684	0.00412457	0.0709445	0.0803669	0.0544001	0.0084441	0.273543	0.0117738	0.0107104	0.00926393	0.270397	0.0626997	0.0217227	0.045628	0.17304	0.00395576	0.0554904	0.024454	0.0174179	-0.00689689	0.00187313	0.0109866	0.0906983	0.0846645	0.1539	0.0114225	0.0186407	0.0113093	0.0481024	0.0123683	0.00132175	0.0232549	0.0122842	0.0376933	0.0486606	0.0734871	0.00340905
0.273526	TRUE	FALSE	chr1	96513405	rs2391769	A	G	.	0.0734565	0.0603293	0.020276	0.0291784	0.0509572	0.210847	0.048671	0.144512	0.0179723	0.206645	0.0502462	0.0165199	0.0340763	0.188457	0.0396847	0.0315751	0.0740634	0.235412	0.00701074	0.0786903	0.0566346	0.0333367	0.0328641	0.00727688	0.0269451	0.125283	0.0749679	0.186366	0.0156278	0.0359305	0.273526	0.113955	0.0141569	0.00443791	0.0560533	0.0198517	0.0644475	0.0725026	0.0812212	0.00471854
0.271701	TRUE	FALSE	chr19	30499793	rs3786800	T	C	.	0.128349	0.00757086	-0.0214869	-0.016242	0.0119252	-0.0142445	-0.0937241	-0.0190994	0.0275152	-0.218281	-0.0473739	0.0862529	-0.0452316	-0.180913	-0.0624706	-0.064523	-0.0711239	-0.10302	0.0601278	-0.0857922	0.0672633	-0.0589887	-0.0195742	0.0562734	-0.0216346	-0.0794511	-0.122957	-0.115409	-0.000831666	0.10143	-0.00888214	-0.0242212	0.110082	0.00536283	0.00851014	-0.0112887	-0.0588709	-0.14793	-0.271701	-0.00507122
0.270863	TRUE	FALSE	chr3	2506015	rs144332094	C	CTT	.	0.00937849	0.0314175	0.00844651	0.0177497	0.00871135	0.0179406	0.0215114	-0.0627874	0.0134447	0.0143399	0.0274734	0.00448083	0.0708315	0.0180059	0.0105346	0.0108537	0.0242382	0.0506804	0.00338168	0.0273401	0.0278277	0.0287542	0.0656569	0.00592845	0.0117798	0.00623035	0.0150721	0.0106774	0.00838441	0.00325146	0.270863	0.00983665	0.00135987	0.00689786	0.0387071	-0.00419304	0.0295205	0.0167659	0.00895816	-0.00195595
0.269918	TRUE	FALSE	chr2	232928252	rs191373913	G	T	.	-0.26432	-0.118508	-0.0323787	-0.0503123	-0.0608165	-0.107883	0.00729808	-0.0973466	-0.267373	-0.212913	-0.0743407	-0.0492328	0.00528272	-0.269918	-0.110102	-0.0691743	-0.0627806	-0.158238	-0.265558	-0.124984	-0.0936399	-0.0136426	-0.0493528	-0.038715	-0.0436338	-0.00699001	-0.0916792	-0.25737	-0.0750913	-0.0485111	-0.181774	-0.0979512	-0.125006	-0.170719	-0.17366	-0.0633786	0.0834483	-0.0907837	-0.0521253	-0.0199022
0.267558	TRUE	FALSE	chr22	39651524	rs9611209	T	C	.	-0.0163939	-0.0515911	-0.00551612	-0.0218312	-0.045036	-0.267558	-0.0668212	-0.123412	0.0162148	-0.14196	-0.0499586	-0.0135843	-0.0215827	-0.136435	-0.0357358	-0.0165824	-0.0180256	-0.144011	0.0308484	-0.0598122	-0.0351727	-0.033009	-0.0257065	-0.00555077	-0.0192972	-0.0938936	-0.0560383	-0.257819	0.00948863	-0.0240046	-0.186701	-0.0824321	-0.00608326	-0.00436901	-0.057334	-0.0070265	-0.0420038	-0.0466146	-0.0679875	0.00118024
0.266943	TRUE	FALSE	chr20	21170684	rs6047288	G	A	.	-0.174707	-0.0135427	-0.00443541	-0.0106813	-0.000736845	-0.00203948	-0.0197	-0.00363161	-0.207709	-0.00479787	0.00362054	-0.0141863	0.00132234	-0.00942359	-0.00523937	0.193138	-0.0110635	0.00119535	-0.266943	-0.0056292	-0.00392882	-0.00771133	-0.0261218	-0.00551868	0.0597207	-0.0128342	-0.0188816	-0.0106159	-0.0548126	-0.013732	-0.00102897	-0.00379746	-0.12307	-0.00270448	-0.0190891	-0.0282215	-0.0154787	-0.00651019	-0.0109665	-0.0169608
0.266403	TRUE	FALSE	chr8	51736162	rs36052716	G	A	.	-0.00147215	-0.0278739	-0.00262541	-0.0167834	-0.0329273	0.0033913	0.00223733	-0.00796803	-0.0142585	0.00857602	-0.0423375	-0.0149592	0.000861447	-0.0062657	-0.266403	-0.00551805	-0.00479193	-0.0123598	-0.00448473	0.00267871	-0.00762527	-0.00331488	-0.0134703	-0.0185497	-0.0231526	0.00593365	-0.00586043	0.00696266	-0.00235314	-0.0157418	-0.00688652	-0.0062329	-0.00646584	-0.00926408	-0.00240603	-0.00880329	-0.00267978	-0.00394492	0.0026282	-0.0043242
0.265209	TRUE	FALSE	chr18	55740956	rs28758902	C	T	.	-0.124128	0.0197381	-0.0125305	-0.0103969	0.0258093	0.0274175	-0.0188343	0.0152147	-0.148553	0.00151535	0.0169781	0.0132574	-0.00317496	0.00114421	0.00242842	-0.0321362	-0.011626	0.0225111	-0.190124	-0.00381242	-0.00444447	-0.00644828	-0.0193892	0.0144898	0.0132279	-0.00367836	-0.0200404	0.00108693	-0.0663777	0.00670514	0.0211879	0.265209	-0.0595239	-0.00392094	-0.00915367	-0.0147229	-0.017871	-0.00315639	-0.0035385	-0.0118404
0.265016	TRUE	FALSE	chr14	103802761	rs11623546	A	G	.	0.0275174	-0.00250749	-0.0141837	-0.0293588	-0.00195581	0.00936298	0.053952	0.00909664	0.0057843	0.173475	0.0158512	0.00954976	0.0103816	0.265016	0.0858145	0.0225891	0.0165916	0.0310359	0.00816574	0.0624564	0.0203703	-0.0427734	0.00355583	0.000105087	0.0113047	0.0495553	0.0326005	0.0781846	-0.0139197	0.0215061	-0.0388295	0.00251763	0.0136642	0.00558009	0.0133554	0.0123489	0.0183238	0.144195	0.0467805	0.00417172
0.264667	TRUE	FALSE	chr8	142235042	rs59554395	C	A	.	-0.11531	-0.00646124	0.0106968	0.0126853	-0.0119807	-0.00640128	0.264667	0.0300086	-0.0276793	0.123161	-0.00630289	-0.0257786	0.0341299	0.0597293	0.0096691	-0.0194907	0.071114	0.171421	-0.0524621	-0.090619	-0.04532	0.0705054	0.0167609	-0.0142178	-0.01055	-0.0945481	0.0272534	-0.0917748	-0.0172904	-0.0408958	-0.00679945	0.00710962	-0.0719105	-0.0163923	-0.0271522	-0.0183586	0.00705197	-0.0284857	-0.0474044	-0.00948116
0.264293	TRUE	FALSE	chr10	102667859	rs884825	T	G	.	-0.0416231	-0.0502399	-0.0143959	-0.0230448	-0.0296021	-0.264293	-0.11439	-0.114398	-0.00702098	-0.197704	-0.0536058	-0.0205509	-0.0412747	-0.225597	-0.0583969	-0.0274479	-0.0803894	-0.161468	0.00215767	-0.090632	-0.030031	-0.0494514	-0.0360781	-0.00615977	-0.0194644	-0.101808	-0.0948825	-0.164783	-0.00384799	-0.0312368	-0.0732454	-0.0772683	-0.0188074	-0.00424575	-0.0624846	-0.0257829	-0.066533	-0.060227	-0.156762	-0.00497608
0.26329	TRUE	FALSE	chr5	154224873	rs34668934	C	T	.	-0.17602	0.0054168	-0.00885319	-0.00538289	0.0105418	-0.00179082	-0.0238478	0.000150442	-0.183819	-0.00639747	0.0107095	0.00636151	0.0163172	-0.00834561	-0.00162949	0.109297	-0.00213947	0.0069606	-0.26329	-0.00831668	0.00600601	-0.0116826	-0.000385442	0.0124627	0.0753391	-0.0140853	-0.0251975	-0.0116251	-0.0670949	0.00437234	0.00330648	-0.00125874	-0.101307	0.0180705	-0.0133327	-0.0200498	-0.0111747	-0.00574039	-0.0127431	-0.0141331
0.263186	TRUE	FALSE	chr5	154263581	rs580013	A	G	.	0.0345937	0.0552734	0.0339125	0.0211115	0.0470292	0.0474875	0.0205647	0.0247559	0.00862173	0.189214	0.0334803	0.107895	0.00671787	0.263186	0.06129	-0.0117785	0.0223608	0.0817719	0.0108443	0.0302367	0.040383	-0.0672715	0.0147562	0.0887266	0.0183298	0.0386353	0.0222594	0.0909263	0.0206781	0.086073	0.0363071	0.0765675	0.0829555	0.0349753	0.0189938	0.0257854	0.0180797	0.032592	0.0564847	0.00748359
0.262637	TRUE	FALSE	chr6	27293882	rs72839449	A	G	.	0.0528876	-0.0609155	0.0191002	0.00997755	-0.0450056	0.148403	0.0203437	-0.0112116	0.0386599	0.0403542	-0.0202622	-0.0446948	0.246848	0.0415255	0.00417419	0.0461489	0.141703	-0.0114836	0.0445037	0.0502602	-0.0625284	0.0626037	0.128839	-0.0668578	-0.00491579	0.197764	0.0663583	0.262637	0.0343583	-0.0407037	0.00757375	-0.00224966	0.0211128	-0.00973027	-0.0760444	0.00506159	0.220178	0.0246051	0.1522	0.000208252
0.26203	TRUE	FALSE	chr11	28619698	rs12226542	G	A	.	-0.0104728	-0.0391411	-0.00534934	-0.021635	-0.0428175	-0.03702	0.00541836	-0.0378422	-0.0148662	-0.00924451	-0.0482391	-0.0141199	0.000567353	-0.0333439	-0.26203	-0.00985714	-0.0116541	-0.0165991	-0.00425565	-0.00457346	-0.0178201	-0.00751421	-0.00917278	-0.0171493	-0.0262911	-0.00597842	-0.0127653	-0.0103586	-0.00406125	-0.0196516	-0.0270834	-0.0188559	-0.00669349	-0.0116407	-0.0104431	-0.0113337	-0.0099923	-0.0166454	-0.00924022	-0.00593373
0.261929	TRUE	FALSE	chr11	46526734	rs554256688	C	CA	.	0.031876	0.0835131	0.239691	0.261929	0.0462593	0.0373627	0.0503583	0.100403	0.0684129	-0.0140791	0.0312541	0.0648182	-0.240787	0.00641309	0.0198378	0.0333929	-0.0220765	0.0434296	0.023782	0.0151539	0.0359341	0.135229	-0.1117	0.0559358	0.0431468	-0.0617979	0.00278203	-0.0159017	0.219026	0.0445617	0.0211786	0.0343176	0.0845934	0.0288162	0.00771068	0.00662987	0.00251459	0.0434499	0.0142572	0.00320501
0.260433	TRUE	FALSE	chr11	46526544	rs7932866	A	G	.	0.0188163	0.0302168	0.0159909	0.0247034	0.0215486	0.0720006	0.032131	0.0551261	0.00794336	0.0432272	0.0235349	0.00270464	-0.0162572	0.0410917	0.0182954	0.00941029	0.0311927	0.0679758	0.0009147	0.0291167	0.0187443	0.0340608	-0.0278895	0.00296329	0.0087315	0.0307705	0.0337327	0.0389322	0.0113327	0.00956335	0.260433	0.0558857	0.000703042	5.12624e-05	0.0193256	0.0047175	0.0336798	0.0281585	0.037456	0.00140666
0.260424	TRUE	FALSE	chr10	103007134	rs11191505	C	T	.	-0.0218409	0.0846627	-0.110228	-0.0410127	0.10363	0.0885097	0.0223689	0.0650247	-0.055555	0.0851244	0.0768188	0.193123	0.0122347	0.0849837	0.0629531	-0.00257495	0.0198353	0.0546041	-0.053934	0.0926382	0.0299548	-0.034948	0.0244153	0.178954	0.0739718	0.0677993	0.260424	0.095278	-0.135517	0.112425	0.0316055	0.033663	0.0474837	0.0386168	0.0237839	0.0307795	0.0142809	0.0329341	0.0861373	0.00491737
0.259761	TRUE	FALSE	chr6	26375933	rs1985732	A	G	.	0.191367	0.0580041	0.156534	0.176769	0.0135272	0.0282897	0.0531927	0.0402661	0.259761	-0.0024499	0.0191196	0.0260739	-0.197846	0.0320182	0.0211872	0.0666109	-0.0157788	0.0175976	0.240994	0.0297231	0.051116	0.0993416	-0.143558	0.0115914	0.0204556	-0.00965827	0.0600279	0.00304133	0.254102	0.0326465	0.0182311	0.0252076	0.119994	0.0280286	0.037619	0.0298228	0.0423204	0.0442096	0.0331628	0.0200763
0.259659	TRUE	FALSE	chr17	46788132	rs199499	C	T	.	-0.0319586	-0.0131584	0.012271	0.00778903	0.00544918	0.0390136	0.0339179	0.015141	0.00213582	0.082298	0.0137158	0.00704953	0.0165311	0.0755611	0.0217709	0.0200908	0.0210902	0.0535229	-0.000195893	0.0320431	-0.0572935	0.0303973	0.00761563	0.00579485	0.0189001	0.0332484	0.0294685	0.0541149	0.00504323	-0.00181137	-0.0543937	0.259659	0.00412373	0.00411819	-0.0527997	0.00590506	0.0143611	0.0139597	0.0384596	0.00172125
0.259632	TRUE	FALSE	chr9	36314661	rs11398427	T	TC	.	0.0251322	-0.0394845	-0.256897	-0.259632	-0.0046429	-0.00576091	-0.00284433	-0.0102305	0.00444792	-0.0196351	-0.0158456	-0.0102048	0.0114242	-0.0354205	-0.0203869	-0.00785577	-0.037372	-0.0315835	0.0352613	-0.0173988	0.00199988	-0.172933	0.0312036	-0.000869868	-0.0086292	-0.0159781	-0.0158653	-0.0519275	-0.230429	0.00249664	-0.0209605	-0.0262912	-0.0387854	-0.00453658	0.0117807	-0.00446871	-0.100226	-0.0502719	-0.061131	-0.00237219
0.259402	TRUE	FALSE	chr2	232926898	rs1878289	C	T	.	-0.19541	-0.113484	-0.0333273	-0.0539347	-0.0305763	-0.110804	-0.0827842	-0.108522	-0.0968513	0.0136313	-0.0688023	-0.0477908	-0.0171634	-0.0610544	-0.029208	-0.0961901	-0.0512723	-0.0485398	-0.081463	-0.100266	-0.191641	-0.0924306	-0.0343889	-0.0252478	-0.0777688	0.128948	-0.115513	0.00389043	-0.0578703	-0.0718572	-0.0688535	-0.0422764	-0.0703452	-0.0293244	-0.259402	0.000115913	-0.08875	-0.0850465	-0.01385	0.0023088
0.25939	TRUE	FALSE	chr10	18440494	rs140119503	A	AC	.	-0.0964306	-0.0202739	0.0694876	0.0620711	-0.0072983	-0.0765337	-0.064435	-0.0605629	-0.102902	-0.0395937	0.0048114	-0.00506878	-0.00284402	-0.0430889	-0.0664513	-0.25939	-0.0406028	-0.0480765	-0.109231	0.0303523	-0.0405484	0.0878605	-0.0283459	0.00134041	-0.084662	-0.00470412	-0.161184	-0.0210369	0.0291747	-0.0235325	-0.0447991	-0.0156842	-0.0230074	-0.0178331	-0.0396157	-0.00517831	0.00668318	-0.00895426	-0.022925	-0.0036491
0.259088	TRUE	FALSE	chr11	130847258	rs10894268	C	T	.	-0.0163554	0.00966175	-0.000393611	0.00869536	0.0162286	3.5459e-05	0.018409	0.00421752	-0.00751513	-0.079668	0.035791	-0.00716122	0.259088	-0.0845661	-0.013728	-0.0439003	0.0758286	0.0534696	-0.0108537	0.00573233	-0.0122292	0.0485606	0.207931	0.00145664	-0.0238855	-0.0401055	0.00777518	-0.0313025	-0.00348985	-0.0155536	0.000223933	0.00305416	-0.0187263	0.00251968	0.00211963	-0.0101464	0.0579265	0.0129416	-0.00811091	-0.00436905
0.258284	TRUE	FALSE	chr2	232701500	rs11688166	A	G	.	0.203147	-0.0321916	-0.0965513	-0.0908628	-0.0200989	-0.000767102	0.0263882	-0.0116682	0.174083	0.0148224	-0.0197361	-0.035846	-0.00462359	0.004688	-0.00369738	0.0316639	0.00781939	-0.0163448	0.258284	0.00217361	-0.0192443	-0.0418727	0.0168527	-0.0288291	-0.0247513	0.0353214	0.0231005	0.0177989	0.0211396	-0.0337328	-0.0102801	-0.00915702	0.0497725	-0.00532376	0.0178068	0.000425042	0.0179467	-0.014333	-0.000706196	0.00198425
0.257391	TRUE	FALSE	chr11	130848021	rs6590512	C	T	.	0.00939142	0.0495726	0.00967922	0.0219055	0.0328138	0.0960859	0.167129	0.117074	0.0139631	0.202332	0.0945751	0.00174063	0.257391	0.210196	0.0578397	0.0215826	0.146609	0.219467	-0.00418588	0.119535	0.0202713	0.093716	0.256176	0.00450044	0.0180296	-0.00183173	0.0961711	0.0920642	-0.00143117	0.00322063	0.0479369	0.0506382	-0.0191732	0.00584152	0.0385084	0.0191439	0.124137	0.0683939	0.0418154	0.0107656
0.256778	TRUE	FALSE	chr8	38415024	rs4647905	C	A	.	0.0443897	-0.0330956	-0.084319	-0.107428	-0.0105931	-0.0865382	-0.0789736	-0.105077	0.0621301	-0.0636823	-0.0223238	0.00176718	-0.0240631	-0.0333124	-0.00753482	0.256778	-0.0281334	-0.0720359	0.0757497	-0.0387656	0.00814926	-0.0880246	-0.0150197	-0.00119784	0.0966631	-0.0447247	-0.0902048	-0.0153377	-0.0689384	0.0157442	-0.02527	-0.0277747	0.0124239	0.00798392	-0.0198103	0.00219247	-0.0235641	-0.0311703	-0.0419309	0.00254296
0.25638	TRUE	FALSE	chr5	88563112	rs17422060	T	G	.	0.0278963	0.0401754	0.0133429	0.0221088	0.0384002	0.120559	0.0423699	0.0765303	0.0117503	0.123291	0.103853	0.00789345	0.024866	0.117318	0.0344813	0.0176631	0.0388548	0.0680438	0.0039848	0.25638	0.0172374	0.0392611	0.025686	0.00219305	0.0170555	0.0765412	0.103666	0.121924	0.00710913	0.0123869	0.0567837	0.102814	0.0191784	0.016779	0.0189142	0.0205037	0.0487805	0.174529	0.0945605	0.017796
0.256226	TRUE	FALSE	chr8	38415024	rs4647905	C	G	.	0.11173	0.0267109	0.0684674	0.0604047	0.014797	0.0389636	0.0190967	0.0354189	0.12142	0.0467503	0.0170679	0.0185303	0.0140142	0.0782977	0.0283461	0.256226	0.0335727	0.0273955	0.102505	0.0290226	0.0476523	0.0463773	0.0299167	0.00708151	0.106222	0.0220888	-0.048552	0.0724323	0.114312	0.0296943	0.0474028	0.0265069	0.0497609	0.0169326	0.0342226	0.0125111	0.0420175	0.041396	0.02038	0.00586267
0.256061	TRUE	FALSE	chr17	18044396	rs2955382	C	T	.	-0.00148497	-0.0157567	-0.256061	-0.232694	0.00666856	0.0423434	0.0383386	0.0455157	-0.0358255	0.0453715	0.0142721	-0.00610023	-0.0109463	0.0248376	0.00301852	-0.00271733	-0.00627796	0.0488594	-0.0134575	0.0197536	0.00710881	-0.101776	-0.0133928	-0.000494811	0.00616416	0.0318029	0.0144836	0.0194801	-0.241751	0.00307855	0.0545694	0.00307065	-0.0487437	0.00301744	0.0243869	0.00617843	-0.02904	-0.0158281	-0.00918154	0.0022407
0.255976	TRUE	FALSE	chr11	124743036	rs12293670	A	G	.	0.255976	-0.112738	0.0168176	-0.0199087	-0.0502002	-0.0954231	0.0111224	-0.0705339	0.132951	-0.0074337	-0.061602	-0.0184091	-0.00667338	-0.0221323	-0.0254094	-0.0902779	-0.0113832	-0.063875	0.246257	-0.0124567	-0.114699	-2.07277e-05	-0.0104054	-0.0273369	-0.166564	0.00324658	0.00306134	-0.000695797	0.0717043	-0.00616861	-0.0596915	-0.0353919	0.126418	-0.0176655	-0.144057	0.00272157	-0.00191466	-0.0157979	-0.0088154	0.00386416
0.255787	TRUE	FALSE	chr10	104910816	rs61867341	G	A	.	-0.0891902	0.0698538	-0.00950539	0.00793083	0.0485869	0.1551	0.0749318	0.147557	-0.116154	0.182429	0.108943	0.0161564	0.0359668	0.169478	0.0536064	0.0190242	0.0526442	0.15662	-0.180063	0.183985	0.0712616	0.0341542	0.0195515	0.0138442	0.0477688	0.097735	0.118512	0.255787	-0.0678936	0.0320207	0.174322	0.0803509	-0.0612836	0.00294671	0.0556206	0.000628835	0.0469007	0.124223	0.115391	-0.0024112
0.254868	TRUE	FALSE	chr7	87174073	rs141935207	AAGTG	A	.	-0.0392809	0.0237647	0.0682376	0.0999646	0.0150711	-0.0841651	-0.0566668	-0.0386799	0.0447636	-0.0817719	-0.0887906	0.00627443	0.0126234	-0.0455214	0.00216865	0.0568861	-0.0142836	-0.0294615	0.00936953	-0.204351	-0.0237938	0.114649	0.0303776	0.0112314	0.0482446	-0.0362635	-0.254868	-0.0303917	0.0521889	-0.0238061	-0.0128418	-0.00712851	0.0124278	0.0297998	-0.0226951	0.00441088	0.031332	-0.0557439	-0.0426391	-0.000311933
0.254264	TRUE	FALSE	chr7	1847726	rs6957894	G	C	.	-0.126107	-0.0547819	0.254264	0.194936	-0.0336596	-0.0248394	0.0123977	-0.0229007	-0.0426195	0.0128829	-0.0164817	-0.0264587	0.0195002	-0.00316312	-0.0075096	-0.0745779	-0.00327594	-0.00551406	-0.0508494	0.00896717	-0.142429	0.137612	-0.00858364	-0.0190304	-0.0839038	-0.00588567	-0.01751	0.00530711	0.228496	-0.0616125	-0.0224438	-0.00300793	0.00772389	-0.00666837	-0.125804	-0.00169409	-0.00599393	0.0177068	0.0122688	-7.10981e-05
0.253369	TRUE	FALSE	chr15	38695896	rs12903120	G	T	.	-0.0553382	-0.0138918	-0.0197345	-0.0151277	-0.00296736	-0.0641367	-0.0438501	-0.0628832	-0.00538681	-0.0914192	-0.00878372	-0.00998345	0.130433	-0.10164	-0.0218891	-0.0212834	-0.00895072	-0.0702447	-0.00789641	-0.0307157	-0.0354187	-0.00741078	0.253369	0.000262104	-0.00663134	-0.0980416	-0.0348912	-0.108862	-0.0171268	-0.0230728	-0.0592123	-0.0345871	-0.0260089	-0.00097244	-0.0264959	-0.0337309	-0.173563	-0.0364029	-0.104248	-0.0266309
0.252483	TRUE	FALSE	chr18	55532886	rs9636107	A	G	.	0.033322	0.0176569	-0.0460168	-0.0580652	0.0119831	0.123586	0.111599	0.0992464	-0.00135366	0.203384	0.0339327	0.000427058	0.0232906	0.252483	0.0497147	0.0178165	0.0528801	0.162218	0.000233813	0.0629244	0.0251493	-0.0346757	0.0164742	-0.00437841	0.00898813	0.0740184	0.0497013	0.109911	-0.0493135	0.0138822	0.0875491	0.0492408	-0.00787113	-0.00231711	0.0357494	0.017114	0.0432129	0.0443974	0.0716974	0.00584297
0.251972	TRUE	FALSE	chr7	87172667	rs11971364	T	C	.	0.0425951	0.0320927	0.246424	0.217545	-0.00169141	-0.0104954	0.0187339	0.0110312	0.0516602	-0.0202127	0.00303874	0.0166779	-0.0287581	0.00779417	0.00524623	0.0265879	-0.010529	0.00150224	0.0258158	0.00649019	0.0289431	0.121384	-0.0141417	0.00534057	0.0106078	-0.0551586	0.0221886	-0.0182232	0.251972	0.0174355	0.00679128	0.010046	0.0563919	0.00166038	-0.000632176	-0.0124671	0.0171692	0.0389254	-0.0638964	-0.00602026
0.251618	TRUE	FALSE	chr10	102897712	rs12218148	C	A	.	-0.159666	0.0148759	0.070788	0.0696296	0.00960427	0.0341876	0.0340986	0.0463921	-0.209332	0.038332	0.0203236	-0.00187785	0.00821931	0.0320776	0.00695363	-0.0193485	0.00485507	0.0558475	-0.251618	0.0283722	0.01994	0.0632568	-0.0176793	-0.00320095	0.00528845	0.00129064	0.0164232	0.0175886	0.0163661	0.00144056	0.0308734	0.0180826	-0.0713609	-0.0268243	-0.00901799	-0.0706003	-0.0371257	0.0320013	0.0159901	-0.0487427
0.25159	TRUE	FALSE	chr8	142235042	rs59554395	C	T	.	-0.128706	-0.0151199	-0.00249124	0.00141254	-0.00959411	-0.0556974	0.25159	-0.00289245	-0.0277231	0.0513091	0.00740395	-0.0202297	-0.00264929	-0.0218931	-0.0137537	-0.0266975	-0.0402623	0.114578	-0.0517369	-0.0523949	-0.0504797	0.0425474	0.00737185	-0.00796867	-0.00970805	-0.1595	0.0109941	-0.156191	-0.026073	-0.0340927	-0.0231295	-0.0103044	-0.0635237	-0.0173118	-0.0357462	-0.0301387	-0.0812504	-0.0303102	-0.096501	-0.0188812
0.251283	TRUE	FALSE	chr10	102900095	rs11191453	T	C	.	0.00676697	0.00799758	-0.0119382	-0.0102165	0.0120269	0.106194	0.0482817	0.0529299	-0.00171124	0.0895417	0.176413	0.005773	0.0195844	0.0852505	0.0219137	0.00744033	0.0298703	0.0715549	-0.00202217	0.251283	-0.0153664	0.0387858	0.0144979	0.00294963	0.00514871	0.0405062	0.0606668	0.0705724	-0.0181577	0.00861211	0.0458959	0.0569184	0.00750503	0.000343782	0.000937836	0.00707504	0.0297688	0.126644	0.0578362	0.00241475
0.249701	TRUE	FALSE	chr7	105294512	rs140733718	TTTTTG	T	.	-0.0506467	0.0315749	0.0679367	0.104089	0.00294699	0.0438263	0.000905162	0.0614345	-0.0550263	-0.0292552	-0.0448074	0.0032642	0.0321849	-0.00617373	0.0154239	-0.00421351	0.0592282	0.0460942	-0.0691868	-0.0995195	-0.00386112	0.249701	0.0144375	-0.00225192	0.00160662	-0.00223991	-0.0177938	-0.00700732	0.0361456	-0.00852905	0.00862648	0.0425354	-0.0160186	0.000379531	-0.0036501	0.00629816	0.0729471	-0.00308518	0.0487424	0.000520648
0.249539	TRUE	FALSE	chr11	28621776	rs10835369	T	A	.	0.000961103	0.0634416	0.0260122	0.0482578	0.0376319	0.013675	0.101199	0.103489	0.0556278	-0.221842	0.0295337	0.0268843	-0.129914	-0.205315	-0.0458121	0.249539	-0.0599668	0.0427474	0.0201258	-0.0198443	0.0534285	0.0822051	-0.0185532	0.021418	0.121534	-0.0713805	0.0578828	-0.177394	0.0450322	0.0310825	0.0703165	0.0054531	0.0170746	0.0170569	0.0664749	-0.0214291	-0.0308269	-0.00212271	-0.071806	-0.0105549
0.248317	TRUE	FALSE	chr9	36314032	rs3071833	ATT	A	.	-0.179493	-0.00920346	0.12677	0.0832724	-0.0046444	-0.007286	-0.027034	-0.00698261	-0.232689	-0.00582737	0.00446912	-0.016236	0.0020308	-0.0136727	-0.00733189	-0.0510985	-0.0194118	0.00141437	-0.248317	-0.00137181	-0.0227587	0.0746346	-0.0354447	-0.00994177	-0.0180416	-0.00834324	-0.0268899	0.0141469	0.0167975	-0.0204228	-0.00174347	-0.000329673	-0.0708281	-0.0228015	-0.0330479	-0.0262207	-0.0216507	0.00643662	-0.00375882	-0.0164432
0.248247	TRUE	FALSE	chr7	140967165	rs13236223	C	T	.	-0.0128328	-0.00420254	-0.00654092	-0.00904708	-0.0115351	-0.248247	-0.0311767	-0.0637075	0.00191924	-0.0738013	-0.0322768	0.000975945	-0.0183196	-0.0983961	-0.0166711	-0.00588028	-0.0330705	-0.0286043	0.00303441	-0.0708799	0.0155148	-0.0244428	-0.0119323	0.00770586	0.00838723	-0.0576523	-0.0350118	-0.0975255	-0.00378616	0.00854472	-0.0288524	-0.083258	-0.00657193	-0.00220438	-0.016602	-0.00777795	-0.0318157	-0.0257504	-0.0736325	-0.00416775
0.247739	TRUE	FALSE	chr2	224530918	rs139434539	CCAAA	C	.	0.16071	-0.016442	-0.204992	-0.198181	-0.0090505	0.0105695	0.0400274	0.00396156	0.197622	0.0210434	-0.0170885	0.00364843	0.00969406	0.0175903	0.00208639	0.0310096	0.0265716	-0.00494846	0.247739	0.00531006	0.0121693	-0.013138	0.02448	-0.00101628	-0.00839581	0.0418571	0.0327839	0.0170871	-0.0959725	0.0156452	-0.00546404	-0.0082856	0.05744	0.0135342	0.0357871	0.017735	0.0686458	-0.0172165	0.031672	0.00976786
0.247693	TRUE	FALSE	chr3	53108964	rs2115780	G	A	.	-0.123378	-0.0443489	-0.0866475	-0.0941704	-0.0130332	-0.0422494	-0.120375	-0.043698	-0.155195	-0.0393957	-0.0239061	-0.0157757	0.247693	-0.0556265	-0.021375	-0.171558	-0.0285663	-0.0307828	-0.130223	-0.0403789	-0.0421358	-0.0924639	0.05084	-0.00662514	-0.0477075	0.0257669	-0.0850732	-0.00727838	-0.15916	-0.0207916	-0.016979	-0.0199933	-0.0631818	-0.0236889	-0.0513421	-0.000116722	-0.100685	-0.0365783	-0.0386003	-0.000895901
0.247095	TRUE	FALSE	chr5	167563958	rs2080975	T	G	.	0.0188029	-0.0728838	0.0182011	0.00102522	-0.0285455	0.0165563	0.0200239	-0.0106021	-0.023277	0.0868073	0.084897	-0.0110218	-0.00407001	0.107197	-0.00213417	-0.0793522	0.000822258	-0.00617574	-0.00360089	0.247095	-0.0712506	0.0255982	-0.0325059	-0.0206199	-0.101559	0.0280766	0.0185581	0.0680372	0.00687709	-0.0027567	-0.0166719	-0.00186285	0.0243922	-0.00895629	-0.0460081	0.00910825	0.000396322	0.144142	0.0242696	0.00628943
0.246829	TRUE	FALSE	chr11	28621046	rs541928178	CTTT	C	.	0.03217	0.00810308	0.0481394	0.0712045	-0.00800579	0.0210842	0.0312797	0.102361	-0.0901845	-0.156568	-0.0465208	0.00237056	-0.00597769	-0.235565	-0.0331833	-0.246829	0.0068211	0.040437	-0.0350468	-0.0600147	0.0251021	0.161193	-0.0217121	-0.00614663	-0.122073	-0.0478536	-0.018546	-0.0733797	0.0276566	0.015437	0.0200007	0.00103262	-0.00189447	-0.008774	0.0146289	-0.0348898	-0.0138766	0.0118447	-0.029974	-0.0244696
0.246258	TRUE	FALSE	chr1	43461740	rs2842196	T	C	.	0.0268615	-0.148932	0.0195469	-0.0218641	-0.127428	0.0448918	0.0831467	-0.00359213	-0.00388977	0.192672	-0.0643958	-0.200495	0.0450333	0.185617	0.0180161	-0.0666538	0.118315	0.0874914	0.0287476	0.0280069	-0.109682	0.0274604	-0.0162419	-0.246258	-0.208613	0.0895221	0.0130914	0.119384	0.0116802	-0.172891	0.0152268	0.0180567	-0.0445693	-0.112748	-0.0278389	-0.0189166	0.0294864	0.0150812	0.090164	-0.00359631
0.246151	TRUE	FALSE	chr6	26332377	rs9467711	A	C	.	-0.0628835	-0.132957	-0.00265419	-0.0282112	-0.0404193	-0.0190867	-0.0103591	-0.0691937	-0.0229121	0.0396836	-0.0530479	-0.0248998	0.0796332	0.00214387	-0.0166295	-0.0344917	-0.00249928	-0.0282012	-0.0033632	-0.0442095	-0.19466	-0.0323766	0.00743197	-0.0272383	-0.0352345	0.116199	-0.0404783	0.0485722	-0.00654894	-0.0403239	-0.0301739	-0.0239847	-0.00406132	-0.0144312	-0.246151	-0.00717459	-0.0720265	-0.0369267	-0.00483106	-0.002453
0.246142	TRUE	FALSE	chr7	105263212	rs4580973	A	G	.	0.115287	0.00641363	0.0427803	0.036765	-0.00130376	0.0114403	0.0291174	0.0112075	0.0537979	0.020195	-0.00248919	-0.00271506	0.018541	0.0171054	0.00277208	-0.246142	0.0196434	0.00649273	0.110077	0.0111825	0.00116125	0.0611491	0.0274105	-0.00187032	-0.0728426	0.0260571	0.0222278	0.0187709	0.0616223	-0.000802375	0.0031074	0.00551518	0.0404572	-0.0180298	0.0104841	0.0177552	0.0278853	0.0133093	0.017167	0.0105056
0.244314	TRUE	FALSE	chr6	32583926	rs144660248	G	T	.	-0.0769676	-0.0297143	-0.0164928	-0.0178515	-0.00650182	-0.214107	-0.0697573	-0.0842399	-0.00704454	-0.157087	-0.04671	0.0218883	0.0277422	-0.146104	-0.0358551	-0.0397066	-0.0856507	-0.0818528	-0.00740933	-0.147294	-0.0540598	-0.0309114	-0.0601912	0.0276782	-0.00176757	-0.143622	-0.152603	-0.244314	-0.0191446	0.00404685	-0.103243	-0.0575651	-0.000376396	0.015213	-0.090488	-0.00261513	-0.0837333	-0.118925	-0.0433156	-0.0103699
0.243615	TRUE	FALSE	chr18	55865958	rs72934570	C	T	.	-0.0849863	-0.102013	-0.0333132	-0.0536789	-0.0233004	0.0303898	0.0753772	-0.00912154	-0.0449929	0.243615	-0.00353283	-0.0408475	0.0564616	0.127077	0.0305032	-0.0445011	0.0626601	0.205132	-0.0347538	0.0522606	-0.179406	-0.00072322	0.0146832	-0.0301854	-0.0430652	0.190376	0.111673	0.174564	-0.0515283	-0.0824713	0.057487	0.0353458	-0.0455497	-0.0111606	-0.1144	0.018384	0.0269641	0.0206589	0.0896062	0.00551653
0.243136	TRUE	FALSE	chr7	105259043	rs6973338	C	A	.	0.00844631	0.0367396	0.049355	0.0743006	0.0076391	-0.0187008	0.00926081	0.0134581	0.023361	-0.0662577	-0.0647861	0.0133745	-0.237228	-0.044024	0.000593124	0.0182846	-0.111523	-0.00262775	0.00838885	-0.148517	0.0171669	0.140271	-0.243136	0.0165949	0.0210032	-0.0274024	-0.00811159	-0.0736644	0.0524568	0.00983518	-0.00112763	-0.00545188	0.0109345	0.0233298	0.00197548	0.00993355	0.0234794	-0.0450614	-0.0533453	0.0030506
0.242765	TRUE	FALSE	chr6	32522830	rs140849564	A	G	.	0.0103392	-0.130053	0.00183116	-0.022119	-0.043364	-0.013296	0.0154419	-0.0549913	0.0230017	0.0356737	-0.0413889	-0.0272033	-0.0181766	-0.00436429	-0.0183078	0.0103026	-0.0153609	-0.0278011	0.0533112	0.000411238	-0.181255	-0.00413336	-0.04069	-0.0334204	-0.0303985	0.0570127	-0.0233288	0.0170917	0.0130987	-0.0303596	-0.0391755	-0.0264054	0.038192	-0.00459016	-0.242765	0.000788764	-0.0313702	-0.0531613	-0.00661926	0.00238188
0.242645	TRUE	FALSE	chr15	78620601	rs7170068	G	A	.	0.0916203	0.00246352	0.0350121	0.0303274	0.012535	0.204903	0.101833	0.119915	0.028113	0.22854	0.039012	0.0183722	0.0192493	0.211536	0.0381466	0.0387481	0.0305287	0.162412	0.0377573	0.128203	-0.0136569	0.0610069	0.0218887	-0.00243065	0.0117506	0.197865	0.117658	0.242645	0.0341678	0.0298711	0.118538	0.0722684	0.0615986	0.00555598	-0.0255909	0.0434889	0.0644124	0.0768841	0.134074	0.0214693
0.242469	TRUE	FALSE	chr6	29397038	rs2073154	C	T	.	-0.165585	0.0313438	-0.0195768	-0.0155872	0.0424475	0.00323679	-0.0387536	0.0137667	-0.203017	-0.0224127	0.0236772	0.0450215	-0.0117477	-0.0135083	-0.00116393	-0.0254505	-0.0263535	0.0123031	-0.242469	-0.00506365	0.0311461	-0.0228035	-0.0335967	0.0338326	0.0423448	-0.0477564	-0.0332524	-0.0238905	-0.082665	0.0963349	0.0131186	0.00338367	-0.068463	0.00472063	-0.0206458	-1.79226e-05	-0.0328208	-0.00860066	-0.0422339	-0.00321636
0.242432	TRUE	FALSE	chr10	18312999	rs2799573	T	C	.	0.0539492	-0.0108607	-0.0198175	-0.0230344	-0.0415325	0.136355	-0.020589	0.159522	0.00211692	0.0391116	0.0104619	0.0127888	0.0994161	-0.012753	-0.0436504	0.018947	0.146579	-0.0705328	0.00989301	0.200993	0.00668464	0.0307462	0.0586846	-0.00533855	-0.00985611	0.204425	0.202788	0.179466	-0.0102596	0.0225412	-0.0902617	0.0365444	0.0392407	0.0100657	0.0238366	0.0417924	0.130697	0.122626	0.242432	0.0304208
0.242309	TRUE	FALSE	chr20	38826945	rs6124090	A	G	.	0.0100533	0.0286651	0.00706668	0.0172446	0.0138851	0.00997912	-0.0209604	0.0189359	0.0605209	-0.0226	0.0175512	0.0159704	-0.00460091	0.00565968	0.00818124	0.242309	-0.0186775	-0.00117132	0.0313838	0.000208875	0.0438706	-0.00193783	0.0123807	0.0116273	0.155848	-0.0159024	0.0126567	-0.002463	0.0267281	0.0270379	0.0131825	0.00749317	0.012075	0.0170562	0.00990746	0.00157253	-0.00206683	0.00978833	0.0039215	0.00133201
0.241403	TRUE	FALSE	chr14	41633652	rs1950831	C	G	.	-0.00437541	-0.0219471	-0.0098052	-0.0144031	-0.0209194	-0.0207793	-0.0495801	-0.0214766	-0.00666209	-0.0829641	-0.241403	-0.00371388	-0.0133859	-0.0984472	-0.0067046	-0.00749814	-0.0191816	-0.0827344	-0.000797142	-0.220549	-0.00420084	-0.036574	-0.0177736	-0.00808113	-0.0103494	-0.020411	-0.0257658	-0.0416462	-0.00166748	-0.00296798	0.0143546	-0.0342506	-0.0046084	-0.000892382	-0.00711456	-0.00532615	-0.0159919	-0.0880065	-0.0221574	-0.00314995
0.239142	TRUE	FALSE	chr11	123525156	rs7927176	A	G	.	0.209192	-0.119519	0.190406	0.120793	-0.0448618	-0.0521541	0.0880979	-0.0640194	0.135585	0.191278	-0.0778981	-0.0124483	0.0582299	0.211312	0.0278633	-0.0096744	0.0713702	0.0482397	0.215884	-0.0583069	-0.212239	0.190538	0.0201903	-0.0227223	-0.0883463	0.162678	-0.0196562	0.239142	0.2193	-0.0268271	0.00627027	0.00594574	0.131024	-0.00286192	-0.222793	0.0477522	0.107937	0.013319	0.0675118	0.0242285
0.238539	TRUE	FALSE	chr20	14855597	rs71190156	GTTTTTTT	G	.	0.0175871	0.046538	0.0143535	0.0138921	0.0165741	0.10138	0.0554712	0.238539	-0.0751828	0.107785	0.0859185	0.00966963	0.0217531	0.136778	0.0279077	0.0078454	0.033647	0.0780766	-0.00970409	0.143241	0.0213169	0.0387343	0.0148823	0.000400736	0.0118293	0.054178	0.0485846	0.0854226	-0.00342505	0.0150564	0.0551592	0.210285	0.00800695	-0.00515399	0.01933	0.0250254	0.0443793	0.0832734	0.0558848	0.017586
0.238287	TRUE	FALSE	chr11	57911557	rs10896661	C	A	.	-0.0190954	-0.00186265	-0.00235226	-0.00472414	-0.0047334	0.114369	0.0341866	0.0290815	-0.0220685	0.118793	0.0550265	-0.027258	0.0215185	0.114885	0.0242645	-0.0095889	0.0289961	0.0385573	-0.0249139	0.226662	-0.0189046	0.0184892	0.00862896	-0.0186939	-0.0190131	0.0661953	0.0604615	0.09752	-0.0118239	-0.0340342	0.00641709	0.0324345	-0.0253944	-0.00727034	0.00331888	0.0241406	0.0321145	0.0394181	0.238287	0.0132679
0.237216	TRUE	FALSE	chr3	136683451	rs7637129	C	T	.	-0.00854784	0.0732408	0.174209	0.162699	0.0502477	0.0128062	-0.00581076	0.0294519	-0.0117948	-0.0333132	0.0368762	0.141731	-0.237216	0.0106615	0.0159641	0.146269	-0.0686107	0.0166094	-0.0499341	0.00745442	0.0473764	0.0842978	-0.154949	0.101305	0.106744	-0.0655075	-0.0114146	-0.0172184	0.137162	0.109129	0.0204971	0.0201709	0.131497	0.0509534	-0.00286515	0.0193742	-0.0303913	0.0344457	0.0120823	0.0038447
0.237142	TRUE	FALSE	chr7	105259043	rs6973338	C	T	.	0.0226907	0.0482312	0.0415615	0.053898	0.0222177	0.0423826	0.0381093	0.0377501	0.0215631	0.0476374	0.104168	0.0227777	-0.193787	0.0573035	0.0513962	0.0324048	0.121142	0.0461921	0.0081916	0.172588	0.0265134	0.0902998	-0.237142	0.0189134	0.0267523	0.0391306	0.0398028	0.0457352	0.0363673	0.0215962	0.0189991	0.0282908	0.030228	0.0153139	0.0177969	0.0181158	0.0824623	0.0607867	0.119051	0.0113155
0.237048	TRUE	FALSE	chr8	59782341	rs907211	C	A	.	0.0266961	0.0632455	0.0109948	0.0214738	0.0466568	0.0900997	0.0570738	0.0777817	0.0111352	0.0834738	0.0514862	0.013865	-0.0721326	0.162033	0.0193027	0.0140035	-0.133595	0.106019	0.00224482	0.0440891	0.0465446	0.0193542	-0.0859522	0.0138567	0.0244731	0.0172288	0.0359624	0.0314996	0.0057632	0.0226038	0.185755	0.237048	0.00659722	-0.0187383	0.0362353	-0.00476128	-0.0171676	0.0362055	0.0198142	-0.0112103
0.236873	TRUE	FALSE	chr8	142235042	rs59554395	C	G	.	-0.0680905	9.43294e-05	0.0159371	0.0161078	-0.0143876	0.00847275	0.236873	0.0293497	-0.0182668	0.106911	-0.0161324	-0.0206397	0.0426864	0.0690483	0.0100772	-0.00714228	0.100524	0.151414	-0.0380322	-0.0955629	-0.0184894	0.0733629	0.0144254	-0.0154688	-0.00816433	-0.0735397	0.0383796	-0.0699065	-0.00565696	-0.0288784	-0.00103301	0.00955707	-0.058305	-0.0176786	-0.00398523	-0.0141749	0.0505321	-0.0230557	-0.0416323	-0.00619491
0.236598	TRUE	FALSE	chr22	42174452	rs742089	G	A	.	-0.100452	-0.0281546	-0.15912	-0.162323	-0.00177808	0.0364824	0.0399984	0.0219458	-0.181968	0.13983	0.000872891	-0.0297065	0.0688122	0.109166	0.0251957	-0.163962	0.095808	0.0785469	-0.164938	0.0132306	-0.00754491	-0.112951	0.00578154	-0.0154604	-0.0583976	0.0865982	-0.0110754	0.0971967	-0.236598	-0.0130934	0.0363287	0.00694153	-0.103588	-0.0231023	0.00291247	0.000307286	0.102114	-0.00618368	0.0581936	0.00103229
0.235512	TRUE	FALSE	chr5	146894380	rs319179	G	A	.	0.0186536	-0.00827241	-0.00217377	-0.00228111	-0.0083353	-0.0241788	-0.00795928	-0.0153149	0.0254259	-0.0197594	-0.0110989	-0.000768459	0.00203509	-0.0277095	-0.00626312	0.00136217	-0.00257311	-0.0165048	0.0286155	-0.0135064	-0.000210217	-0.00824286	0.00691597	-0.000213451	-0.00507959	-0.00603649	-0.00704415	-0.0118279	0.00752862	-0.000802261	-0.0170298	-0.235512	0.0113196	0.00415634	-0.00124559	-9.55882e-05	-0.00156145	-0.00473112	-0.0065881	5.82098e-05
0.235431	TRUE	FALSE	chr7	1848458	rs4719319	G	A	.	-0.00582693	0.00314276	0.00563242	-0.000851372	-0.00943627	-0.195049	-0.115802	-0.137831	0.0376225	-0.211538	-0.0283206	0.0228283	-0.0398424	-0.160798	-0.0315657	0.0581415	-0.0778692	-0.235431	0.0267207	-0.0739583	0.0505979	-0.053345	-0.0164415	0.0143176	0.0639705	-0.127805	-0.0647931	-0.157137	0.0245119	0.0271871	-0.13196	-0.0724167	0.030603	0.0109087	-0.00798574	-0.0169581	-0.0478594	-0.0510158	-0.0738942	-0.00427524
0.235366	TRUE	FALSE	chr1	72817118	rs12044362	A	C	.	0.019443	-0.12282	0.00968427	-0.0139402	-0.157707	-0.0351012	0.0140053	-0.0401187	-0.0154489	0.00727739	-0.057919	-0.235366	0.00252815	-0.0209143	0.0403968	-0.0169167	-0.00379389	-0.036511	0.00709715	-0.00638125	-0.0240438	0.0070529	-0.0220291	-0.223062	-0.11126	0.0123297	-0.00918117	-0.00304211	0.0132129	-0.176087	-0.0300165	-0.0278835	-0.121498	-0.0857776	-0.00276147	-0.0358312	-0.00793176	-0.0105839	-0.0611467	-0.00806031
0.235064	TRUE	FALSE	chr3	71522545	rs1499894	C	T	.	-0.0419813	-0.0168982	-0.0393097	-0.0373808	-0.012212	-0.109904	-0.0706934	-0.0898358	-0.0096754	-0.181779	-0.0415148	-0.00559213	-0.0314327	-0.170545	-0.036272	-0.0180237	-0.0506471	-0.142366	-0.0028504	-0.0963506	-0.0165775	-0.0452748	-0.0177597	0.00133002	-0.00730959	-0.090431	-0.0557021	-0.141245	-0.0307693	-0.011453	-0.235064	-0.0831246	-0.00938292	0.00455954	-0.0220673	-0.0170381	-0.0352993	-0.0627118	-0.0635066	-0.00606804
0.234562	TRUE	FALSE	chr5	104431803	rs11742919	C	T	.	-0.0263911	-0.055364	-0.00845494	-0.0186086	-0.0933696	-0.115002	-0.0346156	-0.0845149	-0.00847982	-0.0896975	-0.0583736	-0.0101868	-0.0236163	-0.0893997	-0.0467408	-0.0147876	-0.0937124	-0.106896	-0.000553899	-0.0477267	-0.0245368	-0.0198855	-0.032131	-0.0095402	-0.0201711	-0.051229	-0.0372732	-0.0772067	-0.00406068	-0.0214068	-0.234562	-0.0656896	-0.00350403	-0.0266084	-0.0216008	-0.0133739	-0.0502754	-0.0406477	-0.0514439	-0.0070947
0.233182	TRUE	FALSE	chr1	163756034	rs12131225	C	T	.	0.0947893	0.0877733	0.0105587	0.0307571	0.0906925	0.00896583	0.00413884	0.0313804	0.0938388	-0.0220522	0.0291242	0.207659	-0.00133785	0.0218717	0.0248051	0.045979	0.0129682	0.0222739	0.0930347	-0.0335418	0.0523957	0.00571327	0.0220762	0.134792	0.0881222	-0.0551223	0.00225987	-0.00553244	0.0195487	0.181141	0.0239388	0.0178991	0.233182	0.0715261	0.0146786	0.040403	0.0218611	0.0117882	0.00456366	0.00741615
0.233136	TRUE	FALSE	chr1	163756034	rs12131225	C	A	.	0.11113	0.0830541	0.00962752	0.030795	0.0851671	0.00979305	0.00941361	0.0292766	0.139025	-0.0197959	0.0253617	0.18841	0.000170373	0.0221008	0.0253856	0.0455687	0.0154533	0.0207836	0.138568	-0.0315468	0.0474947	0.00829517	0.02718	0.120065	0.0809466	-0.054148	0.00942664	-0.00708276	0.0280334	0.162457	0.0222452	0.0177448	0.233136	0.0835219	0.0171011	0.0497474	0.0262997	0.0126448	0.00701133	0.013819
0.232916	TRUE	FALSE	chr17	80648017	rs8076974	G	A	.	-0.0151493	0.00513216	0.0190818	0.0330248	-0.00855846	-0.0393399	-0.0929486	-0.0458581	0.00672811	-0.232916	-0.0411413	0.00132477	0.0474859	-0.203567	-0.0559901	0.000731232	0.000858717	-0.0952545	0.00147249	-0.0703635	-0.00701835	0.0716888	0.0363446	0.00266471	0.00294966	-0.0413268	-0.0418468	-0.0623832	0.0232102	-0.00722402	-0.0264698	-0.0262817	0.00440792	0.00340569	-0.00295669	-0.0183704	0.207792	-0.0708006	-0.0283807	-0.0146774
0.232747	TRUE	FALSE	chr19	19632921	rs8113682	T	G	.	0.084268	0.0335271	0.111238	0.100601	0.00894264	0.0414223	0.0534839	0.0511993	0.0484455	0.0673157	0.0231519	0.0156447	0.0284215	0.0749586	0.0276676	0.0316991	0.054412	0.0392107	0.0409518	0.0574127	0.0396001	0.0783197	0.0292056	0.00554181	0.0114058	0.0394082	0.0701317	0.0527812	0.11746	0.0220779	0.0194578	0.0259261	0.0449139	0.00825592	0.0303516	0.00926126	0.063879	0.232747	0.0941016	0.00350924
0.231619	TRUE	FALSE	chr1	29961229	rs569061439	TG	T	.	-0.0430211	-0.0644888	-0.0185252	-0.0387451	-0.0592314	-0.215585	-0.0631799	-0.125844	-0.0867467	-0.109971	-0.0579439	-0.014195	-0.0270635	-0.143259	-0.0394532	-0.0347058	-0.0503604	-0.0997917	-0.0611729	-0.0699972	-0.0130781	-0.0423456	-0.0437904	-0.012835	-0.0393706	-0.0721775	-0.0649076	-0.105615	-0.0300749	-0.0155815	-0.231619	-0.105618	-0.016408	-0.0354752	-0.00634542	-0.0361078	-0.0652498	-0.0510817	-0.123486	-0.0172976
0.231474	TRUE	FALSE	chr1	72371556	rs7531118	T	C	.	0.151378	0.0320071	0.00176518	0.00872908	0.0363119	-0.19268	-0.0704449	-0.0517136	0.202064	-0.136032	-0.0102932	0.0820809	-0.0259196	-0.127401	-0.00484413	0.0325819	-0.0225166	-0.0468859	0.231474	-0.0625898	0.00975139	-0.0204619	0.0103385	0.0352107	0.0314549	-0.0816288	-0.0283327	-0.180523	0.0505909	0.108885	-0.00599361	-0.0200851	0.189204	0.0120686	-0.0219853	-0.00329776	-0.0155515	-0.0161366	-0.0517467	-0.00852904
0.231128	TRUE	FALSE	chr2	232928253	rs181813160	G	A	.	-0.211021	-0.104427	-0.0220585	-0.041358	-0.0557292	-0.0705702	0.0228752	-0.0700915	-0.231128	-0.135235	-0.0610166	-0.0371863	0.000597592	-0.194487	-0.0790997	-0.0547887	-0.02188	-0.145786	-0.224617	-0.0707301	-0.0770261	-0.00504123	-0.054642	-0.0352988	-0.0356428	0.0439762	-0.0371714	-0.180867	-0.060045	-0.032525	-0.208176	-0.0837504	-0.0934946	-0.140958	-0.148424	-0.0354355	0.039445	-0.0629815	-0.0449943	-0.00327707
0.230135	TRUE	FALSE	chr17	46781489	rs199507	A	G	.	0.0107454	0.00854626	0.00198765	-0.00115289	0.00784029	0.0275738	0.0246486	0.0206506	0.00185914	0.0620948	0.0676615	0.00151651	0.00928393	0.0704048	0.0127087	0.00268375	0.0187015	0.0407467	0.000667854	0.152795	0.00854863	0.0124172	0.00748823	0.00068396	-0.00103796	0.0228132	0.0238068	0.0347954	0.00326328	0.00357214	0.0266213	0.0184372	0.00219505	0.000751321	0.0136668	0.00500695	0.0132709	0.230135	0.0217533	0.00247666
0.229799	TRUE	FALSE	chr7	1985405	rs4721282	A	G	.	0.229799	0.00235294	-0.00723915	-0.0275175	0.0144187	-0.0435958	-0.0700775	-0.0556514	0.179858	-0.0707275	-0.0101406	0.0575262	-0.0339224	-0.0547879	-0.00481745	0.0322877	-0.0244464	-0.0583793	0.224113	-0.0271018	-0.000159178	-0.079885	0.00828677	0.0651899	0.0178171	-0.0276384	-0.00948147	-0.016621	0.055349	0.0480849	-0.0159957	-0.0144986	0.148648	0.0509558	-0.000750197	0.0643801	-0.0421795	-0.0230275	-0.0184154	0.0368991
0.229418	TRUE	FALSE	chr2	57926998	rs540927767	T	TTGTGTGTG	.	-0.0276444	-0.081576	-0.00501266	-0.0260698	-0.0822768	-0.0256116	-0.0121387	-0.0444145	-0.0345042	-0.0035435	-0.0729867	-0.0876984	-0.00271622	-0.0301339	-0.0312968	-0.0913023	-0.0161783	-0.0378678	-0.0132484	-0.023735	-0.0722869	-0.00611949	-0.0278399	-0.0969454	-0.229418	0.000742906	-0.0201441	-0.00475802	-0.00324114	-0.0897812	-0.0325546	-0.0238216	-0.0456903	-0.0320988	-0.0224452	-0.00409404	-0.0184165	-0.0294154	-0.0121077	0.00234919
0.22903	TRUE	FALSE	chr15	84813812	rs35072205	GC	G	.	-0.0653784	-0.0504323	0.22903	0.216789	-0.0177966	-0.0223872	0.00151723	-0.0273789	0.00476862	-0.00133895	-0.0174957	-0.0151052	0.0244206	-0.0117686	0.0079608	-0.0237346	0.00573122	-0.0143704	-0.00976726	-0.00614722	-0.144104	0.15119	0.00883445	-0.0171678	-0.0275478	-0.00844041	-0.000299686	0.00457927	0.215137	-0.0371336	-0.0182674	0.00059864	0.0262241	-0.00943733	-0.116642	-0.00545108	0.0140426	-0.00819667	0.00770409	-0.0027331
0.22885	TRUE	FALSE	chr17	49405591	rs2898883	G	A	.	-0.00311376	0.0292995	0.22885	0.21479	0.00149305	-0.0145037	-0.0262821	-0.00653774	-0.00412455	-0.0349278	-0.0222132	0.0078771	0.0235746	-0.0165079	-0.00112936	-0.137395	0.00160564	-0.0250037	-0.0114652	-0.0569607	-0.00276131	0.111416	0.0296598	0.00536352	-0.0578561	-0.0246636	-0.0171837	-0.0108171	0.189582	-0.00224554	-0.00643115	0.00539766	0.0385723	-0.00521085	-0.0165275	-0.00448141	0.0416257	-0.000726479	0.00825532	-0.00203594
0.228835	TRUE	FALSE	chr6	32511723	rs573321101	C	G	.	0.00371898	0.0268604	-0.00504112	0.000875751	0.0462683	-0.0232293	-0.0137887	-0.00318274	0.00405143	-0.0308478	-0.139458	0.0715863	-0.00729668	-0.0200374	0.00284222	-0.000659743	-0.00468144	-0.00598827	0.00436381	-0.228835	0.0074334	-0.0250215	-0.000438276	0.0705163	0.0327828	-0.0140628	-0.0185674	-0.0232523	-0.00234167	0.0567293	-0.00173318	-0.0161897	0.0342205	0.0234379	-0.00349812	0.0069497	-0.00667652	-0.0677468	-0.00982917	-0.000577929
0.228653	TRUE	FALSE	chr17	18043416	rs2955359	T	C	.	-0.000148775	0.00412293	0.0928089	0.0925912	-0.00821302	-0.0632288	-0.0586436	-0.0468209	0.0237206	-0.0872979	-0.0507149	0.026373	0.000800208	-0.0587295	-0.0151022	0.040789	-0.0159868	-0.0861369	0.0111685	-0.0827139	0.0097171	0.0165417	0.00938104	0.0200928	0.048687	-0.0574349	-0.0481197	-0.0626792	0.0917391	0.0216461	-0.0694253	-0.228653	0.0341758	0.0080317	-0.0174522	-0.00943017	-0.000476836	-0.0277296	-0.0461482	-0.00565276
0.228617	TRUE	FALSE	chr3	60304334	rs741896	C	T	.	-0.0160247	0.00108897	-0.0130206	-0.00634354	-0.000287008	-0.0212029	-0.0953627	-0.034873	-0.00459676	-0.228617	-0.0123453	-0.00232301	-0.0345817	-0.213114	-0.077333	-0.00710091	-0.0594581	-0.190665	-0.00130808	-0.0453346	0.00243712	-0.0305583	-0.0221121	0.00255402	0.000640714	-0.0739206	-0.0397503	-0.116264	-0.00322418	-0.00242698	-0.0664091	-0.0329805	-0.00094719	0.000635579	-0.00543677	-0.00918517	-0.0299275	-0.0416556	-0.0481151	-0.00227848
0.228345	TRUE	FALSE	chr14	103798325	rs8009147	A	G	.	-0.142237	-0.0154122	-0.0220507	-0.0300179	-0.00224098	-0.00158974	-0.0181436	-0.00484555	-0.221375	-0.00426053	0.000839077	-0.00259302	-0.000947742	-0.00765574	-0.00535618	0.222265	-0.010775	-0.00183798	-0.228345	-0.00726073	0.00242378	-0.0246266	-0.0283635	-0.00359899	0.0632837	-0.00414494	-0.0208613	-0.00725611	-0.0714397	-0.000611056	-0.00214507	-0.00561254	-0.0774335	-0.0129624	-0.0128981	-0.0921134	-0.0177812	-0.00857719	-0.0124369	-0.0612553
0.228187	TRUE	FALSE	chr2	232926898	rs1878289	C	G	.	-0.125029	-0.0938093	-0.00842023	-0.0258224	-0.0245095	-0.0402299	-0.01725	-0.0536891	-0.0638456	0.0452919	-0.00463685	-0.037161	0.0143171	-0.0203378	-0.0126066	-0.0560424	0.00286418	-0.0139197	-0.0501823	0.0262465	-0.162656	-0.0128679	-0.0098581	-0.023541	-0.0543863	0.109269	-0.0424441	0.0325677	-0.0278622	-0.052152	-0.0362933	-0.0186359	-0.036511	-0.0201137	-0.228187	-0.00192161	-0.0181075	-0.00763758	0.011134	0.00174177
0.227955	TRUE	FALSE	chr18	79819773	rs7236339	G	A	.	0.0502642	0.0400924	-0.00840331	0.00670185	0.0187265	-0.0193225	-0.0328873	-0.0105268	0.0729426	-0.0530701	0.00979814	0.081079	0.16647	-0.0361424	-0.0068239	0.0218186	-0.0140813	-0.0459267	0.0708193	-0.010917	0.0502878	0.000969143	0.227955	0.0649003	0.0443063	-0.0751985	-0.000471701	-0.040946	0.00708088	0.067475	-0.0104862	-0.00147054	0.0994661	0.035175	-0.00349369	0.00559875	-0.0279793	-0.00427159	-0.0242195	-0.00586224
0.22792	TRUE	FALSE	chr5	138514370	rs154067	A	G	.	0.159413	-0.0448397	-0.175315	-0.22792	-0.0166675	0.015681	0.0255355	0.00282836	0.0490129	0.0227243	-0.0262488	-0.0177564	-0.0169822	0.0166465	-0.0192196	-0.0846106	-0.103175	-0.013529	0.131762	3.42038e-05	0.0166525	-0.0812376	-0.0143055	-0.0184854	-0.0594733	0.0396285	0.0165211	0.0263397	-0.142353	0.0163278	-0.00617379	-0.0094234	0.0223155	-0.0187982	0.0213525	0.00540806	0.00203854	-0.0187772	0.002209	0.00252565
0.227695	TRUE	FALSE	chr6	32582101	rs41293179	C	G	.	-0.00621765	-0.00946355	-0.013278	-0.0201332	-0.0021154	-0.0368153	-0.0593091	-0.0338425	0.000898733	-0.0856526	-0.12718	0.00646617	-0.011047	-0.0681489	-0.0294737	0.0206595	-0.033309	-0.075157	0.00186021	-0.227695	0.00442295	-0.0684948	-0.00225198	0.00575463	0.0244101	-0.0375491	-0.0559542	-0.0466109	-0.00832286	0.00870536	-0.0241013	-0.0556722	0.0027098	0.00360263	-0.00716206	-0.00340095	-0.0275744	-0.151197	-0.0395692	-0.00260981
0.227255	TRUE	FALSE	chr21	23732894	rs2828478	A	G	.	0.019572	0.0275083	0.00796397	0.0135882	0.0164022	0.0938709	0.0299427	0.0602559	0.0062325	0.0582947	0.0515637	-0.000225525	0.0125113	0.0642324	0.0194715	0.0108111	0.0235801	0.0737878	0.00114766	0.097702	0.0159558	0.0239192	0.016622	-0.00362598	0.00850498	0.0306596	0.029427	0.0474692	0.00307941	0.00561151	0.210677	0.227255	0.000508128	0.00509545	0.015689	0.010382	0.0258343	0.209137	0.0345046	0.00660852
0.226819	TRUE	FALSE	chr6	31356176	rs1131285	C	G	.	0.217723	0.0950237	0.037255	0.0333598	0.0222315	0.179032	0.0917277	0.111865	0.0579298	0.0697132	0.0467837	0.0122873	-0.0758542	0.115642	0.0356693	0.0202685	0.0452003	0.0811837	0.0624518	0.0691658	0.168382	0.0284226	0.0149306	0.00209933	0.0141612	0.0398823	0.138003	0.118753	0.0487886	0.0419668	0.056904	0.0477504	0.0479205	0.0011268	0.226819	0.0251861	0.128806	0.0625332	0.0796722	0.0157313
0.225924	TRUE	FALSE	chr3	158139673	rs7623618	G	C	.	-0.12304	0.0109229	0.0449182	0.0454927	0.0101465	0.00739469	-0.00772783	0.0108259	-0.151848	0.0023843	0.0204632	0.0041518	0.00499454	0.00416535	0.00244182	0.050035	-0.00145069	0.0156391	-0.225924	0.0131237	0.00450008	0.0346637	-0.0162536	0.00689088	0.0338255	-0.0101779	-0.00514261	-0.00469104	-0.0202757	-0.0020836	0.0079129	0.00650934	-0.0681912	0.00162741	-0.00632931	-0.0165312	-0.00222137	0.0163725	0.000854612	-0.0111696
0.225611	TRUE	FALSE	chr5	53122461	rs30100	A	C	.	0.218626	-0.00255066	0.0141811	0.0112449	-0.0125494	0.01378	0.0421663	0.0102141	0.167035	0.017461	-0.0126554	-0.00013204	-0.00121436	0.0255488	0.00423198	-0.104419	0.0227155	-0.00624595	0.225611	0.0190788	0.0231733	0.014993	0.0216898	-0.00649327	-0.104978	0.0195038	0.048159	0.0173124	0.0790127	0.0152848	-0.00120404	0.00361249	0.0802216	-0.00756472	0.0359004	0.00278983	0.0306617	0.0173653	0.0183952	0.00201536
0.224879	TRUE	FALSE	chr2	232928966	rs2675964	A	G	.	-0.0963537	-0.0203824	-0.0150835	-0.0160503	-0.00261891	-0.152465	-0.0155051	-0.0488502	-0.00919493	-0.0676012	-0.0241979	-0.018802	0.0348171	-0.0842999	-0.020377	-0.0390594	0.0196275	-0.00445798	-0.011514	-0.0914417	-0.0681947	-0.0115156	0.0311776	0.00372446	-0.0137682	0.0110795	-0.224879	-0.082722	-0.0138996	-0.0372918	-0.00804814	-0.0271883	-0.0475242	-0.00189649	-0.048601	-0.0135626	0.0184692	-0.0514084	-0.0793448	-0.00470344
0.224672	TRUE	FALSE	chr20	21171591	rs6082338	G	A	.	-0.0873174	0.0299715	-0.162117	-0.146147	0.0293574	0.0115879	-0.0197107	0.0161282	-0.136523	-0.00450308	0.0212559	0.0465206	-0.0162912	0.00413197	0.00477699	0.207069	-0.0108206	0.0140262	-0.162597	-0.00683554	0.0757495	-0.0992502	-0.0256039	0.0350544	0.125588	-0.00244211	-0.0127523	-0.00833213	-0.224672	0.0697491	0.013106	-0.00100729	-0.0332835	0.0215902	0.0438978	-0.0161081	-0.0241969	-0.0126074	-0.0119515	-0.0131323
0.224598	TRUE	FALSE	chr7	87172709	rs11981403	C	T	.	-0.0218544	0.0491711	0.224598	0.19744	0.020818	-0.0426077	0.0219115	0.0116331	0.0139093	-0.0318853	0.0231707	0.0128878	0.111146	-0.0128723	0.00192334	0.00400253	0.0170456	0.0258459	-0.00956576	-0.0102549	0.00608503	0.14576	0.0925206	0.0156216	0.013841	-0.0676453	0.00144998	-0.0649424	0.14337	-0.00756773	0.0132718	0.0112227	0.0150797	0.00404288	-0.00640707	-0.0226701	0.0487156	0.0290015	-0.214421	-0.00778416
0.224299	TRUE	FALSE	chr6	31356638	rs2507989	A	T	.	-0.0615602	-0.0461173	-0.0497758	-0.0522287	-0.0200866	-0.11348	-0.107597	-0.10325	-0.00172069	-0.16619	-0.0477312	-0.0191013	0.0822739	-0.168629	-0.0503215	0.00225581	-0.0734179	-0.119668	0.000765706	-0.120389	-0.0500231	-0.0799234	-0.00617796	-0.0076417	-0.00925389	-0.0565889	-0.137309	-0.224299	-0.0402511	-0.0368715	-0.0570577	-0.0465202	-0.0266788	-0.0029092	-0.0699026	-0.0272164	-0.0963316	-0.0822289	-0.111776	-0.0144823
0.224008	TRUE	FALSE	chr7	105258269	rs6968335	C	T	.	0.08038	0.0406511	-0.041704	-0.0114966	0.0169793	0.00812684	0.0461498	0.0149887	0.224008	0.00757521	0.0473517	-0.00241076	-0.1529	0.00710171	0.0167487	0.0668274	0.0305803	0.028964	0.19474	0.0944264	0.006832	0.0299311	0.0977052	0.00425875	0.0172621	-0.0355666	0.0323925	-0.0354791	0.0290011	-0.0108557	0.0164895	0.0140762	0.0389287	0.0410698	0.0364035	0.017615	0.168655	0.0159245	0.0146364	0.0105732
0.223838	TRUE	FALSE	chr20	38826626	rs909865	C	T	.	-0.212431	-0.0604738	-0.066056	-0.0674908	-0.026752	-0.120951	0.0561685	-0.0538491	-0.141205	-0.0636369	-0.0271838	-0.0409141	-0.0186851	-0.138825	-0.0402434	-0.223838	-0.0219947	0.0241518	-0.134701	-0.0573771	-0.124533	-0.0269168	-0.0443877	-0.0170007	-0.126644	-0.0760716	-0.0741518	-0.144755	-0.117142	-0.0713422	-0.0611529	-0.0542544	-0.106848	-0.0366364	-0.083273	-0.0287318	-0.10384	0.0233357	-0.196924	-0.0118071
0.223182	TRUE	FALSE	chr6	26272320	rs61747867	G	C	.	0.0154658	0.0188357	-0.00436089	-0.0023945	0.0196809	0.145358	0.040332	0.0653634	-0.0343186	0.201381	0.0236458	0.00541791	0.0595815	0.160078	0.0446823	-0.162789	0.0896462	0.103683	-0.0179108	0.0546989	0.00625963	-0.00904632	0.0242188	0.00403418	-0.0350429	0.177771	0.0410248	0.223182	-0.0152585	0.0148518	0.0584187	0.0462583	0.0113051	0.00850462	-0.00481407	0.0690793	0.0454559	0.0292918	0.122478	0.0474004
0.222733	TRUE	FALSE	chr14	71918988	rs11419600	C	CTT	.	-0.00138204	-0.00462777	0.0117294	0.0187867	0.0186994	0.188542	0.0494624	0.0196096	0.0162826	0.0543806	0.212552	0.00182946	-0.00377249	0.046689	0.0205792	0.00304956	-0.00843556	0.0390654	0.00103496	0.222733	-0.0370855	0.059885	-0.0131258	0.00068751	-0.00165367	0.00765513	0.0394036	0.0271413	0.0069883	-0.00522449	0.00640336	0.0354761	0.00948851	0.000781187	0.00979614	-0.00349988	-0.0118144	0.14465	0.018066	-6.30414e-05
0.222432	TRUE	FALSE	chr8	59783967	rs1473594	T	C	.	0.0132095	-0.00113049	0.0139378	0.0162023	-0.00849803	0.0780645	0.0411019	0.0563859	0.00400347	0.082778	0.0291164	-0.0300126	0.0178924	0.0659199	0.0590089	0.0023378	0.0324632	0.0821881	-0.000308224	0.0615944	-0.00586994	0.0341054	0.0146534	-0.0286602	-0.0141795	0.0495396	0.0774309	0.0713912	0.00892304	-0.0351948	0.222432	0.0779424	-0.0181375	-0.00611874	0.00799505	0.00482079	0.0269196	0.0459926	0.0439634	0.00295367
0.222149	TRUE	FALSE	chr16	12976952	rs34460306	C	G	.	-0.0124914	-0.000428548	-0.0269989	-0.0207673	-0.00814816	-0.101762	-0.049587	-0.150645	0.00445044	-0.222149	-0.0173953	0.0141733	-0.0392892	-0.218914	-0.04456	-0.0133161	-0.0676332	-0.122651	0.00436306	-0.0418867	0.0112914	-0.0280421	-0.0321326	0.0157467	-0.00261621	-0.123065	-0.0142208	-0.147656	-0.0138385	0.00508184	-0.0825678	-0.0477074	0.00695688	0.00518253	0.00802258	-0.0442804	-0.0711664	-0.0499633	-0.0719332	-0.0281878
0.222027	TRUE	FALSE	chr2	197940374	rs1983359	C	T	.	-0.0217387	-0.0363115	-0.00525334	-0.0119007	-0.0321899	-0.13406	-0.0219326	-0.0570554	-0.00635507	-0.0408112	-0.0257191	-0.00994511	-0.0112182	-0.0511192	-0.0145926	-0.0124428	-0.0214393	-0.0504158	-0.00169918	-0.0278516	-0.0225444	-0.0136696	-0.0167419	-0.00374971	-0.0127135	-0.0305726	-0.0244313	-0.0474306	-0.00297757	-0.0164883	-0.222027	-0.106778	-0.0068344	-0.00409135	-0.0221036	-0.00609248	-0.0259869	-0.0256333	-0.0394183	-0.00169293
0.221944	TRUE	FALSE	chr5	104736717	rs35841922	T	G	.	-0.00549141	-0.0314752	0.000413013	-0.0082302	-0.0384782	-0.0192693	-0.0117647	-0.0268491	0.0144698	-0.025305	-0.0748984	-0.015878	-0.00803952	-0.0298626	-0.0235037	0.103091	-0.00917078	-0.0304734	0.0141042	-0.0510049	-0.00940554	-0.0104855	-0.0118794	-0.0221615	-0.00292012	-0.0193587	-0.0123852	-0.221944	0.0128313	-0.0176808	-0.0192405	-0.014711	-0.00741472	-0.0023829	-0.0050599	-0.00715144	-0.0135664	-0.0234138	-0.0111579	-0.00589921
0.220765	TRUE	FALSE	chr20	21159530	rs721785	G	C	.	-0.0360449	-0.0577105	-0.0648767	-0.0832391	-0.0304369	-0.00262082	-0.00931699	-0.0268485	-0.0868333	0.038731	-0.0686561	-0.0470729	0.157535	0.00805515	0.0111192	-0.160453	0.134098	-0.0047661	-0.0504507	-0.0426676	-0.0651613	-0.0134528	0.101223	-0.0382251	-0.179865	0.0669661	-0.0217619	0.0634633	-0.0882093	-0.0527656	-0.0112885	-0.0117201	-0.0527562	-0.0189469	-0.00967945	0.00401046	0.220765	-0.0168272	0.0788462	0.00205551
0.220547	TRUE	FALSE	chr22	39604308	rs5995756	T	C	.	0.220547	0.0197894	0.0116741	0.00846013	-0.0298796	-0.00572321	-0.00531392	-0.0113205	0.172153	-0.0450452	-0.00811826	-0.0661333	-0.0234513	-0.0190893	-0.00599668	0.052081	-0.0067974	-0.0594875	0.185156	0.0138069	0.115674	-0.0146682	0.00640543	-0.0609259	-0.0204555	-0.0136369	0.0127404	-0.0141353	0.0758534	-0.0208525	-0.00697874	-0.00593518	0.0140299	-0.0238575	0.106861	-0.0101157	0.0239267	0.0134191	-0.00294939	6.71978e-05
0.220396	TRUE	FALSE	chr2	232925812	rs2675952	T	A	.	0.0587159	0.0406058	-0.00191575	0.00653323	0.00459777	0.090779	-0.0119852	0.0150323	-0.0139895	-0.0172837	-0.00367854	0.0085631	-0.0114284	0.00436971	-0.00733995	-0.220396	-0.00643015	-0.00604965	0.00181022	-0.010828	0.0751413	-0.00988003	-0.00294394	0.0069885	-0.128971	0.0176804	-0.119815	0.0133386	-0.00428767	0.00717278	0.0218223	0.0539872	0.0163268	-0.00458195	0.157454	0.00622967	-0.000495784	0.00363137	0.00165667	0.00166075
0.220066	TRUE	FALSE	chr17	80651956	rs8066384	T	A	.	0.111614	0.00902769	0.0699388	0.0732106	-0.00472596	-0.0214524	-0.082392	0.0022804	0.133232	-0.220066	-0.019103	0.00688475	-0.0121341	-0.204067	-0.0433035	0.0228027	-0.005241	-0.0581059	0.143153	-0.050395	0.0140097	0.0500849	0.00462159	0.00461091	0.0127488	-0.0988778	0.00135637	-0.103859	0.135857	0.00668581	0.0015815	-0.00484423	0.0493782	0.0139262	-6.05983e-05	-0.0204964	0.00422445	-0.0404995	-0.0810455	-0.021265
0.219896	TRUE	FALSE	chr14	74911482	rs3213716	G	A	.	0.0336793	0.0537339	0.219896	0.184345	0.0145238	0.00881855	-0.015077	0.0262277	0.0408692	-0.0454635	0.0110853	0.0235682	0.00660987	0.00954595	0.0174359	0.0256569	0.014128	0.0106541	0.0167716	-0.00919115	0.0558484	0.0962965	0.0184377	0.0134911	0.0205082	-0.0369923	-0.0604376	-0.00997597	0.197977	0.0239023	0.0182626	0.0194785	0.0510794	0.00881551	0.0182269	-0.00132262	0.0255	0.0396484	0.0117395	-0.00112495
0.219169	TRUE	FALSE	chr6	32582137	rs142790902	T	C	.	6.52303e-06	-0.0398433	0.0144508	-0.0114768	-0.0261207	0.0100199	-0.028645	-0.0186348	-0.00745914	0.0723657	0.0457564	-0.0155035	0.140002	0.059121	-0.0332665	-0.0107603	0.0497016	-0.041004	-0.00165747	0.185054	-0.0259357	0.0092309	0.153675	-0.0191902	-0.0267417	0.0371722	-0.017303	0.0652131	0.0121917	-0.0171004	-0.000748982	0.007382	-0.000151881	-0.00820982	-0.0206996	0.00799591	0.0435807	0.219169	0.034679	0.00419914
0.219045	TRUE	FALSE	chr4	102865403	rs223336	G	A	.	-0.155522	-0.0145611	-0.0591528	-0.0602983	-0.000436132	-0.0137228	-0.0296205	-0.0144188	-0.164567	-0.000461662	-0.00201611	-0.0147611	0.111839	-0.0183761	-0.00891602	-0.0543204	0.0156876	0.0019626	-0.219045	-0.0142249	-0.0251922	-0.0476362	0.0972757	-0.00195037	-0.0169016	-0.0058327	-0.036474	-0.0109972	-0.13136	-0.0234363	-0.00439284	-0.00861972	-0.0948599	-0.00501779	-0.0159346	-0.0106352	-0.00589518	-0.0203168	-0.0362585	-0.00643973
0.218377	TRUE	FALSE	chr19	19633270	rs11878202	T	C	.	0.0164707	0.0205978	0.163701	0.141007	0.00206815	0.00451587	0.00748489	0.00918762	-0.011972	0.00353745	0.00402668	0.00633407	0.00810221	0.012584	0.00355453	-0.218377	0.0044195	0.0053208	-0.0156601	0.00881826	0.00510431	0.0699503	0.00716071	0.00333015	-0.0526485	-0.0058671	0.00761748	0.00700083	0.138511	0.000204925	0.00535001	0.0100678	0.0326219	-0.00448337	-0.00590952	-0.00043387	0.0098465	0.0247849	0.0160721	-0.00127081
0.218192	TRUE	FALSE	chr10	102901488	rs17884001	C	T	.	0.0154381	0.0381709	0.0597798	0.066846	0.0131372	0.075789	0.0431618	0.0799709	0.00454344	0.0689466	0.0322765	0.01518	0.0282221	0.100176	0.0340705	0.0183639	0.0495832	0.0928975	-0.0155528	0.0346059	0.0285846	0.0658039	0.0165019	0.00832059	0.01756	0.0183786	0.0344218	0.218192	0.0450389	0.0184288	0.0743471	0.0178134	0.00736616	0.004755	0.0251199	-0.00286299	0.0648488	0.0386299	0.0818387	-0.0104078
0.217864	TRUE	FALSE	chr12	99102413	rs541228653	TTTC	T	.	0.0158063	0.0342639	-0.00322152	0.000459641	0.0258392	-0.217864	-0.0224661	-0.0571075	0.0351745	-0.036227	0.0107696	0.0321239	0.00163408	-0.0271676	0.011861	0.0909471	0.0452894	-0.00979847	0.0229282	-0.0150022	0.0590379	-0.0223594	0.0128166	0.0271856	0.123732	-0.0244461	-0.00572913	-0.0379943	0.00453829	0.0484727	-0.00149916	-0.0215077	0.0167954	0.00544994	0.00255919	-0.00143265	0.003825	-0.00164089	-0.0166863	0.000102946
0.21744	TRUE	FALSE	chr7	137389794	rs7779548	G	A	.	-0.0329309	-0.0229731	0.000477472	0.00261164	-0.0251194	-0.104548	-0.0956188	-0.0728359	-0.00562883	-0.191517	-0.0473233	-0.00277988	0.00410326	-0.171429	-0.0466042	-0.0166439	-0.0508918	-0.21744	-0.00129962	-0.0759376	-0.0143532	-0.0120351	0.00815503	0.00185084	-0.0108303	-0.0948372	-0.0647727	-0.123756	0.00537789	-0.0099887	-0.16665	-0.0656795	-0.00322052	0.000404281	-0.036534	-0.0195766	-0.0393586	-0.0982049	-0.0870986	-0.00941417
0.217181	TRUE	FALSE	chr11	24378460	rs1159574	A	G	.	0.0570479	-0.0154773	0.0292265	0.026074	-0.0567744	0.133677	0.100661	0.0852889	0.0123235	0.217181	0.0372487	-0.0414945	0.038065	0.18282	0.0333599	0.0208392	0.0709857	0.189099	0.0105814	0.143703	0.015648	0.062081	0.0182191	-0.0466207	-0.0231999	0.112077	0.137766	0.172071	0.0223702	-0.0522782	0.060078	0.0681139	-0.0133569	-0.00706862	0.0390688	0.0169767	0.0561948	0.0874057	0.0942071	0.0110762
0.217129	TRUE	FALSE	chr3	71522516	rs1499895	T	C	.	0.038726	0.0331208	0.0818248	0.0881432	0.0135684	0.0707273	0.0907664	0.0715027	0.0188929	0.0722279	-0.00161414	0.00640016	-0.217129	0.0556966	0.0136849	0.0167321	-0.0324564	0.105985	0.00650797	0.00164645	0.0273754	0.0877922	-0.204758	0.000911406	0.00878427	0.0331335	0.0352006	-0.0415542	0.0801733	0.0110204	0.100337	0.0488557	0.0155728	-0.00197403	0.029574	0.00301527	0.012396	0.0274801	0.0256324	-0.00064063
0.216948	TRUE	FALSE	chr18	55532886	rs9636107	A	T	.	0.0404773	0.0491033	-0.0567073	-0.0508403	0.0238136	0.157044	0.108089	0.128157	0.00605081	0.166835	0.0498293	0.0142637	0.0287961	0.216948	0.0499522	0.0242086	0.0606605	0.157945	0.00317013	0.0901635	0.0389582	0.0433048	0.0251337	0.00477152	0.0192469	0.0838477	0.0817307	0.11761	-0.0558539	0.0290776	0.0753496	0.0600578	-0.000271845	0.00988832	0.0457935	0.024302	0.0573322	0.0565372	0.134489	0.0119605
0.216851	TRUE	FALSE	chr1	73364830	rs60114427	GT	G	.	0.00138459	0.0230018	0.00351978	0.0150843	0.02796	0.0190859	0.00706858	0.0181684	0.000231192	0.00582614	0.0490563	-0.0022883	0.00349837	0.0166134	0.216851	0.00290372	0.00855696	0.0229892	-0.00171919	0.00832073	0.00583468	0.00912425	0.0139943	-0.00306716	0.0127714	0.00225013	0.0100475	0.00269762	0.000796694	0.00501879	0.0184855	0.013361	-0.00332322	-0.00156661	0.00478952	0.00451358	0.00696303	0.0107503	0.00392798	0.00284233
0.216679	TRUE	FALSE	chr1	72286547	rs2815765	T	C	.	0.0505459	0.0389419	0.0145016	0.0200814	0.027659	0.216679	0.0492284	0.0953957	0.0131947	0.100664	0.0478709	0.0176876	0.0207441	0.119891	0.0283997	0.0269581	0.0459619	0.0731239	0.00627822	0.0691614	0.0362177	0.0112015	0.0187676	0.00396152	0.0158753	0.0650372	0.0627229	0.117271	0.0124449	0.0310969	0.127755	0.100802	0.0217539	0.00486684	0.0442439	0.0129101	0.0456451	0.0698778	0.087728	0.00327144
0.21561	TRUE	FALSE	chr6	31356638	rs2507989	A	C	.	-0.0442068	-0.028489	-0.0328502	-0.0334484	-0.0161372	-0.141879	-0.111877	-0.100978	-0.0120301	-0.184894	-0.0370519	-0.0182334	0.169018	-0.171273	-0.0485829	-0.125892	-0.0324749	-0.134765	0.001282	-0.0901889	-0.0249648	-0.0543623	0.0231144	-0.00580738	-0.0435317	-0.108542	-0.128217	-0.21561	-0.0272608	-0.0346611	-0.0658196	-0.0487054	-0.0244542	-0.00276947	-0.00880159	-0.0113665	-0.0741619	-0.0739521	-0.130113	0.00139195
0.2153	TRUE	FALSE	chr3	158138548	rs9852745	A	G	.	0.00799883	-0.00570258	-0.172577	-0.1772	0.0184206	0.0376738	0.0332203	0.0286525	-0.0254961	0.0760785	0.112648	-0.00389492	0.00779369	0.048938	0.0180111	-0.0141542	0.0189287	0.0336064	-0.00840614	0.145911	0.00644634	-0.0685483	-0.00210332	0.00152064	-0.0037817	0.054603	0.2153	0.0557125	-0.154522	0.00861172	0.0123342	0.0104416	-0.0278446	-0.00213519	0.0236913	0.00857286	0.00805877	0.0393221	0.051408	0.00388744
0.21522	TRUE	FALSE	chr1	29964271	rs267703	T	A	.	0.0971497	0.0660662	0.0012721	0.015404	0.0310436	-0.21522	0.00575892	0.00690618	0.12558	-0.0260092	0.0222508	0.0297677	-0.00725219	-0.00683648	0.0193108	0.148702	0.0123005	0.0161687	0.0952963	-0.00208319	0.122594	-0.0144175	0.0240376	0.0218501	0.115416	-0.0207234	0.0214894	0.0415112	0.0286831	0.0565146	0.025079	-0.0241148	0.047208	0.017865	0.0648265	0.00348728	0.0123505	0.014192	-0.0352341	0.00251142
0.215114	TRUE	FALSE	chr3	158139321	rs6441175	A	G	.	0.120853	-0.0198846	-0.120439	-0.122521	-0.00540517	-0.0103879	-0.00255927	-0.0143776	0.126728	-0.00245488	-0.0124062	-0.00551723	-0.0093554	-0.010158	-0.00334319	0.0113428	-0.00218843	-0.013466	0.215114	-0.013528	-0.0137097	-0.0656746	0.00733093	-0.00312407	-0.00613973	0.0180231	-0.00209881	0.00427328	-0.0749372	-0.0060592	-0.00870409	-0.0107018	0.0400093	0.00794889	0.00960429	0.0498782	-0.00273427	-0.0206756	-0.0063788	0.0325454
0.214862	TRUE	FALSE	chr2	232698021	rs4144795	C	G	.	-0.0530612	-0.029152	-0.0205061	-0.0203792	-0.0209789	-0.125391	-0.0563589	-0.0646929	-0.0314487	-0.195363	-0.0315126	-0.0163368	-0.0371666	-0.171267	-0.0542599	-0.0279941	-0.0825578	-0.090973	-0.0342138	-0.082172	-0.0197251	-0.028302	-0.0286366	-0.00590861	-0.0131856	-0.156656	-0.0831721	-0.214862	-0.023975	-0.0188558	-0.0638057	-0.0482766	-0.0357515	-0.0101477	-0.0308855	-0.0419565	-0.0864327	-0.04997	-0.154377	-0.0238515
0.214564	TRUE	FALSE	chr7	1842591	rs12540579	C	A	.	-0.0221643	0.00480912	0.0383555	0.0406353	-0.0046932	-0.0204792	-0.0108338	-0.019747	0.0102577	-0.114629	-0.0126364	-0.00118604	-0.0127269	-0.0780244	-0.0328281	0.00151674	-0.0283894	-0.0563313	-0.0017613	-0.0568859	0.0129185	0.0139399	-0.00251845	-0.0023788	0.00073754	-0.09812	-0.214564	-0.111584	0.048884	0.00104862	-0.0234333	-0.0133563	-0.000698192	0.000323859	-0.0030527	-0.0142466	-0.0145572	-0.0182279	-0.0470267	-0.00662851
0.214351	TRUE	FALSE	chr2	199260756	rs7561479	C	T	.	-0.177325	0.00172402	-0.0142626	-0.0106991	0.00595087	0.0137987	0.0189899	0.0263972	-0.175796	0.0271641	0.0114764	-0.00961848	0.00323811	0.0140445	-0.000739853	-0.0420311	-0.00541894	0.0521957	-0.214351	0.00215436	-0.0103403	0.00530383	-0.0200384	0.00176379	0.00211521	-0.00500649	-0.0196179	-0.00534421	-0.0720075	-0.0166664	0.00848419	0.00676333	-0.0939056	-0.00303972	-0.00930678	-0.000472547	-0.0182234	-0.00177541	-0.00589381	-0.00117474
0.212853	TRUE	FALSE	chr1	98037378	rs1625579	G	T	.	-0.00539212	-0.0329456	-0.00841508	-0.0200162	-0.0307947	-0.0226571	-0.0348385	-0.028397	-0.0133235	-0.063892	-0.0600566	-0.00414192	-0.00916747	-0.0932401	-0.212853	-0.00757098	-0.0213561	-0.0691625	-0.00293526	-0.026399	-0.00799179	-0.0186109	-0.0195601	-0.00781601	-0.0191647	-0.0157001	-0.0220874	-0.0261922	-0.00348609	-0.00814437	-0.0255555	-0.0235149	-0.000547665	-0.00530757	-0.00667184	-0.0105426	-0.0155955	-0.0198428	-0.0183908	-0.00502717
0.21261	TRUE	FALSE	chr5	154263561	rs640288	A	G	.	0.0151914	-0.00340491	-0.00168276	-0.0200963	-0.00500049	0.0462734	0.0758178	0.0358447	-0.00855818	0.188625	0.00860699	-0.0160504	0.0157626	0.21261	0.0394087	-0.0135062	0.032364	0.114057	-0.00387504	0.0287578	0.00791559	-0.0265013	0.00586966	-0.0174768	-0.0207192	0.0526204	0.0182528	0.0785947	-0.0121366	-0.0044587	0.0346669	0.0378602	-0.0112014	-0.00820986	0.0157841	0.00749828	0.0219173	0.025489	0.0376764	0.00236469
0.211815	TRUE	FALSE	chr5	154262565	rs2443523	A	C	.	0.205048	-0.0787669	0.0183167	-0.0196301	-0.0322626	-0.0652638	0.0162063	-0.0433801	0.143493	0.00504409	-0.0311763	-0.0195112	0.00350901	0.00410062	-0.00528901	0.0610867	0.013004	-0.0367176	0.211815	0.0021651	-0.0657111	-0.00489192	0.00872181	-0.0260108	-0.011507	0.0109081	0.0160383	0.0182157	0.0667412	0.00290898	-0.0292357	-0.0201472	0.0908574	-0.0142551	-0.0711809	0.00139748	0.00930499	0.00104695	0.00439347	0.00280624
0.211808	TRUE	FALSE	chr9	36318848	rs9644880	G	A	.	-0.0880293	-0.0193621	-0.019104	-0.0179711	-0.00402209	-0.101844	-0.079388	-0.0772918	-0.0129787	-0.144156	-0.00585841	0.0525972	-0.0561093	-0.159379	-0.0500404	0.00978182	-0.100598	-0.124751	-0.00767003	-0.0319634	-0.0437625	-0.0446382	-0.0357899	0.036196	0.0271361	-0.10704	-0.0435411	-0.121028	-0.0256552	0.0198693	-0.151827	-0.0546854	0.0463398	0.0200867	-0.069648	-0.00589037	-0.211808	-0.0477989	-0.0755815	-0.00501062
0.211491	TRUE	FALSE	chr1	163756034	rs12131225	C	G	.	0.1316	0.0675409	0.0130474	0.0266665	0.0660237	0.00868292	0.0103952	0.0264853	0.109681	-0.0173637	0.0146847	0.158354	0.00133949	0.0217773	0.0203154	0.0504798	0.0166122	0.0163946	0.125254	-0.035735	0.0480886	0.00816728	0.0221733	0.100926	0.0691031	-0.0484742	0.00881012	-0.00228518	0.0320062	0.143356	0.0186339	0.0144229	0.211491	0.0683823	0.0180208	0.047528	0.0292617	0.0112924	0.00750762	0.0146594
0.211411	TRUE	FALSE	chr2	197443723	rs545219238	A	ATTT	.	0.0115311	0.0668004	-0.00679608	0.0154821	0.0904646	0.0627746	0.0497425	0.186853	0.0158498	0.0404993	0.0881293	0.00386213	0.108268	0.0458468	-0.0252086	0.0121378	0.0861017	0.211411	0.00176984	0.0483012	0.0128272	0.0513527	0.147391	0.00799636	0.0214287	0.0876771	0.0178289	0.0615905	-0.00686943	0.00481481	0.0984773	0.0452606	-0.00927136	0.0360256	0.01908	0.00704178	0.0888014	0.0285401	-0.0207925	0.00298882
0.211395	TRUE	FALSE	chr3	71524900	rs6764416	C	T	.	-0.0236167	0.0338496	0.211395	0.196045	0.00581586	-0.0743834	-0.0149581	0.00962319	0.0215517	-0.0351984	0.0167901	0.0128837	0.0213151	-0.0160792	0.014516	0.00206262	0.0259342	0.00264879	0.000656569	-0.0180976	-0.00241421	0.102719	0.0259795	0.0114886	0.013397	-0.0274494	0.0218326	-0.0105324	0.164176	-0.00613351	-0.0165284	-0.0134454	0.0375891	0.00513633	-0.0156019	-0.00360319	0.0296663	0.0280235	-0.0113882	-0.00181464
0.210977	TRUE	FALSE	chr6	32664181	rs9274299	C	T	.	-0.0118723	0.0265877	0.00813242	0.00988701	0.00901773	0.0216009	0.0464815	0.00391241	-0.00252714	0.171451	0.0432311	0.00303056	-0.0274356	0.210977	0.152195	0.00363058	0.0206126	0.0876741	-0.00894424	0.0291054	0.0131677	0.00794264	-0.00844271	0.00685865	0.00989618	0.0424221	0.0216595	0.0688916	-0.0042475	-0.00190817	-0.072228	0.0153587	-0.00237484	0.00769179	0.0774164	0.0107627	0.0186263	0.0315881	0.0358566	0.0036638
0.210192	TRUE	FALSE	chr14	103796957	rs34813623	A	G	.	0.00664102	-0.0355086	-0.146073	-0.165042	-0.0170062	-0.0133244	-0.013787	-0.0248299	0.0156254	-0.00847635	-0.0173484	-0.00496157	-0.0187149	-0.0141407	-0.00851607	0.210192	-0.0156502	-0.022223	0.0428181	-0.0137846	-0.00352819	-0.0951108	-0.0199004	-0.0056293	0.0488835	0.000753499	-0.0108729	-0.00685778	-0.127023	0.00409548	-0.0161141	-0.0178493	-0.0104668	0.00614585	0.00313651	0.00153355	-0.0232321	-0.0267367	-0.0169998	0.00144796
0.20937	TRUE	FALSE	chr10	102871420	rs12773892	G	A	.	0.0861751	0.0176859	0.0406477	0.0484073	0.00114268	-0.0101398	0.0126023	0.00586953	0.190683	-0.0292269	0.00175754	0.0174934	0.00297216	-0.0063718	4.39216e-05	0.0670568	-0.00355818	-0.00270662	0.168963	-0.000726481	0.0115476	0.0336369	0.0329597	-0.00213877	0.0137725	-0.0577833	0.0122786	-0.030041	0.0912504	0.0187201	0.00437699	0.00573495	0.093108	-0.00707989	0.00617159	-0.0349378	0.0123585	0.0101143	-0.20937	-0.0191772
0.20924	TRUE	FALSE	chr2	27813039	rs77627484	TAA	T	.	0.0137446	0.0564691	-0.203622	-0.20924	0.0558104	0.00933429	-0.00698597	0.0180612	-0.0364453	-0.00237195	0.0213912	0.0471409	-0.0150584	2.06946e-05	0.010612	-0.00695534	-0.00142323	0.0152085	-0.00881655	-0.00806811	0.0722512	-0.113217	-0.00633865	0.0634694	0.0294205	0.00951561	-0.00508481	-0.00579047	-0.191825	0.0480454	0.0146137	-0.00361083	-0.0124464	0.0397657	0.0663626	0.0131477	-0.00546837	-0.019709	-0.0129674	0.0047869
0.207694	TRUE	FALSE	chr2	199260756	rs7561479	C	A	.	-0.169627	0.00644855	-0.0124772	-0.00739315	0.0088206	0.019284	0.0136206	0.032148	-0.169528	0.0204692	0.0125668	-0.00532674	0.00385865	0.00983678	-0.000366574	-0.0386311	-0.00339403	0.0492102	-0.207694	0.00275352	-0.00494708	0.00910872	-0.0184802	0.00372661	0.00505362	-0.00568409	-0.0167976	-0.00465451	-0.0690795	-0.00872981	0.0406531	0.0112534	-0.086299	-0.0017739	-0.00569042	0.000153759	-0.0147914	0.000656361	-0.00567746	-0.00130209
0.207584	TRUE	FALSE	chr12	2235794	rs2007044	A	G	.	0.146346	-0.0684155	0.00353061	-0.0130889	-0.0723846	-0.0133273	0.0247939	-0.0384379	0.148497	0.0489746	-0.0317671	-0.0848112	0.0104087	0.0104436	0.0026882	-0.00746697	0.00896701	-0.0256141	0.191389	0.039981	-0.065431	0.0120671	0.0118454	-0.0692928	-0.0725934	0.0612473	0.207584	0.0631377	0.0601583	-0.103756	-0.0369538	-0.0109675	0.0160655	-0.021811	0.000869865	0.00598713	0.0228795	0.00280963	0.0365911	0.00792886
0.207313	TRUE	FALSE	chr20	21157726	rs4815024	C	A	.	-0.00810205	0.0499061	0.145198	0.158685	0.0238469	-0.0211771	0.0758776	0.0563025	0.019233	-0.0174426	0.0297067	0.0160059	-0.207313	-0.00488726	-0.00203027	0.00171057	-0.153474	0.0675709	-0.00202335	0.0151491	0.0166844	0.113907	-0.140904	0.0171141	0.0221393	-0.0820812	0.013702	-0.10705	0.121274	0.0120011	0.0374714	0.012914	0.0181257	0.00175976	-0.0098343	-0.0199891	-0.144169	0.0285404	-0.111172	-0.0146998
0.207151	TRUE	FALSE	chr16	58636188	rs11643069	T	C	.	0.0220911	-0.028615	0.0314759	0.0233864	-0.0301115	-0.0809654	-0.093828	-0.0993338	0.0168176	-0.181427	-0.0407175	-0.00589033	-0.12511	-0.207151	-0.0499024	-0.00053978	-0.0332686	-0.187333	0.0220715	-0.0384978	-0.00172342	0.0344409	-0.141469	-0.00665399	-0.0170846	-0.059529	0.00607668	-0.0972086	0.0560917	-0.00523893	-0.0895071	-0.0602777	0.0174858	-0.00935424	-0.0194788	-0.0161138	-0.0468076	-0.0886178	-0.0457485	-0.00564038
0.206801	TRUE	FALSE	chr8	141607161	rs746839	C	G	.	0.00218305	-0.0103347	-0.00669123	-0.0104198	-0.0270618	-0.0947209	-0.0220996	-0.0567526	0.0114852	-0.0517872	-0.0205853	0.0031332	-0.0113526	-0.0436732	-0.00739808	-0.000443482	0.00822988	-0.0737738	0.0153582	-0.0228025	0.010832	-0.0127824	-0.012524	0.00357303	-0.00602568	-0.0382901	-0.00989534	-0.0492516	0.000453334	-0.0025217	-0.206801	-0.0468697	0.00622933	-2.48734e-05	0.00136488	-0.00731118	-0.0366724	-0.0209672	-0.0183896	-0.00288358
0.206487	TRUE	FALSE	chr6	27298161	rs13211166	T	A	.	0.158882	0.110523	0.0297423	0.0504164	0.0409137	0.1446	0.0564321	0.0803957	0.0868143	0.0511095	0.052565	0.0686782	0.0739269	0.128416	0.028295	0.0690166	0.0811133	0.0434146	0.0710718	0.0825111	0.160189	0.0740799	0.077702	0.0403763	0.0525711	-0.00622686	0.14003	0.110166	0.046214	0.0967398	0.056802	0.0653464	0.0824116	0.0232954	0.206487	0.00519145	0.149083	0.0550768	0.0310188	0.0047388
0.206118	TRUE	FALSE	chr2	22322787	rs13006574	T	C	.	0.00846007	0.00307748	0.00250854	0.00418581	-0.0105856	0.0377869	0.0100094	0.0202352	0.00139007	0.0168822	-0.000473835	-0.0160665	0.00353566	0.0146452	0.00364615	0.00290093	0.00827301	0.0279859	-0.000184158	0.00889033	0.00804392	0.00488584	0.00485015	-0.0207077	-0.0041804	0.011707	0.00571776	0.0159955	0.00169907	-0.0073797	0.206118	0.0207872	-0.00793674	-0.00879658	0.00875368	0.000498738	0.0086106	0.00994384	0.00769333	4.4078e-05
0.205983	TRUE	FALSE	chr1	73327947	rs1885247	A	G	.	0.134935	-0.00201119	-0.00192366	0.00266355	-0.00807788	-0.0184169	-0.0218636	-0.0135621	0.114918	-0.0754339	-0.00780099	0.0109456	-0.0631282	-0.0633144	-0.0163253	0.0331752	-0.0671973	-0.037336	0.157464	-0.00540853	0.0270087	-0.0151578	-0.0209206	0.00773176	0.00486491	-0.0712422	0.00774639	-0.0683965	0.0398049	0.00720383	-0.0111663	-0.00795988	0.0818205	0.00320334	0.0179735	-0.0213341	-0.205983	-0.00860578	-0.0445834	-0.0229339
0.204024	TRUE	FALSE	chr10	104918317	rs1464870	A	C	.	0.00986357	0.0140558	0.0013516	0.00496116	0.00965681	0.0371565	0.00814805	0.0226938	0.00230875	0.0149816	0.0106369	0.00017221	0.0024999	0.0155712	0.00647965	0.00321155	0.00650855	0.0315178	0.000104973	0.0100408	0.0129675	0.00338195	0.00643949	-0.000246122	0.00250309	0.0106435	0.00661534	0.014639	0.000210347	0.00316984	0.204024	0.0223285	-0.000426852	-0.00014247	0.0126479	0.00149872	0.00850286	0.0113795	0.00705789	0.000288289
0.20401	TRUE	FALSE	chr8	142232905	rs4976978	A	G	.	-0.109443	-0.00950194	-0.0410064	-0.0426322	-0.0112585	-0.00121818	-0.0071839	-0.0286246	-0.123657	0.0756584	0.00418466	-0.0260648	0.0753513	0.0382904	0.0293985	-0.0315063	0.20401	0.0625281	-0.114558	0.0109994	-0.0304205	-0.00583672	0.0114083	-0.00983953	-0.013246	0.131301	0.00309645	0.1195	-0.086222	-0.0424611	0.023416	0.0108567	-0.0640487	-0.0119114	-0.0194618	-0.0126477	0.19648	0.00184426	0.124309	-0.00845223
0.202978	TRUE	FALSE	chr5	167565242	rs4869058	T	A	.	0.000272656	0.0147885	0.00458485	0.00930335	0.0304307	0.0185248	0.00965223	0.0118551	0.00195209	0.020733	0.194052	-0.000524427	0.00448919	0.017304	0.00790421	-0.00835055	0.00290617	0.0169724	-0.000764581	0.202978	-0.00150522	0.0259396	0.00986316	0.0032488	-0.00957304	0.00965827	0.0181423	0.0182034	0.000551134	-0.00166341	0.0145738	0.0245032	0.0029678	0.00223697	0.0018541	0.00234102	0.00471961	0.115717	0.00885072	0.00221722
0.202669	TRUE	FALSE	chr3	63856953	rs832190	C	G	.	-0.128267	-0.00522841	0.0223462	0.0203172	-0.00566177	0.0253661	0.0174063	0.0147291	-0.159922	0.0179319	0.00186713	-0.0280228	-0.00200006	0.0117012	-0.00462512	-0.0579152	-0.00572832	0.0164117	-0.202669	0.007806	0.00517186	0.0089108	-0.0273438	-0.0168412	-0.0224352	-0.00583649	0.0020073	-0.00624984	-0.0194445	-0.0160026	0.00251876	0.000947103	-0.101237	-0.0315045	-0.00239647	-0.0462159	-0.0113451	0.00485286	-0.0136829	-0.0273441
0.202567	TRUE	FALSE	chr5	88558577	rs4916723	A	C	.	-0.022204	-0.0169148	-0.00224675	-0.00762341	-0.0241482	-0.202567	-0.0219939	-0.0614061	-0.00173714	-0.0617521	-0.0331583	-0.0076454	-0.00464857	-0.0729603	-0.0120192	-0.0100153	0.0213511	-0.0457572	-0.000862976	-0.043967	-0.00687298	-0.00944143	-0.0115437	0.000602377	-0.00465305	-0.0397486	-0.0347742	-0.0806469	0.000162427	-0.0152558	-0.123027	-0.0517625	-0.0140388	0.000699168	-0.0147016	-0.0129242	-0.00670475	-0.0287379	-0.141882	-0.00343545
0.202543	TRUE	FALSE	chr7	137386581	rs4283969	T	G	.	-0.000153318	0.0120807	0.000186936	0.0104691	0.0140265	0.019837	0.00970324	0.0159376	0.00735598	0.0108325	0.0438203	-0.0150127	0.00438929	0.0173644	0.202543	0.0021639	0.00959806	0.0217378	-5.35034e-05	0.0118971	-0.000531166	0.0100777	0.0126539	-0.00793826	0.00578369	0.00708039	0.0176516	0.00732761	-0.00109076	-0.0154333	0.0124206	0.0117682	-0.013113	0.000593365	0.00141833	0.0047527	0.00749569	0.010864	0.00759313	0.00355239
0.202528	TRUE	FALSE	chr6	32645524	rs9273177	G	C	.	0.149296	0.00678642	-0.202528	-0.176083	0.00907531	0.0226774	0.0300367	0.0238566	0.103252	0.0170341	0.00618534	0.00833576	-0.0056229	0.0219848	0.00724604	0.0771567	0.0176832	0.0102648	0.13373	0.00784722	0.0585164	-0.0814887	0.0141316	0.00170177	0.0617839	0.0237124	0.0352755	0.00911164	-0.154279	0.0397767	0.00407806	-0.00141893	0.0215787	0.00243546	0.0505435	0.0024919	0.0148787	-0.00753525	0.00364525	0.00116405
0.202407	TRUE	FALSE	chr11	24380054	rs7127372	A	G	.	0.00662089	0.0186502	0.00187948	0.00585792	0.0170788	-0.00333344	0.00284455	0.00992596	0.00559198	0.00980361	-0.16526	0.0226678	-0.00176599	0.0252726	0.0785256	0.00894796	0.00432885	0.014213	0.00360794	-0.202407	0.0102399	-0.0202977	0.00117237	0.0195186	0.0237777	-0.000504335	-0.0279562	-0.00356865	0.00197633	0.0350916	0.0040246	-0.00896396	0.0105543	0.00488061	-0.000722272	0.00629692	0.00219627	-0.0634219	0.00173549	0.00146469
0.202289	TRUE	FALSE	chr1	43667628	rs618678	C	T	.	-0.0935373	0.040348	0.202289	0.202269	0.0142677	-0.000164437	0.0457022	0.0197123	-0.00839725	0.0116209	0.0205633	0.00526669	0.0195912	-0.00261269	0.00993375	-0.0437892	0.0085436	0.0674958	-0.0468233	0.00173227	-0.024162	0.136037	0.020489	0.00879223	-0.00166889	-0.00047837	-0.0223349	-0.00964255	0.168681	-0.0235881	0.0154138	0.0228631	-0.00121126	0.00133802	-0.0103917	-0.00252951	0.011138	0.00766164	0.00278882	-0.000888881
0.202286	TRUE	FALSE	chr7	137390015	rs1376608	T	C	.	-0.0153341	-0.0119651	0.0396732	0.0391529	-0.0200662	-0.0879712	-0.0781936	-0.0742203	0.00426758	-0.202286	-0.0518392	0.00223295	0.00866478	-0.196042	-0.0477628	-0.00394002	-0.036564	-0.1759	0.00316058	-0.0696117	-0.00394143	0.000301492	0.0187477	0.00175492	-0.00330309	-0.0725938	-0.0689126	-0.102196	0.0429022	-0.00238872	-0.0513946	-0.0546094	0.00933088	0.00129961	-0.019202	-0.0109541	-0.0245459	-0.0357911	-0.0396035	-0.00493012
0.202132	TRUE	FALSE	chr11	28621014	rs10767735	G	C	.	-0.00295603	0.000997306	0.00692415	-0.000247002	0.000871042	0.0121412	0.0633212	-0.00992743	-0.00880979	0.148416	0.0330208	-0.000250832	0.014472	0.202132	0.0306099	-0.0425427	0.0152696	0.0443661	-0.00530331	0.0781369	-0.0172929	0.0111868	0.00674933	-0.000258396	-0.0599317	0.0509425	0.0211641	0.0631189	-0.00231699	-0.00637622	0.00227727	0.0110395	0.00574388	-0.00407272	0.00482362	0.0233645	0.0174651	0.021137	0.0331729	0.0128878
0.202073	TRUE	FALSE	chr7	1848549	rs59248873	A	G	.	-0.036126	-0.0572137	0.0201743	0.0058726	-0.00607945	0.158678	0.11597	0.101965	-0.0390185	0.178644	0.00779373	-0.0239951	0.0427835	0.131007	0.0207369	-0.0446855	0.0690335	0.202073	-0.0242161	0.0550447	-0.137647	0.0734872	0.00718799	-0.022218	-0.0541398	0.104551	0.0433237	0.123395	0.00423722	-0.033371	0.0899705	0.0560973	-0.0183403	-0.0157106	-0.063567	0.0132104	0.0348537	0.0376072	0.0586261	0.00249414
0.201579	TRUE	FALSE	chr7	105289803	rs2057884	T	C	.	-0.0138742	-0.0521637	-0.17827	-0.201579	-0.0206074	-0.0150052	0.0151149	-0.0266013	-0.0340659	0.055865	-0.0209944	-0.0228632	0.168839	0.0415739	0.000497511	-0.00878904	0.034136	-0.00308513	-0.0131361	-0.0108039	-0.0163908	-0.179663	0.142807	-0.0177146	-0.0156859	0.0353769	-0.0102018	0.0295829	-0.148824	-0.0135449	-0.0151834	-0.0970747	-0.0448746	-0.00808198	0.00339728	0.00272579	-0.00111096	-0.0325149	-0.00882195	0.00156527
0.201562	TRUE	FALSE	chr5	146898057	rs2915837	A	C	.	0.0862165	-0.0481402	0.00743639	-0.00396219	-0.0473928	-0.0234845	-0.00389313	-0.0288898	0.140888	-0.0217671	-0.035346	-0.0856453	-0.000651676	-0.0417281	-0.0552376	-0.0358619	-0.00414389	-0.0316342	0.201562	-0.0178308	-0.0449556	0.00740013	0.00879881	-0.060317	-0.0846125	0.00307689	-0.00348428	-0.0102971	0.0624827	-0.11444	-0.0192311	-0.0129086	-0.00385118	-0.00763642	-0.000638433	0.0393847	0.00266792	-0.0147482	-0.0100749	0.0298699
0.201501	TRUE	FALSE	chr3	62497252	rs62243489	T	G	.	0.0022554	-0.0161147	-0.0213196	-0.0321314	-0.00146097	0.0442672	0.110969	-0.0132672	-0.0140976	0.191681	0.00112132	-0.00499392	0.0223569	0.201501	0.0306	-0.0219884	0.0350944	0.164882	-0.00647241	0.0255619	-0.0258711	0.0058061	0.0109939	-0.00633649	-0.0380037	0.0629224	0.0140952	0.0829533	-0.0314357	-0.00405149	0.0868466	-0.0629834	-0.00855386	-0.000938724	0.00246764	0.0183623	0.0279409	0.0222938	0.046456	0.0108215
0.201344	TRUE	FALSE	chr3	71526907	rs111242991	C	T	.	-0.134164	-0.00539939	-0.0117123	-0.0126348	0.00121681	-0.00802154	-0.0213008	-0.00851403	-0.151915	-0.00437156	0.0020881	-0.00132032	0.0245729	-0.00969203	-0.00590082	0.05951	-0.00670558	0.00229903	-0.201344	-0.00931566	-0.00448077	-0.022045	0.00809392	0.00215027	0.0316531	-0.0117603	-0.0244861	-0.0094579	-0.0645035	-0.00438665	-0.00207503	-0.00410515	-0.0689817	0.00466175	-0.0136815	-0.0137068	-0.0127042	-0.00835014	-0.0115396	-0.00842693
0.201253	TRUE	FALSE	chr7	105264805	rs2299327	C	T	.	-0.0186763	0.0266502	0.184425	0.201253	-0.00596563	-0.0798542	-0.0566856	-0.0469192	0.0247341	-0.101938	-0.0246358	0.0138163	-0.00628877	-0.0868896	-0.0137025	5.2481e-05	-0.0286496	-0.068786	0.00569834	-0.0415772	-0.00557859	0.155463	0.00713321	0.0112747	0.00602462	-0.0649628	-0.0289162	-0.0733831	0.15837	-0.00434408	-0.0592961	-0.0142733	0.0346073	-0.000279068	-0.0289897	-0.0163665	-0.0212021	-0.0152457	-0.108717	-0.00547576
0.200883	TRUE	FALSE	chr19	30499034	rs200831898	T	TTC	.	0.0336506	0.0200257	0.0100422	0.0165427	0.01614	-0.0818446	-0.0728011	-0.0510563	0.0731416	-0.135452	-0.031292	0.0484191	-0.0195871	-0.0917725	-0.0295565	0.0107955	-0.0372823	-0.135624	0.0699671	-0.0689481	0.0271802	-0.0129896	-0.00783141	0.0431671	0.0203414	-0.0935256	-0.0409383	-0.161199	0.0300145	0.0410869	-0.200883	-0.0450377	0.0588155	0.0223449	0.00121829	0.00614242	-0.0193734	-0.0379073	-0.0549986	0.00136483
0.200717	TRUE	FALSE	chr17	46779986	rs199512	T	C	.	0.0234916	-0.019015	-0.021895	-0.0219643	-0.0115995	-0.0446726	-0.100849	-0.0490046	0.03168	-0.19714	-0.0310279	-0.00500169	-0.0269872	-0.200717	-0.13023	0.010531	-0.0403109	-0.137516	0.0386052	-0.0529434	-0.00269459	-0.053788	-0.0168305	-0.00426948	0.0015944	-0.0512823	-0.0546582	-0.0835271	0.00235814	-0.00490804	-0.0273725	-0.0295644	0.0137347	-0.00372956	-0.00937895	-0.0100117	-0.0396851	-0.0736944	-0.0410855	-0.00413882
0.200417	TRUE	FALSE	chr11	130848918	rs10791099	G	C	.	0.200417	0.0522011	0.0204494	0.029059	0.0228112	0.0317612	0.0894542	0.0316006	0.169386	0.0151415	0.0189859	0.055489	0.00954395	0.0688978	0.0194858	0.0729234	0.0337415	0.0193553	0.190854	0.0225369	0.065183	0.0300851	0.0425037	0.02487	0.0369052	-0.00691965	0.0604543	0.0134289	0.0726065	0.0782095	0.0152879	0.0171642	0.12709	0.0271835	0.0675553	0.00998447	0.0470572	0.0262642	0.0294837	0.00409066
0.200339	TRUE	FALSE	chr1	43634413	rs11210892	G	A	.	-0.0179128	-0.0161929	0.00497069	-0.0011653	-0.0178728	-0.100876	0.047918	-0.0373592	0.00232493	0.0353418	-0.00220876	-0.00305913	0.014425	0.0344065	0.00386408	-0.00179996	0.00919725	0.0382958	0.00286093	-0.000153431	-0.0227333	0.0102984	0.0122031	-0.000716636	0.00044951	-0.00471724	0.00266741	-0.00770883	0.00166494	-0.00998728	-0.200339	-0.024418	-0.00285507	0.000960462	-0.0177857	-0.00135677	0.00440668	-0.00560723	-0.00412444	8.79307e-05
0.200256	TRUE	FALSE	chr6	32522823	rs528638684	G	T	.	0.00576041	0.0206144	-0.00733489	-0.00620559	0.00932703	-0.00269819	-0.0141025	0.00382127	-0.00750204	-0.0246016	0.0128035	0.00846036	-0.199328	0.000969937	0.00240689	-0.00996751	-0.0836773	-0.00725136	-0.00812649	0.0235751	0.0374212	-0.0330861	-0.200256	0.0116216	0.00054019	-0.0343323	-0.00197166	-0.0478147	-0.00972495	0.00551939	0.0100055	-0.00256864	0.00181293	0.00328229	0.0678689	0.000508454	-0.0699812	0.0980577	-0.0123291	-0.000462464
0.200147	TRUE	FALSE	chr18	53196913	rs17487484	T	G	.	-0.00538953	-0.000517551	-0.0074169	-0.00740351	0.0164569	-0.0633784	-0.042812	-0.030201	-0.00161691	-0.0946579	-0.125818	0.0251372	-0.0215263	-0.0861748	-0.031258	-0.00647152	-0.0278264	-0.0469423	0.00164219	-0.200147	0.00532262	-0.0327042	-0.0165451	0.0275761	0.0132656	-0.0463641	-0.162382	-0.070887	-0.0024511	0.0375673	-0.0281753	-0.0616196	0.0121315	0.00441572	-0.0111174	-0.00397271	-0.0334363	-0.0812359	-0.0567753	-0.0051494
0.200041	TRUE	FALSE	chr20	21150066	rs13041255	T	C	.	0.200041	-0.0460676	-0.165497	-0.169161	-0.0140591	-0.00464361	-0.0182831	-0.033379	0.0475702	-0.00752469	-0.0243073	-0.00714032	-0.0196574	-0.0253155	-0.0126734	0.030071	-0.00981185	-0.0334147	0.154631	-0.0140038	0.00130439	-0.118191	-0.0124261	-0.0120377	-0.014261	0.0307635	-0.0104808	0.0162538	-0.113857	0.016878	-0.0168986	-0.0218472	0.0719379	-0.00686658	0.0116221	0.0112631	-0.0255394	-0.0285609	-0.0160109	0.00747759
0.199578	TRUE	FALSE	chr6	30202503	rs2517610	A	G	.	0.0532963	-0.048302	0.1514	0.0586551	-0.0296442	0.00376075	-0.199578	-0.0614515	0.0138806	-0.190193	-0.06464	4.75367e-05	-0.0631891	-0.152421	-0.0368095	0.0279202	-0.113979	-0.184987	0.0175826	-0.0579499	0.0149213	-0.0397367	-0.0703211	-0.0132856	-0.00322804	-0.0438668	-0.0791157	-0.0241474	0.140238	0.0146565	-0.0197185	-0.0216284	0.047618	-0.0093194	-0.0312	-0.0107665	-0.0689283	-0.0214107	0.0115589	-0.0115351
0.198607	TRUE	FALSE	chr7	87169298	rs113171102	C	T	.	-0.0255422	0.0612208	0.101087	0.195281	0.0223354	0.0138048	0.0351952	0.0322623	0.143487	0.00610347	0.0306582	0.035638	0.0187035	0.0202059	0.0205409	0.0369303	0.017812	0.0397943	0.0668257	0.0240974	0.0116568	0.0969769	0.0497991	0.0293464	0.0426656	-0.0178663	0.0292348	-0.010174	0.198607	0.00622766	0.0198135	0.0269085	0.0374375	0.0357245	0.0102411	0.0142393	0.0279056	0.0262614	0.0126563	0.00774379
0.198481	TRUE	FALSE	chr8	142230767	rs141627530	ACCATCCAT	A	.	-0.0482768	-0.0817775	-0.198481	-0.197044	-0.0871609	-0.0202439	-0.0257039	-0.0373078	-0.0555098	-0.0134259	-0.0482258	-0.141186	-0.0181979	-0.03412	-0.0291602	0.0489953	-0.0238502	-0.0302351	-0.0349226	-0.0246371	-0.0250218	-0.112632	-0.0384748	-0.1421	-0.0609378	-0.00660457	-0.0301566	-0.0188558	-0.187597	-0.118664	-0.0247302	-0.0276933	-0.146303	-0.0689116	0.0204632	-0.0311862	-0.0310779	-0.0445358	-0.044643	-0.00945672
0.198359	TRUE	FALSE	chr7	1989994	rs60432611	G	T	.	0.165916	-0.0168582	0.0118681	0.0063443	-0.0430907	-0.11033	-0.055304	-0.0724012	0.177584	-0.151634	-0.0418381	0.00401882	-0.0256649	-0.125318	-0.0381238	0.0395466	-0.0379302	-0.181878	0.198359	-0.0355726	0.0270996	-0.0165055	0.0037018	-0.000730869	-0.00886848	-0.0801567	0.00965348	-0.0993495	0.0851657	0.00822282	-0.141316	-0.0716161	0.0669983	-0.00127657	0.0111896	-0.00696769	-0.0106697	-0.0251977	-0.0361583	0.00079899
0.198212	TRUE	FALSE	chr10	103111447	rs12413046	A	G	.	0.0400806	0.00524705	0.00153733	-0.0128153	-0.00189931	0.0912565	0.0296254	0.0671309	0.00183703	0.198212	0.00135584	0.0103799	-0.104926	0.175687	0.0626399	0.0167456	0.0308192	0.0729643	0.00254058	0.103801	0.0246812	-0.0206568	-0.132115	0.00135083	0.00748092	0.0938978	0.0602524	0.133915	-0.00142222	0.0200423	0.0656023	0.0347293	0.0137414	0.00432255	0.023673	0.0254261	0.0192326	0.153836	0.0928864	0.0110939
0.197985	TRUE	FALSE	chr9	36315708	rs7042952	A	T	.	-0.0592843	-0.0202836	-0.187705	-0.16545	0.000310786	0.0604879	-0.0369932	-0.0419606	-0.0505034	0.0185838	-0.00268011	-0.019108	0.103515	-0.00958801	-0.00515803	-0.0413178	0.0113971	-0.00466889	-0.0318064	-0.00534676	-0.0316138	-0.104725	0.0872882	-0.00621227	-0.0162594	0.0430484	0.00569863	0.0277227	-0.197985	-0.0210623	-0.0012529	-0.00463675	-0.0542286	-0.00378516	0.0175159	0.00329674	-0.0107625	-0.0341728	-0.015483	0.00081946
0.197737	TRUE	FALSE	chr16	12976381	rs4527008	A	G	.	0.124174	-0.0424395	0.000677729	-0.0115709	-0.0380502	-0.0232023	-0.0397529	-0.149015	0.142552	0.0102282	-0.026076	-0.0381964	-0.0336912	-0.0397077	-0.0046905	0.0155593	-0.0149189	-0.0625621	0.197737	0.00821817	-0.0230007	-0.0295578	-0.0288332	-0.0356481	-0.0343295	0.0383303	0.0330312	0.0286171	0.0629916	-0.0422538	-0.0221052	-0.00823967	0.0498378	-0.0231693	-0.00832888	-0.00194114	-0.00797746	-0.00523042	0.00773805	0.00529802
0.197416	TRUE	FALSE	chr7	1847089	rs6977733	T	C	.	-0.00904422	-0.0153883	0.027122	0.0244468	-0.00769731	-0.00799279	0.0129068	-0.00880716	0.00473637	0.0285611	0.0279065	-0.0106919	0.0100682	0.0384206	0.0191208	0.029306	0.0052786	-0.0121571	-0.00127079	0.0346402	-0.019743	0.0222771	0.00225552	-0.0118496	0.0203637	0.00411929	0.0161465	0.0212245	0.025997	-0.0156588	-0.0504329	-0.00578036	-0.0019162	0.0033046	-0.0142787	0.00191073	0.0236241	0.197416	0.0161842	0.00256783
0.196839	TRUE	FALSE	chr1	72817008	rs1949888	G	T	.	-0.0154516	0.097833	0.000131162	0.0211758	0.126	-0.0127264	-0.0768782	0.00969623	-0.00538834	-0.0820524	0.0547323	0.196839	-0.0128594	-0.0338101	0.0467298	0.0151864	-0.00908102	-0.043351	-0.0276394	-0.0105389	0.0346591	-0.0137361	0.00979576	0.175323	0.0970241	-0.0379281	-0.00965036	-0.0179784	-0.00842429	0.147942	0.017311	0.00500439	0.120789	0.0645117	0.00218668	0.0347931	0.00204643	0.00375555	0.0899468	0.00588294
0.196584	TRUE	FALSE	chr8	10719265	rs10099100	G	C	.	-0.0305254	-0.010851	0.0175309	0.0102259	0.00514226	0.0917013	0.0880011	0.067133	-0.0650178	0.196584	0.0198172	-0.0202265	0.0300319	0.182257	0.0599484	-0.00411985	0.0548539	0.154669	-0.0651648	0.0523431	-0.0293528	0.0398448	0.0114591	-0.0157428	-0.00774276	0.0838959	0.0302645	0.111824	-0.0103851	-0.0214624	0.194468	0.0499791	-0.0402886	-0.0091813	-0.00698417	0.0060958	0.036968	0.0489098	0.058651	0.000159169
0.19559	TRUE	FALSE	chr7	87173488	rs201859268	T	TTTTTG	.	-0.0027883	-0.0430178	0.101201	0.0421617	-0.015846	-0.0621863	-0.062149	-0.0404736	-0.000250693	-0.0846332	-0.0114164	-0.00526778	-0.00442718	-0.0731029	-0.027579	-0.00285578	-0.0197787	-0.0683892	0.000462293	-0.0337086	-0.00736477	0.0173102	0.00489266	-0.00442303	-0.00872024	-0.0570694	-0.19559	-0.0458261	0.0764469	-0.00865227	-0.00601112	-0.0283563	0.0180539	0.000138613	-0.0223619	-0.0114373	-0.0152453	-0.00896266	-0.0861938	-0.00826267
0.195509	TRUE	FALSE	chr9	36314316	rs542933029	T	TTA	.	0.151177	-0.00188884	-0.175353	-0.146561	0.00361306	0.0172969	0.0199365	0.0214094	0.184131	0.0083855	-0.00461817	0.00354264	0.00692251	0.00909847	0.000836095	0.0127767	0.0181281	-0.0181146	0.195509	0.00292642	0.0131589	-0.0863921	0.0385057	0.00469787	-0.00908982	0.0194627	0.0275202	0.0476598	-0.0884831	0.0122833	-0.00170209	-0.00532441	0.0362651	0.0132702	0.0313215	0.0075951	0.0177745	-0.0150776	0.0142725	0.00430535
0.195304	TRUE	FALSE	chr6	26375933	rs1985732	A	T	.	0.0566073	0.0540374	0.188883	0.195304	0.0141776	0.0233942	0.0374811	0.0373353	0.0805097	0.00458391	0.0217727	0.0190919	-0.136658	0.0271626	0.019665	0.00778881	-0.0032473	0.0315634	0.0515213	0.0254286	0.033209	0.11609	-0.124232	0.010649	0.00485243	-0.00925818	0.0437438	0.00360704	0.195061	0.0171837	0.0182295	0.0259809	0.0586821	0.0144806	0.0183902	0.00541	0.0294186	0.0428236	0.0296277	0.00334889
0.195217	TRUE	FALSE	chr11	133970261	rs73036081	C	T	.	0.00855048	0.0350113	0.00266497	0.0109533	0.0227768	0.105577	0.0398565	0.0643245	-0.00586089	0.09461	0.0301697	0.00473545	0.0141721	0.0903445	0.0253768	0.0111478	0.0308883	0.095785	-0.0140867	0.0402783	0.029356	0.0189062	0.0155841	0.00528219	0.0149581	0.0492599	0.0331927	0.0723376	-0.00552474	0.00482932	0.195217	0.0490485	-0.00655671	0.00321745	0.0317586	0.00652918	0.0271285	0.0314311	0.0365357	0.00142161
0.195139	TRUE	FALSE	chr10	103011454	rs111326718	A	AAAAAT	.	-0.035037	0.00594657	-0.123224	-0.0241796	0.00240206	0.00387986	0.00318147	0.00514259	0.027002	0.0122204	0.00957038	-0.00272358	0.134055	0.00415618	0.00568246	0.0846312	0.053504	0.00730586	-0.0145277	0.000298646	-0.00655621	-0.00409022	0.195139	0.0018671	0.0620795	0.0142776	-0.000989501	0.0055041	-0.0761179	-0.0123412	0.00524412	0.00355664	-0.0437771	0.0164192	0.00515694	-0.00251539	0.0447799	-0.0117076	-0.00293147	-0.00251112
0.194973	TRUE	FALSE	chr18	55737463	rs813043	A	G	.	0.00405679	-0.0899127	-0.00838463	-0.0249731	-0.107176	-0.194973	-0.0404847	-0.0916986	0.00557567	-0.149101	-0.0904018	-0.0129359	-0.0237624	-0.133187	-0.0416642	-0.00326881	-0.0417209	-0.119328	0.0266167	-0.0951279	-0.0332275	-0.0299498	-0.0325276	-0.0159544	-0.0279438	-0.091763	-0.0724191	-0.13915	0.00446557	-0.0117376	-0.13125	-0.112647	0.0089234	-0.030098	-0.0441997	-0.0163422	-0.0457582	-0.0621481	-0.138627	-0.00692898
0.194814	TRUE	FALSE	chr11	28622366	rs10835372	T	C	.	0.0119166	-0.0106023	-0.00434034	-0.0152554	-0.0029625	0.0275457	-0.0195197	0.00925099	-0.024412	0.108096	0.0117238	0.00256502	-0.00600893	0.194814	0.021506	0.00500544	-0.00432026	-0.00444574	-0.0173109	0.0525554	0.00799111	-0.0333097	-0.0310229	-0.003021	-0.00136286	0.0341267	0.0315321	0.0676521	-0.0101626	0.0120172	0.0409358	0.016034	-0.00311008	-0.00701445	-0.00336176	0.00948475	-0.00690838	0.0415145	0.0332633	0.00343454
0.194409	TRUE	FALSE	chr7	1987689	rs11765550	G	A	.	0.103058	0.044273	0.173885	0.156921	0.0118388	0.0325629	0.0567482	0.0511712	0.0810363	0.0190091	0.019195	0.0204112	-0.0431582	0.0394755	0.0148003	0.0437305	0.000847787	0.0246851	0.0625408	0.0316131	0.0383282	0.159759	-0.0161604	0.0166879	0.0171465	-0.0316722	0.0613855	0.0104961	0.194409	0.0194356	0.0177714	0.0233143	0.0587015	0.0152141	0.0307197	0.00566238	0.101964	0.0475288	0.0390966	0.00146978
0.194255	TRUE	FALSE	chr2	57926998	rs540927767	T	TGTG	.	-0.000848349	0.0207035	-0.0120519	-0.0104448	0.0624535	-0.0141157	-0.0131961	-0.00820725	-0.0331559	-0.00671318	-0.013225	0.0891457	-0.0067038	-0.0129579	7.63019e-05	-0.194255	-0.00965898	-0.00465819	-0.00779345	-0.0235087	-0.0303614	-0.011426	-0.0068138	0.146794	-0.116951	-0.00251375	-0.015533	-0.00300351	-0.0265421	0.0445266	-0.00315603	-0.00515606	0.0499937	0.044725	-0.0150565	0.0183215	-0.0156226	-0.0181343	-0.00602547	0.00371287
0.194181	TRUE	FALSE	chr10	104983614	rs11192262	G	T	.	-0.0655184	0.00143162	-0.0061221	-0.00385595	0.0116349	0.00123474	-0.00151029	-0.00307526	-0.0363891	0.0320196	0.0245795	-0.00869178	0.0110473	0.00185649	0.00845873	-0.0248242	0.00550097	0.00514867	-0.0496383	0.0618624	-0.0326538	0.00802419	0.0024126	0.00644492	-0.0114134	0.0237948	0.194181	0.0166735	-0.0221185	-0.0406975	-0.00109069	0.00475632	-0.042022	0.000171282	-0.0044823	-0.00047182	0.00621581	0.0879218	0.0250454	-0.000443734
0.193662	TRUE	FALSE	chr5	104655775	rs416223	C	A	.	-0.0398737	0.0371085	-0.0168139	-0.00413691	0.093362	-0.0587037	-0.0527149	-0.0374312	-0.00837702	-0.164626	0.0051334	0.102364	-0.0451071	-0.193662	-0.0990706	-0.0185871	-0.164399	-0.0597151	-0.0107754	-0.0444162	-0.0180659	-0.022928	-0.0189667	0.139337	0.0415046	-0.0728306	-0.0493716	-0.0860718	-0.0100165	0.0326317	-0.014021	-0.0707331	0.0167902	0.032733	-0.0202918	-0.00384637	-0.0668243	-0.0339727	-0.073018	-0.01227
0.192927	TRUE	FALSE	chr11	24378955	rs57398571	G	T	.	0.00175976	0.00734287	0.002803	0.00379471	0.00125968	0.0413371	0.0154357	0.0235967	0.000590317	0.0254758	0.0120535	-0.00390702	0.00398452	0.0299357	0.00743311	0.00148309	0.00664012	0.0315611	-0.000527233	0.0127886	-0.00168069	0.00953841	0.004783	-0.00523882	-0.000332317	0.00849595	0.0083265	0.0151513	0.000242479	-0.00515612	0.0159482	0.192927	-0.00346605	-0.00246217	0.00189419	0.000616629	0.00592014	0.00893811	-0.00219826	0.00114269
0.191952	TRUE	FALSE	chr2	156254801	rs1226412	C	T	.	0.0216011	0.0370278	0.0118753	0.0173048	0.028842	0.127086	0.0462905	0.0543779	-0.00679008	0.167948	0.0747669	0.037476	0.0668496	0.153779	0.0564015	0.00851911	0.0654261	0.0631189	-0.00766939	0.142493	0.0313463	0.0270202	0.0372587	0.021015	0.0203723	0.184272	0.0586604	0.191952	0.00680648	0.0457174	0.0304202	0.0509212	0.0169822	-0.000130337	0.0245711	0.0890726	0.091068	0.0663285	0.109808	0.0891118
0.191601	TRUE	FALSE	chr5	146901962	rs567116	T	C	.	-0.00651484	-0.0243848	-0.00301377	-0.00776892	-0.0311436	-0.051761	-0.0322527	-0.0332334	-0.00209924	-0.0684795	-0.108668	0.00558675	0.00244058	-0.061147	-0.0224167	0.0121751	0.011892	-0.0581867	0.00281557	-0.191601	-0.0100089	-0.0211584	-0.00232855	0.0037918	-0.0220447	-0.0287231	-0.0465568	-0.0418281	0.0034438	0.00143902	-0.0472389	-0.0492152	0.00388437	-9.79129e-05	-0.00738257	0.000419491	-0.0095885	-0.151924	-0.0270008	0.000837713
0.191286	TRUE	FALSE	chr5	154257588	rs61189725	G	A	.	-0.134603	0.0219046	0.0363085	0.0420039	0.01125	0.00994735	0.0154317	0.0123552	-0.150788	0.0318442	0.0220375	0.00189835	0.075961	0.0389011	0.00938676	-0.0268852	0.0298509	0.0497759	-0.191286	0.0117019	-0.00166598	0.0719018	0.0624698	0.00583549	0.00914933	-0.00548247	0.0137298	0.0163146	-0.0320793	-0.0039516	0.0147881	0.00766346	-0.0549717	0.00294519	-0.00536132	-0.00713525	0.0698102	0.0135672	0.011674	-0.00566995
0.190742	TRUE	FALSE	chr14	71918988	rs11419600	C	CTTT	.	-0.00908295	0.0250459	0.0121338	0.0241582	0.0405367	0.0853417	0.0742882	0.12486	0.0303484	0.0605814	0.190742	0.0109014	-0.00929726	0.0605139	0.0315328	0.0182982	0.0130905	0.0812966	-0.00151626	0.181403	-0.0190138	0.0643103	-0.0111085	0.0154922	0.0261438	0.00530429	0.0415961	0.0230562	0.00606667	0.00826639	0.000355257	0.028656	0.00457244	0.0130247	0.00957715	0.000250396	-0.000879035	0.122962	0.0200823	0.00204917
0.190442	TRUE	FALSE	chr3	71523255	rs56343799	G	A	.	-0.0478071	0.0445402	0.0105035	0.0433504	0.0255168	0.190442	0.0886912	0.110429	-0.00267659	0.0963852	0.0420648	0.00240601	0.0240352	0.0946772	0.0264097	0.0037392	0.0347131	0.131988	-0.0198909	0.0427483	-0.0124842	0.0708687	0.0256998	0.00340755	0.0208136	0.0427093	0.0277352	0.0539271	-0.00310444	-0.0132374	0.0793158	0.0589349	-0.018577	0.00259917	0.0329879	0.00711077	0.0347221	0.0290676	0.0439272	0.00206013
0.190423	TRUE	FALSE	chr1	73307221	rs10556948	TCGCA	T	.	-0.0265877	0.0938885	-0.0534519	-0.0314235	0.190423	-0.0205478	-0.00902259	0.0358338	-0.00467648	-0.061012	0.0727114	0.131564	-0.0201015	-0.0353955	0.015382	0.000867343	-0.0205817	0.00405176	-0.0139219	-0.00947689	-0.00275647	-0.0281712	-0.004204	0.132642	0.0838756	-0.0672349	-0.0379724	-0.0744043	-0.0436331	0.168342	-0.150095	-0.0106519	0.0512611	0.0292294	-0.0233057	0.0120669	-0.0261498	-0.0169007	-0.0348235	-0.000392504
0.190149	TRUE	FALSE	chr7	1842591	rs12540579	C	T	.	0.00468496	0.00616218	0.0619067	0.0552072	-0.0114176	-0.082235	-0.0598125	-0.0620415	0.0325302	-0.190149	-0.0185052	0.0070355	-0.0316584	-0.136846	-0.0399518	0.00949714	-0.0545115	-0.131663	0.0210275	-0.0525204	0.030202	0.00808759	-0.00910327	0.00583677	0.00318285	-0.137878	-0.0909434	-0.146566	0.0817601	0.00685864	-0.0600304	-0.0398296	0.0220044	0.00522691	0.00393484	-0.0144149	-0.0293097	-0.0239396	-0.0599773	-0.00543804
0.189338	TRUE	FALSE	chr6	32057778	rs394439	C	A	.	-0.128537	-0.021606	-0.0341495	-0.0334222	-0.0135761	0.0120181	0.0806429	0.00357501	-0.094812	0.102478	0.00359764	-0.0230644	0.0101282	0.189338	0.00674894	-0.029499	0.00288221	0.0300038	-0.103567	0.0233146	-0.0423563	-0.000175659	-0.0123718	-0.0112501	-0.0166378	0.0261027	0.00418711	0.0220519	-0.0664733	-0.0374575	0.00238902	0.00532291	-0.0693276	-0.0114272	-0.0251006	-0.0114588	-0.007783	0.00262462	0.00531824	-0.00779863
0.189248	TRUE	FALSE	chr11	130849166	rs10750450	G	T	.	-0.14715	0.0158083	-0.000722125	0.00493065	0.0108542	0.0227245	-0.0337707	0.0260469	-0.143269	0.0330353	0.0117955	0.00120178	0.0151241	0.0556892	0.013213	-0.0216897	0.00693459	0.0144965	-0.189248	0.0029313	0.0219959	0.00607414	-0.00441888	0.00958543	0.0151121	0.00806488	-0.015566	0.0246033	-0.0522934	0.0156089	0.0276632	0.0091661	-0.0783553	0.00268953	-0.00305609	0.00490313	0.0337894	0.0099785	0.0158177	0.00155585
0.189225	TRUE	FALSE	chr11	30245491	rs515997	T	C	.	-0.0225544	-0.115069	-0.00866389	-0.0277909	-0.0696246	-0.189225	-0.0233196	-0.0729126	-0.0192782	-0.027836	-0.0718068	-0.0396982	-0.0136813	-0.0934498	-0.0206524	-0.024667	-0.0219748	-0.0444729	-0.00612348	-0.0551925	-0.0345478	-0.0338763	-0.0307032	-0.0332623	-0.0405441	-0.021734	-0.0325489	-0.0475886	-0.00610046	-0.0445152	-0.0310518	-0.0842417	-0.0250184	-0.027322	-0.0300551	-0.0121434	-0.0563244	-0.0322693	-0.0928772	-0.00732268
0.189175	TRUE	FALSE	chr2	199254114	rs260754	G	C	.	0.0857442	0.0102853	0.0134363	0.00891198	0.00480433	0.00885638	0.0126668	0.0136597	0.0489242	-0.0180509	-0.0120321	0.00317414	0.00427528	-0.00782672	-0.189175	0.0209435	-0.000925323	-0.00967696	0.062259	-0.00714532	0.020034	0.0121478	0.00623272	0.000353583	-0.00263874	-0.0105771	0.00955633	-0.0111622	0.038617	0.0145621	0.00472669	0.00176498	0.00321195	-0.0191302	0.0176641	-0.0380781	0.0172459	0.00209961	-0.044033	-0.0237194
0.188803	TRUE	FALSE	chr2	57926998	rs540927767	T	TTGTG	.	-0.00191491	0.0144803	-0.0155024	-0.0150599	0.0525498	-0.0156353	-0.0144542	-0.010511	-0.0341957	-0.00783109	-0.0253053	0.0892579	-0.00744263	-0.0148036	-0.00217799	-0.188803	-0.0106427	-0.00744142	-0.00755343	-0.0301441	-0.0324676	-0.0154726	-0.00860696	0.145113	-0.114066	-0.00278814	-0.0174678	-0.0036891	-0.0298195	0.0400526	-0.00538849	-0.00700694	0.0499869	0.0440728	-0.0171183	0.0195832	-0.0171048	-0.0231056	-0.00699247	0.00427782
0.188486	TRUE	FALSE	chr7	24788436	rs2391000	C	T	.	-0.188486	0.0431278	-0.024049	-0.00608633	0.0772592	-0.0163932	-0.0433503	0.00712265	-0.116537	-0.0166023	0.0458049	0.0832719	0.0280715	-0.0213774	-0.00181253	-0.0420964	-0.0976418	0.0373125	-0.161324	0.0219226	-0.0237737	-0.011026	0.0224607	0.0857787	0.0394626	-0.0191889	-0.0104718	0.0851343	-0.0694532	0.0480039	0.0434029	0.0318806	-0.0266942	0.00383969	-0.0216842	0.00223526	-0.0348472	-0.00368085	-0.120823	-9.18457e-05
0.188437	TRUE	FALSE	chr7	87169572	rs112463753	C	CA	.	-0.00183998	-0.0139791	0.188437	0.0898468	-0.00957694	-0.013881	0.00955449	-0.0198826	-0.0102513	0.0195001	-0.0761195	0.00457899	0.0161064	0.0295002	-0.00117205	-0.030524	-0.00695518	0.0491086	-0.00943109	-0.108564	-0.0131563	0.0149624	0.00144066	-0.0044452	-0.013873	-0.01382	-0.0565431	0.0122982	0.114502	-0.00857086	0.00256766	0.00202497	0.0365769	-0.0191901	-0.0142718	-0.00181899	0.00849994	-0.0182476	0.00142454	-0.00190527
0.187718	TRUE	FALSE	chr5	138376432	rs10043984	C	G	.	-0.147051	0.00745376	-0.000479846	0.00807724	0.00651057	0.00866773	-6.40311e-05	0.0098675	-0.107367	0.00723125	0.0149377	0.00290723	0.00299357	0.00263227	0.00299932	0.0549277	-0.00339679	0.0154571	-0.187718	0.0140791	0.00351374	0.0138944	-0.0120002	0.00267286	0.0413425	-0.0106057	0.0137675	-0.00729704	-0.0582325	-0.00217408	0.00606788	0.00432446	-0.064257	0.00122023	-0.00682367	-0.0397277	-0.0088118	0.00470643	-0.00386114	-0.026426
0.187379	TRUE	FALSE	chr1	43644078	rs607296	A	C	.	0.182504	0.0314513	0.0259792	0.0285294	0.0079944	0.076019	-0.0099232	0.0287562	0.154046	0.0317083	0.016007	0.0224919	0.0111775	0.11755	0.0395371	0.0453929	0.0348815	8.3308e-05	0.187379	0.0497798	0.0433056	0.0252783	0.0336569	0.00610004	0.010751	0.0445936	0.0552853	0.0818718	0.0718298	0.0291308	0.0137553	0.0226007	0.0966288	0.0119181	0.0552671	0.0265774	0.0486243	0.0334151	0.0605892	0.0110548
0.187356	TRUE	FALSE	chr2	232925772	rs11675082	C	G	.	0.0252351	0.0427944	0.00102615	0.0111221	0.000724887	-0.0590361	-0.0320013	-0.0292288	0.0355109	-0.08938	0.0106702	0.0147166	-0.0208931	-0.04388	-0.0120913	0.0655965	-0.0216729	-0.0374894	0.0219627	-0.0270605	0.0922851	-0.0202523	0.0013109	0.0146161	0.0460856	-0.0873448	-0.187356	-0.0783771	0.0157005	0.013567	-0.0431351	-0.0210323	0.00500882	0.00476107	0.10513	-0.0111395	-0.0145442	-0.00862093	-0.0861744	-0.00323228
0.187311	TRUE	FALSE	chr6	31112239	rs2233974	C	G	.	0.187311	0.0462154	0.0303219	0.0339197	0.0145676	0.0153221	-0.0304738	0.0162684	0.164024	-0.0444838	0.00816609	0.0298134	-0.00247916	-0.0011417	0.0122912	0.0732021	0.0166301	-0.0123888	0.171093	-0.00207665	0.0739562	0.00550205	0.0267099	0.0159806	0.0448937	-0.0171984	-0.00254444	0.00591126	0.0735447	0.0425109	0.0147423	0.0107544	0.102243	0.0311873	0.056194	0.0288133	0.0310429	0.0188691	0.0154817	0.0157694
0.187218	TRUE	FALSE	chr15	84606344	rs748455	T	C	.	0.0119505	-0.0500459	-0.169586	-0.187218	-0.0156064	-0.0126323	-0.0274556	-0.037129	-0.0244898	-0.0017334	-0.0390224	-0.0102088	0.00636514	-0.00510661	-0.0152297	0.0270458	-0.000682575	-0.0228496	-0.00327943	-0.0302118	-0.00187998	-0.141931	-0.00751563	-0.00977893	0.00413104	0.00345267	-0.0855444	0.00836418	-0.165093	0.00137397	-0.0159218	-0.0235201	-0.0263393	-0.0020104	-0.00202936	0.00374958	-0.011026	-0.0318251	-0.0124998	0.000644633
0.187199	TRUE	FALSE	chr2	57933504	rs2717022	G	C	.	0.174509	0.0167972	0.010024	0.0121921	0.00318618	0.0187379	0.0304788	0.017024	0.118258	0.0149039	-0.00138571	0.0260331	0.00195055	0.0255686	0.00713288	-0.169172	0.0185029	0.00440862	0.187199	0.0142085	0.0299783	0.0142052	0.021301	0.00595831	-0.0705736	0.0186865	0.0327789	0.020979	0.0458678	0.0453399	0.00764044	0.0309176	0.106597	-0.0225068	0.0280504	-0.0049749	0.0249073	0.0156583	0.019771	-0.00492373
0.186321	TRUE	FALSE	chr20	21154158	rs6047273	T	A	.	-0.00294832	-0.032213	-0.0433694	-0.062707	-0.0397451	-0.0166897	-0.0110018	-0.0279833	-0.00836483	0.0120612	-0.142471	-0.00660228	0.11118	0.00280505	0.0043341	-0.00188841	0.186321	-0.0291834	-0.00253417	-0.0905648	-0.00982837	-0.0408208	0.13647	-0.0102116	-0.012159	0.0252954	-0.0117786	0.0233873	-0.039817	-0.00710828	-0.0367556	-0.0194802	-0.0105595	0.0274047	0.00244146	0.00674011	0.0630021	-0.0272748	0.0235871	0.0056999
0.186306	TRUE	FALSE	chr17	2301710	rs216192	T	C	.	0.121604	0.00671615	-0.0331216	-0.0318348	0.00296941	-0.0066198	-0.00579311	-0.00982568	0.139577	-0.00464293	-0.00457361	0.0221472	-0.0170673	-0.00541627	0.00179522	-0.172602	-0.00189239	-0.00874683	0.186306	-0.00483415	-0.00580114	-0.0265528	-0.00511556	0.0142813	-0.0403979	0.0163421	0.000775204	0.00536897	-0.0205365	0.0134833	-4.96222e-05	-0.00173396	0.101414	0.0582793	0.0132628	0.103768	-0.000189416	-0.00616069	0.00613116	0.0594317
0.185644	TRUE	FALSE	chr19	30499863	rs3786799	T	C	.	0.168741	0.0116594	0.0227134	0.0232614	3.98513e-05	0.0217978	0.0372918	0.0173959	0.166434	0.0283195	-0.000992324	-0.0112425	0.0125096	0.0176189	0.0114883	-0.0149641	0.0289143	-0.00584809	0.185644	0.0367189	0.00425941	0.0272271	0.0328062	-0.0158116	-0.0285854	0.0306505	0.11137	0.0318621	0.0786964	-0.00808159	0.00233517	0.00820722	0.0525069	-0.00193182	0.0200322	0.00139537	0.0379487	0.0340046	0.0586895	0.000730328
0.185183	TRUE	FALSE	chr3	158141380	rs4679821	A	G	.	-0.00485851	-0.0380171	-0.135665	-0.185183	-0.0130479	0.00516737	-0.00704882	-0.00883501	-0.0320458	0.00487793	-0.0304893	-0.0118101	-0.0118923	-0.004962	-0.00527147	-0.00994977	-0.0107207	-0.013288	-0.010077	-0.00668116	-0.00720754	-0.077664	-0.0255894	-0.00716509	-0.00959986	0.00760628	-0.0107824	0.000749038	-0.141627	-0.00307181	-0.00850196	-0.0163063	-0.0277347	-0.00403484	0.00365954	0.00182708	-0.0184962	-0.0196831	-0.00949128	0.000131204
0.184855	TRUE	FALSE	chr6	32518167	rs139547629	T	G	.	0.0878344	-0.0435171	0.0131972	0.00585797	-0.0297241	0.184855	0.0939076	0.132083	0.0616989	0.144539	-0.0024087	-0.0879368	-0.00185446	0.117709	0.0276686	0.00515638	0.137936	0.0925593	0.075771	0.0438915	-0.0544845	0.0396893	-0.0237433	-0.0830424	-0.0532675	0.106136	0.0492014	0.123398	0.033079	-0.0695447	0.0632379	0.165375	-0.0312638	-0.0259865	-0.0208722	0.00555543	0.0425186	0.0369748	0.0974049	0.00920191
0.184734	TRUE	FALSE	chr15	84812610	rs35828350	G	C	.	0.130175	0.00328317	0.0200342	0.0183139	-0.0047227	0.0040305	0.0250711	0.00410864	0.114164	0.0116526	-0.00877261	0.00125315	0.00568085	0.0108187	0.00485854	-0.184734	0.0262839	0.000761208	0.15877	0.00872643	-0.00277823	0.0240234	0.0174007	-0.000691816	-0.107143	0.0145927	0.0264839	0.0108552	0.0531003	0.00135355	-0.000960114	0.00301445	0.0648576	-0.00424224	0.014895	0.0185223	0.020972	0.00889168	0.0127468	0.0116555
0.183608	TRUE	FALSE	chr6	28230108	rs34787248	C	T	.	-0.103995	0.0190049	0.111587	0.0917575	0.00641577	0.0219904	0.0389675	0.023248	-0.118028	0.0827106	0.0148603	0.00405605	0.0162347	0.103539	0.0249356	-0.00949751	0.0186176	0.0504159	-0.183608	0.0180204	0.0134069	0.0599794	-0.00465752	0.000984887	0.00267665	0.00422576	0.00884904	0.0312258	0.0348611	0.00461998	0.0158014	0.0207147	-0.0356525	-0.0178522	-0.000242474	-0.039199	0.0180475	0.0310364	0.0284831	-0.0264341
0.183268	TRUE	FALSE	chr2	232925579	rs2004202	C	G	.	0.0792917	0.0307099	0.0055845	0.00697976	0.030495	0.0151586	0.0408527	0.038916	0.0471724	0.0743217	0.0542607	0.0475477	0.00880312	0.0735194	0.0229321	-0.00294719	0.0319137	0.0982324	0.0571145	0.130242	0.0260258	0.00421393	0.0187627	0.0304267	-0.011329	0.0501535	0.007335	0.08032	0.0121727	0.0425148	0.183268	0.0528533	0.0731069	0.0171858	0.0309054	0.022383	0.0219509	0.0742108	0.0398618	0.00922134
0.183152	TRUE	FALSE	chr2	57926239	rs2678869	A	C	.	-0.000939969	-0.00929906	-0.00511904	-0.00742011	-0.00980221	-0.0189749	-0.0109667	-0.0215531	-0.000616916	-0.0369566	-0.0887914	0.010766	-0.00673944	-0.037031	-0.0126935	-0.000804796	-0.00751704	-0.0149706	0.0021519	-0.183152	0.000678208	-0.0136003	-0.00639253	0.0227961	0.00246426	-0.00938191	-0.0199737	-0.0160931	-0.00203929	0.00409623	-0.00754395	-0.0172819	0.00514801	0.00673252	-0.00178772	-0.0046408	-0.00978453	-0.0551814	-0.0192702	-0.00370029
0.183151	TRUE	FALSE	chr2	224526500	rs11685253	C	T	.	-0.11303	0.00169282	-0.013374	-0.010403	0.00359782	0.00926806	0.00766768	0.00919512	-0.125524	0.0136405	0.0211709	-0.00464714	0.00383889	0.00705865	0.00148697	0.048142	-8.57269e-05	0.0158296	-0.183151	0.0254442	0.00104832	0.00362232	-0.0146652	0.00156517	0.0158088	-0.00545941	0.00192101	-0.00030472	-0.0555986	-0.00316883	0.00382338	0.00216851	-0.0664649	-0.0043983	-0.00378016	-0.0276273	0.00267041	0.0041332	-0.00594232	-0.0178019
0.182821	TRUE	FALSE	chr16	6264934	rs7188257	C	G	.	-0.0231835	0.0130663	0.182821	0.161074	0.00385917	-0.00611332	-0.00144421	-0.0016581	-0.0191318	-0.0091246	-0.00848839	0.00934266	0.0146708	-0.00799345	-0.00191233	-0.135358	0.00586926	0.000394788	-0.0268624	-0.0165248	-0.024407	0.0895892	0.0080311	0.00626721	-0.0563211	-0.00333775	-0.00499783	0.00818442	0.144776	-0.00223111	0.00110195	0.0077231	0.0322328	-0.0133223	-0.0255996	-0.00255229	0.0237634	-0.151295	0.0172412	-0.00176689
0.182704	TRUE	FALSE	chr3	136685924	rs34841007	G	GAA	.	0.000623418	0.00859912	0.134562	0.124942	0.00961772	-0.0233748	-0.0256499	-0.0121053	0.00884901	-0.0352449	0.00842449	0.0334418	-0.0103685	-0.0225763	-0.00685572	-0.00567169	-0.0293671	-0.0333792	0.00321012	-0.0081169	-0.00355791	-0.0045761	-0.0040333	0.0293851	0.00612982	-0.0357247	-0.0515361	-0.031571	0.114417	0.0126759	-0.000334949	0.0309045	0.0441381	-0.00174839	-0.0157554	-0.0146699	-0.0269637	0.00711596	-0.182704	-0.00679398
0.182605	TRUE	FALSE	chr1	96096245	rs201910565	A	ATT	.	0.00981709	0.00156257	0.00452928	0.0126563	-0.0167227	0.182605	0.0175558	0.174219	-0.000509047	0.0439094	-0.00618992	-0.0252415	0.0136932	0.0534142	0.0178773	0.00152433	0.0246093	0.05209	-0.00461149	-0.0081856	-0.000856507	0.0299566	0.012556	-0.0231984	-0.0138333	0.0316562	0.00877524	0.0357774	0.00108834	-0.0402897	0.102209	0.0697244	-0.0211897	-0.000467594	0.0274157	0.00776649	0.0269005	0.0228635	0.0261815	0.00282426
0.182206	TRUE	FALSE	chr15	38697456	rs34141940	G	A	.	-0.0912945	0.0570397	0.00763546	0.028883	0.0213306	0.00195332	0.0208668	0.03045	-0.0282886	0.0161227	0.0224841	-0.00212762	0.0824058	0.00970278	0.0119484	-0.0443371	0.0444192	0.0507023	-0.0551737	0.000529082	-0.00783214	0.103169	0.0902782	0.010167	-0.00811978	0.0182434	0.00156972	0.00379416	-0.00550706	-0.0235678	0.0234059	0.0531194	-0.038645	0.0162542	0.0329883	0.00115851	0.182206	-0.00343273	0.00937369	0.000264571
0.182109	TRUE	FALSE	chr2	57926239	rs2678869	A	T	.	-0.00133365	-0.00801293	-0.0054069	-0.00746559	-0.00512972	-0.0194157	-0.0111887	-0.0217995	-0.000143175	-0.0371741	-0.0853884	0.0135074	-0.00682263	-0.0371109	-0.0118692	-7.55162e-05	-0.0076318	-0.0147923	0.00252186	-0.182109	1.34636e-05	-0.013818	-0.0059887	0.0275535	0.00456873	-0.00966182	-0.0201503	-0.0163666	-0.00229071	0.00549483	-0.00749294	-0.0172575	0.00578606	0.00831559	-0.00256237	-0.00405656	-0.0100276	-0.0534304	-0.0193805	-0.00346956
0.181848	TRUE	FALSE	chr14	64224066	rs1152586	T	C	.	0.0176534	0.025021	0.152048	0.167529	0.00251939	-0.0021911	-0.00799788	0.00711729	0.039695	-0.0224772	-0.00109958	0.00978196	0.00215948	-0.00621375	0.00309013	-0.0243569	0.00364251	-0.0110969	0.0161511	-0.00674672	0.0109597	0.0781671	0.0137804	0.00339478	0.0123275	-0.0160545	0.00908955	-0.00455675	0.181848	0.00338462	0.00364412	-0.0368586	0.0347973	0.00779549	-0.00331185	-0.00200554	0.0164448	0.0201501	0.00826616	-0.00119074
0.181648	TRUE	FALSE	chr1	43668406	rs3791033	T	C	.	0.15014	-0.0204483	-0.100067	-0.110144	-0.00742549	-0.00677501	-0.0121289	-0.0140177	0.12792	-0.00820111	-0.0145237	-0.00479961	-0.00967874	-0.0110238	-0.00433133	0.0204047	0.00157611	-0.0304035	0.181648	-0.0057301	-0.00203471	-0.0628905	0.00605819	-0.00264943	-0.00559834	0.017458	0.0135539	0.00426963	-0.0293527	0.00188467	-0.00854561	-0.0114913	0.0344217	0.0127008	0.01422	0.0463781	0.00244667	-0.0162873	-0.0029963	0.0301028
0.181602	TRUE	FALSE	chr5	154262258	rs57715753	CA	C	.	0.181602	0.0115747	-0.0739595	-0.0608878	0.00121545	-0.0314721	0.0356601	0.0062993	0.125996	0.0240742	0.000756991	0.00392221	0.000291964	0.03727	0.00761622	0.0601736	0.0230706	0.0076819	0.144394	0.0180292	0.0747285	-0.032062	0.0203968	-0.0080179	0.0156272	0.0242919	0.0466618	0.0180588	-0.0216181	0.0354656	0.00833973	0.00508447	0.043234	-0.00207767	0.0588494	0.000192761	0.0273145	0.0111881	0.0160279	0.000737918
0.181563	TRUE	FALSE	chr2	199254114	rs260754	G	A	.	0.0185209	0.0105275	0.0079564	0.0095745	0.00364626	0.00398234	0.00658757	0.0109214	0.030948	-0.0195547	-0.00877487	0.00891321	0.00394484	-0.0106831	-0.181563	0.0236457	-0.00467569	-0.00611803	0.0107548	-0.00670263	0.0138148	0.0109321	0.00487793	0.00310255	0.00421947	-0.0185999	0.00316872	-0.0130238	0.0186433	0.0136809	0.00335606	0.00123822	0.00799063	-0.0119122	0.0062282	-0.0401088	0.00921514	0.000212232	-0.039334	-0.0263501
0.181535	TRUE	FALSE	chr7	1845428	rs58222895	G	A	.	-0.0548775	0.0158227	0.0429248	0.0461204	0.0131529	0.0589284	0.0591357	0.0378841	-0.0328482	0.145693	0.0233987	0.0142631	0.0275724	0.181535	0.0381976	0.00785336	0.0409813	0.0749081	-0.0471347	0.0423228	-0.0131861	0.0465608	0.0126761	0.00542285	0.0202344	0.0575	0.0269046	0.0863337	0.017575	0.00748125	0.0315466	0.0274274	-0.00246145	-0.00198365	0.0155299	0.0145658	0.0395514	0.0372951	0.0771723	0.00314504
0.181009	TRUE	FALSE	chr1	177408544	rs4652249	C	G	.	0.0017923	-0.00531302	-0.000789347	-0.00281186	-0.00937545	-0.012568	-0.00913821	-0.0088709	-0.000599612	-0.016347	-0.100655	0.0105003	-0.00439038	-0.0150825	-0.00693364	-0.00114974	-0.00490519	-0.0133491	0.00149682	-0.131649	-7.45344e-05	-0.0156158	-0.00611147	0.00385345	0.00042351	-0.00571279	-0.0148542	-0.0100721	0.00130207	0.0123099	-0.00846473	-0.0118444	0.0090146	-0.00231039	-0.00367262	3.49083e-05	-0.00630363	-0.181009	-0.00782641	-0.00101295
0.180959	TRUE	FALSE	chr7	87166827	rs73206940	C	T	.	-0.000656281	0.0185572	0.065858	0.0830918	0.0305491	-0.00321681	-0.000620394	-0.0236033	0.0182869	0.0042002	0.0929734	0.00386524	0.00558616	0.012757	-0.0330702	0.0165344	0.00221807	0.00247612	0.00522391	0.0504907	0.00180898	0.0401486	0.0134348	0.00063351	0.0119172	-0.00515999	0.00807756	0.00071116	0.0591503	-0.000476482	0.000953093	0.00898638	0.0136338	0.00809477	-0.00326159	-0.00229883	0.00861415	0.180959	0.00830675	-0.000632386
0.18078	TRUE	FALSE	chr6	30201698	rs2284166	T	C	.	0.0324775	-0.0312216	0.0977093	0.0745094	-0.0163629	-0.0190044	-0.0855993	-0.030528	0.0188473	-0.0463813	-0.0266041	0.00161805	0.0531246	-0.0219928	-0.0346461	0.0375011	-0.18078	-0.0705618	0.0372761	-0.0273538	-0.0103448	-0.0191536	-0.0952511	-0.00672195	0.00330061	-0.00413084	-0.0855916	0.00421791	0.119303	-0.00177153	-0.0152425	-0.0116898	0.039838	-0.0254682	-0.0294661	0.00131642	-0.070009	-0.00366597	-0.0249749	0.000107162
0.180771	TRUE	FALSE	chr12	2235478	rs769087	G	A	.	0.0502194	-0.0287217	0.0173214	0.011793	-0.0184863	-0.0521041	-0.00472887	-0.0609811	0.0896549	-0.0169295	-0.0162829	0.000268904	-0.00253468	-0.0132222	-0.00606279	0.0155425	-0.00683948	-0.0403426	0.0912129	-0.00929418	-0.0346057	-0.00159587	0.00377435	-0.00612108	-0.000462752	-0.0139619	0.00257516	-0.0150784	0.0482637	-0.00695595	-0.180771	-0.0251052	0.0369231	-0.00483277	-0.0201698	0.0030934	-0.00132632	-0.013454	-0.00305316	0.00330929
0.180534	TRUE	FALSE	chr16	9805369	rs9930307	C	G	.	0.0029997	0.0069592	0.0027313	0.00759284	0.0236979	0.0661505	0.0138843	0.103303	-0.000372262	0.0205558	0.0188494	-0.00727334	0.00573791	-0.00700247	0.0137239	-0.000996679	0.011782	0.044353	-0.00132309	0.0141334	-0.00828788	0.0118967	0.00944051	-0.00659506	-0.00181312	0.0170554	0.00678008	0.0249584	0.000101892	-0.00571395	0.180534	0.0343917	-0.00590593	-0.00600287	0.00205463	0.00270478	0.0101161	0.0140791	0.00869529	0.00120053
0.180524	TRUE	FALSE	chr4	42042096	rs13146152	G	A	.	0.086539	0.100694	-0.0223695	0.0577934	0.0517276	0.0372469	0.0302507	0.0558412	0.167856	0.000798154	0.0470007	0.134618	0.00542432	0.0461637	0.0324212	0.151748	0.0301575	0.0385635	0.0985904	0.0232468	0.127706	0.000761815	0.04656	0.0688684	0.144056	-0.0256177	0.0470765	-0.00295917	0.0481395	0.14803	0.0350815	0.0295317	0.180524	0.0578371	0.069682	0.0165551	0.0395113	0.0345059	0.0269786	0.00332482
0.180391	TRUE	FALSE	chr3	158142779	rs60265176	C	A	.	-0.109602	0.010024	-0.107991	-0.0727844	0.0185642	0.0093536	-0.00423367	0.00559035	-0.053899	0.0222705	0.0139625	0.0219137	0.000545544	0.00842155	0.0122308	-0.0131773	0.00233895	0.0212917	-0.0758729	0.00138084	-0.032776	0.00209571	-0.00663144	0.0269276	0.0213111	0.0182866	0.00127953	0.0212461	-0.149212	-0.0139269	0.00400898	0.00483137	-0.0478187	0.0121151	-0.00104808	0.017398	-0.00477642	-0.00832006	0.180391	0.00372281
0.180309	TRUE	FALSE	chr3	10371513	rs7427473	C	T	.	-0.0988017	0.00421914	0.0900221	0.0687987	0.0432237	-0.0551136	-0.154247	-0.0422422	-0.0708326	-0.155432	0.00423214	0.0504868	-0.0818408	-0.180309	-0.0278629	0.0246669	-0.103331	-0.0993342	-0.085136	-0.0452806	-0.0298026	-0.0247159	-0.0741994	0.0439775	0.0651058	-0.0814584	-0.0770359	-0.0506927	0.0407969	0.0280815	-0.0154907	-0.0189245	0.0299574	0.0133285	-0.0576846	0.00624718	-0.0801499	-0.0224415	-0.0640418	-0.000523105
0.180268	TRUE	FALSE	chr5	154260748	rs2443517	G	C	.	-0.0036728	-0.0157471	-0.0144101	-0.0170081	-0.00530548	0.147051	-0.0374316	-0.180268	-0.00634358	-0.104656	-0.0579469	-0.00124381	-0.0152078	-0.103225	-0.0355186	-0.00606026	-0.0290801	-0.0723499	-0.00147229	-0.0512444	-0.0138343	-0.0263166	-0.0186948	-0.00681496	-0.0102262	-0.0354672	-0.0232215	-0.039254	-0.00631181	-0.00184642	0.00603077	0.00350798	0.00818469	0.00305292	-0.00495474	-0.00179227	-0.0205731	-0.0406171	-0.0131711	0.00197396
0.179737	TRUE	FALSE	chr9	36314316	rs542933029	T	TAA	.	0.127346	-0.00833768	-0.150248	-0.123688	0.00181657	0.00642368	0.0062145	0.00804182	0.177891	-0.00112927	-0.00631784	0.00537809	0.00213137	0.001754	-0.00196728	0.0467395	0.00566911	-0.0284423	0.179737	-0.00216521	0.00174534	-0.0844232	0.0322495	0.00572065	0.0114804	0.00966787	0.0140015	0.035037	-0.0619348	0.0107356	-0.00605398	-0.0080539	0.0370183	0.0160633	0.0162877	0.00681245	0.0080024	-0.0172471	0.0084767	0.00401106
0.179585	TRUE	FALSE	chr5	146901820	rs568214	A	T	.	-0.00903656	-0.0349927	0.00583268	-0.00684651	-0.0250682	0.0236272	0.0412444	0.00258721	-0.0239831	0.135334	0.0695688	-0.0171121	0.0293642	0.115003	0.0351557	-0.0706068	0.0923457	0.0504438	-0.00923117	0.179585	-0.0488253	0.0239348	0.00925536	-0.0155537	-0.120148	0.0492712	0.0300104	0.0733857	-0.00561717	-0.0310687	0.00869189	0.0087432	-0.00280106	-0.0015156	-0.0155775	0.007472	0.0357817	0.0999995	0.0351532	0.00594783
0.179548	TRUE	FALSE	chr12	123163485	rs1727293	C	G	.	-0.0138686	-0.0374446	-0.0224752	-0.0618719	-0.0298149	-0.0564143	-0.0449258	-0.0423743	-0.0141461	-0.14711	-0.094204	-0.0118776	-0.0477767	-0.165354	-0.0446052	-0.0128277	-0.036001	-0.082608	-0.00431394	-0.179548	-0.0142189	-0.0462445	-0.0382039	-0.0100046	-0.0141237	-0.0851032	-0.0404981	-0.124685	-0.0264841	-0.0115449	-0.0315394	-0.0352628	-0.0142421	-0.00529766	-0.0143135	-0.0212916	-0.0217746	-0.0784075	-0.0539207	-0.0143606
0.179403	TRUE	FALSE	chr14	32941543	rs1956002	A	C	.	0.0135429	-0.0139665	0.00373402	0.0021446	0.00995697	0.0443455	0.00308419	0.0170894	0.00180543	0.0284914	0.0135308	-0.00227272	0.00577133	0.0241132	0.0048152	0.00359462	0.0113288	0.0221566	0.00289797	0.0354554	-0.0210391	0.00206419	0.00233835	-0.00675551	-0.00214857	0.0222779	0.0213594	0.035603	0.002821	0.00542124	0.179403	0.0373766	0.00534493	0.00452342	-0.0535945	0.00584329	0.0165341	0.0234819	0.0325242	0.0025654
0.179339	TRUE	FALSE	chr6	25417195	rs4712936	G	T	.	-0.0360912	-0.00149373	-0.0320535	-0.0245468	-0.0171542	-0.0973715	-0.0740962	-0.0769807	-0.00759678	-0.179339	-0.0289848	-0.00437639	-0.0334285	-0.174761	-0.0311983	-0.0159799	-0.051649	-0.10772	-0.00555386	-0.0829966	0.0125882	-0.0355649	-0.0196115	0.00467808	-0.000997335	-0.0979715	-0.0976065	-0.145425	-0.0238461	-0.0124071	-0.0723938	0.0639039	-0.014574	-0.0102553	0.0268683	-0.025974	-0.0499902	-0.0660829	-0.165517	-0.0154999
0.179304	TRUE	FALSE	chr15	84609953	rs12913702	G	A	.	-0.112249	0.0226997	0.179304	0.160709	0.00308482	-0.0399483	-0.00745717	-0.00442444	-0.0284468	-0.0335244	0.0090082	0.00388377	0.00964266	-0.0246606	0.00266669	-0.0150036	0.000468049	0.00054225	-0.0719092	-0.002728	-0.013618	0.0901279	0.00620765	0.00453493	0.00372625	-0.0421106	-0.00598578	-0.0339983	0.13732	-0.0146003	-0.0141021	0.0037008	-0.00655987	-0.00264338	-0.0255089	-0.0195442	-0.00122045	0.0191653	-0.048745	-0.0114946
0.179216	TRUE	FALSE	chr5	153421006	rs78862375	C	A	.	-0.0143162	-0.0165811	-0.0070077	-0.00985564	0.00455855	-0.179216	-0.0196779	-0.0403149	-0.00162541	-0.0369991	-0.0152913	-0.00463931	-0.010991	-0.0598358	-0.00842111	-0.00943346	-0.0175731	-0.0185539	-0.000976464	-0.0314453	-0.00290651	-0.0202794	-0.00828953	0.0100914	0.00302603	-0.0262234	-0.0282212	-0.0516251	-0.00400964	-0.00596979	-0.0107398	-0.104366	-0.0102297	-0.000787421	-0.00971604	-0.00426595	-0.0250219	-0.0183669	-0.0790917	-0.00200128
0.179093	TRUE	FALSE	chr21	23729407	rs2828471	G	A	.	-0.0179912	-0.0218637	-0.0125376	-0.0127451	-0.0246708	-0.0753114	-0.0465283	-0.0560132	-0.00625824	-0.169468	-0.0327977	-0.0071026	-0.0260738	-0.179093	-0.039032	-0.0108063	-0.0392966	-0.112999	-0.00144044	-0.0400981	-0.0124148	-0.0162049	-0.0269211	-0.00398827	-0.00987821	-0.06352	-0.0280687	-0.101634	-0.00488097	-0.0107955	-0.0672622	-0.0631267	-0.00572527	-0.00287759	-0.0141914	-0.0121623	-0.0381209	-0.033597	-0.0465447	-0.00627962
0.179012	TRUE	FALSE	chr6	43370064	rs73416724	A	G	.	0.179012	-0.0105822	0.0172497	-2.24023e-05	-0.0121784	0.0416827	-0.0208251	0.00149643	0.0472353	0.0928134	-0.00839225	0.0170005	-0.0701054	0.0968953	0.0147651	-0.116645	0.0169987	0.00115502	0.0974991	0.0484768	0.0329476	-0.0344979	-0.0354335	-0.00139758	-0.0296751	0.175624	0.051086	0.159658	0.0409957	0.0418738	0.022809	0.00791916	0.0901284	0.00531599	0.00200984	0.0861831	-0.00447969	0.0316341	0.0955242	0.0762614
0.178919	TRUE	FALSE	chr17	18055088	rs8082590	G	A	.	-0.101924	0.00694608	0.122616	0.0911472	0.00252483	0.0058151	0.0195628	0.00505065	-0.1603	0.0241326	0.00444679	3.80169e-05	0.00908982	0.0324712	0.000707068	-0.0782584	0.00055522	0.0124414	-0.178919	0.00379007	-0.00124742	0.0497958	-0.0166524	-0.00512403	-0.0305345	-0.00263815	-0.00679493	0.0050006	0.0332632	-0.00310451	0.00415957	0.00719831	-0.0213784	-0.0407119	-0.0118118	-0.0836417	-0.00127546	0.0170247	0.00564676	-0.0556316
0.178591	TRUE	FALSE	chr6	32511767	rs114278921	C	A	.	-0.00896268	-0.00402151	0.00287381	0.00240188	-0.00239932	-0.00118922	0.0109905	0.00263291	-0.00289308	0.0286622	0.11401	-0.0256341	0.0058338	0.0199247	0.00608273	-0.0015247	0.00443039	0.0107135	-0.00492542	0.178591	-0.00697572	0.0170275	0.00484929	-0.0127147	-0.00676463	0.011325	0.0189992	0.0177415	-2.78635e-06	-0.033082	0.00617616	0.00837796	-0.0182344	-0.00622298	0.00240889	-0.00133319	0.00523981	0.0430099	0.00411362	0.00145109
0.178079	TRUE	FALSE	chr10	103151202	rs79680647	G	A	.	-0.108386	0.0338025	0.121748	0.141329	0.0213912	-0.0042182	-0.0210385	0.00357726	-0.125102	-0.0116532	0.0191628	0.0263169	0.00474956	-0.00544023	0.00231996	-0.0579832	-0.0087583	0.0103443	-0.178079	-0.00082222	-0.0011998	0.0563574	-0.00546585	0.025977	0.0088911	-0.0199769	-0.0101254	-0.00841617	0.0422006	0.00928712	0.00846079	0.010717	-0.0283156	0.00567535	-0.016103	-0.000594804	-0.00652229	0.0135245	-0.0140435	-0.00163722
0.17802	TRUE	FALSE	chr17	46781472	rs199508	C	A	.	-0.00759172	-0.00900686	-0.0602735	-0.04656	-0.00321936	-0.00754762	0.0179747	-0.00565398	0.00682394	-0.00109199	-0.0465694	-0.00640937	-0.00366127	-0.0170995	-0.012202	-0.00261043	0.00383741	0.021829	8.02638e-06	-0.0802375	-0.00761766	-0.0250282	-0.00199446	-0.00336308	-0.00164423	0.00230375	-0.00846487	-0.0101791	-0.0420126	-0.00662728	-6.19734e-06	-0.0070864	-0.0160955	-0.000944816	0.0023392	-0.00367646	-0.00880665	-0.17802	-0.0135177	-0.00170542
0.177963	TRUE	FALSE	chr10	104919367	rs34496681	A	ATT	.	0.0798246	-0.0141466	-0.168559	-0.177963	0.000171298	0.0044798	0.00934263	-0.000428162	0.103352	0.00599595	-0.00680395	-0.00330377	-0.0125896	0.000421311	-0.0013836	0.0301064	0.00186344	-0.00102753	0.124367	-0.00641373	0.01012	-0.114937	0.000453982	-0.00408915	0.0213125	0.0113567	0.00260023	-0.000621505	-0.135577	0.0112702	-0.000899506	-0.00522013	0.0188022	0.0108138	0.020162	0.00817116	-0.00742192	-0.0215862	-0.00968641	0.00565499
0.17795	TRUE	FALSE	chr14	71918988	rs11419600	C	CT	.	0.00505016	0.00849531	0.00216463	0.0072803	0.00829037	0.17795	0.0286762	-0.019026	0.00363223	0.0362643	0.113325	0.00259584	-0.0129236	0.0331358	0.013781	0.00711498	-0.0133555	0.023513	-0.00312485	0.11903	-0.00362582	0.0277922	-0.0215654	0.000845236	0.00406314	0.00515663	0.0293889	0.0216089	-0.000332964	-0.00164483	0.00866061	0.0295301	0.00560527	0.002766	0.0335943	-0.00498521	-0.0181521	0.0606806	0.0138914	-0.000802698
0.17764	TRUE	FALSE	chr20	21172498	rs2328608	G	C	.	0.136973	0.000393273	-0.0173896	-0.0245676	-0.00269703	-0.00248955	0.00514626	-0.00224841	0.145442	-0.00683481	-0.00454533	0.00851599	-0.0234385	0.00404007	0.00225756	0.050911	-0.0103803	-0.0136004	0.17764	0.00194807	0.0202253	-0.054486	-0.000947123	0.000698504	0.0109568	-0.00315196	0.0149852	0.000564118	0.0393599	0.0182534	-0.00217155	-0.00176903	0.0682567	0.00831015	0.0171831	0.00455324	-0.00825576	0.000987899	-0.0002095	0.00286502
0.177598	TRUE	FALSE	chr11	130984549	rs10791110	A	T	.	0.132989	0.037958	0.0122202	0.0221943	0.0282647	-0.00443909	0.00960194	0.0146991	0.161153	-0.0344129	0.0116628	0.0880928	-0.00171548	0.00203545	0.00449821	0.0324577	0.0101052	0.00592522	0.177598	-0.00341034	0.0240798	0.0117529	0.0281845	0.0502451	0.0355048	-0.0415338	-0.000186698	-0.0174082	0.045494	0.0757889	0.0106655	0.0116609	0.174539	0.059152	0.014111	0.0443245	0.0171493	0.0110164	-0.0195358	0.0176422
0.177493	TRUE	FALSE	chr11	130848918	rs10791099	G	T	.	0.0523934	0.0276504	0.0190723	0.0212976	0.00254907	0.0440263	0.147498	0.041484	0.0509883	0.108019	0.020788	-0.00675679	0.0373963	0.177493	0.0262062	0.0333473	0.0499768	0.0861813	0.0423236	0.0397891	0.0331932	0.0496117	0.0416721	-0.00906655	0.0144426	0.0211756	0.0511822	0.0391928	0.0258784	0.00407514	0.0211381	0.0226784	0.00813696	0.0075119	0.0492098	0.00321849	0.0535163	0.0327947	0.0383696	0.00290055
0.177227	TRUE	FALSE	chr5	154257588	rs61189725	G	C	.	-0.134332	0.00875107	0.0716906	0.0730463	-0.000178883	-0.00986316	-0.00181528	-0.0148111	-0.141088	0.00984454	0.00804608	-0.00179694	0.0755199	0.0175326	-0.000169406	-0.0290316	0.0214974	0.0212996	-0.177227	-0.00301576	-0.015024	0.0828352	0.0518145	0.000440887	0.00234137	-0.0150163	-0.0349054	0.00542256	0.0109514	-0.00978596	-0.0148059	0.0549571	-0.0471689	-0.00275165	-0.0255715	-0.00878435	0.0571595	0.00770731	0.0103673	-0.00598854
0.177167	TRUE	FALSE	chr7	110438031	rs11444622	T	TAA	.	-0.00277238	-0.0250023	-0.00264665	-0.0134315	-0.0288552	-0.00302983	-0.00286366	-0.0113404	-0.00914045	-0.00123082	-0.040096	-0.0105847	-0.000577766	-0.0114522	-0.177167	-0.00800846	-0.00554466	-0.0157484	-0.002946	-0.0048198	-0.00856161	-0.00500604	-0.0106596	-0.0143251	-0.0229216	0.000441999	-0.00845693	-0.000350877	-0.00192519	-0.0122557	-0.0093878	0.0126563	-0.00446962	-0.00655076	-0.00363351	-0.00611536	-0.00489318	-0.00693626	-0.00264164	-0.00273377
0.176989	TRUE	FALSE	chr10	104915237	rs60551150	A	G	.	0.176989	-0.0329563	-0.0887722	-0.0929687	-0.0149687	-0.00225971	0.0199604	-0.0104969	0.102088	0.0122748	-0.0204779	-0.0116878	-0.00426633	0.00502534	-0.00464589	-0.0152954	0.009848	-0.0158294	0.163542	0.00105546	-0.0128707	-0.0513061	0.0056038	-0.0119391	-0.0563387	0.0242357	0.0195538	0.0144226	-0.0287532	-0.00464499	-0.0110235	-0.0105973	0.0534947	-0.00471363	0.0107372	0.00226381	0.00649848	-0.00991566	0.00259999	0.00170729
0.176633	TRUE	FALSE	chr1	43572014	rs3001723	G	A	.	-0.0695367	0.0178389	0.176633	0.148724	0.0035385	-0.0208965	-0.0249029	-0.0148679	-0.00452838	-0.0298579	0.00700353	0.00215016	0.00107753	-0.012161	0.00416153	0.0389336	-0.0263964	-0.00521243	-0.0296336	-0.0142691	-0.0211627	0.0695529	0.00699851	0.00373537	0.0218545	-0.0348468	-0.0186122	-0.0120524	0.128265	-0.0127285	-0.00447866	0.00556586	0.00958681	0.0036794	-0.0281871	-0.00461011	-0.00694196	0.0106601	-0.00806293	-0.00196323
0.176185	TRUE	FALSE	chr17	18045665	rs2955353	T	C	.	0.0889086	-0.0155719	-0.176185	-0.163992	-0.000473367	0.0340154	0.0301152	0.0163658	0.0512246	0.0321178	-0.0059934	-0.0131907	0.0481544	0.0228937	0.00325927	-0.0654889	0.0483782	0.0117658	0.0912108	0.00940159	0.00399158	-0.0544622	0.0639776	-0.0131729	-0.0557135	0.0357569	0.0239113	0.025709	-0.11124	0.00234609	0.00945842	0.147827	-0.0053452	-0.0110683	0.028114	0.0038588	0.0312292	-0.0118426	0.0290205	0.00212956
0.175725	TRUE	FALSE	chr1	29960558	rs267698	A	G	.	-0.0261702	-0.0474914	-0.0180125	-0.0272202	-0.0222915	-0.0505125	-0.0723907	-0.0810972	0.00986579	-0.0977538	-0.0291717	-0.0213504	-0.0236566	-0.134083	-0.0299397	-0.0315264	-0.0485883	-0.105031	0.0154574	-0.0413584	-0.0741368	-0.0452611	-0.0244656	-0.0104599	-0.0201665	-0.0221422	-0.0452959	-0.0574798	-0.0096942	-0.033625	-0.175725	-0.0505574	-0.0195475	-0.00234396	-0.0556027	0.00125679	-0.056405	-0.0481394	-0.0371647	0.0048091
0.175681	TRUE	FALSE	chr3	2508409	rs17786957	G	C	.	-0.0140233	-0.0201947	-0.0199961	-0.0181681	0.00606195	0.0133198	-0.0699149	-0.0158664	-0.00827908	-0.154497	-0.0155349	-0.0108186	-0.0152613	-0.175681	-0.064355	-0.0118211	-0.0332609	-0.128352	-0.00278318	-0.0246638	-0.0253221	-0.0292855	-0.0121856	-0.00846629	-0.0114757	-0.0350228	-0.0206998	-0.0621037	-0.0107696	-0.0101589	-0.0117374	-0.0210601	-0.00557349	-0.00389362	-0.0232676	-0.00400706	-0.026124	-0.0299592	-0.0111968	-0.00140482
0.175473	TRUE	FALSE	chr5	138376432	rs10043984	C	T	.	-0.132809	0.0213136	0.11196	0.100735	0.00648055	0.00498473	-0.00580532	0.0102399	-0.0945324	-0.00564029	0.0123245	0.012789	0.00805886	0.00676015	0.00514638	0.0401362	-0.000149103	0.0118072	-0.175473	0.00258972	0.0131472	0.0622019	-0.00583011	0.00597381	0.0363248	-0.025715	-0.00426313	-0.00598386	0.0341057	0.00834874	0.00810204	0.00982985	-0.0228861	0.000540811	-0.0107271	-0.0429773	0.00183353	0.019314	0.00544728	-0.02854
0.175468	TRUE	FALSE	chr8	141606996	rs11782074	G	T	.	-0.0220601	0.0424482	-0.00609225	0.00624497	0.0277421	0.0810827	0.0152793	0.0534622	-0.050917	0.0450237	0.0241798	0.0125156	0.00666941	0.0432615	0.0306253	-0.04782	0.0381822	0.0597375	-0.0624898	0.0224127	0.0591347	0.00585151	0.00351603	0.00247597	-0.0196655	0.0217005	0.0158955	0.0401401	-0.0277165	0.0201625	0.175468	0.0431517	-0.00909188	-0.00915282	0.0496157	-0.0108271	0.0143607	0.0233348	0.0208095	-0.0092593
0.175324	TRUE	FALSE	chr22	39546229	rs5757717	T	C	.	-0.102361	-0.0975151	0.00733819	-0.0122858	-0.0273613	-0.0181809	0.0269098	-0.0426588	-0.0449759	0.0574986	-0.00755491	-0.0505993	0.037329	-0.00741149	-0.00402128	0.0044859	0.0655422	-0.0103138	-0.0414845	0.0261835	-0.175324	0.0360028	0.00534572	-0.0375128	-0.0149294	0.0482088	-8.03018e-05	0.00680425	-0.00192891	-0.0698349	-0.0258759	-0.0170675	-0.0481386	-0.0174041	-0.164683	-0.0185679	0.0325988	-0.0162296	-0.0428956	-0.00836657
0.17503	TRUE	FALSE	chr7	105293824	rs66599006	A	T	.	0.00216403	-0.00724437	-0.0384472	-0.0490785	0.000539502	0.0661482	0.086986	0.033257	-0.0143844	0.172561	0.0137674	-0.00414035	0.0311492	0.17503	0.0343082	0.00181607	0.0387588	0.116225	-0.00904115	0.0284892	-0.000519032	-0.0494538	0.0225751	-0.00615638	-0.00193856	0.059473	0.0203789	0.0892942	-0.0470805	0.00109136	0.0197683	0.0158726	-0.00999782	-0.00149542	0.0137148	0.0195375	0.024335	0.0179842	0.120055	0.010098
0.175025	TRUE	FALSE	chr16	6264934	rs7188257	C	T	.	-0.00809184	0.00650176	0.0164341	0.0122466	0.0136274	0.0075105	0.00348875	0.00832286	0.00908712	-0.00209263	-0.00409827	0.0181181	-0.00468811	0.00643854	0.000636838	0.0581114	-0.00738106	0.0057203	0.00521647	-0.0185681	-0.00677136	0.000782297	-0.000639614	0.0130704	0.0254522	0.000352372	-0.00618594	0.00204447	0.0120743	0.0217974	0.00515707	0.00718128	0.0172762	0.000373163	-0.00842717	0.000253011	-0.0169443	-0.175025	-0.014563	-0.000961689
0.17496	TRUE	FALSE	chr17	18049554	rs4925135	T	C	.	0.00176776	0.00454496	-0.00308104	-0.0122431	0.00519208	0.0187651	0.00908748	0.00904715	-0.0168262	0.0303647	0.0772133	0.00453409	0.00241746	0.0265893	0.00374335	-0.0255284	0.00404813	0.00983993	-0.00899245	0.17496	0.00360166	0.000184072	-0.00254865	0.00368469	-0.0083591	0.0157084	0.01724	0.0250998	-0.0125941	0.00513714	0.00657956	0.0117031	0.00641515	0.000551976	0.00505552	0.00455898	0.00602951	0.0931817	0.0236246	0.00370151
0.174772	TRUE	FALSE	chr11	130847361	rs4366492	T	C	.	0.0232533	-0.012039	-0.00434594	-0.00947715	-0.00808834	-0.00936905	-0.0828262	-0.0146464	0.00176255	-0.0551712	-0.0194217	0.00297119	-0.159775	-0.0354896	-0.0131098	0.00726175	-0.0619844	-0.0949503	0.00923765	-0.00499198	0.00985069	-0.0430671	-0.174772	-0.00208523	-0.00190256	0.00987648	-0.00235896	-0.00482602	0.00383137	0.013446	-0.00894662	-0.0108587	0.0182518	-0.00233568	-0.00436554	-0.00383902	-0.0534754	-0.00674621	-0.0122921	-0.00163219
0.174159	TRUE	FALSE	chr7	109462798	rs11561993	C	T	.	0.00390767	0.0367644	0.00470057	0.0123812	0.0498236	0.00437343	-0.00202241	0.0135975	0.00700653	-0.0261651	0.0205543	0.0202483	-0.0307962	-0.00882574	-0.0300513	0.00732252	-0.174159	0.00533662	0.00313676	-0.000646668	0.0180594	0.0033967	0.00834247	0.0246782	0.0236423	-0.0412865	-0.000645086	-0.0345204	0.0056304	0.0294481	0.00123462	0.00425611	0.0113809	-0.00749346	0.0064653	-0.0230637	-0.0270255	1.91414e-05	-0.0233554	-0.0308018
0.173968	TRUE	FALSE	chr2	57926998	rs540927767	T	TTGTGTG	.	-0.0143088	-0.0355085	-0.0167694	-0.028647	-0.0169521	-0.0222295	-0.015642	-0.0298981	-0.0423113	-0.00718132	-0.0671486	0.0106205	-0.00641178	-0.0247801	-0.0187485	-0.142857	-0.0146967	-0.0252549	-0.0122249	-0.0383746	-0.052469	-0.0174247	-0.0209728	0.0357338	-0.173968	-0.000685179	-0.0206806	-0.0050159	-0.0259104	-0.0208789	-0.020366	-0.0173639	0.00711498	0.00915733	-0.0196877	0.0113607	-0.0198426	-0.0340086	-0.0104745	0.00483029
0.173368	TRUE	FALSE	chr18	53196913	rs17487484	T	A	.	-0.00586051	0.0106457	-0.00446103	-0.000387011	0.0319172	-0.0679365	-0.025479	0.0204683	0.00168501	-0.0747898	-0.0943513	0.026573	-0.0123463	-0.0637239	-0.00467812	-0.00393506	-0.0172182	-0.022489	0.00218336	-0.173368	0.00517979	-0.0182171	-0.00314093	0.0313852	0.018539	-0.0448696	-0.12726	-0.0632739	-0.00132924	0.0367021	-0.0184641	-0.0499283	0.0106606	0.00689357	-0.0100036	-0.00234124	-0.0226331	-0.0684894	-0.0489177	-0.00401939
0.17301	TRUE	FALSE	chr3	180905703	rs7645677	T	G	.	0.142135	-0.0220049	-0.0449768	-0.0498671	-0.0305266	-0.000270234	0.0164872	-0.00794674	0.130861	-0.00381853	-0.0179827	-0.0364492	-0.0040109	-0.00455586	-0.00675124	0.0291933	0.00205068	-0.0144529	0.17301	-0.000152757	0.00999866	-0.0326624	0.0122449	-0.0404	-0.0181931	0.00737291	0.0170175	-0.00445252	0.00207865	-0.0118321	-0.00746257	-0.00677964	0.0544673	0.00586577	0.0192481	0.00519105	0.00662326	-0.00410021	-0.0313054	0.00615316
0.172633	TRUE	FALSE	chr16	66125732	rs13332122	G	T	.	-0.0790152	0.0287988	-0.0168111	-0.00688079	0.00366915	-0.145974	-0.0344787	0.0154599	-0.081372	-0.0984629	-0.00173281	0.00592787	-0.0251389	-0.0755212	-0.0156745	-0.0147861	-0.0371196	-0.0202949	-0.103393	-0.0529608	0.0753429	-0.0261118	-0.0172463	0.0107325	0.00941087	-0.111541	-0.0447471	-0.172633	-0.0413436	0.023584	-0.0272769	-0.0201628	-0.0613806	-0.0079991	0.0251807	-0.0163226	-0.0345057	-0.0133389	-0.0833479	-0.0092234
0.172404	TRUE	FALSE	chr10	18433057	rs10734056	G	T	.	-0.00131029	-0.0158317	-0.00490731	-0.00968892	-0.0254292	-0.0152588	-0.0100335	-0.0129212	-0.00444284	-0.0150546	-0.172404	-0.00306144	-0.00160261	-0.0183184	-0.012675	-0.00361291	-0.00521166	-0.0176075	-0.000464673	-0.149822	-0.00276706	-0.0228521	-0.00432856	-0.00581592	-0.0071738	-0.00381137	-0.0135802	-0.0118997	-0.00177757	-0.00319383	-0.0130929	-0.0188945	-0.00343757	-0.00182096	-0.0032186	-0.0016263	-0.00567485	-0.0515872	-0.00885237	-0.00115558
0.172127	TRUE	FALSE	chr22	46061843	rs62228096	G	A	.	0.0967205	0.0886319	0.0489315	0.0602761	0.0295557	0.0966913	0.043222	0.0871299	0.0470701	-0.000373667	0.0348804	0.0298535	0.0365123	0.0514998	0.0267267	0.0441826	0.0728286	0.0550384	0.0266611	0.031268	0.117796	0.0921496	0.0427106	0.0198863	0.0328016	0.00214683	0.0743104	0.0326665	0.0540542	0.0402163	0.048681	0.0385318	0.0363839	0.0150153	0.172127	0.00356985	0.0985767	0.0466603	0.0463393	-0.00536931
0.172047	TRUE	FALSE	chr3	52802093	rs573416717	C	CTT	.	0.00450763	0.0519927	0.0975152	0.118403	0.014453	-0.00839956	-0.0626205	-0.0197951	0.033635	-0.172047	0.0173307	0.0138932	-0.00195818	-0.123911	-0.0226399	0.00847172	-0.00643546	-0.0727798	0.00860489	-0.00631777	0.0340043	0.061601	0.0153831	0.0148	0.0117772	-0.047254	0.00524068	-0.058939	0.104365	0.00680476	-0.0072826	-0.00498742	0.025969	0.0159988	0.01444	-0.00820187	0.0127136	-0.0239257	-0.00528486	-0.00477127
0.171988	TRUE	FALSE	chr17	18045161	rs2955355	G	A	.	-0.0236644	-0.00441343	-0.0840386	-0.0550963	0.00244331	0.0035336	0.00457029	0.00133079	-0.0014842	-0.0064196	-0.00581343	-0.00123735	0.00897774	-0.0151524	-0.00562916	0.014175	-0.00467004	0.00183543	-0.0066024	-0.0205767	-0.00987442	-0.0131062	0.00769309	0.00176106	0.0117851	0.00722079	-0.0134652	-0.0127556	-0.0583931	-0.00638883	-0.00255393	-0.00349313	-0.0238558	-0.00305471	0.00507272	-0.00404046	0.0116361	-0.171988	-0.100815	-0.00106924
0.171943	TRUE	FALSE	chr1	43644078	rs607296	A	G	.	0.100018	-0.0173945	0.00862309	0.00428679	-0.00934769	-0.0168267	-0.0483426	-0.0216184	0.117771	-0.113895	-0.0203211	-0.00740135	-0.0110281	-0.113729	-0.0234086	0.00116679	-0.00925109	-0.0505793	0.171943	-0.0266356	-0.0307746	-0.000431494	0.00138859	-0.004731	-0.015018	-0.0298219	-0.0175137	-0.0383639	0.060417	-0.0118881	-0.0122976	-0.0109744	0.0499187	0.00500165	-0.0289449	0.00838683	-0.00627002	-0.0245053	-0.0127902	0.00230822
0.171811	TRUE	FALSE	chr2	232925513	rs747463	G	A	.	-0.171811	0.0250806	-0.0145258	0.0045318	0.0193672	0.118595	0.0288487	0.0599789	-0.104975	0.0401894	0.0517007	-0.0145709	0.0116034	0.0320566	0.0126071	0.0884451	0.00779423	0.0605267	-0.157582	0.059653	0.00602317	0.0227071	0.00270831	-0.00461489	0.118046	0.00653864	0.00212001	0.000572091	-0.0490644	-0.0127723	0.0705804	0.0312064	-0.0994882	-0.00390996	-0.00821533	-0.0233337	0.00308102	0.0214278	0.00286347	-0.0130621
0.171669	TRUE	FALSE	chr14	71134362	rs221902	G	T	.	-0.00877401	0.00712967	-0.00531572	-0.00370223	0.0211379	0.00197279	-0.0042757	-0.00181447	-0.00137245	-0.0127334	-0.00127579	0.00192392	-0.00333318	-0.0137349	0.00065016	-0.00515681	-0.00645663	-0.00167584	-0.0019751	-0.0380354	-0.00813812	-0.00508976	-0.000426572	0.00416163	0.00174091	-0.00493101	-0.00785848	-0.00821604	-0.00433925	0.00245817	-0.00808724	0.0518605	-0.00406287	-0.00182544	-0.00612352	-0.00257504	-0.00830006	-0.171669	-0.0207946	-0.000947575
0.17151	TRUE	FALSE	chr20	38824551	rs6065094	A	G	.	0.015573	-0.0216679	0.0726223	0.0794984	-0.0215557	0.0141896	0.0198402	0.0116281	0.0189909	-0.00194409	-0.0124663	-0.0359184	-0.00799546	0.00691124	-0.0273681	0.000788258	-0.17151	-0.0184538	0.00868634	0.011253	-0.0239532	0.155789	-0.00683961	-0.0354102	-0.0228211	0.000293022	0.0133987	0.000419729	0.0906349	-0.0237385	-0.00667152	0.000130075	-0.00849347	-0.0287491	-0.0212249	-0.00689532	0.0147596	0.0117397	0.00441879	-0.00312013
0.171226	TRUE	FALSE	chr14	41633652	rs1950831	C	A	.	0.000633543	-0.00902489	-0.00482175	-0.00471692	-0.00547793	-0.0136718	-0.0266014	-0.00741112	-0.00161511	-0.0491715	-0.162074	-0.00165583	-0.00613142	-0.0666471	0.0521747	-0.00383064	-0.00264483	-0.0113454	-7.92345e-05	-0.171226	0.000425008	-0.0218645	-0.00733812	-0.00421373	-0.00306028	-0.00641334	-0.0132577	-0.0209069	0.000975072	-0.000955492	-0.0091205	-0.0292845	-0.00369081	0.000565828	-0.000157357	-0.00218852	-0.00737921	-0.0591004	-0.0156796	-0.00192707
0.170941	TRUE	FALSE	chr11	24378955	rs57398571	G	A	.	0.00302939	0.0103255	0.00396287	0.00568842	0.00454681	0.027827	0.0167286	0.0184577	0.00271414	0.02943	0.0137322	-0.00210998	0.0067707	0.0320151	0.0103093	0.00246051	0.0136597	0.0382827	0.000489075	0.0145592	0.00136088	0.0120486	0.00722986	-0.00316893	0.00110705	0.013518	0.012986	0.0211227	0.00158891	-0.00334883	0.0192612	0.170941	-0.0014379	0.00042488	0.00405229	0.004149	0.0117748	0.0107041	0.0447746	0.00157103
0.170414	TRUE	FALSE	chr7	87173488	rs201859268	T	TTTTTGTTTTGTTTTGTTTTG	.	0.00236761	-0.0297694	0.100869	0.0534306	-0.0201183	-0.0257166	-0.0460261	-0.0268457	0.0294293	-0.0616614	-0.049809	0.00192652	-0.0576282	-0.0572365	-0.026726	0.00835891	-0.0361927	-0.0574726	0.0123413	-0.0568646	0.00362268	-0.0108536	-0.0818384	0.00353306	0.00277784	-0.0351636	-0.170414	-0.0268005	0.0928079	-0.000746833	-0.0112949	-0.0214927	0.0250619	0.00811298	-0.0169347	-0.00460283	-0.0320712	-0.0197677	-0.00495542	-0.00473986
0.170241	TRUE	FALSE	chr6	27294269	rs35620003	A	AT	.	0.0560025	0.0939825	-0.00285956	0.012504	0.0439338	-0.00977196	-0.0105759	0.0134615	0.0338846	-0.0204272	0.0284881	0.0557183	-0.0342749	0.00941658	0.016861	0.0525111	-0.00232059	0.0116581	0.0175864	-0.00194599	0.122292	-0.0219048	-0.00999133	0.0551565	0.0830163	-0.0191537	0.011655	-0.00411584	0.00351243	0.0605308	0.0237324	0.012944	0.032489	0.0175137	0.170241	0.00639405	0.00029269	0.0157746	0.00922758	0.000971204
0.170199	TRUE	FALSE	chr21	23727932	rs1016918	A	G	.	-0.000582576	-0.00814765	0.00152771	0.00088143	-0.0189387	0.0265594	0.0067779	0.00799772	-0.000213268	0.0149904	0.000120449	-0.0139641	0.00386854	0.0128386	0.0010757	0.00188671	0.00463157	0.0125692	-0.000543926	0.0100376	-0.00517069	0.0049189	0.00401424	-0.0151006	-0.00555599	0.0115667	0.00589175	0.0138854	0.000123302	-0.0216807	0.0350131	0.170199	-0.0086701	-0.00324046	0.000156921	-0.00109763	0.00451927	0.00551208	0.00772053	3.77352e-05
0.169596	TRUE	FALSE	chr6	26408244	rs146863150	C	CAT	.	-0.0105098	-0.0415998	0.122538	0.142986	-0.0678896	-0.0361283	-0.108178	-0.0493073	0.0206858	-0.132294	-0.0715393	-0.0695168	0.00224865	-0.126213	-0.0370564	-0.00165327	-0.0256543	-0.169596	0.00406528	-0.0404681	-0.0281705	0.0754151	-0.00199419	-0.0749275	-0.0367826	-0.0371834	-0.0183339	-0.0408102	0.15061	-0.0587276	-0.0192669	-0.0297136	-0.0144345	-0.0247795	-0.0285583	-0.0178387	0.0276797	-0.0294594	-0.0179374	-0.00651178
0.168905	TRUE	FALSE	chr10	103016151	rs7914558	G	A	.	-0.0280155	-0.000660098	0.00476404	0.00871753	-0.0162294	-0.161426	-0.0246265	-0.0735323	0.00317609	-0.0552738	-0.0159774	-0.00749741	0.0278269	-0.0602868	-0.00794715	-0.00847605	0.0144859	-0.0367573	-0.000818974	-0.0280359	-0.0112019	0.0494135	0.0258455	0.00220391	-0.00425539	-0.0326833	-0.0253603	-0.065229	0.00488894	-0.0154397	-0.0422229	-0.168905	-0.0108445	0.0113443	-0.0112826	-0.010265	0.108167	-0.016862	-0.0375914	-0.00301128
0.16878	TRUE	FALSE	chr6	72425728	rs1548335	A	G	.	0.0628059	-0.0159527	0.0114742	0.000628381	-0.0400081	0.0558612	-0.0586213	0.0071566	0.0105888	0.1321	-0.0215697	-0.00466297	0.00358358	0.16878	-0.0348073	0.0211367	0.0197822	-0.0355232	0.020612	0.0291575	0.0272004	-0.00253994	-0.0170712	-0.0230251	-0.0103671	0.0620898	0.0297563	0.104072	0.0131222	0.0217215	0.00592664	0.0235977	0.0261705	-0.00580204	0.0125813	0.012831	0.0305658	0.0244631	0.0536118	0.00753411
0.168682	TRUE	FALSE	chr10	102865421	rs10786716	T	C	.	0.117236	-0.0211972	0.00507115	-0.00426047	-0.0208607	0.0038741	0.0191878	-0.00124502	0.0860014	0.0103485	-0.0113626	-0.0260488	0.00247596	0.00896259	-0.000442715	0.0091067	0.0117018	-0.00869789	0.168682	0.0085586	-0.00327995	0.00863189	0.0144316	-0.0214998	-0.0212071	0.0179236	0.0228809	0.0136274	0.060453	-0.0190696	-0.00494461	-0.00165376	0.0216204	-0.0130852	0.00466764	0.0165856	0.0162655	0.00402836	0.0108608	0.0127786
0.168601	TRUE	FALSE	chr5	154258659	rs520843	A	G	.	0.0259096	-0.0161658	-0.140522	-0.132767	-8.60045e-05	0.0729988	0.0502418	0.168601	-0.0116333	0.0731095	0.00114482	-0.00516194	0.0120302	0.0774643	0.00970979	0.0206439	0.02372	0.0610194	0.00185074	0.00673327	0.0125252	-0.0406129	0.0139212	-0.00451647	0.00698417	0.0326481	-0.0584364	0.0583554	-0.116224	0.0122958	0.00568132	0.00301581	-0.0253755	-0.00308145	0.0193965	0.00881673	-0.0123482	-0.00543726	0.0119873	0.000770985
0.168361	TRUE	FALSE	chr7	105264830	rs6945585	T	G	.	0.0184418	-0.00542966	0.158572	0.118548	-0.0148662	-0.0410695	-0.00227593	-0.0380161	0.0290675	-0.0107984	-0.0317002	0.00836096	-0.00624218	0.000110637	-0.00322388	0.0111166	-0.0059504	-0.0178201	0.0172345	-0.0126934	0.004745	-0.0170719	-0.00143845	-0.000765834	-0.000993458	-0.0286053	-0.00702323	-0.00781548	0.168361	0.00556833	-0.0221538	-0.00884738	0.0411146	-0.000424523	-0.0156702	-0.00518704	-0.0149959	-0.00187718	-0.0254023	-0.00122085
0.168077	TRUE	FALSE	chr6	50849005	rs55648125	A	G	.	-0.0277207	-0.0706387	0.00394209	-0.00668955	-0.0314558	0.168077	0.00157934	0.00105919	-0.00387474	0.00875287	-0.0199635	-0.0390549	0.00924933	-0.00515471	-0.0116572	0.045341	-0.0017856	-0.043496	0.00206826	0.00011024	-0.108454	0.0187481	-0.00740862	-0.0367074	-0.0510786	0.0200528	-0.0201646	0.0298637	0.00788087	-0.0479413	-0.0396173	-0.00738519	-0.0130246	-0.00162076	-0.151936	-0.0063421	0.000351908	-0.0130405	0.0154391	-0.000624019
0.167795	TRUE	FALSE	chr20	21154956	rs6035790	G	T	.	0.0194347	0.0383891	-0.00502587	0.00745569	0.0506445	0.122198	0.121627	0.125576	0.00663602	0.0964813	0.114207	-0.00540634	0.0518026	0.0954014	0.0293666	0.0125417	0.0634107	0.167795	-0.00138789	0.0767159	0.00212239	0.0740678	0.0543083	-0.00263295	0.0108143	0.0143494	0.0291947	0.045672	-0.0111126	0.00027795	0.0303266	0.00641379	-0.0173616	0.000714044	0.0246147	0.00688788	0.0803477	0.0577341	0.0430946	0.00291283
0.167738	TRUE	FALSE	chr16	58513954	rs246193	C	G	.	0.00418865	0.0138509	0.00866546	0.00479873	0.0101176	0.0236446	0.0319042	0.0111823	0.0157418	0.148511	0.0193043	0.00776217	0.0323196	0.167738	0.0406286	0.0465377	0.0284741	0.0589962	0.00750206	0.0292054	0.00692497	-0.00749288	0.0356313	0.00547226	0.0178546	0.0405401	0.00686088	0.0701826	0.00430827	0.00766298	0.0146964	0.0180796	0.00783502	0.00681668	0.00333347	0.0196841	0.0164714	0.0231671	0.0950643	0.00689685
0.16752	TRUE	FALSE	chr4	42043002	rs10805093	A	G	.	0.0204477	-0.0225957	-0.14989	-0.16752	0.00377739	-0.00619257	-0.0119555	-0.0100808	-0.0220037	-0.00466533	-0.010909	0.0256628	-0.0153042	-0.00990355	-0.00663646	0.0214257	-0.0103992	-0.0106101	0.0136453	-0.0133827	0.00406687	-0.0900507	-0.0192757	0.011704	-0.000130046	0.00343671	-0.0129369	-0.00435377	-0.156497	0.0369378	-0.00683631	-0.0139407	0.0203725	-0.00961694	0.00634009	0.00246688	-0.0199455	-0.0243228	-0.0139997	-0.000368242
0.167243	TRUE	FALSE	chr2	193509201	rs7600281	G	C	.	-0.0439592	-0.0124176	-0.00214576	-0.00394699	-0.00172358	-0.140478	-0.0551631	-0.0819973	-0.00347368	-0.129985	-0.0297113	0.0137824	-0.0257067	-0.167243	-0.0275352	-0.0093295	-0.0407772	-0.0847421	-0.00329719	-0.0415507	-0.0216103	-0.0174436	-0.0211673	0.0143574	0.00853472	-0.0654789	-0.0423862	-0.0989809	0.0035224	0.00083354	-0.101591	-0.0743355	0.00905783	0.00398907	-0.0247865	-0.0152724	-0.0502368	-0.0411012	-0.0571341	-0.00495528
0.167057	TRUE	FALSE	chr1	8430260	rs302719	T	G	.	0.00156085	-0.0010479	0.0395346	0.0318634	-0.00561142	-0.017693	-0.020877	-0.0138769	0.00932176	-0.0374597	0.0338829	0.00418304	-0.0323544	-0.0193897	-0.00262459	0.0135583	-0.0346072	-0.0741349	0.00567547	0.0123242	0.00176614	0.0515481	-0.0598544	0.00374018	0.00940461	-0.0247826	0.0079014	-0.0218569	0.0369811	0.00397154	-0.167057	-0.0193644	0.0129217	0.0032574	-0.00896551	-0.000526304	-0.0240788	0.0130922	0.0033089	-0.000780346
0.166827	TRUE	FALSE	chr1	150059494	rs140505938	C	T	.	-0.0889724	0.00612871	-0.00336074	-0.000714795	0.0123416	0.00844573	-0.00411879	0.00768962	-0.14242	0.00828773	0.0158078	-0.000327657	0.00116008	0.00545449	0.0644424	-0.00414334	-0.00179903	0.0119779	-0.166827	0.00433957	0.0079505	-0.00388716	-0.00886831	0.00577921	0.0172314	0.00268991	-3.89682e-05	5.50445e-05	-0.0386162	0.00946775	0.00606169	0.017838	-0.0669226	-0.00174312	-0.00449148	-0.0185753	-0.00844694	0.00153284	-0.00186426	-0.0121134
0.166768	TRUE	FALSE	chr18	79817501	rs71338065	TCA	T	.	-0.0876264	0.115842	0.0213146	0.0320477	0.115586	0.0927128	-0.0335794	0.0634855	-0.121797	0.0399594	0.0524949	0.113701	0.0389502	0.0616633	-0.00791625	0.0300772	0.0680895	0.057107	-0.166768	0.0323792	0.0869364	0.0137212	0.0249701	0.106447	0.0926668	0.0601238	0.0209196	0.0967648	-0.0155992	0.11083	0.0748294	0.0450728	-0.0267481	0.0173553	0.0740992	0.0181694	0.0940176	0.0372317	0.164907	0.00192096
0.166582	TRUE	FALSE	chr8	4322770	rs10113290	G	T	.	-0.0735368	0.0143089	-0.00659529	-0.00615554	0.0119056	0.00862492	-0.00406811	0.0123081	-0.139148	0.00206321	0.00635648	0.00502433	-0.000578556	0.000862397	-0.00319634	-0.0516962	-0.00183769	0.0102001	-0.166582	-0.000339711	0.0241523	-0.00521271	-0.0151717	0.00655329	-0.0070489	-0.00448669	0.00147528	-0.00460691	-0.0476816	0.0206474	0.00770344	0.00187583	-0.0588077	-0.00447343	0.00789687	-0.00895078	-0.00740759	0.00149255	-0.00348395	-0.00680468
0.166547	TRUE	FALSE	chr11	123523928	rs77502336	G	C	.	-0.0186197	-0.0534953	0.166547	0.150182	-0.0225816	-0.0119961	0.0177583	-0.00304076	0.0142222	-0.00158271	-0.0303604	-0.00872548	0.0208006	-0.00494405	-0.00640142	-0.0142554	0.00711949	-0.0083651	0.00611675	-0.0195335	-0.105278	0.14775	0.00258687	-0.0148258	-0.0257143	-0.00693206	-0.0192606	0.0010356	0.155921	-0.0221957	-0.0155332	-0.000663271	0.0255199	-0.0064609	-0.0974898	-0.00306324	0.0202306	0.0113911	-0.0194308	-0.00151042
0.166383	TRUE	FALSE	chr11	133981517	rs11223661	G	T	.	-0.0917201	-0.00407826	0.00900824	0.0126459	-0.0145797	-0.166383	-0.0328987	-0.077668	0.0100207	-0.0838397	-0.0260379	0.009638	-0.0136351	-0.0775763	-0.0177681	-0.0254223	-0.0274113	-0.0522113	-0.0321069	-0.0538761	0.0154082	-0.020682	-0.00972979	0.00771448	-0.00360307	-0.0696263	-0.0680183	-0.0971091	0.00936622	0.00310122	-0.07589	-0.0590414	-0.00812241	-4.90811e-05	-0.0283449	-0.019793	-0.0333154	-0.0554855	-0.0557254	-0.0118369
0.166325	TRUE	FALSE	chr3	2478019	rs17014863	G	T	.	-0.00485307	-0.0103781	-0.00266204	-0.00365824	-0.00730637	-0.0169644	-0.00419062	-0.0100709	-0.00255983	-0.00768375	-0.00583072	-0.00624273	-0.00176221	-0.0117754	-0.0036997	-0.00340312	-0.00362866	-0.0082199	-0.00113992	-0.00597906	-0.00598623	-0.00596878	-0.00261764	-0.00452768	-0.00550939	-0.004892	-0.00632403	-0.00874656	-0.00153522	-0.00853831	-0.0128942	-0.166325	-0.0034609	-0.00137364	-0.00418655	-0.000933759	-0.00426012	-0.00542391	-0.00609052	-0.000262916
0.166072	TRUE	FALSE	chr6	32514520	rs184153866	A	G	.	-0.00555419	-0.0287292	-0.00121724	-0.00731893	-0.0382341	-0.0280034	-0.00635939	-0.0202175	0.00282773	-0.00858478	-0.0163365	-0.0283748	-0.00173234	-0.0101045	-0.00967791	0.0365367	-0.00989872	-0.0244276	0.00366376	-0.00684415	-0.00905475	-0.0048	-0.00838645	-0.0314281	-0.00149544	-0.00657633	-0.00605187	-0.00880068	0.00261374	-0.0253473	-0.166072	-0.0185075	-0.0116159	-0.00851887	-0.00789875	-0.00412721	-0.00600565	-0.00869304	-0.00330822	-0.000317866
0.165923	TRUE	FALSE	chr6	32528783	rs193267147	G	A	.	-0.158545	0.0171303	-0.0193974	-0.0115204	0.0144147	-0.0109532	-0.043134	-0.00422108	-0.125689	-0.0327367	0.00791359	-0.00827405	-0.137738	-0.0334113	-0.00445926	-0.0420357	-0.0487567	0.0049192	-0.165923	-0.0172365	-0.00594828	-0.00990727	-0.137944	0.00520804	0.00542491	0.0198904	-0.041361	-0.0259972	-0.0724562	-0.0233701	0.00323105	-0.00255623	-0.0745229	0.00294261	0.00799476	-0.00371505	-0.0354531	-0.0152377	-0.0278492	-0.00184802
0.165879	TRUE	FALSE	chr15	38696920	rs71403553	C	A	.	0.000595596	0.0264712	0.0145778	0.0179165	0.0121553	0.136673	0.140651	0.0529941	-0.0203794	0.165179	0.0381512	0.0157312	0.0838737	0.165879	0.0386009	-0.124393	0.107653	0.111781	-0.0195365	0.0587222	-0.00779486	0.0547301	0.110953	0.00715663	-0.0247326	0.0433676	0.0419902	0.11313	-0.009882	0.0164425	0.0208892	0.0776764	0.0140111	0.00883754	0.0138946	0.0135483	0.0993308	0.0338634	0.0876784	0.00708431
0.165251	TRUE	FALSE	chr3	136681578	rs7618871	G	T	.	-0.00912333	-0.0070017	0.0591576	0.0759264	-0.0312369	-0.0502197	-0.0475993	-0.0694971	0.00824346	-0.066555	-0.165251	0.0125217	-0.00142317	-0.0602232	-0.019728	-0.00314927	-0.0182379	-0.0726337	0.00307736	-0.135759	-0.00594668	0.0952304	0.00566371	0.0107514	-0.00263716	-0.0258271	-0.0504047	-0.0385043	0.0561216	0.000922236	-0.0310035	-0.0257243	0.0165633	0.00492189	-0.0151657	-0.00412781	-0.00347013	-0.0533395	-0.0298873	-0.00282893
0.165045	TRUE	FALSE	chr1	43644078	rs607296	A	T	.	-0.105104	0.0045698	-0.0078168	-0.00725631	0.00525228	0.0715023	-0.00647987	0.0165607	-0.137465	0.111565	0.0197304	0.000164094	0.00801726	0.11484	0.033497	-0.0385197	0.00689751	0.0260775	-0.165045	0.0509893	0.000250731	0.000226612	-0.0118079	-0.000525915	-0.00432404	0.0816564	0.0239715	0.087711	-0.0544867	-0.000858195	0.00669276	0.0136628	-0.0513225	-0.0119852	-0.00254983	-0.00456616	-0.00326026	0.0188961	0.0399478	-0.00226614
0.165025	TRUE	FALSE	chr11	133968522	rs2000853	A	C	.	-0.0393508	-0.0307684	-0.0110317	-0.0177892	-0.015778	-0.0463779	-0.0357924	-0.0485389	-0.0194	-0.119697	-0.0298654	-0.0226671	-0.0332768	-0.122394	-0.0403487	-0.0431988	-0.0692663	-0.0549835	-0.00331253	-0.0582732	-0.0547232	-0.0165563	-0.0272281	-0.00566571	-0.0322342	-0.0623908	-0.0528372	-0.165025	-0.0107835	-0.0362103	-0.0508237	-0.031368	-0.03409	0.00135973	-0.0295933	0.00229272	-0.0667849	-0.0400832	-0.107203	0.000131768
0.164936	TRUE	FALSE	chr6	28232159	rs11962305	G	A	.	-0.0974034	0.00604838	0.0288717	0.0233139	0.00644081	0.00300063	-0.00808326	0.00460781	-0.14048	0.000603102	0.00602248	0.00783445	0.0118843	0.000824057	0.00211865	0.0115208	0.0106273	0.00689386	-0.164936	-0.0013648	0.00870961	0.0153616	-0.0101435	0.00793122	0.0119178	-0.00489277	-0.0110332	-0.002699	-0.033952	0.0157097	0.00324001	0.00156327	-0.0463538	-0.00494742	-0.00917885	-0.0209615	-0.000183242	0.00465147	-0.00038718	-0.0129996
0.164931	TRUE	FALSE	chr12	123196016	rs1727286	T	A	.	-0.0192728	-0.0156304	-0.164931	-0.110791	-0.0020505	-0.00550103	-0.00392437	-0.00750137	0.002948	-0.00374432	-0.00324071	-0.00688334	-0.0260232	-0.0106953	-0.00396673	0.109174	-0.0114149	-0.00472949	0.00539602	-0.00652944	-0.00591218	-0.0429617	-0.0196627	-0.00260134	0.0343645	-0.000584813	-0.00803674	-0.0135827	-0.117142	-0.00412664	-0.00613866	-0.00886483	-0.0375806	0.00357855	0.00303637	-0.000568362	-0.0174704	-0.0245219	-0.0093884	1.5081e-05
0.164841	TRUE	FALSE	chr5	167561962	rs888974	G	T	.	-0.161577	0.0274469	-0.0214109	-0.0115639	0.0326675	0.0743458	-0.0113471	0.0487136	-0.126626	0.0263047	0.0284224	-0.0036694	0.00127778	0.0134692	0.00941001	-0.041729	-0.00747491	0.0525808	-0.164841	0.00970027	-0.0136702	-0.00518712	-0.0109848	0.00836022	0.0139358	0.00777608	-0.0236913	0.13409	-0.0710123	-0.0165484	0.14222	0.0285454	-0.0757355	0.00169374	0.00583405	0.00332924	-0.0152535	0.00155471	-0.00828332	0.00191512
0.164666	TRUE	FALSE	chr3	10370143	rs1473183	G	A	.	-0.125519	-0.0662918	0.0183376	0.000873188	-0.0382054	-0.130952	-0.00681421	-0.0823488	-0.0483283	-0.00578945	-0.0289038	-0.00258255	0.164666	-0.0351808	-0.00662622	-0.0201308	0.0667665	-0.00792489	-0.0417161	-0.0306559	-0.118406	0.0280499	0.135783	0.00208968	0.000496174	-0.0204278	-0.0428089	-0.0184902	-0.0101156	-0.0240232	-0.0829468	-0.0440321	-0.0130117	-0.00617245	-0.127634	0.000264146	0.0186422	-0.0259455	-0.0170532	0.000551579
0.164144	TRUE	FALSE	chr1	150059143	rs113530083	G	T	.	-0.136879	-0.00282992	-0.0154095	-0.014729	0.00260916	-0.0103084	-0.0298572	-0.00942084	-0.127518	-0.0121773	0.00176965	1.38124e-05	-0.00555875	-0.0178914	-0.00646665	0.0234796	-0.0182164	-0.000800624	-0.164144	-0.0129658	-0.0102049	-0.0164819	-0.0243614	0.00193776	0.0240409	-0.0135449	-0.0340994	-0.0124193	-0.0659469	-0.00111587	-0.00227738	-0.0053181	-0.0463268	0.0064869	-0.0181477	-0.0140559	-0.0245751	-0.0122918	-0.0143601	-0.00896421
0.163661	TRUE	FALSE	chr14	103798325	rs8009147	A	T	.	-0.101669	-0.00761003	-0.00279523	-0.0061165	-0.000357492	0.000121136	-0.0106614	-0.00155849	-0.155074	-0.00203424	0.00189857	-0.00197708	0.00064134	-0.00375924	-0.00294034	0.138254	-0.00640388	0.000454093	-0.163661	-0.0035151	0.0023706	-0.00737384	-0.0181645	-0.00248435	0.0407699	-0.00336639	-0.0132051	-0.0042706	-0.0353093	-0.000885854	-0.000418504	-0.00225839	-0.0566525	-0.0117067	-0.00925246	-0.0680918	-0.010307	-0.00359849	-0.00687461	-0.0452907
0.163566	TRUE	FALSE	chr2	57926997	rs200493119	C	CG	.	-0.0127309	-0.0114645	0.00569652	0.00122415	0.0159961	-0.0147458	-0.010243	-0.0181414	-0.0377389	-0.00322349	-0.0110656	0.0342692	-0.00284185	-0.0137935	-0.00707102	-0.143066	-0.00947049	-0.0125959	-0.0148387	-0.00495028	-0.0457434	0.00369085	-0.0114333	0.0420333	-0.163566	-0.00169765	-0.0132796	-0.00165331	0.000397222	0.00864913	-0.00977657	-0.00706083	0.024154	0.00785762	-0.0173207	0.00631588	-0.0130328	-0.00859436	-0.00504499	0.00102442
0.163386	TRUE	FALSE	chr2	57926998	rs540927767	T	TTGTGTGTGTG	.	-0.0162669	-0.0507833	-0.0175744	-0.0329585	-0.0416278	-0.020001	-0.0117899	-0.0314268	-0.0321085	-0.00457228	-0.0619645	-0.0458768	-0.00468903	-0.0246124	-0.0222261	-0.0967056	-0.013879	-0.0269244	-0.0087738	-0.0279886	-0.0506445	-0.0152176	-0.0221855	-0.0325662	-0.163386	0.00106174	-0.0175327	-0.00445996	-0.0252533	-0.052107	-0.0225878	-0.0185348	-0.0263676	-0.0133496	-0.0175941	0.00271631	-0.0172406	-0.0308367	-0.0112063	0.00408355
0.163183	TRUE	FALSE	chr6	30203129	rs1117488	G	A	.	-0.0481102	-0.00300474	-0.149706	-0.125634	0.00573927	0.0091109	0.0146466	0.0124704	-0.0459183	0.0155137	0.00902844	-0.00420246	0.00614468	0.00478616	0.00243668	0.0736407	0.0145658	0.0298638	-0.0484433	0.00131345	-0.00080393	-0.018977	-0.00367593	0.00100249	0.0303272	0.0156699	0.0021562	0.00264278	-0.163183	-0.00221416	0.00684273	-0.00179235	-0.0446032	0.0102892	0.0128182	0.00310011	0.0355106	-0.0142645	-0.000521338	0.0014307
0.162934	TRUE	FALSE	chr22	41186918	rs6002277	G	C	.	0.00305005	-0.00695611	-0.000676944	-0.00353131	-0.00315453	-0.00987654	-0.0213216	-0.0186022	-0.00773814	-0.0305526	-0.00593259	-0.00677979	-0.0138484	-0.0181824	-0.0191016	-0.00749541	-0.026671	-0.0135572	-0.00568066	-0.0139641	-0.00676026	-0.00938687	-0.0137757	-0.00344039	-0.0184996	-0.0186909	-0.0287184	-0.0324091	0.000949051	-0.00410653	-0.00202952	0.00254351	-0.0136441	-0.0157027	-0.00766039	-0.0145152	-0.0172401	-0.0127812	-0.162934	-0.00477064
0.162324	TRUE	FALSE	chr7	105293824	rs66599006	A	G	.	0.0149429	-0.00530692	-0.0584805	-0.0658139	-0.0022423	0.162324	0.0249311	0.0270684	-0.0170967	0.0507539	0.00774481	0.00191265	-0.016415	0.0595864	0.00530156	0.00589667	0.00485221	0.00400698	-0.00739698	0.0287858	0.0130115	-0.0787539	-0.0213003	-0.00734356	-0.00132396	0.0321553	0.0304049	0.0565554	-0.0563818	0.0114256	0.00340309	0.0243617	-0.000434756	-0.00390683	0.0283481	0.00733817	-0.00502966	0.00439542	0.0705595	0.00170224
0.161961	TRUE	FALSE	chr10	102871727	rs139792328	CAAACAAAACA	C	.	0.113366	-0.00254998	0.0518976	0.0431444	-0.00848467	0.00181893	0.00992618	0.00215699	0.112462	-0.00512622	-0.00944413	0.00899321	0.000117627	0.00455492	0.00158214	0.00998024	0.00208678	-0.00581475	0.161961	-0.000716367	-0.000274626	0.024441	0.011996	-0.0109821	-0.0118533	-0.013963	0.0169916	2.56628e-05	0.092371	0.00922123	2.80991e-06	0.00515621	0.0861537	0.00439405	-0.00886802	0.0149268	0.00721443	0.0115602	0.0395658	0.00626638
0.161208	TRUE	FALSE	chr22	39604216	rs5750857	G	T	.	0.0182343	0.0830935	-0.0633723	-0.044075	0.005399	-0.0874286	-0.0788633	-0.055638	0.00755572	-0.161208	0.00964245	0.00914365	-0.0610913	-0.126217	-0.0325239	0.00881678	-0.0763581	-0.120025	-0.00016092	-0.0334297	0.149961	-0.0771279	-0.0307654	0.0226909	0.0214581	-0.0860749	-0.0591382	-0.122512	-0.0513771	0.0136579	-0.0713321	-0.0423672	-0.0143468	0.0132755	0.105662	-0.0126749	-0.00500624	-0.0322045	-0.0661718	-0.00323554
0.161003	TRUE	FALSE	chr6	27344299	rs764284	G	A	.	0.00519517	0.0370299	0.00986171	0.017377	0.0274645	-0.0165826	-0.021347	0.000263266	0.00399445	-0.0458914	-0.0792008	0.0306885	-0.00478559	-0.0287866	-0.000418198	-0.0151028	0.00277646	-0.014511	7.35403e-05	-0.161003	0.0295309	-0.0126455	0.0028642	0.0304336	0.0233424	-0.0223724	-0.0298854	-0.0306371	0.00775348	0.0378976	-0.00304371	-0.0115747	0.0164721	0.0129045	0.0125429	0.00123257	-0.00122107	-0.058424	-0.0122566	-0.000977344
0.160974	TRUE	FALSE	chr6	32520992	rs149961934	G	C	.	-0.000942796	0.00629239	0.00416651	0.0125566	0.0184856	0.00717564	0.0091535	0.0118191	0.00658565	0.00770858	0.0383863	0.00168961	0.00448321	0.0126924	0.160974	0.00194217	0.00653814	0.0176196	0.00166084	0.00826195	-0.00706031	0.0116248	0.012052	0.00248071	0.00812584	0.00366906	0.00672498	0.00254669	0.00269953	0.00248653	0.00754705	0.0082165	0.0012795	-0.00464495	-0.0167656	0.00419057	0.00529067	0.00950919	0.00365672	0.00246306
0.160914	TRUE	FALSE	chr20	21159701	rs2093069	C	T	.	-0.007349	-0.0282264	-0.0113969	-0.0149057	-0.0160247	-0.0246889	-0.0140849	-0.0169163	-0.00544504	-0.0290617	-0.101392	-0.013943	0.0123779	-0.0384604	-0.000183765	0.00176709	0.00113054	-0.0213825	-0.00316665	-0.160914	-0.00931548	-0.0233112	0.0224904	-0.0142961	0.000147779	-0.00970685	-0.0206644	-0.0205475	-0.0068599	-0.0111058	-0.0147388	-0.022672	-0.01337	-0.00875815	-0.00753725	-0.00525678	-0.00857985	-0.10564	-0.035093	-0.00297514
0.160845	TRUE	FALSE	chr11	123525279	rs7927437	C	T	.	-0.153266	0.0236443	-0.030469	0.0046195	0.0155278	0.148613	0.110058	0.102893	-0.085277	0.148479	0.0444728	0.00278738	0.0345811	0.145423	0.0378249	0.0316052	0.0611007	0.126722	-0.130292	0.087951	0.0193051	0.0849409	0.0190722	-0.00519303	0.0285732	0.0493274	0.0636658	0.0788733	-0.0669887	0.0125915	0.0732074	0.0487695	-0.0485604	-0.0190474	0.0123425	-0.0451363	0.0364411	0.160845	0.0666494	-0.0346719
0.160839	TRUE	FALSE	chr3	71526907	rs111242991	C	G	.	-0.101773	-0.00206056	-0.0033898	-0.00212912	0.00127714	-0.0019787	-0.0116511	-0.00121097	-0.119161	-0.00146122	0.00293734	-0.00245106	0.0123625	-0.00468005	-0.00503524	0.0543389	-0.008785	0.00454063	-0.160839	-0.00482216	-7.14549e-05	-0.012063	-0.00388856	0.000931728	0.0293008	-0.00872975	-0.0158718	-0.00586306	-0.0419545	-0.00350715	0.000102036	-0.00162495	-0.057782	0.00139906	-0.00930282	-0.0158513	-0.013995	-0.0039706	-0.00864958	-0.00988402
0.160577	TRUE	FALSE	chr10	103004514	rs11191499	T	C	.	0.0403656	-0.0171208	0.160577	0.0655828	-0.0114966	0.00399895	-0.0020994	0.000929969	0.00761191	-0.00398741	-0.0170406	0.0033117	-0.0789402	0.00568616	-0.00257231	0.0105255	-0.0113373	-0.0120298	0.0087724	-0.00281864	0.00803954	-0.0562643	-0.1262	-0.00855691	-0.00786772	-0.0107552	-0.000909478	0.0170489	0.134992	0.0107588	0.00360105	-0.000156444	0.0445294	-0.00459462	-0.0120325	-0.000922599	-0.0375624	0.0175762	-0.00934097	-0.000228732
0.160369	TRUE	FALSE	chr4	102873379	rs223328	C	T	.	-0.125928	0.0202637	0.0902691	0.096039	0.010604	-0.0098745	-0.02078	0.000348627	-0.11761	-0.0147435	0.0102925	0.0103351	-0.0154105	-0.0142375	-0.000683387	-0.0517435	-0.0207144	0.00792092	-0.160369	-0.00529965	-0.0154947	0.0770334	-0.0276963	0.0149992	-0.00554792	-0.0272175	-0.0223887	-0.0204946	0.0212687	-0.0106044	0.00332469	-0.00564723	-0.0444668	0.00370542	-0.0189166	-0.00163668	-0.0202326	0.00644528	-0.00566764	-0.00231472
0.160226	TRUE	FALSE	chr3	158239213	rs699919	A	T	.	-0.000992307	0.0157614	0.00321438	0.00958616	0.00862773	0.0100554	0.0109864	0.0295126	0.00814034	0.0221125	0.0342685	-0.0109467	-0.0121504	0.031615	0.160226	0.0151487	0.0444272	0.0337052	0.00381828	0.0104953	0.0045	0.00260403	-0.014357	-0.00924734	0.0191484	-0.000367542	0.0057576	0.00251921	0.00189098	-0.00565304	0.0118915	0.012879	-0.0105439	-0.0209438	0.00190041	0.00190668	-0.0583165	0.010251	0.0208989	0.00625051
0.160203	TRUE	FALSE	chr1	29961039	rs6679167	C	A	.	0.029356	0.0118801	-0.000924654	0.0101834	-0.019146	-0.160203	-0.00207921	-0.037926	0.0735691	-0.0886437	-0.0138766	0.0102878	-0.00589439	-0.0488591	-0.00451902	0.0296048	-0.00501431	-0.0517689	0.0541821	-0.0257048	0.060657	0.00144028	0.00896222	0.00435979	0.00991243	-0.118413	-0.00531693	-0.121885	0.0260486	0.00996245	-0.149977	-0.0455271	0.0220041	0.000224148	0.0264107	-0.0154741	0.0109781	-0.00866993	-0.0337346	-0.00624235
0.160118	TRUE	FALSE	chr14	103581091	rs8017628	C	T	.	-0.0333147	0.00411019	0.0722365	0.0509864	-0.00286691	0.00337464	0.00622376	0.00626375	-0.0902511	0.00786321	-0.00459273	-0.00385709	0.00435026	0.00554912	-0.0201404	-0.160118	-0.00155008	0.00868218	-0.0753002	0.00253807	-0.0034363	0.042864	-0.0112736	-0.000878192	-0.0804483	0.00140023	-0.0028561	0.00252812	0.0199663	-0.00621347	0.00188057	0.00243494	-0.0105487	-0.0137998	-0.000820918	-0.00742487	-0.000269625	0.00979533	0.0032089	-0.00515136
0.159877	TRUE	FALSE	chr6	28232159	rs11962305	G	C	.	-0.115755	0.0226128	0.144284	0.159877	0.00266985	0.00487157	-0.00114063	0.0101876	-0.0628924	-0.0019146	0.0120972	-0.00349421	0.0134243	0.0047087	0.00525972	0.0137856	0.00918106	0.0127282	-0.144914	0.00727037	0.00174566	0.0774532	0.00309322	7.36119e-05	0.0165814	-0.0164631	0.000517494	-0.00626423	0.128307	-0.0175562	0.00810401	0.013135	-0.0515894	0.00289569	-0.00944893	-0.020569	0.0145485	0.0205892	0.00786798	-0.0124702
0.159656	TRUE	FALSE	chr10	102875591	rs12765002	C	T	.	0.00713721	-0.0225083	-0.00123814	-0.000827244	-0.0266883	-0.019889	-0.0169263	-0.020657	0.00835976	-0.0455625	-0.038144	-0.00938076	-0.00685255	-0.0594973	-0.159656	0.000755413	-0.0183541	-0.0424923	0.0138993	-0.0168141	-0.00780232	-0.00251555	-0.00972775	-0.00981575	-0.013029	-0.0179357	-0.0180864	-0.0282999	0.01863	-0.0123229	-0.0198412	-0.0164848	-0.00323538	-0.00433885	-0.00514883	-0.00780264	-0.010749	-0.0166693	-0.0226113	-0.00259739
0.159349	TRUE	FALSE	chr6	98107396	rs9375188	C	T	.	-0.0920109	0.0421275	0.0218445	0.0336388	0.0531199	0.0010608	-0.0124741	0.0113835	-0.109338	-0.0118335	0.0290326	0.0718401	-0.00127181	-0.026015	0.00862482	0.00158979	-0.00673772	0.0333679	-0.159349	-0.00458681	0.00801365	0.00799404	-0.00473143	0.0743443	0.0516784	-0.0162799	-0.0182193	-0.00827908	-0.0226572	0.0525742	0.0122194	0.0078256	-0.00985564	0.0338848	-0.00741933	0.0125555	-0.00966475	0.00311563	-0.00434805	0.00285509
0.159337	TRUE	FALSE	chr6	26374675	rs733528	A	G	.	0.0044234	-0.0429792	-0.159337	-0.150006	-0.0118191	-0.0166534	-0.0176722	-0.0260832	-0.0201437	-0.00785123	-0.0208319	-0.00364576	-0.0255145	-0.0180094	-0.0111713	-0.0119646	-0.0124543	-0.028264	0.000874706	-0.0164716	-0.0206474	-0.0647148	-0.0295953	-0.00444458	-0.0133065	0.00733559	-0.0154076	-0.00444013	-0.140539	0.00144455	-0.0163052	-0.020239	-0.0164247	-0.00272518	-0.00882838	0.00153962	-0.0100563	-0.0305835	-0.018347	7.05114e-05
0.159106	TRUE	FALSE	chr15	90878053	rs1573644	T	C	.	0.0577618	0.00367231	0.0868863	0.0668172	-0.00268287	-0.00297767	0.000230738	-0.00172089	0.019586	-0.00129056	-0.00474791	-0.000609549	0.00431461	-0.00189706	-0.00161149	-0.159106	0.00206811	-0.00533905	0.0324832	0.0016871	-0.0078242	0.0352588	0.00555241	0.00131218	-0.0624353	0.00505168	0.00416989	0.00476958	0.0882818	-0.00589332	-0.00097003	0.00203124	0.0257819	-0.000105645	-0.00197291	0.0181987	0.0172496	0.00865225	0.00570472	0.0121146
0.158955	TRUE	FALSE	chr1	8428505	rs301798	A	G	.	0.0129254	-0.00328191	0.00786808	0.00106612	-0.00443053	0.00493344	0.00161906	0.00400686	0.000559377	-0.000667671	-0.00567821	0.00518987	-0.141536	-0.00044779	0.000724827	0.000630917	-0.00539988	0.00131478	0.00289794	0.000414725	0.00923423	-0.0238086	-0.158955	0.00128751	0.000279732	0.00285213	0.00794609	0.00538774	0.00813691	0.00589621	0.00381424	3.74921e-05	0.00879744	-0.00269952	0.00502066	0.00484425	-0.0172304	0.00431322	0.00583808	0.00234134
0.158815	TRUE	FALSE	chr7	105288820	rs6466056	T	C	.	-0.017636	0.0140883	0.158815	0.110163	0.00384345	0.0332659	0.0129115	0.0509093	-0.0677153	0.056399	0.0099098	0.00667672	0.0224733	0.0713863	0.0200343	0.0047189	0.0525261	0.0333751	-0.0772804	0.0207719	0.0214354	-0.0287056	0.00226462	-0.00069228	0.00341565	0.023623	0.0194456	0.0682191	0.132624	0.0136668	0.0246291	0.0205156	0.0011255	-0.00937465	0.00256697	0.00652458	0.0533615	0.0382899	0.0795201	0.00185504
0.15854	TRUE	FALSE	chr10	102902124	rs4568943	C	T	.	-0.08314	0.0280471	0.15854	0.14239	0.00862627	-0.000900838	-0.0545136	0.00562804	-0.0799694	-0.0309905	0.0163785	0.0108894	0.00594296	-0.00923614	0.0194254	-0.0099418	-0.00647803	-0.0177774	-0.116159	0.00679118	0.00832987	0.0810206	-0.00361574	0.0081375	0.012432	-0.0212805	0.0146234	0.00253478	0.094083	0.00640012	0.00645848	0.0100071	-0.00509593	0.0026341	-0.0131777	0.000241435	0.00279394	0.0242375	0.0102202	-0.000486988
0.158245	TRUE	FALSE	chr8	142252164	rs67756423	A	C	.	0.0145214	-0.0240758	-0.00218023	-0.0110493	-0.00931405	-0.0333001	-0.01735	-0.0287316	0.0166718	-0.0225811	-0.0348271	0.0118492	-0.0116398	-0.0252507	-0.0108683	-0.00305262	-0.0154809	-0.0232578	0.0273549	-0.0469176	-0.0352302	-0.0207736	-0.00998237	0.015803	-0.000657604	-0.0088995	-0.0196754	-0.0130259	0.00380621	0.00749215	-0.0371584	-0.0148257	0.0264008	0.0170937	-0.0412286	0.0208529	-0.0380189	-0.158245	-0.0135634	0.0108363
0.157969	TRUE	FALSE	chr6	27295862	rs3800318	A	T	.	-0.0589193	-0.0648759	-0.0114096	-0.0258152	-0.0286093	-0.0560275	-0.0384559	-0.0580195	-0.0197929	0.0216923	-0.0303537	-0.0394473	-0.0314931	-0.0217321	-0.0109144	-0.0108966	-0.0233467	-0.0380153	-0.00824756	-0.00957313	-0.0894104	-0.0544023	-0.033845	-0.0349058	-0.027194	-0.0431136	-0.0252347	0.00393186	-0.0127418	-0.0457698	-0.0400508	-0.0205258	-0.0313502	-0.0206556	-0.133184	0.0167313	-0.0444035	-0.0151835	0.157969	0.00851949
0.157909	TRUE	FALSE	chr10	102902124	rs4568943	C	A	.	-0.109657	-0.00120283	0.0169556	-0.00137531	0.00326768	0.00271895	-0.0231262	-0.00180248	-0.145264	0.011175	0.00780857	-0.000388511	0.000509728	0.00856331	0.00549024	-0.0258844	-0.00880023	0.00884886	-0.157909	0.000294279	-0.00573075	0.00836208	-0.0236692	0.00188273	0.00338445	0.00174221	-0.0178706	0.0135232	-0.0686693	0.00141815	0.00206692	0.000327441	-0.0449059	-0.00473363	-0.0157623	0.00152206	-0.0142828	0.0032849	1.63141e-05	-5.14543e-05
0.157635	TRUE	FALSE	chr7	82822242	rs1044639	T	G	.	0.000381216	-0.0116914	0.00927786	0.0055358	-0.01986	-0.013351	-0.00628029	-0.0110867	0.00352753	-0.0164413	-0.0947196	-0.00335371	-0.00223172	-0.015126	-0.00927844	0.0120681	-0.00287605	-0.0143506	0.00253433	-0.157635	-0.000515331	-0.00995991	-0.00496306	-0.00663447	0.00266396	-0.00722282	-0.00991936	-0.0106213	0.0147954	-0.00330103	-0.00124331	-0.0109209	-0.000720101	-0.00214817	-0.00298849	-0.00269977	-0.00192971	-0.137633	-0.00585664	-0.00155466
0.157111	TRUE	FALSE	chr11	46385217	rs2067482	G	A	.	-0.0837699	0.0396916	0.157111	0.148417	0.0122393	0.0328792	0.0243643	0.0337208	-0.00704112	0.0229035	0.0260782	-0.000435544	0.0206572	0.0230791	0.0134986	-0.00638969	0.0208519	0.0325777	-0.0492935	0.0314416	0.00244635	0.0932701	0.0171865	0.00472916	0.00508027	0.00987731	0.044247	0.013645	0.129334	-0.01531	0.0363576	0.0257013	-0.02358	-0.0191193	0.0217779	-0.0248868	0.0278116	0.037258	0.0322281	-0.0131032
0.157099	TRUE	FALSE	chr16	66127232	rs6499063	A	G	.	0.0382536	-0.0202179	0.00235514	-0.000264713	-0.00971185	0.0451021	0.0220445	0.0127632	-0.0186349	0.0298807	-0.0136734	0.000819216	0.0103745	0.0178327	-0.00346295	-0.157099	0.0130795	0.00717992	-0.00420781	0.014379	-0.0154811	0.016255	0.000109373	-0.00495033	-0.0996372	0.0249626	0.033679	0.0291534	-0.00263463	0.000191794	0.00478122	0.00527433	0.0138612	-0.00780114	-0.0028419	0.000911337	0.0163306	0.00665511	0.0187791	-0.000403897
0.156998	TRUE	FALSE	chr4	42122735	rs7657111	A	G	.	0.00381151	-0.00383263	-0.0104915	-0.0118606	0.00353799	0.0210521	0.00154808	0.0107397	-0.00298235	0.0161398	0.105917	0.00123029	-0.0113728	0.0131624	0.00489005	0.00435239	-0.00390936	0.00706468	-0.00137018	0.156998	0.00104068	0.00513638	-0.0161037	0.000142596	0.00298213	0.0118904	0.0206238	0.0190313	-0.0118336	0.00538952	0.00634886	-0.0922669	0.0034255	-0.00112754	-0.00140515	0.00265135	0.000152539	0.0744846	0.0125879	0.00147735
0.156894	TRUE	FALSE	chr9	36314316	rs542933029	T	TAAA	.	0.0756573	-0.0134735	-0.0778462	-0.0414421	0.00322022	-0.0123262	-0.0131696	-0.0156787	0.156894	-0.0100983	-0.00558176	0.0148024	0.0386323	-0.00804183	-0.0028155	0.0396181	0.0108239	-0.0368639	0.14281	-0.00621532	-0.0316225	-0.0371791	0.0712035	0.0135893	0.00963524	0.00350425	-0.00736671	0.0338801	0.00318604	0.00739956	-0.0109814	-0.00817484	0.0464965	0.0168898	-0.0147665	0.00676327	0.0197232	-0.0159461	-0.00182585	0.00329323
0.156378	TRUE	FALSE	chr12	123192216	rs2102949	G	A	.	-0.139073	-0.0149612	-0.0652532	-0.0561377	-0.00172773	-0.0204057	-0.031197	-0.0168388	-0.138166	-0.0128836	-0.00481132	-0.00746063	0.00553887	-0.0257718	-0.0096897	-0.0413008	-0.0141347	-0.00559237	-0.156378	-0.0176045	-0.0234935	-0.00794064	-0.0115192	0.00124126	-0.00354183	-0.00951497	-0.0388417	-0.0153716	-0.129542	-0.016303	-0.00972841	-0.103244	-0.0715985	-0.00384443	-0.018377	-0.00380432	-0.0269191	-0.0220156	-0.0211871	-0.00305658
0.156114	TRUE	FALSE	chr5	154262957	rs111745595	G	GA	.	-0.0102061	-0.000285647	-0.013466	-0.0137983	0.0396176	-0.0430661	-0.0614236	-0.0399415	-0.00883498	-0.0418803	3.17391e-05	0.156114	-0.0179995	-0.0346779	-0.00141986	-0.0314128	-0.0263818	-0.0680722	0.00610829	-0.0207334	-0.0394434	-0.0545781	-0.0117662	0.13097	0.0168549	-0.0267775	-0.0312307	-0.0153155	-0.0157475	0.0688784	-0.0179592	-0.0179603	0.107394	0.0377904	-0.0423428	0.0262117	-0.0349868	-0.0185581	-0.0151602	0.00637346
0.156086	TRUE	FALSE	chr14	64221457	rs1152588	G	C	.	0.0213891	0.0178637	0.0435819	0.0513057	0.00792384	0.0267882	0.0381103	0.032114	0.0266644	0.0205918	0.0364032	0.000480205	-0.0539271	0.0188138	-0.0140847	-0.0263311	-0.156086	0.0422839	0.0201508	0.0735856	0.00792646	0.0270392	-0.0191496	0.000880218	-0.00318431	-0.0203776	0.0787471	-0.0232301	0.0520665	0.00149045	0.0370686	0.0196855	0.0112827	-0.00788986	0.00655786	-0.00767889	-0.0651167	0.0348759	-0.0275416	-0.00712892
0.15582	TRUE	FALSE	chr6	32593647	rs9270591	C	T	.	-0.00615228	0.00986284	-0.00452661	-0.00370504	0.0112863	-0.0222141	-0.0119191	-0.0142395	0.000236682	-0.0208832	-0.00800605	0.0195286	-0.00462203	-0.0196816	-0.00346814	-0.00307073	-0.00782697	-0.00994928	0.000245713	-0.0268371	0.00375097	-0.0118991	-0.000536452	0.0193785	0.0081054	-0.00981865	-0.013575	-0.0130218	-0.00329765	0.0121364	-0.0103967	-0.00713702	0.00852931	0.00358975	-0.000524045	-0.000829463	-0.00948833	-0.15582	-0.0165657	-0.00119878
0.155729	TRUE	FALSE	chr15	78620601	rs7170068	G	C	.	-0.0327963	-0.0316988	-0.0250982	-0.0298477	-0.00705838	-0.0682085	-0.069945	-0.0651081	0.0110275	-0.0580344	-0.0175513	-0.014816	-0.0770635	-0.0802187	-0.0227282	-0.0264482	-0.0794424	-0.0639423	0.0177511	-0.0280617	-0.0466028	-0.082632	-0.037814	-0.00418567	-0.014489	0.0279111	-0.070889	-0.0834641	-0.0197863	-0.0250809	-0.0369409	-0.0280604	-0.000368922	0.0145235	-0.0455264	-0.00769095	-0.155729	-0.037627	-0.063907	-0.00904207
0.155576	TRUE	FALSE	chr15	78615394	rs12443170	G	A	.	-0.155576	0.0109205	0.133443	0.115525	-0.00210864	0.0040449	-0.00468203	0.00744495	-0.0901106	-0.0105487	0.00663119	0.00585886	0.00744372	0.00609299	0.00259035	0.0127897	-0.00193845	0.00742478	-0.140119	0.0046507	0.00906451	0.0626473	-0.00403483	-0.00216227	0.00460555	-0.0453474	-0.0148191	-0.00881908	0.0772543	0.00427283	0.00520651	0.00863199	-0.00991943	-0.0190383	-0.0263393	-0.0601282	-0.00594002	0.0202969	0.00272945	-0.0396449
0.155524	TRUE	FALSE	chr16	6290009	rs11077022	T	G	.	-0.0106476	-0.0431733	-0.00220578	-0.0109422	-0.0366704	-0.014357	0.00100422	-0.0263757	-0.0067235	0.0237437	-0.0182326	-0.0219331	0.0610275	0.0131506	0.00394866	-0.00470968	0.0929076	-0.00869685	-0.00320354	0.00241913	-0.0440393	0.0130858	0.0353886	-0.0271982	-0.0233875	0.0383046	-0.000300214	0.043942	-0.00360108	-0.0314255	-0.014481	-0.00542503	-0.00909771	-0.0100026	-0.0194044	0.00511519	0.155524	-0.00151425	0.0769514	0.00544118
0.155524	TRUE	FALSE	chr18	55084786	rs12966547	G	A	.	-0.0162678	-0.0200012	-0.0169241	-0.0130531	-0.0106606	-0.0482697	-0.078661	-0.00900764	-0.00417611	-0.149469	-0.0195949	-0.0117591	0.0683209	-0.155524	-0.0369066	-0.0105383	0.00251263	-0.094838	-0.00154646	-0.0364675	-0.0188324	-0.0148246	0.113243	-0.00748378	-0.00979999	-0.0333617	-0.0266947	-0.0551439	-0.00721331	-0.0155927	0.0265482	-0.0167222	-0.00950293	-0.00245819	-0.0177472	-0.00688739	0.00214043	-0.0727466	-0.0325196	-0.00127218
0.155522	TRUE	FALSE	chr4	42050710	rs12500253	G	A	.	-0.0110706	0.0126447	-0.155522	-0.104381	0.025059	0.0290509	0.0672281	0.0519346	-0.0102049	0.0910406	0.0525683	-0.00666667	0.0161505	0.0555932	0.0652789	-0.00344137	0.0820269	0.110452	-0.00534352	0.0342768	-0.00574319	-0.0427371	0.0119422	0.00165359	0.00488778	0.0513059	0.0326516	0.031897	-0.12419	-0.00357876	0.0225291	0.0318585	-0.039664	0.00472435	0.0098414	0.00958021	0.00962104	0.00562305	0.0159519	0.00802465
0.155457	TRUE	FALSE	chr7	105264805	rs2299327	C	G	.	-0.0164808	0.013707	0.155457	0.153028	-0.0125388	-0.083487	-0.0495305	-0.0589822	0.0183951	-0.0823655	-0.0322457	0.0110924	-0.000702848	-0.0705308	-0.0141584	-0.001131	-0.0231545	-0.0627585	0.00536602	-0.0392301	-0.00638357	0.0877617	0.00496539	0.00682132	0.0022914	-0.05229	-0.0292961	-0.0569084	0.133948	-0.00212098	-0.0627618	-0.0156161	0.0317325	-0.000866959	-0.0294592	-0.012141	-0.0143645	-0.0134988	-0.0787493	-0.00405562
0.155224	TRUE	FALSE	chr8	4326438	rs9314525	A	G	.	0.00585316	-0.0413198	0.0221324	0.0163344	-0.0291432	-0.0838792	-0.0474562	-0.0343212	0.000331612	-0.0983639	-0.0386063	-0.0187361	-0.0110864	-0.155224	-0.0354356	-0.00450021	-0.0202701	-0.0564394	0.00593488	-0.0467002	-0.00607408	0.00529693	-0.0164375	-0.0207946	-0.0160028	-0.0398042	-0.0238026	-0.0534191	0.0306226	-0.014095	-0.0115982	-0.025369	-0.00345481	-0.0152906	-0.0180571	-0.0165299	-0.0229673	-0.0162943	-0.0493417	-0.00850954
0.154914	TRUE	FALSE	chr15	61578778	rs12595508	T	C	.	0.137836	-0.0598896	0.0262942	0.00993135	-0.0633332	0.00469672	0.0322691	-0.0148062	0.0956156	0.0264474	-0.0307564	-0.0802339	0.0102843	0.0165121	-0.00914154	-0.025697	0.0171781	-0.0165101	0.154914	0.0194578	-0.02943	0.0274332	0.0086458	-0.0580127	-0.102047	0.0318681	0.0272514	0.0289518	0.0686526	-0.0987711	-0.0136428	-0.00638377	0.0180205	-0.0203371	0.00359343	-0.0070667	0.0217033	0.00939916	0.0146108	0.000436231
0.153405	TRUE	FALSE	chr11	24374405	rs1470279	G	T	.	0.00521	0.0277884	-0.000326312	0.000123514	0.0317144	-0.0263398	-0.0346232	-0.153405	0.00266378	-0.0412532	-0.00145426	0.0316082	-0.0110814	-0.0406986	-0.0113746	0.00424891	-0.0160962	-0.0313208	0.000341369	-0.0159818	0.023417	-0.0163372	-0.00622752	0.0323716	0.0211891	-0.0204272	-0.0213369	-0.0284982	0.00281936	0.0362438	-0.00191201	-0.00871304	0.0197233	0.00904512	0.0137438	-0.00360743	-0.0129098	-0.010903	-0.0189792	-0.00198454
0.153384	TRUE	FALSE	chr2	96750416	rs4619651	G	A	.	-0.0992594	-0.00239095	-0.0092036	-0.0107804	0.0225382	-0.00970414	-0.020117	-0.00770251	-0.153384	-0.00696195	0.00769674	0.0824545	-0.00527956	-0.0100104	-0.00116533	-0.0260999	-0.0140348	0.000230035	-0.139472	-0.0086618	-0.030579	-0.0118048	-0.0187249	0.0647163	0.0192109	-0.0112479	-0.0269708	-0.00632874	-0.0429516	0.0380283	-0.00155726	-0.0032116	0.00271326	0.00307158	-0.045122	0.00279853	-0.0236408	-0.00946781	-0.0107707	-0.00353318
0.152894	TRUE	FALSE	chr11	30245491	rs515997	T	G	.	-0.00778729	-0.0848431	-0.00493126	-0.0187887	-0.0378043	-0.152894	-0.0360163	-0.0526503	-0.0107192	-0.00891899	-0.0527721	0.0165625	-0.00951019	-0.0538161	0.00260217	-0.014025	-0.0115432	-0.036961	9.50072e-05	-0.0391963	-0.0193732	-0.0286281	-0.0210471	0.0171619	-0.0153284	-0.00996273	-0.000397419	-0.0199168	-0.00309966	0.0015685	-0.0215952	-0.0649877	0.0158713	-0.00877163	-0.0231219	-0.00033299	-0.04208	-0.0193233	-0.0584686	-0.00436011
0.152604	TRUE	FALSE	chr7	1981360	rs12668848	G	T	.	-0.0953472	-0.0108909	-0.116091	-0.0999672	-0.00119771	0.00989395	-0.0304335	0.00204311	-0.0987128	-0.00200486	-0.00394767	-0.00918365	0.0699605	-0.0158561	-0.00657603	-0.0287111	-0.00706919	0.00172059	-0.0949291	-0.0101982	0.0108932	-0.075229	-0.0249164	-0.00836491	-0.00855687	0.0107009	-0.0369595	0.00112788	-0.152604	-0.00281695	0.0123664	-0.00364554	-0.0487819	-0.0184959	0.0042002	-0.0346295	-0.0315899	-0.0170568	-0.0160973	-0.0232466
0.152341	TRUE	FALSE	chr1	96096245	rs201910565	A	AT	.	0.00143215	-0.00818766	-0.0014558	0.00205161	-0.0204434	0.152341	-0.0012227	0.115232	-0.00307128	0.018186	-0.0179114	-0.0149001	0.00506891	0.0280584	0.0169877	-0.00168037	0.00843149	0.00726783	-0.00385982	-0.0183021	-0.00818168	0.00846784	0.00276967	-0.0141363	-0.0119799	0.0129232	-0.00116011	0.0102347	-0.00279784	-0.0244886	0.027635	0.0448389	-0.0121281	-0.000845851	0.0149031	0.00852866	0.00991323	0.00698659	0.0116064	0.00261719
0.152327	TRUE	FALSE	chr11	57911557	rs10896661	C	T	.	-0.0150272	0.0178291	-0.00620868	-0.00548428	0.0114966	0.0604515	0.0106025	0.00496294	-0.0106939	0.0414391	0.0441079	0.00763401	0.00129012	0.0629952	0.00896148	-0.00494415	-0.0053629	0.00821246	-0.0141668	0.152327	-0.0109125	0.00329878	0.000643072	0.00993729	0.00139008	0.00669864	0.0222216	0.0187753	-0.0123885	0.00165826	0.00115407	0.0241306	-0.00562938	0.00639991	-0.00596118	-0.00666754	0.00315495	0.0236311	-0.101165	0.000869375
0.152302	TRUE	FALSE	chr11	24373269	rs11027846	A	T	.	0.0104085	0.026622	0.00672568	0.0129268	0.0306688	0.0518107	0.0189523	0.0332902	0.00620696	0.04454	0.0595527	0.00515022	0.00889251	0.0462673	0.0182772	0.00802491	0.0165494	0.0522153	0.00128277	0.0431117	0.00961888	0.0173936	0.0132904	0.00574025	0.0120479	0.0237315	0.0197453	0.0380182	0.00283343	0.0079331	0.0776229	0.152302	0.00277748	0.00514173	0.00905754	0.00416853	0.0165017	0.0282654	0.0316192	0.00205507
0.152269	TRUE	FALSE	chr20	38797315	rs2103655	G	A	.	0.00712455	0.0480881	-0.0042678	0.00285941	0.02897	-0.00504816	-0.011433	0.00902483	0.00670797	-0.0413735	0.0156242	0.0176173	-0.00508377	-0.0299833	-0.152269	-0.0102953	-0.0107731	-0.00415193	0.00186059	-0.0201685	0.0433597	-0.00752664	0.009089	0.0262817	0.013667	-0.0153403	-0.0177614	-0.0266439	-0.00208256	0.0145512	0.00980367	0.00151762	0.00578039	0.0152428	0.0299246	0.000287584	-0.000618392	-0.0151777	-0.02724	-0.00043826
0.152268	TRUE	FALSE	chr6	29397174	rs2073151	G	C	.	-0.114575	0.0966521	-0.026312	-0.00544695	0.0855524	0.0428405	-0.013402	0.0561935	-0.0819352	-0.0061453	0.0432826	0.0458906	-0.00392222	0.00890726	0.015722	-0.0203761	-0.0063411	0.0452132	-0.152268	-0.0120032	0.0637171	-0.0151827	-0.00226568	0.0382764	0.0535947	-0.020905	-0.00347884	-0.00943919	-0.0576028	0.085777	0.0463198	0.0329971	-0.0666657	0.0165638	0.0483539	0.00390415	-0.00511396	0.00527751	-0.0191119	-0.00101634
0.152238	TRUE	FALSE	chr10	103142673	rs138172222	G	GA	.	-0.0397441	-0.0171282	-0.131301	-0.119084	-0.0025885	0.000177064	0.00344595	0.00354866	-0.0344132	0.00771015	-0.00415609	-0.0101553	-0.00107552	-0.0063306	-0.00387453	0.0148514	-0.00215974	0.00325916	-0.0317069	-0.0044039	-0.0148811	0.00441511	-0.00941466	-0.00439876	0.00372804	0.0146274	-0.00361936	-0.00224649	-0.152238	-0.0108252	-0.0041905	-0.00780431	-0.0400444	-0.000992156	0.000662737	-0.0027701	-0.00475187	-0.0185686	-0.00914336	-0.00215809
0.152198	TRUE	FALSE	chr10	60463800	rs10994360	T	C	.	0.0209036	0.0142876	0.0103755	0.0100811	0.00748319	0.0652278	0.0473348	0.0551706	0.0155458	0.152198	0.0179904	0.00539934	0.0189383	0.127377	0.0340789	0.00811793	0.0385467	0.139891	0.00223093	0.0402882	0.0116529	0.0146299	0.0136189	0.00343874	0.00318086	0.0657697	0.0300174	0.0975553	0.00497526	0.0087417	0.0733154	0.0352072	0.00393679	0.00213988	0.0136391	0.011199	0.0269897	0.0339498	0.0445741	0.00375996
0.151841	TRUE	FALSE	chr15	90883330	rs4702	G	A	.	-0.0630356	0.00607657	-0.0611079	-0.0394662	0.00906496	-0.0108654	0.00118795	-0.0251288	-0.0237023	0.0530063	0.0302494	0.00143867	0.0521885	0.0274927	0.00334555	-0.0246582	-0.0525539	0.0261603	-0.0207613	0.0365304	-0.0254907	-0.0246307	0.0661022	0.00561312	-0.00197933	0.0535852	0.0489219	0.0528671	-0.0810213	-0.00600451	-0.108051	-0.000920562	-0.0120953	0.00944705	-0.015758	0.0194825	0.00743089	-0.00454931	0.151841	0.00619325
0.151213	TRUE	FALSE	chr2	57926998	rs540927767	T	TGTGTG	.	-0.0132554	-0.0349846	-0.0159477	-0.0277485	-0.0143459	-0.0208754	-0.0144726	-0.0270217	-0.0355164	-0.00743935	-0.0652198	-0.00451045	-0.00629371	-0.0242374	-0.0181201	-0.128094	-0.0143162	-0.0238189	-0.0090877	-0.0385827	-0.0488189	-0.0171204	-0.0198309	0.0222698	-0.151213	-0.00165462	-0.0197659	-0.00576939	-0.0240699	-0.0242745	-0.0194759	-0.016994	-0.00244583	0.00723728	-0.019292	0.00825159	-0.0189077	-0.0344538	-0.0116165	0.00329109
0.151174	TRUE	FALSE	chr2	193513924	rs377115416	A	AC	.	0.101485	0.0260413	0.00997897	0.0160666	0.0119067	0.0132213	0.0211641	0.0168656	0.146602	0.00733829	0.00903761	0.0186022	0.00607719	0.0175305	0.0104333	0.0239783	0.0165376	0.00900262	0.151174	0.0113723	0.0203881	0.0145298	0.0256971	0.00899376	0.0120771	0.00783628	0.0264744	0.00795109	0.0380323	0.0298897	0.00901305	0.00938437	0.0715676	0.0175412	0.0207323	0.0339174	0.0224235	0.0128219	0.0150087	0.0220797
0.151148	TRUE	FALSE	chr2	193509201	rs7600281	G	A	.	-0.0344474	-0.0120945	0.0129141	0.00670295	-0.00940107	-0.151148	-0.0397493	-0.0831976	-0.0046952	-0.0931235	-0.0123512	0.0133442	-0.0187166	-0.100626	-0.0166675	-0.0106703	-0.0325126	-0.072509	-0.00406175	-0.0308809	-0.0136521	-0.00753258	-0.0185555	0.0130342	0.00305992	-0.0610181	-0.0322388	-0.0793397	0.0118901	0.00836171	-0.11734	-0.0726306	0.0118448	0.00235964	-0.025078	-0.010614	-0.0363823	-0.026171	-0.0393934	-0.00267853
0.150645	TRUE	FALSE	chr15	38697473	rs34281605	G	A	.	-0.0696493	0.0504244	-0.00330542	0.0151053	0.0207092	0.0219055	0.00479926	0.0201429	-0.0171783	0.0122139	0.0411555	0.00372248	0.0516823	0.012046	0.0138132	-0.0283384	0.0411764	0.0319047	-0.0365588	0.0372513	0.00208158	0.0760047	0.0686739	0.0116298	0.00433668	0.0133749	0.00781543	0.00763342	-0.0153998	-0.00924766	0.0166699	0.0410291	-0.0226253	0.018605	0.0306932	0.00370688	0.150645	0.0523294	0.0224884	0.00193074
0.150613	TRUE	FALSE	chr14	32828192	rs2143975	C	G	.	-0.0126251	-0.0553062	-0.00120749	-0.0166282	-0.0668098	-0.0514294	0.0134115	-0.0510587	-0.0159927	0.000606884	-0.150613	-0.0107999	0.00564452	-0.0402636	-0.0267369	-0.0415042	-0.0056995	-0.0324484	-0.00418774	-0.0619401	-0.0324848	-0.00227582	-0.0116778	-0.0143026	-0.065967	0.000722391	-0.0198649	-0.0110786	0.00153912	-0.0203895	-0.0518779	-0.0947631	-0.00348406	-0.00710763	-0.0145393	-0.0036204	-0.00769152	-0.0655941	-0.0110255	-0.0017116
0.150213	TRUE	FALSE	chr22	41226415	rs5758268	A	T	.	-0.0178613	-0.0259886	-0.150213	-0.126241	-0.00687389	-0.0150267	-0.012702	-0.0196892	-0.0283636	0.000474562	-0.0130077	-0.0131276	0.0781094	-0.0177979	-0.0138497	-0.0392354	-0.0180911	-0.0126353	-0.0107666	-0.0150504	-0.0193826	-0.0567041	0.0583088	-0.00583855	-0.0194521	0.0174923	-0.0155296	-0.00514415	-0.137158	-0.0110554	-0.0101381	-0.0143345	-0.0368733	-0.00508392	-0.00310986	-0.000971615	0.00480139	-0.0290176	-0.0237332	-0.000683902
0.149835	TRUE	FALSE	chr2	232927497	rs2944590	G	A	.	-0.0816116	-0.0502701	-0.0012143	-0.0101331	-0.0108695	-0.0248238	-0.0138708	-0.0301051	-0.0301872	0.127147	-0.00200492	-0.00034602	-0.028198	0.0989302	0.0216863	0.00399205	-0.0333095	0.0584902	-0.0218392	0.0428965	-0.0891845	-0.0154815	-0.0438025	0.000436066	-0.00210758	0.06109	-0.0152253	0.0944359	-0.0140586	-0.0132542	0.0412168	0.0087176	0.000191614	-0.0142918	-0.149835	0.0055542	-0.0129233	0.0168008	0.0378896	-0.00164048
0.149708	TRUE	FALSE	chr7	2001797	rs1107592	A	G	.	-0.0141692	-0.0255415	0.141181	0.107402	-0.0275872	-0.0912644	-0.0766281	-0.0816808	0.0298541	-0.121077	-0.0275851	-0.00976565	-0.0153659	-0.115951	-0.0207184	-0.00708192	-0.0427427	-0.149708	0.0291158	-0.0408412	-0.0361963	0.0392016	-0.00925178	0.0005049	-0.0131313	-0.0690846	-0.0464015	-0.071515	0.148956	-0.0279297	-0.0837997	-0.0487814	0.0247168	0.00540914	-0.0530186	-0.00120426	-0.0273099	-0.0217454	-0.0353761	0.00593263
0.149572	TRUE	FALSE	chr3	180902136	rs13085612	C	T	.	-0.110691	-0.004647	-0.00855447	-0.00891233	0.00156208	-0.0020906	-0.0132843	-0.00295013	-0.111571	-0.00181663	0.00330772	-0.00272836	-0.000713205	-0.00787642	-0.00329696	0.0963089	-0.00905634	0.0020932	-0.149572	-0.00560279	-0.00404005	-0.00944858	-0.0158158	0.000562578	0.0371119	-0.00569925	-0.0166222	-0.00708692	-0.0407812	-0.00511079	-0.000355547	-0.00200938	-0.0610334	-0.00024253	-0.0115425	-0.0211031	-0.0127966	-0.00578948	-0.00855243	-0.0136331
0.14897	TRUE	FALSE	chr17	18043087	rs2955357	T	C	.	0.0137629	0.00569141	0.0962475	0.0920469	-0.00738066	-0.0680347	-0.0376281	-0.0539175	0.0493027	-0.0856535	-0.00681181	0.0107391	-0.0391557	-0.0676634	-0.0104886	0.0739983	-0.0504152	-0.0726724	0.0340658	-0.0249404	0.0105341	0.049124	-0.0203356	0.00656247	0.0425265	-0.0677945	-0.0286887	-0.0772198	0.11734	0.00597016	-0.0664881	-0.0364591	0.0331363	0.00539895	-0.00812	-0.0149322	-0.0953939	-0.0101267	-0.14897	-0.00738757
0.148941	TRUE	FALSE	chr6	29401256	rs9257846	G	A	.	-0.0869087	0.0162902	-0.00872385	-0.00727429	0.0276573	0.000487433	-0.017732	0.00580441	-0.123047	-0.00747445	0.0132437	0.0335655	-0.00526539	-0.00679627	7.65868e-06	0.0251406	-0.017093	0.00784508	-0.148941	-0.00462785	0.00898343	-0.0110385	-0.0146532	0.0255401	0.0464499	-0.0103346	-0.0121248	-0.00713828	-0.0424373	0.0380625	0.00654046	0.00112756	-0.0337168	0.00442575	-0.00717887	-0.00560322	-0.0141357	-0.00310503	-0.0070377	-0.00736915
0.148923	TRUE	FALSE	chr3	158233715	rs1724676	C	T	.	-0.00496871	-0.00111116	-0.0025546	-0.00418672	-0.00421668	-0.0343327	-0.00680672	-0.0152288	-0.00201302	-0.0151142	-0.00584968	0.000671161	-0.00592469	-0.0149415	-0.00945355	-0.00323793	-0.00777587	-0.0191833	-0.000332779	-0.00760612	-0.000413939	-0.00486162	-0.00812924	0.00170985	-0.00174342	-0.0105005	-0.00293817	-0.0156123	-0.00166311	0.000485268	-0.148923	-0.030854	0.000184104	0.000202056	-0.00288327	-0.00201571	-0.00794275	-0.0080537	-0.0070786	-0.000531034
0.14887	TRUE	FALSE	chr17	46781489	rs199507	A	T	.	-0.00141323	0.00172771	0.013213	0.0176201	-0.00778983	-0.0265303	-0.0511533	-0.0205141	0.00111035	-0.108973	-0.0431623	-0.000506335	-0.015092	-0.14887	-0.0461507	0.00236665	-0.028769	-0.0636884	0.000563598	-0.0493475	0.0161132	-0.00919301	-0.00875883	7.78464e-05	0.00548164	-0.0358279	-0.0270159	-0.0486678	0.0185393	-0.00233937	-0.0153945	-0.0148737	0.00141843	0.00166575	0.000613485	-0.00807525	-0.0194536	-0.0440593	-0.0319925	-0.00228587
0.148652	TRUE	FALSE	chr3	158142779	rs60265176	C	T	.	-0.148652	-0.00320946	0.0325605	0.0155473	0.00584486	-0.051117	-0.050214	-0.031057	-0.0798909	-0.0420387	-0.000525427	-0.00510713	-0.0149001	-0.0489843	-0.00974909	-0.0652445	-0.039418	-0.0119573	-0.109711	-0.0258715	-0.0542697	-0.0146529	-0.0225158	0.010446	-0.00598996	-0.0413855	-0.05523	-0.0428292	-0.0687212	-0.0477858	-0.00655874	-0.00855351	-0.060961	-0.00589338	-0.0271042	-0.00761358	-0.0441304	-0.0200912	-0.138719	-0.0033814
0.14817	TRUE	FALSE	chr17	46779986	rs199512	T	A	.	0.0037458	0.00641314	-0.0119646	-0.0156985	0.00424212	0.0250464	0.0446564	0.0147041	-0.00258993	0.143896	0.0102905	0.00646035	0.0141938	0.14817	0.0701676	0.0398898	0.0441317	0.0853423	-0.00608323	0.0224663	0.0134001	-0.0126026	0.00853189	0.00248334	0.0274058	0.0409879	0.00969238	0.0666076	-0.0210878	0.00879871	0.0206868	0.0176186	-0.00143199	0.0015082	0.0151808	0.00649882	0.0238219	0.0251962	0.0344516	0.00214455
0.148063	TRUE	FALSE	chr18	55080849	rs35091028	G	GC	.	0.0187457	-0.0309681	-0.00623148	-0.00978503	0.0223201	-0.0225913	-0.0209589	-0.0320783	0.030607	-0.0058971	-0.00667583	0.114945	-0.00083789	-0.0104831	-0.00151532	-0.0424574	-0.0188988	-0.0173573	0.0552256	-0.0101933	-0.0884413	-0.0185387	-0.00515741	0.0961299	-0.0207948	0.0046098	-0.0271995	0.148063	0.00119211	0.0672245	-0.0103149	-0.0061982	0.127858	0.0220613	-0.0752428	0.018718	-0.0207786	-0.01632	-0.0123257	0.00564912
0.147578	TRUE	FALSE	chr11	89023611	rs4497414	T	C	.	0.0808915	-0.0157462	0.00856027	0.00913123	-0.0278774	-0.00199823	0.0150553	-0.00731999	0.138787	0.00516343	-0.0106005	-0.0215491	0.0033528	0.00428398	0.000220534	0.00275614	0.00918926	-0.00677393	0.147578	0.0051282	-0.0127755	0.0116184	0.0145747	-0.0170571	-0.0316727	0.00888877	0.015293	0.00618233	0.0427404	-0.0519013	-0.00604959	-0.000106563	0.04825	-0.00628378	0.0101208	-0.00267763	0.0137942	0.00312541	0.00781464	0.000131972
0.147368	TRUE	FALSE	chr5	88558577	rs4916723	A	T	.	0.00108969	0.00572134	-0.00016219	-0.0009999	0.00403958	-0.0300678	-0.00184108	-0.00376679	-0.000974342	-0.0083922	-0.00473421	2.44793e-05	-0.00104286	-0.00706522	-0.00729316	-0.00398747	0.00638547	0.00781946	-0.00155586	-0.00827861	0.0075805	-0.0026018	-0.00111223	0.00226692	-0.00148866	-0.00317864	-0.00997835	-0.0147298	-0.000115404	0.00122006	0.0264889	9.59326e-05	-0.00480324	0.00044313	0.00552274	-0.0085858	0.000359735	-0.00260738	-0.147368	-0.00174904
0.147031	TRUE	FALSE	chr2	232934199	rs778344	G	C	.	-0.0214435	0.000267681	-0.00575694	-0.00919396	-0.00809156	-0.00479825	-0.010962	-0.00515886	-0.0281899	-0.0148944	-0.0221383	0.00701564	-0.00204985	-0.0154259	-0.147031	0.00594917	-0.0119228	-0.01294	-0.0369939	-0.0125963	0.0106833	-0.00922825	-0.00940687	0.00497717	0.00394171	-0.00759264	-0.0165035	-0.00868645	-0.0152473	0.0067742	-0.00493375	-0.00623737	-0.00465872	0.0013124	0.00598565	-0.0132065	-0.00559405	-0.00874228	-0.0101616	-0.00901541
0.146908	TRUE	FALSE	chr22	46063252	rs7291412	G	T	.	0.00916853	-0.0629514	-0.0376909	-0.0603208	-0.0179761	0.00518604	-0.0262411	-0.0329677	-0.026952	0.0172887	-0.0166158	-0.0186505	-0.00532615	-0.000264414	-0.0109996	-0.00886575	-0.0110047	-0.0361299	0.00321016	0.0134635	-0.0586392	-0.0744964	-0.018695	-0.0161478	-0.0206292	0.00343678	-0.000936504	0.019636	-0.0422597	-0.00737236	0.00292478	-0.012296	-0.00335842	-0.00838869	-0.146908	-0.00034097	-0.00985703	-0.0109694	0.00930078	0.000765437
0.146899	TRUE	FALSE	chr2	232934199	rs778344	G	A	.	-0.0724092	-0.00176021	-0.0120201	-0.0155308	-0.008374	-0.00781129	-0.0200653	-0.00798226	-0.0841056	-0.0160305	-0.0214295	0.00361948	0.0067086	-0.0206958	-0.146899	-0.00861193	-0.0121189	-0.0117337	-0.0983566	-0.0157103	0.00483574	-0.0121796	-0.00454435	0.00412484	0.00349112	-0.00919232	-0.0277861	-0.0104207	-0.04006	0.00258028	-0.00544268	-0.00810243	-0.0267608	0.00490918	-0.00307605	-0.0129757	-0.00993705	-0.0126429	-0.0139233	-0.00851993
0.146886	TRUE	FALSE	chr8	142276955	rs72687362	C	A	.	-0.0492637	6.35686e-06	-0.146886	-0.109894	0.0052713	0.0118069	0.011605	0.0194217	-0.0258362	0.0163934	0.00550331	-0.00474463	0.0634165	0.0101321	-0.00244536	0.0516768	-0.00254404	0.0142237	-0.0350474	0.00139763	0.0208351	-0.0725469	0.0215983	-0.00673454	0.0469899	0.00947418	0.0117343	-0.00472542	-0.12844	0.00330455	0.00336397	-0.00133525	-0.0451826	-0.0133962	0.0232872	-0.0244765	-0.00610228	-0.00460203	-0.0105168	-0.0156191
0.146194	TRUE	FALSE	chr8	59789193	rs145149719	GAAAGCAGACAT	G	.	0.097185	-0.0172823	0.00919297	0.00451649	-0.0590659	0.010088	0.0208464	0.00538076	0.135923	0.00920279	-0.020538	-0.123686	0.0047622	0.00885323	-0.00495756	0.0110096	0.0123917	-0.000621487	0.146194	0.00859408	0.0194977	0.0115223	0.0119748	-0.128347	-0.0536567	0.0100091	0.0243827	0.00622177	0.0436296	-0.0642692	0.00192826	0.00212709	-0.0281539	-0.0583954	0.0360759	-0.0201824	0.0195724	0.00788844	0.0076885	-0.00148524
0.146186	TRUE	FALSE	chr17	46781472	rs199508	C	G	.	0.00463552	0.000247051	-0.0187727	-0.0135661	-0.0059884	-0.00364764	-0.00139821	-0.00416231	-0.00159559	-0.0127508	-0.0512458	-0.00109241	-0.00484301	-0.0154829	-0.0131797	-0.000311572	-0.0128067	-0.00614251	-0.000163045	-0.0791465	0.0151887	-0.0169281	-0.0033083	-0.00248847	-0.00243384	-0.0024178	-0.00548413	-0.00723579	-0.00846614	-0.000923669	-0.00377153	-0.00559444	-0.00435354	-0.00326627	0.0141494	-0.00209465	-0.00298911	-0.146186	-0.00537805	-0.00143122
0.145934	TRUE	FALSE	chr2	199869645	rs769952	C	T	.	-0.0021028	0.032069	0.00429718	0.0157245	0.0129591	0.145934	-0.0165041	0.0268284	0.0028845	-0.0495426	0.017821	0.00759946	-0.00626045	-0.0275845	0.0047815	0.00305629	-0.0162544	-0.0320453	-0.00108508	-0.00660205	0.0257015	0.0098839	0.00525802	0.0105337	0.00866125	-0.0850189	-0.00417193	-0.0709293	0.00289303	0.00427555	-0.0343511	-0.0189099	-0.0014554	-0.00189162	0.0411249	-0.0138907	-0.0091197	-0.00614444	-0.0336105	-0.00599422
0.145549	TRUE	FALSE	chr4	79297136	rs1038425	G	A	.	0.0877515	0.0142062	0.00131094	0.0122837	0.000227239	-0.0351658	0.0198091	0.00283887	0.132916	-0.0133244	0.000890277	0.0217499	0.00194501	0.00827884	0.00664796	0.0421697	0.0114756	-0.00168789	0.145549	0.00537559	0.0360516	0.0113719	0.019785	-0.0106307	0.00890499	-0.0568412	0.0210944	-0.0291189	0.034746	0.0518906	-0.00401983	-0.00545116	0.0877888	-0.0175486	0.0129383	-0.0240805	0.0173198	0.0123083	-0.00116828	-0.0117515
0.145373	TRUE	FALSE	chr18	53200379	rs8084280	A	T	.	0.00342783	0.0205844	0.00617969	0.0151093	0.0239142	0.00626297	0.014468	0.000675916	0.00743062	0.0399063	0.0818572	0.00887875	0.00550043	0.0494239	0.145373	0.00533846	0.0142344	0.0388128	0.0011479	0.0373059	0.00707484	0.0149053	0.0121254	0.0121018	0.0122736	0.00415826	0.015863	0.00947921	0.00195071	0.00781401	0.00888697	0.0110444	0.00397947	0.00994787	0.00491705	0.00552687	0.00940706	0.135102	0.0137809	0.0022072
0.145052	TRUE	FALSE	chr18	55082941	rs36114915	A	AAAC	.	0.015208	0.033134	0.00759766	0.018576	0.0206691	0.0123814	0.00324955	0.0201294	0.0391476	-0.00124265	0.0251443	0.0236296	-0.000296831	0.013506	0.0118202	0.0691187	-0.00087118	0.0133351	0.0170917	0.00636982	0.0432748	0.00124838	0.0150381	0.0196413	0.145052	-0.00393985	0.00881136	0.00159062	0.013657	0.0273111	0.0139751	0.010024	0.018507	0.00972455	0.0135295	0.00269709	0.00685498	0.0116883	0.00575731	0.000894996
0.14478	TRUE	FALSE	chr6	29397038	rs2073154	C	G	.	-0.0711824	0.063862	-0.00264011	0.00607575	0.0527633	-0.00635507	-0.032384	0.0197689	-0.10886	-0.0485999	0.0161914	0.094956	-0.0132047	-0.0153298	0.00602491	0.00820365	-0.0165912	0.0152529	-0.142677	-0.0625494	0.0746163	-0.0164171	-0.0241634	0.05862	0.0677108	-0.0731418	-0.0263054	-0.0417735	-0.0462702	0.14478	0.0184281	0.00649095	0.0222225	0.0151302	0.0120999	0.00499191	-0.0179401	-0.00501186	-0.0496569	-0.00266805
0.144744	TRUE	FALSE	chr7	110438031	rs11444622	T	TA	.	-0.00169862	-0.0188697	-0.00134979	-0.00977369	-0.0216965	-0.00293389	-0.00294139	-0.00941525	-0.00738567	-0.00154321	-0.0305608	-0.00431891	-0.000438799	-0.0091742	-0.144744	-0.00581462	-0.00465145	-0.0131019	-0.00197462	-0.00354102	-0.006212	-0.00353693	-0.00833086	-0.00770885	-0.0164584	-0.000166563	-0.00731176	-0.000409635	-0.000830831	-0.00646637	-0.00702819	0.0121525	-0.000911591	-0.00471293	-0.00299503	-0.0046339	-0.00372163	-0.00469699	-0.00168173	-0.00248712
[truncated: 1,912 more rows]
