# Supplementary material for: De novo network analysis reveals autism causal genes and developmental links to co-occurring traits
Source: Life Sci Alliance. 2023 Aug 8;6(10):e202302142. doi: 10.26508/lsa.202302142 (PMC10410065; doi:10.26508/lsa.202302142)
Supplement: Supplementary file 8 [file LSA-2023-02142_TableS8.xlsx]

## Sheet: S8
Supplementary Table S8. IDI Output for co-occurring conditions in autistic New Zealanders
Only conditions with a genetic basis were included, others (e.g unspecified transport accident) were ignored. All data has been included twice as autism was included as disA and disB. However, these rows are duplicates and one copy was removed before analysis.
disAcode	disA	disBcode	disB	fisher	oddsRatio	95%confidenceInterval	relativeRisk	phi	expect	score	correctedPvalue	sumRank
F840	Childhood autism	Z011	Unspecified transport accident	0	323.179	( 188.145 , 539.94 )	234.531	0.05	0.094	4.394	0	2.5
F840	Childhood autism	V721	Bus occupant injured in collision with two- or three-wheeled motor vehicle, passenger, nontraffic accident	0	323.179	( 188.145 , 539.94 )	234.531	0.05	0.094	4.394	0	2.5
Z011	Unspecified transport accident	F840	Childhood autism	0	323.179	( 188.145 , 539.94 )	234.531	0.05	0.094	4.394	0	2.5
V721	Bus occupant injured in collision with two- or three-wheeled motor vehicle, passenger, nontraffic accident	F840	Childhood autism	0	323.179	( 188.145 , 539.94 )	234.531	0.05	0.094	4.394	0	2.5
F845	Asperger's syndrome	F988	Other specified behavioural and emotional disorders with onset usually occurring in childhood and adolescence	0	289.343	( 179.042 , 452.649 )	258.564	0.054	0.089	4.462	0	5.5
F988	Other specified behavioural and emotional disorders with onset usually occurring in childhood and adolescence	F845	Asperger's syndrome	0	289.343	( 179.042 , 452.649 )	258.564	0.054	0.089	4.462	0	5.5
F845	Asperger's syndrome	F900	Disturbance of activity and attention	0	271.528	( 166.897 , 422.021 )	244.018	0.051	0.09	4.399	0	7.5
F900	Disturbance of activity and attention	F845	Asperger's syndrome	0	271.528	( 166.897 , 422.021 )	244.018	0.051	0.09	4.399	0	7.5
F840	Childhood autism	F845	Asperger's syndrome	0	247.552	( 189.056 , 318.531 )	188.205	0.083	0.404	5.777	0	9.5
F845	Asperger's syndrome	F840	Childhood autism	0	247.552	( 189.056 , 318.531 )	188.205	0.083	0.404	5.777	0	9.5
F840	Childhood autism	F900	Disturbance of activity and attention	0	201.472	( 159.454 , 251.582 )	158.484	0.085	0.599	5.907	0	11.5
F900	Disturbance of activity and attention	F840	Childhood autism	0	201.472	( 159.454 , 251.582 )	158.484	0.085	0.599	5.907	0	11.5
F840	Childhood autism	Z012	Unspecified transport accident	0	199.601	( 137.212 , 285.36 )	160.397	0.056	0.249	5.036	0	14.5
F840	Childhood autism	V722	Bus occupant injured in collision with two- or three-wheeled motor vehicle, person on outside of vehicle, nontraffic accident	0	199.601	( 137.212 , 285.36 )	160.397	0.056	0.249	5.036	0	14.5
Z012	Unspecified transport accident	F840	Childhood autism	0	199.601	( 137.212 , 285.36 )	160.397	0.056	0.249	5.036	0	14.5
V722	Bus occupant injured in collision with two- or three-wheeled motor vehicle, person on outside of vehicle, nontraffic accident	F840	Childhood autism	0	199.601	( 137.212 , 285.36 )	160.397	0.056	0.249	5.036	0	14.5
F840	Childhood autism	F988	Other specified behavioural and emotional disorders with onset usually occurring in childhood and adolescence	0	175.64	( 137.343 , 224.338 )	142.03	0.076	0.591	5.739	0	18.5
F988	Other specified behavioural and emotional disorders with onset usually occurring in childhood and adolescence	F840	Childhood autism	0	175.64	( 137.343 , 224.338 )	142.03	0.076	0.591	5.739	0	18.5
F840	Childhood autism	F89	Unspecified disorder of psychological development	0	174.391	( 144.147 , 209.962 )	137.736	0.1	1.089	6.176	0	18.5
F89	Unspecified disorder of psychological development	F840	Childhood autism	0	174.391	( 144.147 , 209.962 )	137.736	0.1	1.089	6.176	0	18.5
F840	Childhood autism	V700	Bus occupant injured in collision with pedestrian or animal, driver, nontraffic accident	0	291.922	( 104.397 , 722.689 )	218.54	0.027	0.032	2.955	0	22.5
F840	Childhood autism	Z000	Unspecified transport accident	0	291.922	( 104.397 , 722.689 )	218.54	0.027	0.032	2.955	0	22.5
V700	Bus occupant injured in collision with pedestrian or animal, driver, nontraffic accident	F840	Childhood autism	0	291.922	( 104.397 , 722.689 )	218.54	0.027	0.032	2.955	0	22.5
Z000	Unspecified transport accident	F840	Childhood autism	0	291.922	( 104.397 , 722.689 )	218.54	0.027	0.032	2.955	0	22.5
F840	Childhood autism	F913	Oppositional defiant disorder	0	145.006	( 89.538 , 225.385 )	123.411	0.038	0.194	4.387	0	25.5
F913	Oppositional defiant disorder	F840	Childhood autism	0	145.006	( 89.538 , 225.385 )	123.411	0.038	0.194	4.387	0	25.5
F840	Childhood autism	K030	Excessive attrition of teeth	0	165.448	( 74.963 , 328.352 )	138.756	0.026	0.072	3.359	0	27.5
K030	Excessive attrition of teeth	F840	Childhood autism	0	165.448	( 74.963 , 328.352 )	138.756	0.026	0.072	3.359	0	27.5
F840	Childhood autism	V720	Bus occupant injured in collision with two- or three-wheeled motor vehicle, driver, nontraffic accident	0	175.301	( 75.263 , 365.875 )	145.694	0.025	0.062	3.235	0	30.5
F840	Childhood autism	Z010	Unspecified transport accident	0	175.301	( 75.263 , 365.875 )	145.694	0.025	0.062	3.235	0	30.5
V720	Bus occupant injured in collision with two- or three-wheeled motor vehicle, driver, nontraffic accident	F840	Childhood autism	0	175.301	( 75.263 , 365.875 )	145.694	0.025	0.062	3.235	0	30.5
Z010	Unspecified transport accident	F840	Childhood autism	0	175.301	( 75.263 , 365.875 )	145.694	0.025	0.062	3.235	0	30.5
F840	Childhood autism	F88	Other disorders of psychological development	0	336.546	( 93.796 , 1028.563 )	242.823	0.024	0.021	2.556	0	33.5
F88	Other disorders of psychological development	F840	Childhood autism	0	336.546	( 93.796 , 1028.563 )	242.823	0.024	0.021	2.556	0	33.5
F649	Gender identity disorder, unspecified	F845	Asperger's syndrome	0	427.455	( 111.73 , 1211.945 )	394.038	0.028	0.01	2.307	0	35.5
F845	Asperger's syndrome	F649	Gender identity disorder, unspecified	0	427.455	( 111.73 , 1211.945 )	394.038	0.028	0.01	2.307	0	35.5
F840	Childhood autism	K036	Deposits [accretions] on teeth	0	111.951	( 97.13 , 128.818 )	90.2	0.102	2.694	6.046	0	37.5
K036	Deposits [accretions] on teeth	F840	Childhood autism	0	111.951	( 97.13 , 128.818 )	90.2	0.102	2.694	6.046	0	37.5
F508	Other eating disorders	F845	Asperger's syndrome	0	206.199	( 74.13 , 464.478 )	195.912	0.024	0.031	2.764	0	39.5
F845	Asperger's syndrome	F508	Other eating disorders	0	206.199	( 74.13 , 464.478 )	195.912	0.024	0.031	2.764	0	39.5
F840	Childhood autism	V726	Bus occupant injured in collision with two- or three-wheeled motor vehicle, passenger, traffic accident	0	113.626	( 67.311 , 182.38 )	99.904	0.031	0.2	4.129	0	42.5
V726	Bus occupant injured in collision with two- or three-wheeled motor vehicle, passenger, traffic accident	F840	Childhood autism	0	113.626	( 67.311 , 182.38 )	99.904	0.031	0.2	4.129	0	42.5
F845	Asperger's syndrome	F952	Combined vocal and multiple motor tic disorder [de la Tourette]	0	322.052	( 85.005 , 852.281 )	301.925	0.024	0.013	2.303	0	42.5
F952	Combined vocal and multiple motor tic disorder [de la Tourette]	F845	Asperger's syndrome	0	322.052	( 85.005 , 852.281 )	301.925	0.024	0.013	2.303	0	42.5
F845	Asperger's syndrome	F849	Pervasive developmental disorder, unspecified	0	1034.26	( 193.494 , 3874.755 )	871.809	0.036	0.003	1.995	0	45.5
F849	Pervasive developmental disorder, unspecified	F845	Asperger's syndrome	0	1034.26	( 193.494 , 3874.755 )	871.809	0.036	0.003	1.995	0	45.5
F819	Developmental disorder of scholastic skills, unspecified	F840	Childhood autism	0	109.391	( 64.981 , 176.348 )	96.592	0.03	0.207	4.121	0	47.5
F840	Childhood autism	F819	Developmental disorder of scholastic skills, unspecified	0	109.391	( 64.981 , 176.348 )	96.592	0.03	0.207	4.121	0	47.5
F508	Other eating disorders	F840	Childhood autism	0	105.184	( 61.559 , 170.473 )	93.309	0.029	0.204	4.055	0	49.5
F840	Childhood autism	F508	Other eating disorders	0	105.184	( 61.559 , 170.473 )	93.309	0.029	0.204	4.055	0	49.5
F638	Other habit and impulse disorders	F845	Asperger's syndrome	0	475.197	( 93.174 , 1457.437 )	435.905	0.025	0.007	1.99	0	51.5
F845	Asperger's syndrome	F638	Other habit and impulse disorders	0	475.197	( 93.174 , 1457.437 )	435.905	0.025	0.007	1.99	0	51.5
F840	Childhood autism	Q992	Fragile X chromosome	0	159.161	( 54.497 , 380.869 )	134.486	0.02	0.045	2.744	0	53.5
Q992	Fragile X chromosome	F840	Childhood autism	0	159.161	( 54.497 , 380.869 )	134.486	0.02	0.045	2.744	0	53.5
F809	Developmental disorder of speech and language, unspecified	F840	Childhood autism	0	87.519	( 63.063 , 119.353 )	78.232	0.041	0.588	4.887	0	55.5
F840	Childhood autism	F809	Developmental disorder of speech and language, unspecified	0	87.519	( 63.063 , 119.353 )	78.232	0.041	0.588	4.887	0	55.5
F840	Childhood autism	F983	Pica of infancy and childhood	0	249.899	( 59.849 , 796.53 )	194.258	0.019	0.021	2.293	0	57.5
F983	Pica of infancy and childhood	F840	Childhood autism	0	249.899	( 59.849 , 796.53 )	194.258	0.019	0.021	2.293	0	57.5
F845	Asperger's syndrome	X83	Unspecified transport accident	0	107.741	( 48.584 , 207.49 )	103.173	0.021	0.087	3.201	0	59.5
X83	Unspecified transport accident	F845	Asperger's syndrome	0	107.741	( 48.584 , 207.49 )	103.173	0.021	0.087	3.201	0	59.5
F418	Other specified anxiety disorders	F845	Asperger's syndrome	0	121.682	( 48.18 , 257.024 )	116.909	0.02	0.06	2.916	0	61.5
F845	Asperger's syndrome	F418	Other specified anxiety disorders	0	121.682	( 48.18 , 257.024 )	116.909	0.02	0.06	2.916	0	61.5
F845	Asperger's syndrome	F919	Conduct disorder, unspecified	0	119.234	( 47.175 , 250.085 )	114.604	0.02	0.061	2.914	0	63.5
F919	Conduct disorder, unspecified	F845	Asperger's syndrome	0	119.234	( 47.175 , 250.085 )	114.604	0.02	0.061	2.914	0	63.5
F840	Childhood autism	Z135	Unspecified transport accident	0	190.221	( 56.415 , 513.237 )	156.1	0.019	0.032	2.539	0	66.5
F840	Childhood autism	V803	Rider or occupant injured in collision with pedal cycle, rider of other animal	0	190.221	( 56.415 , 513.237 )	156.1	0.019	0.032	2.539	0	66.5
Z135	Unspecified transport accident	F840	Childhood autism	0	190.221	( 56.415 , 513.237 )	156.1	0.019	0.032	2.539	0	66.5
V803	Rider or occupant injured in collision with pedal cycle, rider of other animal	F840	Childhood autism	0	190.221	( 56.415 , 513.237 )	156.1	0.019	0.032	2.539	0	66.5
F840	Childhood autism	V061	Emergency use of U07.9	0	93.869	( 49.813 , 163.759 )	84.402	0.024	0.166	3.685	0	69.5
V061	Emergency use of U07.9	F840	Childhood autism	0	93.869	( 49.813 , 163.759 )	84.402	0.024	0.166	3.685	0	69.5
F840	Childhood autism	F849	Pervasive developmental disorder, unspecified	0	218.661	( 53.143 , 677.531 )	174.832	0.018	0.023	2.289	0	71.5
F849	Pervasive developmental disorder, unspecified	F840	Childhood autism	0	218.661	( 53.143 , 677.531 )	174.832	0.018	0.023	2.289	0	71.5
F840	Childhood autism	G4041	Other generalised epilepsy and epileptic syndromes, with intractable epilepsy	0	117.89	( 45.178 , 262.85 )	103.714	0.019	0.067	2.906	0	73.5
G4041	Other generalised epilepsy and epileptic syndromes, with intractable epilepsy	F840	Childhood autism	0	117.89	( 45.178 , 262.85 )	103.714	0.019	0.067	2.906	0	73.5
F69	Unspecified disorder of adult personality and behaviour	F840	Childhood autism	0	134.674	( 46.531 , 322.747 )	116.555	0.018	0.051	2.735	0	75.5
F840	Childhood autism	F69	Unspecified disorder of adult personality and behaviour	0	134.674	( 46.531 , 322.747 )	116.555	0.018	0.051	2.735	0	75.5
F840	Childhood autism	Q851	Tuberous sclerosis	0	94.286	( 43.718 , 182.135 )	84.87	0.02	0.118	3.299	0	77.5
Q851	Tuberous sclerosis	F840	Childhood autism	0	94.286	( 43.718 , 182.135 )	84.87	0.02	0.118	3.299	0	77.5
F840	Childhood autism	K061	Gingival enlargement	0	98.718	( 41.039 , 206.718 )	88.523	0.018	0.09	3.045	0	79.5
K061	Gingival enlargement	F840	Childhood autism	0	98.718	( 41.039 , 206.718 )	88.523	0.018	0.09	3.045	0	79.5
E661	Localised adiposity	F845	Asperger's syndrome	0	1298.7	( 135.63 , 8192 )	1056.74	0.032	0.002	1.582	0	81.5
F845	Asperger's syndrome	E661	Localised adiposity	0	1298.7	( 135.63 , 8192 )	1056.74	0.032	0.002	1.582	0	81.5
F840	Childhood autism	F939	Childhood emotional disorder, unspecified	0	159.026	( 39.798 , 463.733 )	134.486	0.016	0.03	2.28	0	83.5
F939	Childhood emotional disorder, unspecified	F840	Childhood autism	0	159.026	( 39.798 , 463.733 )	134.486	0.016	0.03	2.28	0	83.5
F509	Eating disorder, unspecified	F845	Asperger's syndrome	0	86.148	( 36.72 , 172.829 )	83.029	0.018	0.096	3.037	0	85.5
F845	Asperger's syndrome	F509	Eating disorder, unspecified	0	86.148	( 36.72 , 172.829 )	83.029	0.018	0.096	3.037	0	85.5
F845	Asperger's syndrome	F911	Unsocialised conduct disorder	0	584.412	( 65.966 , 2647.457 )	528.369	0.023	0.004	1.58	0	87.5
F911	Unsocialised conduct disorder	F845	Asperger's syndrome	0	584.412	( 65.966 , 2647.457 )	528.369	0.023	0.004	1.58	0	87.5
F845	Asperger's syndrome	X79	Unspecified transport accident	0	127.764	( 34.262 , 340.041 )	123.661	0.015	0.032	2.276	0	89.5
X79	Unspecified transport accident	F845	Asperger's syndrome	0	127.764	( 34.262 , 340.041 )	123.661	0.015	0.032	2.276	0	89.5
F411	Generalised anxiety disorder	F845	Asperger's syndrome	0	63.08	( 36.256 , 102.782 )	59.485	0.022	0.286	3.807	0	91.5
F845	Asperger's syndrome	F411	Generalised anxiety disorder	0	63.08	( 36.256 , 102.782 )	59.485	0.022	0.286	3.807	0	91.5
F840	Childhood autism	Q860	Fetal alcohol syndrome (dysmorphic)	0	88.844	( 34.404 , 192.224 )	80.515	0.016	0.087	2.88	0	93.5
Q860	Fetal alcohol syndrome (dysmorphic)	F840	Childhood autism	0	88.844	( 34.404 , 192.224 )	80.515	0.016	0.087	2.88	0	93.5
F639	Habit and impulse disorder, unspecified	F845	Asperger's syndrome	0	467.528	( 53.427 , 1835.529 )	430.523	0.02	0.005	1.578	0	95.5
F845	Asperger's syndrome	F639	Habit and impulse disorder, unspecified	0	467.528	( 53.427 , 1835.529 )	430.523	0.02	0.005	1.578	0	95.5
F845	Asperger's syndrome	F941	Reactive attachment disorder of childhood	0	403.041	( 46.359 , 1598.026 )	374.972	0.019	0.005	1.577	0	97.5
F941	Reactive attachment disorder of childhood	F845	Asperger's syndrome	0	403.041	( 46.359 , 1598.026 )	374.972	0.019	0.005	1.577	0	97.5
F840	Childhood autism	G4011	Localisation-related (focal)(partial) symptomatic epilepsy and epileptic syndromes with simple partial seizures, with intractable epilepsy	0	74.418	( 33.052 , 147.134 )	68.413	0.017	0.132	3.144	0	99.5
G4011	Localisation-related (focal)(partial) symptomatic epilepsy and epileptic syndromes with simple partial seizures, with intractable epilepsy	F840	Childhood autism	0	74.418	( 33.052 , 147.134 )	68.413	0.017	0.132	3.144	0	99.5
F840	Childhood autism	G4031	Generalised idiopathic epilepsy and epileptic syndromes, with intractable epilepsy	0	63.059	( 33.795 , 108.849 )	58.556	0.02	0.239	3.598	0	101.5
G4031	Generalised idiopathic epilepsy and epileptic syndromes, with intractable epilepsy	F840	Childhood autism	0	63.059	( 33.795 , 108.849 )	58.556	0.02	0.239	3.598	0	101.5
F845	Asperger's syndrome	X788	Unspecified transport accident	0	74.649	( 31.809 , 149.13 )	72.088	0.017	0.111	3.018	0	103.5
X788	Unspecified transport accident	F845	Asperger's syndrome	0	74.649	( 31.809 , 149.13 )	72.088	0.017	0.111	3.018	0	103.5
F801	Expressive language disorder	F840	Childhood autism	0	92.145	( 32.46 , 214.432 )	83.254	0.015	0.072	2.707	0	105.5
F840	Childhood autism	F801	Expressive language disorder	0	92.145	( 32.46 , 214.432 )	83.254	0.015	0.072	2.707	0	105.5
F840	Childhood autism	L813	Café au lait spots	0	112.857	( 28.906 , 316.696 )	99.904	0.014	0.04	2.265	0	107.5
L813	Café au lait spots	F840	Childhood autism	0	112.857	( 28.906 , 316.696 )	99.904	0.014	0.04	2.265	0	107.5
F82	Specific developmental disorder of motor function	F840	Childhood autism	0	75.681	( 29.436 , 162.929 )	69.536	0.015	0.101	2.862	0	109.5
F840	Childhood autism	F82	Specific developmental disorder of motor function	0	75.681	( 29.436 , 162.929 )	69.536	0.015	0.101	2.862	0	109.5
F29	Unspecified nonorganic psychosis	F845	Asperger's syndrome	0	52.173	( 36.8 , 72.37 )	45.73	0.03	0.918	4.486	0	111.5
F845	Asperger's syndrome	F29	Unspecified nonorganic psychosis	0	52.173	( 36.8 , 72.37 )	45.73	0.03	0.918	4.486	0	111.5
F840	Childhood autism	X76	Unspecified transport accident	0	67.393	( 28.301 , 137.521 )	62.44	0.015	0.128	2.996	0	113.5
X76	Unspecified transport accident	F840	Childhood autism	0	67.393	( 28.301 , 137.521 )	62.44	0.015	0.128	2.996	0	113.5
F840	Childhood autism	G4091	Epilepsy, unspecified, with intractable epilepsy	0	57.066	( 29.807 , 100.297 )	53.353	0.018	0.244	3.493	0	115.5
G4091	Epilepsy, unspecified, with intractable epilepsy	F840	Childhood autism	0	57.066	( 29.807 , 100.297 )	53.353	0.018	0.244	3.493	0	115.5
E301	Precocious puberty	F840	Childhood autism	0	70.462	( 27.471 , 151.577 )	65.097	0.015	0.108	2.853	0	117.5
F840	Childhood autism	E301	Precocious puberty	0	70.462	( 27.471 , 151.577 )	65.097	0.015	0.108	2.853	0	117.5
F845	Asperger's syndrome	Z915	Unspecified transport accident	0	59.956	( 28.4 , 112.102 )	57.717	0.016	0.173	3.229	0	119.5
Z915	Unspecified transport accident	F845	Asperger's syndrome	0	59.956	( 28.4 , 112.102 )	57.717	0.016	0.173	3.229	0	119.5
F845	Asperger's syndrome	R480	Dyslexia and alexia	0	233.761	( 27.441 , 903.954 )	223.541	0.015	0.009	1.572	0	121.5
R480	Dyslexia and alexia	F845	Asperger's syndrome	0	233.761	( 27.441 , 903.954 )	223.541	0.015	0.009	1.572	0	121.5
F845	Asperger's syndrome	T458	Other primarily systemic and haematological agents	0	229.178	( 26.916 , 896.168 )	219.323	0.015	0.009	1.572	0	123.5
T458	Other primarily systemic and haematological agents	F845	Asperger's syndrome	0	229.178	( 26.916 , 896.168 )	219.323	0.015	0.009	1.572	0	123.5
F840	Childhood autism	F952	Combined vocal and multiple motor tic disorder [de la Tourette]	0	73.975	( 26.238 , 169.32 )	68.117	0.014	0.088	2.686	0	125.5
F952	Combined vocal and multiple motor tic disorder [de la Tourette]	F840	Childhood autism	0	73.975	( 26.238 , 169.32 )	68.117	0.014	0.088	2.686	0	125.5
F607	Dependent personality disorder	F845	Asperger's syndrome	0	111.983	( 22.738 , 331.624 )	108.976	0.013	0.028	1.961	0	127.5
F845	Asperger's syndrome	F607	Dependent personality disorder	0	111.983	( 22.738 , 331.624 )	108.976	0.013	0.028	1.961	0	127.5
F845	Asperger's syndrome	T450	Antiallergic and antiemetic drugs	0	53.478	( 26.377 , 97.271 )	51.393	0.016	0.214	3.305	0	129.5
T450	Antiallergic and antiemetic drugs	F845	Asperger's syndrome	0	53.478	( 26.377 , 97.271 )	51.393	0.016	0.214	3.305	0	129.5
F845	Asperger's syndrome	Z631	Unspecified transport accident	0	54.044	( 25.599 , 100.829 )	52.079	0.016	0.192	3.206	0	132.5
F845	Asperger's syndrome	V613	Occupant of heavy transport vehicle injured in collision with pedal cycle, unspecified occupant of heavy transport vehicle, nontraffic accident	0	54.044	( 25.599 , 100.829 )	52.079	0.016	0.192	3.206	0	132.5
Z631	Unspecified transport accident	F845	Asperger's syndrome	0	54.044	( 25.599 , 100.829 )	52.079	0.016	0.192	3.206	0	132.5
V613	Occupant of heavy transport vehicle injured in collision with pedal cycle, unspecified occupant of heavy transport vehicle, nontraffic accident	F845	Asperger's syndrome	0	54.044	( 25.599 , 100.829 )	52.079	0.016	0.192	3.206	0	132.5
F840	Childhood autism	H520	Hypermetropia	0	79.546	( 24.823 , 196.869 )	72.847	0.013	0.069	2.489	0	136.5
F840	Childhood autism	R940	Abnormal results of function studies of central nervous system	0	79.546	( 24.823 , 196.869 )	72.847	0.013	0.069	2.489	0	136.5
H520	Hypermetropia	F840	Childhood autism	0	79.546	( 24.823 , 196.869 )	72.847	0.013	0.069	2.489	0	136.5
R940	Abnormal results of function studies of central nervous system	F840	Childhood autism	0	79.546	( 24.823 , 196.869 )	72.847	0.013	0.069	2.489	0	136.5
F840	Childhood autism	K051	Chronic gingivitis	0	46.294	( 30.9 , 67.033 )	43.491	0.025	0.69	4.197	0	139.5
K051	Chronic gingivitis	F840	Childhood autism	0	46.294	( 30.9 , 67.033 )	43.491	0.025	0.69	4.197	0	139.5
F842	Rett's syndrome	F845	Asperger's syndrome	0	198.102	( 23.358 , 758.795 )	190.559	0.014	0.01	1.57	0	141.5
F845	Asperger's syndrome	F842	Rett's syndrome	0	198.102	( 23.358 , 758.795 )	190.559	0.014	0.01	1.57	0	141.5
F845	Asperger's syndrome	F913	Oppositional defiant disorder	0	105.277	( 21.391 , 312.235 )	102.566	0.012	0.029	1.958	0	143.5
F913	Oppositional defiant disorder	F845	Asperger's syndrome	0	105.277	( 21.391 , 312.235 )	102.566	0.012	0.029	1.958	0	143.5
F318	Other bipolar affective disorders	F845	Asperger's syndrome	0	82.482	( 22.197 , 214.601 )	80.444	0.012	0.05	2.252	0	145.5
F845	Asperger's syndrome	F318	Other bipolar affective disorders	0	82.482	( 22.197 , 214.601 )	80.444	0.012	0.05	2.252	0	145.5
F840	Childhood autism	F919	Conduct disorder, unspecified	0	46.99	( 27.456 , 75.665 )	44.324	0.019	0.406	3.756	0	147.5
F919	Conduct disorder, unspecified	F840	Childhood autism	0	46.99	( 27.456 , 75.665 )	44.324	0.019	0.406	3.756	0	147.5
F447	Mixed dissociative [conversion] disorders	F845	Asperger's syndrome	0	188.516	( 22.247 , 700.948 )	181.627	0.013	0.011	1.569	0	149.5
F845	Asperger's syndrome	F447	Mixed dissociative [conversion] disorders	0	188.516	( 22.247 , 700.948 )	181.627	0.013	0.011	1.569	0	149.5
F251	Schizoaffective disorder, depressive type	F845	Asperger's syndrome	0	103.419	( 21.017 , 305.427 )	100.787	0.012	0.03	1.958	0	152.5
F348	Other persistent mood [affective] disorders	F845	Asperger's syndrome	0	103.419	( 21.017 , 305.427 )	100.787	0.012	0.03	1.958	0	152.5
F845	Asperger's syndrome	F251	Schizoaffective disorder, depressive type	0	103.419	( 21.017 , 305.427 )	100.787	0.012	0.03	1.958	0	152.5
F845	Asperger's syndrome	F348	Other persistent mood [affective] disorders	0	103.419	( 21.017 , 305.427 )	100.787	0.012	0.03	1.958	0	152.5
F209	Schizophrenia, unspecified	F845	Asperger's syndrome	0	43.368	( 28.113 , 64.475 )	39.859	0.022	0.677	4.061	0	155.5
F845	Asperger's syndrome	F209	Schizophrenia, unspecified	0	43.368	( 28.113 , 64.475 )	39.859	0.022	0.677	4.061	0	155.5
F845	Asperger's syndrome	V620	Occupant of heavy transport vehicle injured in collision with two- or three-wheeled motor vehicle, driver, nontraffic accident	0	51.234	( 21.879 , 102.481 )	49.676	0.014	0.161	2.955	0	158.5
F845	Asperger's syndrome	Z560	Unspecified transport accident	0	51.234	( 21.879 , 102.481 )	49.676	0.014	0.161	2.955	0	158.5
V620	Occupant of heavy transport vehicle injured in collision with two- or three-wheeled motor vehicle, driver, nontraffic accident	F845	Asperger's syndrome	0	51.234	( 21.879 , 102.481 )	49.676	0.014	0.161	2.955	0	158.5
Z560	Unspecified transport accident	F845	Asperger's syndrome	0	51.234	( 21.879 , 102.481 )	49.676	0.014	0.161	2.955	0	158.5
F840	Childhood autism	F930	Separation anxiety disorder of childhood	0	97.141	( 18.846 , 318.753 )	87.416	0.011	0.034	1.951	0	162.5
F840	Childhood autism	F901	Hyperkinetic conduct disorder	0	97.141	( 18.846 , 318.753 )	87.416	0.011	0.034	1.951	0	162.5
F930	Separation anxiety disorder of childhood	F840	Childhood autism	0	97.141	( 18.846 , 318.753 )	87.416	0.011	0.034	1.951	0	162.5
F901	Hyperkinetic conduct disorder	F840	Childhood autism	0	97.141	( 18.846 , 318.753 )	87.416	0.011	0.034	1.951	0	162.5
F845	Asperger's syndrome	T388	Other and unspecified hormones and their synthetic substitutes	0	89.699	( 18.255 , 269.167 )	87.619	0.011	0.034	1.951	0	165.5
T388	Other and unspecified hormones and their synthetic substitutes	F845	Asperger's syndrome	0	89.699	( 18.255 , 269.167 )	87.619	0.011	0.034	1.951	0	165.5
F840	Childhood autism	F941	Reactive attachment disorder of childhood	0	93.672	( 18.214 , 304.417 )	84.596	0.011	0.035	1.95	0	167.5
F941	Reactive attachment disorder of childhood	F840	Childhood autism	0	93.672	( 18.214 , 304.417 )	84.596	0.011	0.035	1.95	0	167.5
F840	Childhood autism	H612	Impacted cerumen	0	37.025	( 29.851 , 45.48 )	34.171	0.039	2.868	4.678	0	170.5
H612	Impacted cerumen	F840	Childhood autism	0	37.025	( 29.851 , 45.48 )	34.171	0.039	2.868	4.678	0	170.5
F259	Schizoaffective disorder, unspecified	F845	Asperger's syndrome	0	42.555	( 23.517 , 71.345 )	40.512	0.017	0.37	3.546	0	170.5
F845	Asperger's syndrome	F259	Schizoaffective disorder, unspecified	0	42.555	( 23.517 , 71.345 )	40.512	0.017	0.37	3.546	0	170.5
F845	Asperger's syndrome	T435	Other and unspecified antipsychotics and neuroleptics	0	39.551	( 26.883 , 56.443 )	35.625	0.024	0.954	4.163	0	173.5
T435	Other and unspecified antipsychotics and neuroleptics	F845	Asperger's syndrome	0	39.551	( 26.883 , 56.443 )	35.625	0.024	0.954	4.163	0	173.5
F845	Asperger's syndrome	X789	Unspecified transport accident	0	45.554	( 21.602 , 85.25 )	43.964	0.014	0.227	3.164	0	175.5
X789	Unspecified transport accident	F845	Asperger's syndrome	0	45.554	( 21.602 , 85.25 )	43.964	0.014	0.227	3.164	0	175.5
F845	Asperger's syndrome	G249	Dystonia, unspecified	0	66.403	( 17.897 , 173.289 )	64.939	0.011	0.062	2.236	0	177.5
G249	Dystonia, unspecified	F845	Asperger's syndrome	0	66.403	( 17.897 , 173.289 )	64.939	0.011	0.062	2.236	0	177.5
F502	Bulimia nervosa	F845	Asperger's syndrome	0	81.771	( 16.656 , 244.401 )	79.983	0.011	0.038	1.947	0	179.5
F845	Asperger's syndrome	F502	Bulimia nervosa	0	81.771	( 16.656 , 244.401 )	79.983	0.011	0.038	1.947	0	179.5
F840	Childhood autism	V725	Bus occupant injured in collision with two- or three-wheeled motor vehicle, driver, traffic accident	0	59.931	( 18.88 , 146.942 )	56.036	0.011	0.089	2.462	0	181.5
V725	Bus occupant injured in collision with two- or three-wheeled motor vehicle, driver, traffic accident	F840	Childhood autism	0	59.931	( 18.88 , 146.942 )	56.036	0.011	0.089	2.462	0	181.5
F200	Paranoid schizophrenia	F845	Asperger's syndrome	0	38.736	( 24.89 , 57.903 )	35.741	0.021	0.727	3.966	0	183.5
F845	Asperger's syndrome	F200	Paranoid schizophrenia	0	38.736	( 24.89 , 57.903 )	35.741	0.021	0.727	3.966	0	183.5
F332	Recurrent depressive disorder, current episode severe without psychotic symptoms	F845	Asperger's syndrome	0	44.364	( 20.06 , 85.615 )	42.946	0.013	0.21	3.047	0	185.5
F845	Asperger's syndrome	F332	Recurrent depressive disorder, current episode severe without psychotic symptoms	0	44.364	( 20.06 , 85.615 )	42.946	0.013	0.21	3.047	0	185.5
F845	Asperger's syndrome	T433	Phenothiazine antipsychotics and neuroleptics	0	50.01	( 18.167 , 110.341 )	48.773	0.012	0.123	2.64	0	187.5
T433	Phenothiazine antipsychotics and neuroleptics	F845	Asperger's syndrome	0	50.01	( 18.167 , 110.341 )	48.773	0.012	0.123	2.64	0	187.5
F845	Asperger's syndrome	V154	Pedal cyclist injured in collision with railway train or railway vehicle, driver injured in traffic accident	0	36.233	( 26.051 , 49.41 )	31.377	0.026	1.498	4.264	0	189.5
V154	Pedal cyclist injured in collision with railway train or railway vehicle, driver injured in traffic accident	F845	Asperger's syndrome	0	36.233	( 26.051 , 49.41 )	31.377	0.026	1.498	4.264	0	189.5
F845	Asperger's syndrome	R468	Other symptoms and signs involving appearance and behaviour	0	42.087	( 19.952 , 78.623 )	40.644	0.014	0.246	3.142	0	191.5
R468	Other symptoms and signs involving appearance and behaviour	F845	Asperger's syndrome	0	42.087	( 19.952 , 78.623 )	40.644	0.014	0.246	3.142	0	191.5
F845	Asperger's syndrome	Z604	Unspecified transport accident	0	46.453	( 18.487 , 97.277 )	45.205	0.012	0.155	2.792	0	193.5
Z604	Unspecified transport accident	F845	Asperger's syndrome	0	46.453	( 18.487 , 97.277 )	45.205	0.012	0.155	2.792	0	193.5
F840	Childhood autism	Q667	Pes cavus	0	74.937	( 14.734 , 237.004 )	69.013	0.01	0.043	1.939	0	195.5
Q667	Pes cavus	F840	Childhood autism	0	74.937	( 14.734 , 237.004 )	69.013	0.01	0.043	1.939	0	195.5
F840	Childhood autism	F918	Other conduct disorders	0	43.804	( 18.572 , 88.6 )	41.627	0.012	0.192	2.916	0	197.5
F918	Other conduct disorders	F840	Childhood autism	0	43.804	( 18.572 , 88.6 )	41.627	0.012	0.192	2.916	0	197.5
F840	Childhood autism	Q938	Other deletions from the autosomes	0	72.855	( 14.341 , 231.872 )	67.243	0.01	0.045	1.937	0	199.5
Q938	Other deletions from the autosomes	F840	Childhood autism	0	72.855	( 14.341 , 231.872 )	67.243	0.01	0.045	1.937	0	199.5
F840	Childhood autism	F959	Tic disorder, unspecified	0	47.747	( 17.133 , 107.575 )	45.215	0.011	0.133	2.628	0	202.5
F840	Childhood autism	V059	Emergency use of U07.9	0	47.747	( 17.133 , 107.575 )	45.215	0.011	0.133	2.628	0	202.5
F959	Tic disorder, unspecified	F840	Childhood autism	0	47.747	( 17.133 , 107.575 )	45.215	0.011	0.133	2.628	0	202.5
V059	Emergency use of U07.9	F840	Childhood autism	0	47.747	( 17.133 , 107.575 )	45.215	0.011	0.133	2.628	0	202.5
F608	Other specific personality disorders	F845	Asperger's syndrome	0	56.505	( 15.239 , 147.633 )	55.353	0.01	0.072	2.221	0	206.5
F845	Asperger's syndrome	F608	Other specific personality disorders	0	56.505	( 15.239 , 147.633 )	55.353	0.01	0.072	2.221	0	206.5
F840	Childhood autism	K056	Periodontal disease, unspecified	0	33.002	( 22.363 , 47.1 )	31.431	0.021	1.018	4.031	0	206.5
K056	Periodontal disease, unspecified	F840	Childhood autism	0	33.002	( 22.363 , 47.1 )	31.431	0.021	1.018	4.031	0	206.5
F638	Other habit and impulse disorders	F840	Childhood autism	0	70.886	( 13.968 , 224.366 )	65.562	0.01	0.046	1.935	0	209.5
F840	Childhood autism	F638	Other habit and impulse disorders	0	70.886	( 13.968 , 224.366 )	65.562	0.01	0.046	1.935	0	209.5
F609	Personality disorder, unspecified	F845	Asperger's syndrome	0	49.271	( 15.848 , 116.698 )	48.193	0.011	0.104	2.443	0	211.5
F845	Asperger's syndrome	F609	Personality disorder, unspecified	0	49.271	( 15.848 , 116.698 )	48.193	0.011	0.104	2.443	0	211.5
F840	Childhood autism	G4040	Other generalised epilepsy and epileptic syndromes, without mention of intractable epilepsy	0	38.442	( 18.925 , 70.023 )	36.701	0.014	0.3	3.207	0	213.5
G4040	Other generalised epilepsy and epileptic syndromes, without mention of intractable epilepsy	F840	Childhood autism	0	38.442	( 18.925 , 70.023 )	36.701	0.014	0.3	3.207	0	213.5
F845	Asperger's syndrome	R4581	Suicidal ideation	0	32.065	( 22.367 , 44.889 )	28.498	0.023	1.369	4.078	0	215.5
R4581	Suicidal ideation	F845	Asperger's syndrome	0	32.065	( 22.367 , 44.889 )	28.498	0.023	1.369	4.078	0	215.5
F845	Asperger's syndrome	F99	Mental disorder, not otherwise specified	0	51.434	( 13.882 , 133.956 )	50.43	0.01	0.079	2.212	0	217.5
F99	Mental disorder, not otherwise specified	F845	Asperger's syndrome	0	51.434	( 13.882 , 133.956 )	50.43	0.01	0.079	2.212	0	217.5
F341	Dysthymia	F845	Asperger's syndrome	0	48.065	( 15.454 , 113.756 )	47.023	0.01	0.106	2.439	0	219.5
F845	Asperger's syndrome	F341	Dysthymia	0	48.065	( 15.454 , 113.756 )	47.023	0.01	0.106	2.439	0	219.5
F840	Childhood autism	K029	Dental caries, unspecified	0	35.858	( 32.953 , 38.999 )	22.121	0.094	40.142	4.433	0	222.5
K029	Dental caries, unspecified	F840	Childhood autism	0	35.858	( 32.953 , 38.999 )	22.121	0.094	40.142	4.433	0	222.5
F840	Childhood autism	F982	Feeding disorder of infancy and childhood	0	52.216	( 13.819 , 139.807 )	49.249	0.01	0.081	2.209	0	222.5
F982	Feeding disorder of infancy and childhood	F840	Childhood autism	0	52.216	( 13.819 , 139.807 )	49.249	0.01	0.081	2.209	0	222.5
F845	Asperger's syndrome	T471	Other antacids and anti-gastric-secretion drugs	0	46.768	( 15.04 , 110.567 )	45.764	0.01	0.109	2.435	0	227.5
T471	Other antacids and anti-gastric-secretion drugs	F845	Asperger's syndrome	0	46.768	( 15.04 , 110.567 )	45.764	0.01	0.109	2.435	0	227.5
F840	Childhood autism	K053	Chronic periodontitis	0	31.286	( 20.075 , 46.706 )	29.937	0.018	0.835	3.825	0	229.5
K053	Chronic periodontitis	F840	Childhood autism	0	31.286	( 20.075 , 46.706 )	29.937	0.018	0.835	3.825	0	229.5
F432	Adjustment disorders	F845	Asperger's syndrome	0	32.226	( 19.898 , 49.663 )	30.129	0.017	0.73	3.733	0	231.5
F845	Asperger's syndrome	F432	Adjustment disorders	0	32.226	( 19.898 , 49.663 )	30.129	0.017	0.73	3.733	0	231.5
F840	Childhood autism	K069	Disorder of gingiva and edentulous alveolar ridge, unspecified	0	47.042	( 14.913 , 113.774 )	44.6	0.01	0.112	2.432	0	233.5
K069	Disorder of gingiva and edentulous alveolar ridge, unspecified	F840	Childhood autism	0	47.042	( 14.913 , 113.774 )	44.6	0.01	0.112	2.432	0	233.5
F840	Childhood autism	Q909	Down's syndrome, unspecified	0	28.539	( 19.833 , 39.9 )	27.27	0.021	1.32	3.995	0	235.5
Q909	Down's syndrome, unspecified	F840	Childhood autism	0	28.539	( 19.833 , 39.9 )	27.27	0.021	1.32	3.995	0	235.5
F845	Asperger's syndrome	T189	Foreign body in alimentary tract, part unspecified	0	58.796	( 12.001 , 174.78 )	57.736	0.009	0.052	1.927	0	237.5
T189	Foreign body in alimentary tract, part unspecified	F845	Asperger's syndrome	0	58.796	( 12.001 , 174.78 )	57.736	0.009	0.052	1.927	0	237.5
F840	Childhood autism	Y281	Unspecified transport accident	0	59.609	( 11.831 , 185.814 )	55.798	0.009	0.054	1.924	0	241.5
Y281	Unspecified transport accident	F840	Childhood autism	0	59.609	( 11.831 , 185.814 )	55.798	0.009	0.054	1.924	0	241.5
F845	Asperger's syndrome	X781	Unspecified transport accident	0	34.487	( 15.608 , 66.293 )	33.445	0.012	0.269	2.978	0	243.5
X781	Unspecified transport accident	F845	Asperger's syndrome	0	34.487	( 15.608 , 66.293 )	33.445	0.012	0.269	2.978	0	243.5
F208	Other schizophrenia	F845	Asperger's syndrome	0	58.02	( 11.842 , 172.467 )	56.981	0.009	0.053	1.926	0	245.5
F845	Asperger's syndrome	F208	Other schizophrenia	0	58.02	( 11.842 , 172.467 )	56.981	0.009	0.053	1.926	0	245.5
F431	Post-traumatic stress disorder	F845	Asperger's syndrome	0	30.119	( 17.608 , 48.362 )	28.498	0.015	0.632	3.542	0	247.5
F845	Asperger's syndrome	F431	Post-traumatic stress disorder	0	30.119	( 17.608 , 48.362 )	28.498	0.015	0.632	3.542	0	247.5
F845	Asperger's syndrome	S609	Superficial injury of wrist and hand, unspecified	0	47.294	( 12.763 , 122.695 )	46.404	0.009	0.086	2.203	0	249.5
S609	Superficial injury of wrist and hand, unspecified	F845	Asperger's syndrome	0	47.294	( 12.763 , 122.695 )	46.404	0.009	0.086	2.203	0	249.5
F348	Other persistent mood [affective] disorders	F840	Childhood autism	0	36.927	( 14.601 , 77.943 )	35.371	0.011	0.198	2.739	0	251.5
F840	Childhood autism	F348	Other persistent mood [affective] disorders	0	36.927	( 14.601 , 77.943 )	35.371	0.011	0.198	2.739	0	251.5
F445	Dissociative convulsions	F845	Asperger's syndrome	0	36.609	( 14.574 , 76.578 )	35.688	0.011	0.196	2.742	0	255.5
F845	Asperger's syndrome	F445	Dissociative convulsions	0	36.609	( 14.574 , 76.578 )	35.688	0.011	0.196	2.742	0	255.5
F845	Asperger's syndrome	T432	Other and unspecified antidepressants	0	27.876	( 18.616 , 40.411 )	25.409	0.019	1.22	3.849	0	257.5
T432	Other and unspecified antidepressants	F845	Asperger's syndrome	0	27.876	( 18.616 , 40.411 )	25.409	0.019	1.22	3.849	0	257.5
F845	Asperger's syndrome	T182	Foreign body in stomach	0	54.092	( 11.044 , 160.245 )	53.159	0.009	0.056	1.921	0	259.5
T182	Foreign body in stomach	F845	Asperger's syndrome	0	54.092	( 11.044 , 160.245 )	53.159	0.009	0.056	1.921	0	259.5
F602	Dissocial personality disorder	F845	Asperger's syndrome	0	39.003	( 14.174 , 86.15 )	38.112	0.01	0.157	2.596	0	263.5
F845	Asperger's syndrome	F602	Dissocial personality disorder	0	39.003	( 14.174 , 86.15 )	38.112	0.01	0.157	2.596	0	263.5
F840	Childhood autism	K032	Erosion of teeth	0	55.804	( 11.102 , 173.481 )	52.45	0.009	0.057	1.92	0	263.5
F840	Childhood autism	M8580	Other specified disorders of bone density and structure, multiple sites	0	55.804	( 11.102 , 173.481 )	52.45	0.009	0.057	1.92	0	263.5
K032	Erosion of teeth	F840	Childhood autism	0	55.804	( 11.102 , 173.481 )	52.45	0.009	0.057	1.92	0	263.5
M8580	Other specified disorders of bone density and structure, multiple sites	F840	Childhood autism	0	55.804	( 11.102 , 173.481 )	52.45	0.009	0.057	1.92	0	263.5
F449	Dissociative [conversion] disorder, unspecified	F845	Asperger's syndrome	0	46.088	( 12.441 , 119.593 )	45.23	0.009	0.088	2.2	0	268.5
F845	Asperger's syndrome	F449	Dissociative [conversion] disorder, unspecified	0	46.088	( 12.441 , 119.593 )	45.23	0.009	0.088	2.2	0	268.5
E509	Vitamin A deficiency, unspecified	F840	Childhood autism	0	54.641	( 10.879 , 169.662 )	51.421	0.009	0.058	1.918	0	268.5
F840	Childhood autism	E509	Vitamin A deficiency, unspecified	0	54.641	( 10.879 , 169.662 )	51.421	0.009	0.058	1.918	0	268.5
F840	Childhood autism	R456	Physical violence	0	38.618	( 13.911 , 86.527 )	36.936	0.01	0.162	2.59	0	271.5
R456	Physical violence	F840	Childhood autism	0	38.618	( 13.911 , 86.527 )	36.936	0.01	0.162	2.59	0	271.5
F840	Childhood autism	L709	Acne, unspecified	0	46.033	( 12.218 , 122.592 )	43.708	0.009	0.092	2.196	0	273.5
L709	Acne, unspecified	F840	Childhood autism	0	46.033	( 12.218 , 122.592 )	43.708	0.009	0.092	2.196	0	273.5
F401	Social phobias	F840	Childhood autism	0	31.225	( 15.411 , 56.706 )	30.049	0.012	0.366	3.135	0	275.5
F840	Childhood autism	F401	Social phobias	0	31.225	( 15.411 , 56.706 )	30.049	0.012	0.366	3.135	0	275.5
F840	Childhood autism	K006	Disturbances in tooth eruption	0	26.283	( 17.469 , 38.07 )	25.25	0.018	1.149	3.804	0	277.5
K006	Disturbances in tooth eruption	F840	Childhood autism	0	26.283	( 17.469 , 38.07 )	25.25	0.018	1.149	3.804	0	277.5
F319	Bipolar affective disorder, unspecified	F845	Asperger's syndrome	0	28.355	( 16.004 , 46.752 )	26.994	0.014	0.593	3.416	0	281.5
F845	Asperger's syndrome	F319	Bipolar affective disorder, unspecified	0	28.355	( 16.004 , 46.752 )	26.994	0.014	0.593	3.416	0	281.5
F500	Anorexia nervosa	F845	Asperger's syndrome	0	37.007	( 13.452 , 81.607 )	36.175	0.01	0.166	2.586	0	283.5
F845	Asperger's syndrome	F500	Anorexia nervosa	0	37.007	( 13.452 , 81.607 )	36.175	0.01	0.166	2.586	0	283.5
F845	Asperger's syndrome	V629	Occupant of heavy transport vehicle injured in collision with two- or three-wheeled motor vehicle, unspecified occupant of heavy transport vehicle, traffic accident	0	43.207	( 11.665 , 112.011 )	42.424	0.009	0.094	2.192	0	288.5
V629	Occupant of heavy transport vehicle injured in collision with two- or three-wheeled motor vehicle, unspecified occupant of heavy transport vehicle, traffic accident	F845	Asperger's syndrome	0	43.207	( 11.665 , 112.011 )	42.424	0.009	0.094	2.192	0	288.5
F840	Childhood autism	G4021	Localisation-related (focal)(partial) symptomatic epilepsy and epileptic syndromes with complex partial seizures, with intractable epilepsy	0	43.731	( 11.622 , 116.302 )	41.627	0.009	0.096	2.19	0	288.5
G4021	Localisation-related (focal)(partial) symptomatic epilepsy and epileptic syndromes with complex partial seizures, with intractable epilepsy	F840	Childhood autism	0	43.731	( 11.622 , 116.302 )	41.627	0.009	0.096	2.19	0	288.5
F840	Childhood autism	G4081	Other epilepsy, with intractable epilepsy	0	53.526	( 10.664 , 165.811 )	50.432	0.008	0.059	1.917	0	297.5
G4081	Other epilepsy, with intractable epilepsy	F840	Childhood autism	0	53.526	( 10.664 , 165.811 )	50.432	0.008	0.059	1.917	0	297.5
F840	Childhood autism	T55	Toxic effect of soaps and detergents	0	42.664	( 11.346 , 113.334 )	40.659	0.009	0.098	2.187	0	301.5
T55	Toxic effect of soaps and detergents	F840	Childhood autism	0	42.664	( 11.346 , 113.334 )	40.659	0.009	0.098	2.187	0	301.5
F840	Childhood autism	R468	Other symptoms and signs involving appearance and behaviour	0	24.212	( 17.017 , 33.472 )	23.229	0.02	1.636	3.887	0	303.5
R468	Other symptoms and signs involving appearance and behaviour	F840	Childhood autism	0	24.212	( 17.017 , 33.472 )	23.229	0.02	1.636	3.887	0	303.5
F845	Asperger's syndrome	G240	Drug-induced dystonia	0	41.308	( 11.154 , 107.383 )	40.573	0.009	0.099	2.186	0	305.5
G240	Drug-induced dystonia	F845	Asperger's syndrome	0	41.308	( 11.154 , 107.383 )	40.573	0.009	0.099	2.186	0	305.5
F840	Childhood autism	Y33	Unspecified transport accident	0	33.314	( 13.199 , 70.098 )	32.037	0.01	0.218	2.715	0	307.5
Y33	Unspecified transport accident	F840	Childhood autism	0	33.314	( 13.199 , 70.098 )	32.037	0.01	0.218	2.715	0	307.5
F1329	Mental and behavioural disorders due to use of sedatives or hypnotics, dependence syndrome, other specified sedative or hypnotic	F845	Asperger's syndrome	0	47.512	( 9.706 , 141.209 )	46.746	0.008	0.064	1.91	0	309.5
F845	Asperger's syndrome	F1329	Mental and behavioural disorders due to use of sedatives or hypnotics, dependence syndrome, other specified sedative or hypnotic	0	47.512	( 9.706 , 141.209 )	46.746	0.008	0.064	1.91	0	309.5
F840	Childhood autism	G4090	Epilepsy, unspecified, without mention of intractable epilepsy	0	21.302	( 17.495 , 25.708 )	19.852	0.032	5.894	4.097	0	311.5
G4090	Epilepsy, unspecified, without mention of intractable epilepsy	F840	Childhood autism	0	21.302	( 17.495 , 25.708 )	19.852	0.032	5.894	4.097	0	311.5
F840	Childhood autism	M670	Short Achilles tendon (acquired)	0	34.104	( 12.307 , 76.122 )	32.781	0.009	0.183	2.565	0	314.5
M670	Short Achilles tendon (acquired)	F840	Childhood autism	0	34.104	( 12.307 , 76.122 )	32.781	0.009	0.183	2.565	0	314.5
F845	Asperger's syndrome	V589	Occupant of pick-up truck or van injured in noncollision transport accident, unspecified occupant of pick-up truck or van, traffic accident	0	46.019	( 9.403 , 136.933 )	45.289	0.008	0.066	1.907	0	314.5
V589	Occupant of pick-up truck or van injured in noncollision transport accident, unspecified occupant of pick-up truck or van, traffic accident	F845	Asperger's syndrome	0	46.019	( 9.403 , 136.933 )	45.289	0.008	0.066	1.907	0	314.5
F840	Childhood autism	G4080	Other epilepsy, without mention of intractable epilepsy	0	29.202	( 12.446 , 58.599 )	28.199	0.01	0.284	2.81	0	317.5
G4080	Other epilepsy, without mention of intractable epilepsy	F840	Childhood autism	0	29.202	( 12.446 , 58.599 )	28.199	0.01	0.284	2.81	0	317.5
F840	Childhood autism	Q935	Other deletions of part of a chromosome	0	34.448	( 10.986 , 82.534 )	33.112	0.009	0.151	2.382	0	319.5
Q935	Other deletions of part of a chromosome	F840	Childhood autism	0	34.448	( 10.986 , 82.534 )	33.112	0.009	0.151	2.382	0	319.5
F840	Childhood autism	F842	Rett's syndrome	0	45.22	( 9.057 , 139.008 )	42.992	0.008	0.07	1.903	0	321.5
F842	Rett's syndrome	F840	Childhood autism	0	45.22	( 9.057 , 139.008 )	42.992	0.008	0.07	1.903	0	321.5
F845	Asperger's syndrome	Z918	Unspecified transport accident	0	38.721	( 10.459 , 100.329 )	38.05	0.008	0.105	2.178	0	323.5
Z918	Unspecified transport accident	F845	Asperger's syndrome	0	38.721	( 10.459 , 100.329 )	38.05	0.008	0.105	2.178	0	323.5
F609	Personality disorder, unspecified	F840	Childhood autism	0	23.956	( 13.58 , 39.31 )	23.195	0.013	0.69	3.331	0	325.5
F840	Childhood autism	F609	Personality disorder, unspecified	0	23.956	( 13.58 , 39.31 )	23.195	0.013	0.69	3.331	0	325.5
F840	Childhood autism	G4030	Generalised idiopathic epilepsy and epileptic syndromes, without mention of intractable epilepsy	0	20.166	( 16.134 , 24.942 )	19.022	0.028	4.784	3.991	0	327.5
G4030	Generalised idiopathic epilepsy and epileptic syndromes, without mention of intractable epilepsy	F840	Childhood autism	0	20.166	( 16.134 , 24.942 )	19.022	0.028	4.784	3.991	0	327.5
F840	Childhood autism	G4010	Localisation-related (focal)(partial) symptomatic epilepsy and epileptic syndromes with simple partial seizures, without mention of intractable epilepsy	0	22.697	( 14.122 , 34.683 )	21.954	0.015	1.002	3.522	0	329.5
G4010	Localisation-related (focal)(partial) symptomatic epilepsy and epileptic syndromes with simple partial seizures, without mention of intractable epilepsy	F840	Childhood autism	0	22.697	( 14.122 , 34.683 )	21.954	0.015	1.002	3.522	0	329.5
F845	Asperger's syndrome	Z598	Unspecified transport accident	0	25.205	( 12.879 , 44.701 )	24.284	0.011	0.494	3.121	0	331.5
Z598	Unspecified transport accident	F845	Asperger's syndrome	0	25.205	( 12.879 , 44.701 )	24.284	0.011	0.494	3.121	0	331.5
F251	Schizoaffective disorder, depressive type	F840	Childhood autism	0	31.449	( 11.367 , 69.98 )	30.318	0.009	0.198	2.547	0	333.5
F840	Childhood autism	F251	Schizoaffective disorder, depressive type	0	31.449	( 11.367 , 69.98 )	30.318	0.009	0.198	2.547	0	333.5
F840	Childhood autism	R462	Strange and inexplicable behaviour	0	26.828	( 12.132 , 51.658 )	25.965	0.01	0.347	2.893	0	339.5
R462	Strange and inexplicable behaviour	F840	Childhood autism	0	26.828	( 12.132 , 51.658 )	25.965	0.01	0.347	2.893	0	339.5
F840	Childhood autism	Y9219	Unspecified transport accident	0	38.027	( 10.136 , 100.624 )	36.423	0.008	0.11	2.172	0	341.5
Y9219	Unspecified transport accident	F840	Childhood autism	0	38.027	( 10.136 , 100.624 )	36.423	0.008	0.11	2.172	0	341.5
F39	Unspecified mood [affective] disorder	F845	Asperger's syndrome	0	30.906	( 11.241 , 68.12 )	30.245	0.009	0.198	2.546	0	343.5
F845	Asperger's syndrome	F39	Unspecified mood [affective] disorder	0	30.906	( 11.241 , 68.12 )	30.245	0.009	0.198	2.546	0	343.5
E889	Metabolic disorder, unspecified	F840	Childhood autism	0	42.996	( 8.624 , 131.762 )	40.976	0.008	0.073	1.898	0	345.5
F840	Childhood autism	E889	Metabolic disorder, unspecified	0	42.996	( 8.624 , 131.762 )	40.976	0.008	0.073	1.898	0	345.5
F840	Childhood autism	K117	Disturbances of salivary secretion	0	24.04	( 12.308 , 42.493 )	23.311	0.011	0.515	3.101	0	351.5
K117	Disturbances of salivary secretion	F840	Childhood autism	0	24.04	( 12.308 , 42.493 )	23.311	0.011	0.515	3.101	0	351.5
F840	Childhood autism	K025	Caries with pulp exposure	0	25.692	( 11.622 , 49.501 )	24.897	0.01	0.361	2.877	0	355.5
K025	Caries with pulp exposure	F840	Childhood autism	0	25.692	( 11.622 , 49.501 )	24.897	0.01	0.361	2.877	0	355.5
F840	Childhood autism	Z048	Unspecified transport accident	0	29.177	( 10.558 , 64.812 )	28.199	0.009	0.213	2.529	0	359.5
Z048	Unspecified transport accident	F840	Childhood autism	0	29.177	( 10.558 , 64.812 )	28.199	0.009	0.213	2.529	0	359.5
F840	Childhood autism	V551	Occupant of pick-up truck or van injured in collision with railway train or railway vehicle, passenger, nontraffic accident	0	20.36	( 12.673 , 31.086 )	19.745	0.014	1.114	3.443	0	362.5
F840	Childhood autism	Z431	Unspecified transport accident	0	20.36	( 12.673 , 31.086 )	19.745	0.014	1.114	3.443	0	362.5
V551	Occupant of pick-up truck or van injured in collision with railway train or railway vehicle, passenger, nontraffic accident	F840	Childhood autism	0	20.36	( 12.673 , 31.086 )	19.745	0.014	1.114	3.443	0	362.5
Z431	Unspecified transport accident	F840	Childhood autism	0	20.36	( 12.673 , 31.086 )	19.745	0.014	1.114	3.443	0	362.5
F845	Asperger's syndrome	V625	Occupant of heavy transport vehicle injured in collision with two- or three-wheeled motor vehicle, driver, traffic accident	0	30.944	( 9.964 , 73.147 )	30.366	0.008	0.165	2.365	0	365.5
V625	Occupant of heavy transport vehicle injured in collision with two- or three-wheeled motor vehicle, driver, traffic accident	F845	Asperger's syndrome	0	30.944	( 9.964 , 73.147 )	30.366	0.008	0.165	2.365	0	365.5
F411	Generalised anxiety disorder	F840	Childhood autism	0	19.064	( 13.199 , 26.688 )	18.42	0.017	1.9	3.634	0	367.5
F840	Childhood autism	F411	Generalised anxiety disorder	0	19.064	( 13.199 , 26.688 )	18.42	0.017	1.9	3.634	0	367.5
F845	Asperger's syndrome	V624	Occupant of heavy transport vehicle injured in collision with two- or three-wheeled motor vehicle, while boarding or alighting	0	25.482	( 10.898 , 50.919 )	24.825	0.009	0.322	2.767	0	371.5
V624	Occupant of heavy transport vehicle injured in collision with two- or three-wheeled motor vehicle, while boarding or alighting	F845	Asperger's syndrome	0	25.482	( 10.898 , 50.919 )	24.825	0.009	0.322	2.767	0	371.5
F845	Asperger's syndrome	X780	Unspecified transport accident	0	24.816	( 10.615 , 49.569 )	24.179	0.009	0.331	2.758	0	375.5
X780	Unspecified transport accident	F845	Asperger's syndrome	0	24.816	( 10.615 , 49.569 )	24.179	0.009	0.331	2.758	0	375.5
F419	Anxiety disorder, unspecified	F845	Asperger's syndrome	0	18.884	( 13.992 , 25.108 )	15.905	0.02	3.647	3.666	0	377.5
F845	Asperger's syndrome	F419	Anxiety disorder, unspecified	0	18.884	( 13.992 , 25.108 )	15.905	0.02	3.647	3.666	0	377.5
F845	Asperger's syndrome	T426	Other antiepileptic and sedative-hypnotic drugs	0	19.482	( 11.397 , 31.312 )	18.484	0.012	0.974	3.267	0	379.5
T426	Other antiepileptic and sedative-hypnotic drugs	F845	Asperger's syndrome	0	19.482	( 11.397 , 31.312 )	18.484	0.012	0.974	3.267	0	379.5
F191	Mental and behavioural disorders due to multiple drug use and use of psychoactive substances, harmful use	F845	Asperger's syndrome	0	24.334	( 9.697 , 50.831 )	23.778	0.009	0.294	2.628	0	381.5
F845	Asperger's syndrome	F191	Mental and behavioural disorders due to multiple drug use and use of psychoactive substances, harmful use	0	24.334	( 9.697 , 50.831 )	23.778	0.009	0.294	2.628	0	381.5
F840	Childhood autism	T171	Foreign body in nostril	0	21.535	( 10.662 , 38.974 )	20.949	0.01	0.525	2.976	0	383.5
T171	Foreign body in nostril	F840	Childhood autism	0	21.535	( 10.662 , 38.974 )	20.949	0.01	0.525	2.976	0	383.5
F840	Childhood autism	G809	Cerebral palsy, unspecified	0	18.401	( 11.318 , 28.372 )	17.892	0.013	1.174	3.339	0	385.5
G809	Cerebral palsy, unspecified	F840	Childhood autism	0	18.401	( 11.318 , 28.372 )	17.892	0.013	1.174	3.339	0	385.5
F845	Asperger's syndrome	T391	4-Aminophenol derivatives	0	18.2	( 12.078 , 26.506 )	16.693	0.015	1.797	3.47	0	387.5
T391	4-Aminophenol derivatives	F845	Asperger's syndrome	0	18.2	( 12.078 , 26.506 )	16.693	0.015	1.797	3.47	0	387.5
F840	Childhood autism	R454	Irritability and anger	0	21.019	( 10.404 , 38.032 )	20.459	0.01	0.538	2.964	0	391.5
R454	Irritability and anger	F840	Childhood autism	0	21.019	( 10.404 , 38.032 )	20.459	0.01	0.538	2.964	0	391.5
F208	Other schizophrenia	F840	Childhood autism	0	23.517	( 10.045 , 47.086 )	22.854	0.009	0.35	2.737	0	393.5
F840	Childhood autism	F208	Other schizophrenia	0	23.517	( 10.045 , 47.086 )	22.854	0.009	0.35	2.737	0	393.5
F840	Childhood autism	M2456	Contracture of joint, lower leg	0	30.959	( 8.286 , 81.554 )	29.886	0.007	0.134	2.141	0	397.5
M2456	Contracture of joint, lower leg	F840	Childhood autism	0	30.959	( 8.286 , 81.554 )	29.886	0.007	0.134	2.141	0	397.5
F845	Asperger's syndrome	T393	Other nonsteroidal anti-inflammatory drugs [NSAID]	0	19.173	( 10.828 , 31.657 )	18.295	0.011	0.875	3.181	0	403.5
T393	Other nonsteroidal anti-inflammatory drugs [NSAID]	F845	Asperger's syndrome	0	19.173	( 10.828 , 31.657 )	18.295	0.011	0.875	3.181	0	403.5
F840	Childhood autism	M2457	Contracture of joint, ankle and foot	0	30.421	( 8.146 , 80.119 )	29.384	0.007	0.136	2.138	0	405.5
M2457	Contracture of joint, ankle and foot	F840	Childhood autism	0	30.421	( 8.146 , 80.119 )	29.384	0.007	0.136	2.138	0	405.5
F840	Childhood autism	T182	Foreign body in stomach	0	21.9	( 9.365 , 43.755 )	21.321	0.009	0.375	2.71	0	407.5
T182	Foreign body in stomach	F840	Childhood autism	0	21.9	( 9.365 , 43.755 )	21.321	0.009	0.375	2.71	0	407.5
F840	Childhood autism	N251	Nephrogenic diabetes insipidus	0	29.398	( 7.874 , 77.411 )	28.428	0.007	0.141	2.132	0	409.5
N251	Nephrogenic diabetes insipidus	F840	Childhood autism	0	29.398	( 7.874 , 77.411 )	28.428	0.007	0.141	2.132	0	409.5
F845	Asperger's syndrome	Z599	Unspecified transport accident	0	27.845	( 7.527 , 72.184 )	27.415	0.007	0.146	2.125	0	411.5
Z599	Unspecified transport accident	F845	Asperger's syndrome	0	27.845	( 7.527 , 72.184 )	27.415	0.007	0.146	2.125	0	411.5
F840	Childhood autism	Z631	Unspecified transport accident	0	16.888	( 10.394 , 26.014 )	16.449	0.012	1.277	3.273	0	414.5
F840	Childhood autism	V613	Occupant of heavy transport vehicle injured in collision with pedal cycle, unspecified occupant of heavy transport vehicle, nontraffic accident	0	16.888	( 10.394 , 26.014 )	16.449	0.012	1.277	3.273	0	414.5
Z631	Unspecified transport accident	F840	Childhood autism	0	16.888	( 10.394 , 26.014 )	16.449	0.012	1.277	3.273	0	414.5
V613	Occupant of heavy transport vehicle injured in collision with pedal cycle, unspecified occupant of heavy transport vehicle, nontraffic accident	F840	Childhood autism	0	16.888	( 10.394 , 26.014 )	16.449	0.012	1.277	3.273	0	414.5
F29	Unspecified nonorganic psychosis	F840	Childhood autism	0	14.985	( 11.935 , 18.596 )	14.247	0.023	6.106	3.63	0	417.5
F840	Childhood autism	F29	Unspecified nonorganic psychosis	0	14.985	( 11.935 , 18.596 )	14.247	0.023	6.106	3.63	0	417.5
F840	Childhood autism	T16	Foreign body in ear	0	16.702	( 10.141 , 25.995 )	16.279	0.012	1.229	3.236	0	429.5
T16	Foreign body in ear	F840	Childhood autism	0	16.702	( 10.141 , 25.995 )	16.279	0.012	1.229	3.236	0	429.5
F845	Asperger's syndrome	Z590	Unspecified transport accident	0	19.654	( 8.903 , 37.802 )	19.119	0.009	0.471	2.765	0	432.5
F845	Asperger's syndrome	V600	Occupant of heavy transport vehicle injured in collision with pedestrian or animal, driver, nontraffic accident	0	19.654	( 8.903 , 37.802 )	19.119	0.009	0.471	2.765	0	432.5
Z590	Unspecified transport accident	F845	Asperger's syndrome	0	19.654	( 8.903 , 37.802 )	19.119	0.009	0.471	2.765	0	432.5
V600	Occupant of heavy transport vehicle injured in collision with pedestrian or animal, driver, nontraffic accident	F845	Asperger's syndrome	0	19.654	( 8.903 , 37.802 )	19.119	0.009	0.471	2.765	0	432.5
F845	Asperger's syndrome	R440	Auditory hallucinations	0	24.628	( 7.933 , 58.214 )	24.197	0.007	0.207	2.314	0	435.5
R440	Auditory hallucinations	F845	Asperger's syndrome	0	24.628	( 7.933 , 58.214 )	24.197	0.007	0.207	2.314	0	435.5
F121	Mental and behavioural disorders due to use of cannabinoids, harmful use	F845	Asperger's syndrome	0	17.075	( 9.641 , 28.161 )	16.303	0.011	0.981	3.101	0	437.5
F845	Asperger's syndrome	F121	Mental and behavioural disorders due to use of cannabinoids, harmful use	0	17.075	( 9.641 , 28.161 )	16.303	0.011	0.981	3.101	0	437.5
F202	Catatonic schizophrenia	F840	Childhood autism	0	21.659	( 8.621 , 45.221 )	21.1	0.008	0.332	2.587	0	439.5
F840	Childhood autism	F202	Catatonic schizophrenia	0	21.659	( 8.621 , 45.221 )	21.1	0.008	0.332	2.587	0	439.5
F840	Childhood autism	T184	Foreign body in colon	0	26.304	( 7.057 , 69.021 )	25.523	0.007	0.157	2.112	0	441.5
T184	Foreign body in colon	F840	Childhood autism	0	26.304	( 7.057 , 69.021 )	25.523	0.007	0.157	2.112	0	441.5
F408	Other phobic anxiety disorders	F840	Childhood autism	0	24.304	( 7.79 , 57.879 )	23.626	0.007	0.212	2.308	0	445.5
F840	Childhood autism	F408	Other phobic anxiety disorders	0	24.304	( 7.79 , 57.879 )	23.626	0.007	0.212	2.308	0	445.5
F845	Asperger's syndrome	V609	Occupant of heavy transport vehicle injured in collision with pedestrian or animal, unspecified occupant of heavy transport vehicle, traffic accident	0	25.655	( 6.936 , 66.482 )	25.27	0.007	0.158	2.11	0	449.5
V609	Occupant of heavy transport vehicle injured in collision with pedestrian or animal, unspecified occupant of heavy transport vehicle, traffic accident	F845	Asperger's syndrome	0	25.655	( 6.936 , 66.482 )	25.27	0.007	0.158	2.11	0	449.5
F845	Asperger's syndrome	T447	Beta-adrenoreceptor antagonists, not elsewhere classified	0	24.403	( 6.6 , 63.226 )	24.042	0.007	0.166	2.1	0	457.5
T447	Beta-adrenoreceptor antagonists, not elsewhere classified	F845	Asperger's syndrome	0	24.403	( 6.6 , 63.226 )	24.042	0.007	0.166	2.1	0	457.5
F845	Asperger's syndrome	T424	Benzodiazepines	0	16.662	( 9.216 , 27.887 )	15.956	0.01	0.94	3.044	0	463.5
T424	Benzodiazepines	F845	Asperger's syndrome	0	16.662	( 9.216 , 27.887 )	15.956	0.01	0.94	3.044	0	463.5
F509	Eating disorder, unspecified	F840	Childhood autism	0	17.573	( 8.71 , 31.777 )	17.171	0.009	0.641	2.871	0	465.5
F840	Childhood autism	F509	Eating disorder, unspecified	0	17.573	( 8.71 , 31.777 )	17.171	0.009	0.641	2.871	0	465.5
F28	Other nonorganic psychotic disorders	F840	Childhood autism	0	24.464	( 6.572 , 64.082 )	23.787	0.007	0.168	2.098	0	467.5
F840	Childhood autism	F28	Other nonorganic psychotic disorders	0	24.464	( 6.572 , 64.082 )	23.787	0.007	0.168	2.098	0	467.5
F209	Schizophrenia, unspecified	F840	Childhood autism	0	13.841	( 10.506 , 17.915 )	13.322	0.018	4.504	3.47	0	469.5
F840	Childhood autism	F209	Schizophrenia, unspecified	0	13.841	( 10.506 , 17.915 )	13.322	0.018	4.504	3.47	0	469.5
F840	Childhood autism	T388	Other and unspecified hormones and their synthetic substitutes	0	22.55	( 7.233 , 53.6 )	21.964	0.007	0.228	2.289	0	471.5
T388	Other and unspecified hormones and their synthetic substitutes	F840	Childhood autism	0	22.55	( 7.233 , 53.6 )	21.964	0.007	0.228	2.289	0	471.5
F840	Childhood autism	F99	Mental disorder, not otherwise specified	0	17.449	( 7.917 , 33.465 )	17.066	0.008	0.527	2.711	0	487.5
F99	Mental disorder, not otherwise specified	F840	Childhood autism	0	17.449	( 7.917 , 33.465 )	17.066	0.008	0.527	2.711	0	487.5
F349	Persistent mood [affective] disorder, unspecified	F840	Childhood autism	0	20.442	( 6.564 , 48.498 )	19.958	0.007	0.251	2.262	0	491.5
F840	Childhood autism	F349	Persistent mood [affective] disorder, unspecified	0	20.442	( 6.564 , 48.498 )	19.958	0.007	0.251	2.262	0	491.5
F840	Childhood autism	K004	Disturbances in tooth formation	0	13.855	( 8.831 , 20.745 )	13.527	0.012	1.774	3.172	0	493.5
K004	Disturbances in tooth formation	F840	Childhood autism	0	13.855	( 8.831 , 20.745 )	13.527	0.012	1.774	3.172	0	493.5
F341	Dysthymia	F840	Childhood autism	0	15.893	( 7.881 , 28.696 )	15.56	0.009	0.707	2.814	0	497.5
F840	Childhood autism	F341	Dysthymia	0	15.893	( 7.881 , 28.696 )	15.56	0.009	0.707	2.814	0	497.5
F845	Asperger's syndrome	Z733	Unspecified transport accident	0	18.209	( 6.628 , 40.115 )	17.865	0.007	0.336	2.39	0	525.5
Z733	Unspecified transport accident	F845	Asperger's syndrome	0	18.209	( 6.628 , 40.115 )	17.865	0.007	0.336	2.39	0	525.5
F840	Childhood autism	T189	Foreign body in alimentary tract, part unspecified	0	17.742	( 6.452 , 39.13 )	17.367	0.007	0.345	2.379	0	527.5
T189	Foreign body in alimentary tract, part unspecified	F840	Childhood autism	0	17.742	( 6.452 , 39.13 )	17.367	0.007	0.345	2.379	0	527.5
F845	Asperger's syndrome	R400	Somnolence	0	13.012	( 8.295 , 19.563 )	12.138	0.011	2.06	3.087	0	529.5
R400	Somnolence	F845	Asperger's syndrome	0	13.012	( 8.295 , 19.563 )	12.138	0.011	2.06	3.087	0	529.5
F845	Asperger's syndrome	V610	Occupant of heavy transport vehicle injured in collision with pedal cycle, driver, nontraffic accident	0	15.432	( 7.328 , 28.769 )	14.987	0.008	0.667	2.722	0	531.5
V610	Occupant of heavy transport vehicle injured in collision with pedal cycle, driver, nontraffic accident	F845	Asperger's syndrome	0	15.432	( 7.328 , 28.769 )	14.987	0.008	0.667	2.722	0	531.5
F39	Unspecified mood [affective] disorder	F840	Childhood autism	0	13.155	( 7.623 , 21.198 )	12.889	0.01	1.319	2.956	0	533.5
F840	Childhood autism	F39	Unspecified mood [affective] disorder	0	13.155	( 7.623 , 21.198 )	12.889	0.01	1.319	2.956	0	533.5
E221	Hyperprolactinaemia	F840	Childhood autism	0	19.443	( 6.245 , 46.123 )	19.004	0.006	0.263	2.248	0	535.5
F840	Childhood autism	E221	Hyperprolactinaemia	0	19.443	( 6.245 , 46.123 )	19.004	0.006	0.263	2.248	0	535.5
F840	Childhood autism	G808	Other cerebral palsy	0	16.567	( 7.098 , 32.97 )	16.226	0.007	0.493	2.592	0	537.5
G808	Other cerebral palsy	F840	Childhood autism	0	16.567	( 7.098 , 32.97 )	16.226	0.007	0.493	2.592	0	537.5
F845	Asperger's syndrome	Z638	Unspecified transport accident	0	15.427	( 6.989 , 29.677 )	15.023	0.008	0.599	2.645	0	539.5
Z638	Unspecified transport accident	F845	Asperger's syndrome	0	15.427	( 6.989 , 29.677 )	15.023	0.008	0.599	2.645	0	539.5
F840	Childhood autism	Z604	Unspecified transport accident	0	13.874	( 7.542 , 23.464 )	13.598	0.009	1.03	2.886	0	541.5
Z604	Unspecified transport accident	F840	Childhood autism	0	13.874	( 7.542 , 23.464 )	13.598	0.009	1.03	2.886	0	541.5
F840	Childhood autism	G479	Sleep disorder, unspecified	0	13.714	( 7.26 , 23.635 )	13.449	0.009	0.967	2.832	0	549.5
G479	Sleep disorder, unspecified	F840	Childhood autism	0	13.714	( 7.26 , 23.635 )	13.449	0.009	0.967	2.832	0	549.5
F840	Childhood autism	H903	Sensorineural hearing loss, bilateral	0	16.222	( 6.951 , 32.332 )	15.894	0.007	0.503	2.582	0	551.5
H903	Sensorineural hearing loss, bilateral	F840	Childhood autism	0	16.222	( 6.951 , 32.332 )	15.894	0.007	0.503	2.582	0	551.5
F203	Undifferentiated schizophrenia	F840	Childhood autism	0	16.258	( 6.485 , 33.867 )	15.935	0.007	0.439	2.475	0	561.5
F840	Childhood autism	F203	Undifferentiated schizophrenia	0	16.258	( 6.485 , 33.867 )	15.935	0.007	0.439	2.475	0	561.5
F845	Asperger's syndrome	R451	Restlessness and agitation	0	12.521	( 7.643 , 19.475 )	11.813	0.01	1.778	2.986	0	563.5
R451	Restlessness and agitation	F845	Asperger's syndrome	0	12.521	( 7.643 , 19.475 )	11.813	0.01	1.778	2.986	0	563.5
F845	Asperger's syndrome	Z634	Unspecified transport accident	0	16.096	( 6.418 , 33.555 )	15.757	0.007	0.444	2.47	0	565.5
Z634	Unspecified transport accident	F845	Asperger's syndrome	0	16.096	( 6.418 , 33.555 )	15.757	0.007	0.444	2.47	0	565.5
F410	Panic disorder [episodic paroxysmal anxiety]	F845	Asperger's syndrome	0	16.084	( 6.413 , 33.529 )	15.745	0.007	0.445	2.469	0	569.5
F845	Asperger's syndrome	F410	Panic disorder [episodic paroxysmal anxiety]	0	16.084	( 6.413 , 33.529 )	15.745	0.007	0.445	2.469	0	569.5
F840	Childhood autism	X789	Unspecified transport accident	0	12.138	( 7.158 , 19.313 )	11.902	0.009	1.512	2.919	0	591.5
X789	Unspecified transport accident	F840	Childhood autism	0	12.138	( 7.158 , 19.313 )	11.902	0.009	1.512	2.919	0	591.5
F608	Other specific personality disorders	F840	Childhood autism	0	14.841	( 5.923 , 30.908 )	14.569	0.007	0.48	2.434	0	599.5
F840	Childhood autism	F608	Other specific personality disorders	0	14.841	( 5.923 , 30.908 )	14.569	0.007	0.48	2.434	0	599.5
F845	Asperger's syndrome	Z911	Unspecified transport accident	0	10.953	( 7.738 , 15.16 )	9.755	0.013	4.306	3.019	0	605.5
Z911	Unspecified transport accident	F845	Asperger's syndrome	0	10.953	( 7.738 , 15.16 )	9.755	0.013	4.306	3.019	0	605.5
F311	Bipolar affective disorder, current episode manic without psychotic symptoms	F845	Asperger's syndrome	0	16.656	( 5.368 , 39.313 )	16.39	0.006	0.305	2.201	0	607.5
F845	Asperger's syndrome	F311	Bipolar affective disorder, current episode manic without psychotic symptoms	0	16.656	( 5.368 , 39.313 )	16.39	0.006	0.305	2.201	0	607.5
F840	Childhood autism	R631	Polydipsia	0	14.185	( 6.082 , 28.21 )	13.931	0.007	0.574	2.515	0	613.5
R631	Polydipsia	F840	Childhood autism	0	14.185	( 6.082 , 28.21 )	13.931	0.007	0.574	2.515	0	613.5
F840	Childhood autism	X83	Unspecified transport accident	0	14.043	( 6.022 , 27.942 )	13.793	0.007	0.58	2.51	0	617.5
X83	Unspecified transport accident	F840	Childhood autism	0	14.043	( 6.022 , 27.942 )	13.793	0.007	0.58	2.51	0	617.5
F840	Childhood autism	K083	Retained dental root	0	13.574	( 6.168 , 25.983 )	13.335	0.007	0.675	2.578	0	621.5
K083	Retained dental root	F840	Childhood autism	0	13.574	( 6.168 , 25.983 )	13.335	0.007	0.675	2.578	0	621.5
F201	Hebephrenic schizophrenia	F840	Childhood autism	0	15.266	( 5.558 , 33.611 )	14.986	0.006	0.4	2.322	0	625.5
F840	Childhood autism	F201	Hebephrenic schizophrenia	0	15.266	( 5.558 , 33.611 )	14.986	0.006	0.4	2.322	0	625.5
F845	Asperger's syndrome	R4589	Suicidal ideation	0	11.985	( 6.48 , 20.399 )	11.529	0.008	1.214	2.76	0	629.5
R4589	Suicidal ideation	F845	Asperger's syndrome	0	11.985	( 6.48 , 20.399 )	11.529	0.008	1.214	2.76	0	629.5
F840	Childhood autism	H748	Other specified disorders of middle ear and mastoid	0	15.679	( 5.047 , 37.11 )	15.39	0.006	0.325	2.179	0	631.5
H748	Other specified disorders of middle ear and mastoid	F840	Childhood autism	0	15.679	( 5.047 , 37.11 )	15.39	0.006	0.325	2.179	0	631.5
F845	Asperger's syndrome	S711	Open wound of thigh	0	14.567	( 5.807 , 30.378 )	14.265	0.006	0.491	2.424	0	635.5
S711	Open wound of thigh	F845	Asperger's syndrome	0	14.567	( 5.807 , 30.378 )	14.265	0.006	0.491	2.424	0	635.5
F840	Childhood autism	H905	Sensorineural hearing loss, unspecified	0	15.085	( 4.857 , 35.655 )	14.816	0.006	0.337	2.165	0	641.5
H905	Sensorineural hearing loss, unspecified	F840	Childhood autism	0	15.085	( 4.857 , 35.655 )	14.816	0.006	0.337	2.165	0	641.5
F319	Bipolar affective disorder, unspecified	F840	Childhood autism	0	9.616	( 6.74 , 13.322 )	9.389	0.012	3.941	2.943	0	643.5
F840	Childhood autism	F319	Bipolar affective disorder, unspecified	0	9.616	( 6.74 , 13.322 )	9.389	0.012	3.941	2.943	0	643.5
F840	Childhood autism	L600	Ingrowing nail	0	10.364	( 6.303 , 16.094 )	10.177	0.009	1.965	2.824	0	653.5
L600	Ingrowing nail	F840	Childhood autism	0	10.364	( 6.303 , 16.094 )	10.177	0.009	1.965	2.824	0	653.5
F840	Childhood autism	Z962	Unspecified transport accident	0	13.57	( 4.944 , 29.874 )	13.346	0.006	0.45	2.272	0	659.5
Z962	Unspecified transport accident	F840	Childhood autism	0	13.57	( 4.944 , 29.874 )	13.346	0.006	0.45	2.272	0	659.5
F840	Childhood autism	K047	Periapical abscess without sinus	0	8.449	( 6.777 , 10.42 )	8.091	0.017	11.371	2.91	0	673.5
K047	Periapical abscess without sinus	F840	Childhood autism	0	8.449	( 6.777 , 10.42 )	8.091	0.017	11.371	2.91	0	673.5
F840	Childhood autism	H919	Hearing loss, unspecified	0	8.909	( 6.215 , 12.39 )	8.71	0.011	4.133	2.85	0	685.5
H919	Hearing loss, unspecified	F840	Childhood autism	0	8.909	( 6.215 , 12.39 )	8.71	0.011	4.133	2.85	0	685.5
F259	Schizoaffective disorder, unspecified	F840	Childhood autism	0	9.516	( 6.008 , 14.358 )	9.343	0.009	2.462	2.793	0	693.5
F840	Childhood autism	F259	Schizoaffective disorder, unspecified	0	9.516	( 6.008 , 14.358 )	9.343	0.009	2.462	2.793	0	693.5
F840	Childhood autism	K011	Impacted teeth	0	8.411	( 6.037 , 11.421 )	8.21	0.011	5.116	2.814	0	701.5
K011	Impacted teeth	F840	Childhood autism	0	8.411	( 6.037 , 11.421 )	8.21	0.011	5.116	2.814	0	701.5
F840	Childhood autism	V620	Occupant of heavy transport vehicle injured in collision with two- or three-wheeled motor vehicle, driver, nontraffic accident	0	10.428	( 5.18 , 18.776 )	10.273	0.007	1.071	2.535	0	701.5
F840	Childhood autism	Z560	Unspecified transport accident	0	10.428	( 5.18 , 18.776 )	10.273	0.007	1.071	2.535	0	701.5
V620	Occupant of heavy transport vehicle injured in collision with two- or three-wheeled motor vehicle, driver, nontraffic accident	F840	Childhood autism	0	10.428	( 5.18 , 18.776 )	10.273	0.007	1.071	2.535	0	701.5
Z560	Unspecified transport accident	F840	Childhood autism	0	10.428	( 5.18 , 18.776 )	10.273	0.007	1.071	2.535	0	701.5
F840	Childhood autism	K089	Disorder of teeth and supporting structures, unspecified	0	11.586	( 4.631 , 24.082 )	11.416	0.006	0.613	2.31	0	706.5
K089	Disorder of teeth and supporting structures, unspecified	F840	Childhood autism	0	11.586	( 4.631 , 24.082 )	11.416	0.006	0.613	2.31	0	706.5
F840	Childhood autism	X781	Unspecified transport accident	0	9.658	( 5.601 , 15.555 )	9.502	0.008	1.789	2.69	0	706.5
X781	Unspecified transport accident	F840	Childhood autism	0	9.658	( 5.601 , 15.555 )	9.502	0.008	1.789	2.69	0	706.5
F445	Dissociative convulsions	F840	Childhood autism	0	10.122	( 5.365 , 17.413 )	9.969	0.007	1.304	2.603	0	717.5
F840	Childhood autism	F445	Dissociative convulsions	0	10.122	( 5.365 , 17.413 )	9.969	0.007	1.304	2.603	0	717.5
F840	Childhood autism	V441	Car occupant injured in collision with heavy transport vehicle or bus, driver, nontraffic accident, passenger van	0	9.511	( 5.702 , 14.926 )	9.352	0.008	2.032	2.722	0	717.5
F840	Childhood autism	Z931	Unspecified transport accident	0	9.511	( 5.702 , 14.926 )	9.352	0.008	2.032	2.722	0	717.5
V441	Car occupant injured in collision with heavy transport vehicle or bus, driver, nontraffic accident, passenger van	F840	Childhood autism	0	9.511	( 5.702 , 14.926 )	9.352	0.008	2.032	2.722	0	717.5
Z931	Unspecified transport accident	F840	Childhood autism	0	9.511	( 5.702 , 14.926 )	9.352	0.008	2.032	2.722	0	717.5
F840	Childhood autism	Z478	Unspecified transport accident	0	10.114	( 5.36 , 17.397 )	9.96	0.007	1.305	2.602	0	721.5
Z478	Unspecified transport accident	F840	Childhood autism	0	10.114	( 5.36 , 17.397 )	9.96	0.007	1.305	2.602	0	721.5
F840	Childhood autism	V625	Occupant of heavy transport vehicle injured in collision with two- or three-wheeled motor vehicle, driver, traffic accident	0	10.196	( 5.066 , 18.358 )	10.048	0.007	1.095	2.518	0	735.5
V625	Occupant of heavy transport vehicle injured in collision with two- or three-wheeled motor vehicle, driver, traffic accident	F840	Childhood autism	0	10.196	( 5.066 , 18.358 )	10.048	0.007	1.095	2.518	0	735.5
F840	Childhood autism	Z934	Unspecified transport accident	0	12.866	( 4.147 , 30.339 )	12.669	0.005	0.395	2.105	0	746.5
F840	Childhood autism	V444	Car occupant injured in collision with heavy transport vehicle or bus, unspecified car occupant, nontraffic accident, passenger van	0	12.866	( 4.147 , 30.339 )	12.669	0.005	0.395	2.105	0	746.5
Z934	Unspecified transport accident	F840	Childhood autism	0	12.866	( 4.147 , 30.339 )	12.669	0.005	0.395	2.105	0	746.5
V444	Car occupant injured in collision with heavy transport vehicle or bus, unspecified car occupant, nontraffic accident, passenger van	F840	Childhood autism	0	12.866	( 4.147 , 30.339 )	12.669	0.005	0.395	2.105	0	746.5
F418	Other specified anxiety disorders	F840	Childhood autism	0	12.753	( 4.111 , 30.075 )	12.56	0.005	0.398	2.101	0	753.5
F840	Childhood autism	F418	Other specified anxiety disorders	0	12.753	( 4.111 , 30.075 )	12.56	0.005	0.398	2.101	0	753.5
F840	Childhood autism	Z653	Unspecified transport accident	0	10.633	( 4.565 , 21.108 )	10.485	0.006	0.763	2.352	0	755.5
Z653	Unspecified transport accident	F840	Childhood autism	0	10.633	( 4.565 , 21.108 )	10.485	0.006	0.763	2.352	0	755.5
F840	Childhood autism	R451	Restlessness and agitation	0	7.294	( 5.782 , 9.092 )	7.022	0.014	11.819	2.712	0	763.5
R451	Restlessness and agitation	F840	Childhood autism	0	7.294	( 5.782 , 9.092 )	7.022	0.014	11.819	2.712	0	763.5
F419	Anxiety disorder, unspecified	F840	Childhood autism	0	6.959	( 5.88 , 8.187 )	6.517	0.019	24.246	2.655	0	769.5
F840	Childhood autism	F419	Anxiety disorder, unspecified	0	6.959	( 5.88 , 8.187 )	6.517	0.019	24.246	2.655	0	769.5
F432	Adjustment disorders	F840	Childhood autism	0	7.571	( 5.282 , 10.53 )	7.415	0.01	4.855	2.66	0	789.5
F840	Childhood autism	F432	Adjustment disorders	0	7.571	( 5.282 , 10.53 )	7.415	0.01	4.855	2.66	0	789.5
F840	Childhood autism	V154	Pedal cyclist injured in collision with railway train or railway vehicle, driver injured in traffic accident	0	7.049	( 5.449 , 8.98 )	6.828	0.013	9.959	2.654	0	791.5
V154	Pedal cyclist injured in collision with railway train or railway vehicle, driver injured in traffic accident	F840	Childhood autism	0	7.049	( 5.449 , 8.98 )	6.828	0.013	9.959	2.654	0	791.5
F302	Mania with psychotic symptoms	F840	Childhood autism	0	10.587	( 3.863 , 23.23 )	10.448	0.005	0.574	2.153	0	799.5
F840	Childhood autism	F302	Mania with psychotic symptoms	0	10.587	( 3.863 , 23.23 )	10.448	0.005	0.574	2.153	0	799.5
F840	Childhood autism	X780	Unspecified transport accident	0	8.306	( 4.903 , 13.195 )	8.182	0.007	2.2	2.57	0	801.5
X780	Unspecified transport accident	F840	Childhood autism	0	8.306	( 4.903 , 13.195 )	8.182	0.007	2.2	2.57	0	801.5
F431	Post-traumatic stress disorder	F840	Childhood autism	0	7.522	( 5.092 , 10.727 )	7.382	0.009	4.199	2.622	0	815.5
F840	Childhood autism	F431	Post-traumatic stress disorder	0	7.522	( 5.092 , 10.727 )	7.382	0.009	4.199	2.622	0	815.5
F845	Asperger's syndrome	T510	Ethanol	0	9.094	( 4.32 , 16.949 )	8.853	0.006	1.13	2.369	0	817.5
T510	Ethanol	F845	Asperger's syndrome	0	9.094	( 4.32 , 16.949 )	8.853	0.006	1.13	2.369	0	817.5
F449	Dissociative [conversion] disorder, unspecified	F840	Childhood autism	0	10.337	( 3.772 , 22.687 )	10.204	0.005	0.588	2.14	0	819.5
F840	Childhood autism	F449	Dissociative [conversion] disorder, unspecified	0	10.337	( 3.772 , 22.687 )	10.204	0.005	0.588	2.14	0	819.5
F840	Childhood autism	R4581	Suicidal ideation	0	6.785	( 5.155 , 8.776 )	6.594	0.012	9.099	2.595	0	821.5
R4581	Suicidal ideation	F840	Childhood autism	0	6.785	( 5.155 , 8.776 )	6.594	0.012	9.099	2.595	0	821.5
F845	Asperger's syndrome	K029	Dental caries, unspecified	0	7.351	( 5.151 , 10.241 )	6.625	0.01	6.038	2.542	0	833.5
K029	Dental caries, unspecified	F845	Asperger's syndrome	0	7.351	( 5.151 , 10.241 )	6.625	0.01	6.038	2.542	0	833.5
F840	Childhood autism	V624	Occupant of heavy transport vehicle injured in collision with two- or three-wheeled motor vehicle, while boarding or alighting	0	8.049	( 4.67 , 12.951 )	7.934	0.007	2.143	2.518	0	835.5
V624	Occupant of heavy transport vehicle injured in collision with two- or three-wheeled motor vehicle, while boarding or alighting	F840	Childhood autism	0	8.049	( 4.67 , 12.951 )	7.934	0.007	2.143	2.518	0	835.5
F840	Childhood autism	K598	Other specified functional intestinal disorders	0	8.414	( 4.33 , 14.778 )	8.306	0.006	1.445	2.411	0	843.5
K598	Other specified functional intestinal disorders	F840	Childhood autism	0	8.414	( 4.33 , 14.778 )	8.306	0.006	1.445	2.411	0	843.5
F845	Asperger's syndrome	T402	Other opioids	0	9.524	( 4.077 , 18.991 )	9.318	0.005	0.859	2.276	0	847.5
T402	Other opioids	F845	Asperger's syndrome	0	9.524	( 4.077 , 18.991 )	9.318	0.005	0.859	2.276	0	847.5
F840	Childhood autism	T435	Other and unspecified antipsychotics and neuroleptics	0	6.765	( 4.856 , 9.185 )	6.619	0.01	6.346	2.549	0	849.5
T435	Other and unspecified antipsychotics and neuroleptics	F840	Childhood autism	0	6.765	( 4.856 , 9.185 )	6.619	0.01	6.346	2.549	0	849.5
F840	Childhood autism	K001	Supernumerary teeth	0	8.401	( 4.177 , 15.123 )	8.297	0.006	1.326	2.367	0	851.5
K001	Supernumerary teeth	F840	Childhood autism	0	8.401	( 4.177 , 15.123 )	8.297	0.006	1.326	2.367	0	851.5
F840	Childhood autism	X788	Unspecified transport accident	0	9.606	( 3.843 , 19.937 )	9.487	0.005	0.738	2.203	0	853.5
X788	Unspecified transport accident	F840	Childhood autism	0	9.606	( 3.843 , 19.937 )	9.487	0.005	0.738	2.203	0	853.5
F402	Specific (isolated) phobias	F840	Childhood autism	0	9.33	( 4.008 , 18.507 )	9.214	0.005	0.868	2.268	0	859.5
F840	Childhood autism	F402	Specific (isolated) phobias	0	9.33	( 4.008 , 18.507 )	9.214	0.005	0.868	2.268	0	859.5
F200	Paranoid schizophrenia	F840	Childhood autism	0	6.952	( 4.768 , 9.81 )	6.823	0.009	4.837	2.542	0	861.5
F840	Childhood autism	F200	Paranoid schizophrenia	0	6.952	( 4.768 , 9.81 )	6.823	0.009	4.837	2.542	0	861.5
F845	Asperger's syndrome	G4090	Epilepsy, unspecified, without mention of intractable epilepsy	0	9.224	( 3.948 , 18.391 )	9.025	0.005	0.886	2.254	0	865.5
G4090	Epilepsy, unspecified, without mention of intractable epilepsy	F845	Asperger's syndrome	0	9.224	( 3.948 , 18.391 )	9.025	0.005	0.886	2.254	0	865.5
F840	Childhood autism	H921	Otorrhoea	0	9.617	( 3.51 , 21.099 )	9.502	0.005	0.631	2.101	0	867.5
H921	Otorrhoea	F840	Childhood autism	0	9.617	( 3.51 , 21.099 )	9.502	0.005	0.631	2.101	0	867.5
F845	Asperger's syndrome	K011	Impacted teeth	0	9.274	( 3.699 , 19.329 )	9.098	0.005	0.769	2.177	0	871.5
K011	Impacted teeth	F845	Asperger's syndrome	0	9.274	( 3.699 , 19.329 )	9.098	0.005	0.769	2.177	0	871.5
F840	Childhood autism	G4020	Localisation-related (focal)(partial) symptomatic epilepsy and epileptic syndromes with complex partial seizures, without mention of intractable epilepsy	0	8.81	( 4.01 , 16.835 )	8.703	0.005	1.034	2.298	0	875.5
G4020	Localisation-related (focal)(partial) symptomatic epilepsy and epileptic syndromes with complex partial seizures, without mention of intractable epilepsy	F840	Childhood autism	0	8.81	( 4.01 , 16.835 )	8.703	0.005	1.034	2.298	0	875.5
F840	Childhood autism	T4369	Methylenedioxy methamphetamine	0	9.079	( 3.633 , 18.838 )	8.972	0.005	0.78	2.168	0	877.5
T4369	Methylenedioxy methamphetamine	F840	Childhood autism	0	9.079	( 3.633 , 18.838 )	8.972	0.005	0.78	2.168	0	877.5
F845	Asperger's syndrome	Z630	Unspecified transport accident	0	8.466	( 3.624 , 16.885 )	8.287	0.005	0.965	2.195	0	904.5
F845	Asperger's syndrome	V611	Occupant of heavy transport vehicle injured in collision with pedal cycle, passenger, nontraffic accident	0	8.466	( 3.624 , 16.885 )	8.287	0.005	0.965	2.195	0	904.5
Z630	Unspecified transport accident	F845	Asperger's syndrome	0	8.466	( 3.624 , 16.885 )	8.287	0.005	0.965	2.195	0	904.5
V611	Occupant of heavy transport vehicle injured in collision with pedal cycle, passenger, nontraffic accident	F845	Asperger's syndrome	0	8.466	( 3.624 , 16.885 )	8.287	0.005	0.965	2.195	0	904.5
F840	Childhood autism	K046	Periapical abscess with sinus	0	8.137	( 3.705 , 15.538 )	8.044	0.005	1.119	2.239	0	919.5
K046	Periapical abscess with sinus	F840	Childhood autism	0	8.137	( 3.705 , 15.538 )	8.044	0.005	1.119	2.239	0	919.5
F845	Asperger's syndrome	R000	Tachycardia, unspecified	0	6.931	( 4.332 , 10.581 )	6.539	0.007	3.518	2.409	0	931.5
R000	Tachycardia, unspecified	F845	Asperger's syndrome	0	6.931	( 4.332 , 10.581 )	6.539	0.007	3.518	2.409	0	931.5
F840	Childhood autism	Z915	Unspecified transport accident	0	7.901	( 3.598 , 15.081 )	7.813	0.005	1.152	2.216	0	937.5
Z915	Unspecified transport accident	F840	Childhood autism	0	7.901	( 3.598 , 15.081 )	7.813	0.005	1.152	2.216	0	937.5
F101	Mental and behavioural disorders due to use of alcohol, harmful use	F845	Asperger's syndrome	0	6.526	( 3.611 , 10.922 )	6.285	0.006	2.387	2.24	0	973.5
F845	Asperger's syndrome	F101	Mental and behavioural disorders due to use of alcohol, harmful use	0	6.526	( 3.611 , 10.922 )	6.285	0.006	2.387	2.24	0	973.5
F500	Anorexia nervosa	F840	Childhood autism	0	7.328	( 3.151 , 14.525 )	7.254	0.005	1.103	2.098	0	987.5
F840	Childhood autism	F500	Anorexia nervosa	0	7.328	( 3.151 , 14.525 )	7.254	0.005	1.103	2.098	0	987.5
F840	Childhood autism	T432	Other and unspecified antidepressants	0	5.408	( 3.899 , 7.317 )	5.301	0.009	8.112	2.272	0	993.5
T432	Other and unspecified antidepressants	F840	Childhood autism	0	5.408	( 3.899 , 7.317 )	5.301	0.009	8.112	2.272	0	993.5
F840	Childhood autism	T426	Other antiepileptic and sedative-hypnotic drugs	0	5.5	( 3.817 , 7.681 )	5.406	0.008	6.475	2.268	0	995.5
T426	Other antiepileptic and sedative-hypnotic drugs	F840	Childhood autism	0	5.5	( 3.817 , 7.681 )	5.406	0.008	6.475	2.268	0	995.5
F845	Asperger's syndrome	Y9209	Unspecified transport accident	0	5.643	( 4.273 , 7.365 )	4.733	0.01	14.58	2.168	0	999.5
Y9209	Unspecified transport accident	F845	Asperger's syndrome	0	5.643	( 4.273 , 7.365 )	4.733	0.01	14.58	2.168	0	999.5
F840	Childhood autism	T509	Other and unspecified drugs, medicaments and biological substances	0	6.66	( 3.312 , 11.972 )	6.591	0.005	1.669	2.169	0	1003.5
T509	Other and unspecified drugs, medicaments and biological substances	F840	Childhood autism	0	6.66	( 3.312 , 11.972 )	6.591	0.005	1.669	2.169	0	1003.5
F840	Childhood autism	T179	Foreign body in respiratory tract, part unspecified	0	6.674	( 3.189 , 12.332 )	6.607	0.005	1.513	2.13	0	1009.5
T179	Foreign body in respiratory tract, part unspecified	F840	Childhood autism	0	6.674	( 3.189 , 12.332 )	6.607	0.005	1.513	2.13	0	1009.5
F840	Childhood autism	T424	Benzodiazepines	0	5.367	( 3.682 , 7.569 )	5.28	0.007	6.251	2.229	0	1031.5
T424	Benzodiazepines	F840	Childhood autism	0	5.367	( 3.682 , 7.569 )	5.28	0.007	6.251	2.229	0	1031.5
F191	Mental and behavioural disorders due to multiple drug use and use of psychoactive substances, harmful use	F840	Childhood autism	0	6.194	( 3.19 , 10.868 )	6.131	0.005	1.957	2.136	0	1039.5
F840	Childhood autism	F191	Mental and behavioural disorders due to multiple drug use and use of psychoactive substances, harmful use	0	6.194	( 3.19 , 10.868 )	6.131	0.005	1.957	2.136	0	1039.5
F845	Asperger's syndrome	I952	Hypotension due to drugs	0	6.217	( 3.276 , 10.779 )	6.02	0.005	2.159	2.148	0	1041.5
I952	Hypotension due to drugs	F845	Asperger's syndrome	0	6.217	( 3.276 , 10.779 )	6.02	0.005	2.159	2.148	0	1041.5
F840	Childhood autism	H659	Nonsuppurative otitis media, unspecified	0	4.96	( 3.656 , 6.586 )	4.856	0.009	10.091	2.173	0	1055.5
H659	Nonsuppurative otitis media, unspecified	F840	Childhood autism	0	4.96	( 3.656 , 6.586 )	4.856	0.009	10.091	2.173	0	1055.5
F840	Childhood autism	H653	Chronic mucoid otitis media	0	5.323	( 3.285 , 8.168 )	5.258	0.006	3.994	2.139	0	1079.5
H653	Chronic mucoid otitis media	F840	Childhood autism	0	5.323	( 3.285 , 8.168 )	5.258	0.006	3.994	2.139	0	1079.5
F840	Childhood autism	Z480	Unspecified transport accident	0	5.769	( 2.971 , 10.124 )	5.713	0.005	2.1	2.068	0	1087.5
Z480	Unspecified transport accident	F840	Childhood autism	0	5.769	( 2.971 , 10.124 )	5.713	0.005	2.1	2.068	0	1087.5
F840	Childhood autism	V583	Occupant of pick-up truck or van injured in noncollision transport accident, unspecified occupant of pick-up truck or van, nontraffic accident	0	5.763	( 2.968 , 10.107 )	5.707	0.005	2.103	2.067	0	1089.5
V583	Occupant of pick-up truck or van injured in noncollision transport accident, unspecified occupant of pick-up truck or van, nontraffic accident	F840	Childhood autism	0	5.763	( 2.968 , 10.107 )	5.707	0.005	2.103	2.067	0	1089.5
F840	Childhood autism	T450	Antiallergic and antiemetic drugs	0	6.384	( 2.908 , 12.176 )	6.324	0.004	1.423	2.045	0	1093.5
T450	Antiallergic and antiemetic drugs	F840	Childhood autism	0	6.384	( 2.908 , 12.176 )	6.324	0.004	1.423	2.045	0	1093.5
F840	Childhood autism	H654	Other chronic nonsuppurative otitis media	0	4.91	( 3.278 , 7.081 )	4.841	0.007	5.991	2.101	0	1095.5
H654	Other chronic nonsuppurative otitis media	F840	Childhood autism	0	4.91	( 3.278 , 7.081 )	4.841	0.007	5.991	2.101	0	1095.5
F840	Childhood autism	R560	Febrile convulsions	0	5.136	( 3.169 , 7.882 )	5.075	0.006	4.138	2.098	0	1105.5
R560	Febrile convulsions	F840	Childhood autism	0	5.136	( 3.169 , 7.882 )	5.075	0.006	4.138	2.098	0	1105.5
F840	Childhood autism	H669	Otitis media, unspecified	0	4.601	( 3.38 , 6.126 )	4.509	0.008	10.646	2.073	0	1111.5
H669	Otitis media, unspecified	F840	Childhood autism	0	4.601	( 3.38 , 6.126 )	4.509	0.008	10.646	2.073	0	1111.5
F840	Childhood autism	H738	Other specified disorders of tympanic membrane	0	5.388	( 2.936 , 9.075 )	5.335	0.005	2.624	2.049	0	1113.5
H738	Other specified disorders of tympanic membrane	F840	Childhood autism	0	5.388	( 2.936 , 9.075 )	5.335	0.005	2.624	2.049	0	1113.5
F840	Childhood autism	T391	4-Aminophenol derivatives	0	4.533	( 3.383 , 5.955 )	4.436	0.008	11.949	2.06	0	1115.5
T391	4-Aminophenol derivatives	F840	Childhood autism	0	4.533	( 3.383 , 5.955 )	4.436	0.008	11.949	2.06	0	1115.5
F840	Childhood autism	T855	Mechanical complication of gastrointestinal prosthetic devices, implants and grafts	0	5.299	( 3.077 , 8.519 )	5.242	0.005	3.243	2.085	0	1121.5
T855	Mechanical complication of gastrointestinal prosthetic devices, implants and grafts	F840	Childhood autism	0	5.299	( 3.077 , 8.519 )	5.242	0.005	3.243	2.085	0	1121.5
B019	Varicella without complication	F840	Childhood autism	0	5.941	( 2.707 , 11.329 )	5.889	0.004	1.528	1.984	0	1133.5
F840	Childhood autism	B019	Varicella without complication	0	5.941	( 2.707 , 11.329 )	5.889	0.004	1.528	1.984	0	1133.5
F840	Childhood autism	T71	Asphyxiation	0	5.893	( 2.816 , 10.887 )	5.839	0.004	1.712	2.02	0	1143.5
T71	Asphyxiation	F840	Childhood autism	0	5.893	( 2.816 , 10.887 )	5.839	0.004	1.712	2.02	0	1143.5
F840	Childhood autism	H720	Central perforation of tympanic membrane	0	5.635	( 2.568 , 10.746 )	5.588	0.004	1.611	1.937	0	1193.5
H720	Central perforation of tympanic membrane	F840	Childhood autism	0	5.635	( 2.568 , 10.746 )	5.588	0.004	1.611	1.937	0	1193.5
F840	Childhood autism	H729	Perforation of tympanic membrane, unspecified	0	4.706	( 2.682 , 7.67 )	4.661	0.005	3.433	1.939	0	1229.5
H729	Perforation of tympanic membrane, unspecified	F840	Childhood autism	0	4.706	( 2.682 , 7.67 )	4.661	0.005	3.433	1.939	0	1229.5
F840	Childhood autism	T393	Other nonsteroidal anti-inflammatory drugs [NSAID]	0	4.351	( 2.807 , 6.448 )	4.299	0.006	5.815	1.932	0	1231.5
T393	Other nonsteroidal anti-inflammatory drugs [NSAID]	F840	Childhood autism	0	4.351	( 2.807 , 6.448 )	4.299	0.006	5.815	1.932	0	1231.5
F840	Childhood autism	R638	Other symptoms and signs concerning food and fluid intake	0	4.129	( 2.833 , 5.822 )	4.071	0.006	8.106	1.901	0	1293.5
R638	Other symptoms and signs concerning food and fluid intake	F840	Childhood autism	0	4.129	( 2.833 , 5.822 )	4.071	0.006	8.106	1.901	0	1293.5
E870	Hyperosmolality and hypernatraemia	F840	Childhood autism	0	4.33	( 2.672 , 6.644 )	4.284	0.005	4.902	1.898	0	1303.5
F840	Childhood autism	E870	Hyperosmolality and hypernatraemia	0	4.33	( 2.672 , 6.644 )	4.284	0.005	4.902	1.898	0	1303.5
F840	Childhood autism	R400	Somnolence	0	3.95	( 2.947 , 5.189 )	3.87	0.007	13.694	1.878	0	1305.5
R400	Somnolence	F840	Childhood autism	0	3.95	( 2.947 , 5.189 )	3.87	0.007	13.694	1.878	0	1305.5
E162	Hypoglycaemia, unspecified	F840	Childhood autism	0	4.313	( 2.548 , 6.841 )	4.271	0.005	4.214	1.865	0	1317.5
F840	Childhood autism	E162	Hypoglycaemia, unspecified	0	4.313	( 2.548 , 6.841 )	4.271	0.005	4.214	1.865	0	1317.5
F840	Childhood autism	N47	Redundant prepuce, phimosis and paraphimosis	0	4.243	( 2.619 , 6.51 )	4.199	0.005	5.001	1.874	0	1327.5
N47	Redundant prepuce, phimosis and paraphimosis	F840	Childhood autism	0	4.243	( 2.619 , 6.51 )	4.199	0.005	5.001	1.874	0	1327.5
F840	Childhood autism	J353	Hypertrophy of tonsils with hypertrophy of adenoids	0	3.995	( 2.706 , 5.69 )	3.942	0.006	7.865	1.852	0	1331.5
J353	Hypertrophy of tonsils with hypertrophy of adenoids	F840	Childhood autism	0	3.995	( 2.706 , 5.69 )	3.942	0.006	7.865	1.852	0	1331.5
F840	Childhood autism	J352	Hypertrophy of adenoids	0	3.867	( 2.653 , 5.452 )	3.814	0.006	8.652	1.817	0	1357.5
J352	Hypertrophy of adenoids	F840	Childhood autism	0	3.867	( 2.653 , 5.452 )	3.814	0.006	8.652	1.817	0	1357.5
F840	Childhood autism	R4589	Suicidal ideation	0	3.763	( 2.531 , 5.392 )	3.716	0.005	8.074	1.772	0	1371.5
R4589	Suicidal ideation	F840	Childhood autism	0	3.763	( 2.531 , 5.392 )	3.716	0.005	8.074	1.772	0	1371.5
F845	Asperger's syndrome	Y929	Unspecified transport accident	0	3.638	( 2.788 , 4.699 )	3.062	0.007	25.15	1.577	0	1383.5
Y929	Unspecified transport accident	F845	Asperger's syndrome	0	3.638	( 2.788 , 4.699 )	3.062	0.007	25.15	1.577	0	1383.5
F840	Childhood autism	Z598	Unspecified transport accident	0	3.987	( 2.117 , 6.841 )	3.957	0.004	3.285	1.708	0	1397.5
Z598	Unspecified transport accident	F840	Childhood autism	0	3.987	( 2.117 , 6.841 )	3.957	0.004	3.285	1.708	0	1397.5
F840	Childhood autism	G470	Disorders of initiating and maintaining sleep [insomnias]	0	3.88	( 2.254 , 6.235 )	3.847	0.004	4.419	1.732	0	1407.5
G470	Disorders of initiating and maintaining sleep [insomnias]	F840	Childhood autism	0	3.88	( 2.254 , 6.235 )	3.847	0.004	4.419	1.732	0	1407.5
F840	Childhood autism	R633	Feeding difficulties and mismanagement	0	3.793	( 2.277 , 5.944 )	3.759	0.004	5.055	1.724	0	1427.5
R633	Feeding difficulties and mismanagement	F840	Childhood autism	0	3.793	( 2.277 , 5.944 )	3.759	0.004	5.055	1.724	0	1427.5
F840	Childhood autism	Z608	Unspecified transport accident	0	3.575	( 1.995 , 5.916 )	3.548	0.004	4.228	1.614	0	1459.5
Z608	Unspecified transport accident	F840	Childhood autism	0	3.575	( 1.995 , 5.916 )	3.548	0.004	4.228	1.614	0	1459.5
F840	Childhood autism	J690	Pneumonitis due to food and vomit	0	3.066	( 2.253 , 4.082 )	3.017	0.006	15.909	1.535	0	1479.5
J690	Pneumonitis due to food and vomit	F840	Childhood autism	0	3.066	( 2.253 , 4.082 )	3.017	0.006	15.909	1.535	0	1479.5
F840	Childhood autism	Z911	Unspecified transport accident	0	2.976	( 2.36 , 3.706 )	2.899	0.007	28.627	1.503	0	1485.5
Z911	Unspecified transport accident	F840	Childhood autism	0	2.976	( 2.36 , 3.706 )	2.899	0.007	28.627	1.503	0	1485.5
F121	Mental and behavioural disorders due to use of cannabinoids, harmful use	F840	Childhood autism	0	3.403	( 2.127 , 5.17 )	3.372	0.004	6.525	1.612	0	1491.5
F840	Childhood autism	F121	Mental and behavioural disorders due to use of cannabinoids, harmful use	0	3.403	( 2.127 , 5.17 )	3.372	0.004	6.525	1.612	0	1491.5
F840	Childhood autism	R15	Faecal incontinence	0	3.236	( 2.088 , 4.794 )	3.204	0.004	7.802	1.563	0	1541.5
R15	Faecal incontinence	F840	Childhood autism	0	3.236	( 2.088 , 4.794 )	3.204	0.004	7.802	1.563	0	1541.5
F840	Childhood autism	R630	Anorexia	0	3.221	( 1.871 , 5.174 )	3.197	0.004	5.318	1.51	0	1573.5
R630	Anorexia	F840	Childhood autism	0	3.221	( 1.871 , 5.174 )	3.197	0.004	5.318	1.51	0	1573.5
F840	Childhood autism	Y9221	Unspecified transport accident	0	2.822	( 2.044 , 3.802 )	2.782	0.005	15.816	1.42	0	1643.5
Y9221	Unspecified transport accident	F840	Childhood autism	0	2.822	( 2.044 , 3.802 )	2.782	0.005	15.816	1.42	0	1643.5
F840	Childhood autism	J029	Acute pharyngitis, unspecified	0	2.893	( 1.808 , 4.394 )	2.869	0.004	7.668	1.408	0	1679.5
J029	Acute pharyngitis, unspecified	F840	Childhood autism	0	2.893	( 1.808 , 4.394 )	2.869	0.004	7.668	1.408	0	1679.5
F840	Childhood autism	Z538	Unspecified transport accident	0	2.58	( 2.007 , 3.268 )	2.527	0.006	28.093	1.307	0	1687.5
Z538	Unspecified transport accident	F840	Childhood autism	0	2.58	( 2.007 , 3.268 )	2.527	0.006	28.093	1.307	0	1687.5
F845	Asperger's syndrome	K590	Constipation	0	2.808	( 2.039 , 3.798 )	2.552	0.005	19.596	1.308	0	1691.5
K590	Constipation	F845	Asperger's syndrome	0	2.808	( 2.039 , 3.798 )	2.552	0.005	19.596	1.308	0	1691.5
F840	Childhood autism	Y9209	Unspecified transport accident	0	2.38	( 2.061 , 2.738 )	2.249	0.009	96.936	1.161	0	1701.5
Y9209	Unspecified transport accident	F840	Childhood autism	0	2.38	( 2.061 , 2.738 )	2.249	0.009	96.936	1.161	0	1701.5
F845	Asperger's syndrome	R11	Nausea and vomiting	0	2.853	( 1.931 , 4.09 )	2.679	0.004	12.316	1.352	0	1711.5
R11	Nausea and vomiting	F845	Asperger's syndrome	0	2.853	( 1.931 , 4.09 )	2.679	0.004	12.316	1.352	0	1711.5
F840	Childhood autism	V643	Occupant of heavy transport vehicle injured in collision with heavy transport vehicle or bus, unspecified occupant of heavy transport vehicle, nontraffic accident	0	2.403	( 1.912 , 2.986 )	2.349	0.006	36.186	1.21	0	1735.5
V643	Occupant of heavy transport vehicle injured in collision with heavy transport vehicle or bus, unspecified occupant of heavy transport vehicle, nontraffic accident	F840	Childhood autism	0	2.403	( 1.912 , 2.986 )	2.349	0.006	36.186	1.21	0	1735.5
F840	Childhood autism	L309	Dermatitis, unspecified	0	2.678	( 1.693 , 4.032 )	2.657	0.003	8.657	1.313	0	1855.5
L309	Dermatitis, unspecified	F840	Childhood autism	0	2.678	( 1.693 , 4.032 )	2.657	0.003	8.657	1.313	0	1855.5
F840	Childhood autism	J069	Acute upper respiratory infection, unspecified	0	2.166	( 1.723 , 2.691 )	2.121	0.005	40.078	1.066	0	1905.5
J069	Acute upper respiratory infection, unspecified	F840	Childhood autism	0	2.166	( 1.723 , 2.691 )	2.121	0.005	40.078	1.066	0	1905.5
F840	Childhood autism	R000	Tachycardia, unspecified	0	2.299	( 1.716 , 3.019 )	2.266	0.004	23.387	1.147	0	1907.5
R000	Tachycardia, unspecified	F840	Childhood autism	0	2.299	( 1.716 , 3.019 )	2.266	0.004	23.387	1.147	0	1907.5
F840	Childhood autism	G4732	Sleep apnoea, unspecified	0	2.237	( 1.675 , 2.93 )	2.205	0.004	24.485	1.11	0	1935.5
G4732	Sleep apnoea, unspecified	F840	Childhood autism	0	2.237	( 1.675 , 2.93 )	2.205	0.004	24.485	1.11	0	1935.5
B349	Viral infection, unspecified	F840	Childhood autism	0	2.055	( 1.707 , 2.456 )	1.995	0.006	64.664	0.985	0	1955.5
F840	Childhood autism	B349	Viral infection, unspecified	0	2.055	( 1.707 , 2.456 )	1.995	0.006	64.664	0.985	0	1955.5
F845	Asperger's syndrome	Y9222	Unspecified transport accident	0	2.211	( 1.677 , 2.881 )	1.97	0.004	35.526	0.959	0	2079.5
Y9222	Unspecified transport accident	F845	Asperger's syndrome	0	2.211	( 1.677 , 2.881 )	1.97	0.004	35.526	0.959	0	2079.5
F840	Childhood autism	R509	Fever, unspecified	0	1.93	( 1.496 , 2.453 )	1.901	0.004	36.295	0.908	0	2241.5
R509	Fever, unspecified	F840	Childhood autism	0	1.93	( 1.496 , 2.453 )	1.901	0.004	36.295	0.908	0	2241.5
F840	Childhood autism	R11	Nausea and vomiting	0	1.823	( 1.53 , 2.158 )	1.771	0.005	81.886	0.817	0	2277.5
R11	Nausea and vomiting	F840	Childhood autism	0	1.823	( 1.53 , 2.158 )	1.771	0.005	81.886	0.817	0	2277.5
F845	Asperger's syndrome	Z716	Unspecified transport accident	0	2.013	( 1.558 , 2.578 )	1.769	0.004	48.062	0.81	0	2299.5
Z716	Unspecified transport accident	F845	Asperger's syndrome	0	2.013	( 1.558 , 2.578 )	1.769	0.004	48.062	0.81	0	2299.5
F840	Childhood autism	K590	Constipation	0	1.761	( 1.526 , 2.025 )	1.689	0.006	130.289	0.751	0	2305.5
K590	Constipation	F840	Childhood autism	0	1.761	( 1.526 , 2.025 )	1.689	0.006	130.289	0.751	0	2305.5
F845	Asperger's syndrome	Z720	Unspecified transport accident	0	1.841	( 1.42 , 2.366 )	1.646	0.003	49.823	0.708	0	2551.5
Z720	Unspecified transport accident	F845	Asperger's syndrome	0	1.841	( 1.42 , 2.366 )	1.646	0.003	49.823	0.708	0	2551.5
F840	Childhood autism	Y929	Unspecified transport accident	0	1.569	( 1.371 , 1.789 )	1.507	0.005	167.215	0.589	0	2573.5
Y929	Unspecified transport accident	F840	Childhood autism	0	1.569	( 1.371 , 1.789 )	1.507	0.005	167.215	0.589	0	2573.5
F840	Childhood autism	I959	Hypotension, unspecified	0	0.549	( 0.398 , 0.74 )	0.558	-0.003	78.83	-0.827	0	4325.5
I959	Hypotension, unspecified	F840	Childhood autism	0	0.549	( 0.398 , 0.74 )	0.558	-0.003	78.83	-0.827	0	4325.5
F840	Childhood autism	N179	Acute kidney failure, unspecified	0	0.533	( 0.407 , 0.686 )	0.546	-0.003	113.56	-0.863	0	4337.5
N179	Acute kidney failure, unspecified	F840	Childhood autism	0	0.533	( 0.407 , 0.686 )	0.546	-0.003	113.56	-0.863	0	4337.5
F840	Childhood autism	R103	Pain localised to other parts of lower abdomen	0	0.471	( 0.304 , 0.698 )	0.477	-0.003	52.366	-1.037	0	4409.5
R103	Pain localised to other parts of lower abdomen	F840	Childhood autism	0	0.471	( 0.304 , 0.698 )	0.477	-0.003	52.366	-1.037	0	4409.5
F840	Childhood autism	Z515	Unspecified transport accident	0	0.397	( 0.235 , 0.629 )	0.402	-0.003	44.815	-1.27	0	4479.5
Z515	Unspecified transport accident	F840	Childhood autism	0	0.397	( 0.235 , 0.629 )	0.402	-0.003	44.815	-1.27	0	4479.5
F840	Childhood autism	K922	Gastrointestinal haemorrhage, unspecified	0	0.381	( 0.213 , 0.629 )	0.385	-0.003	38.96	-1.32	0	4505.5
K922	Gastrointestinal haemorrhage, unspecified	F840	Childhood autism	0	0.381	( 0.213 , 0.629 )	0.385	-0.003	38.96	-1.32	0	4505.5
F840	Childhood autism	Z720	Unspecified transport accident	0	0.325	( 0.268 , 0.391 )	0.359	-0.009	331.261	-1.469	0	4541.5
Z720	Unspecified transport accident	F840	Childhood autism	0	0.325	( 0.268 , 0.391 )	0.359	-0.009	331.261	-1.469	0	4541.5
F840	Childhood autism	Z716	Unspecified transport accident	0	0.324	( 0.266 , 0.391 )	0.357	-0.009	319.548	-1.479	0	4543.5
Z716	Unspecified transport accident	F840	Childhood autism	0	0.324	( 0.266 , 0.391 )	0.357	-0.009	319.548	-1.479	0	4543.5
F840	Childhood autism	V579	Occupant of pick-up truck or van injured in collision with fixed or stationary object, unspecified occupant of pick-up truck or van, traffic accident	0	0.29	( 0.177 , 0.449 )	0.296	-0.004	67.505	-1.706	0	4549.5
V579	Occupant of pick-up truck or van injured in collision with fixed or stationary object, unspecified occupant of pick-up truck or van, traffic accident	F840	Childhood autism	0	0.29	( 0.177 , 0.449 )	0.296	-0.004	67.505	-1.706	0	4549.5
E1129	Type 2 diabetes mellitus with other specified renal complication	F840	Childhood autism	0	0.268	( 0.122 , 0.509 )	0.271	-0.003	33.246	-1.776	0	4551.5
F840	Childhood autism	E1129	Type 2 diabetes mellitus with other specified renal complication	0	0.268	( 0.122 , 0.509 )	0.271	-0.003	33.246	-1.776	0	4551.5
E119	Type 2 diabetes mellitus with poor control	F840	Childhood autism	0	0.283	( 0.19 , 0.405 )	0.292	-0.005	102.662	-1.742	0	4553.5
F840	Childhood autism	E119	Type 2 diabetes mellitus with poor control	0	0.283	( 0.19 , 0.405 )	0.292	-0.005	102.662	-1.742	0	4553.5
F840	Childhood autism	I951	Idiopathic hypotension	0	0.252	( 0.093 , 0.55 )	0.255	-0.003	23.564	-1.811	0	4555.5
I951	Idiopathic hypotension	F840	Childhood autism	0	0.252	( 0.093 , 0.55 )	0.255	-0.003	23.564	-1.811	0	4555.5
F840	Childhood autism	G819	Hemiplegia, unspecified	0	0.244	( 0.105 , 0.482 )	0.247	-0.003	32.404	-1.892	0	4557.5
G819	Hemiplegia, unspecified	F840	Childhood autism	0	0.244	( 0.105 , 0.482 )	0.247	-0.003	32.404	-1.892	0	4557.5
F840	Childhood autism	H269	Type 2 diabetes mellitus with diabetic cataract	0	0.208	( 0.09 , 0.41 )	0.211	-0.003	37.98	-2.115	0	4565.5
H269	Type 2 diabetes mellitus with diabetic cataract	F840	Childhood autism	0	0.208	( 0.09 , 0.41 )	0.211	-0.003	37.98	-2.115	0	4565.5
E099	Disorder of thyroid, unspecified	F840	Childhood autism	0	0.204	( 0.066 , 0.477 )	0.206	-0.003	24.262	-2.074	0	4567.5
F840	Childhood autism	E099	Disorder of thyroid, unspecified	0	0.204	( 0.066 , 0.477 )	0.206	-0.003	24.262	-2.074	0	4567.5
E1131	Type 2 diabetes mellitus with background retinopathy	F840	Childhood autism	0	0.195	( 0.053 , 0.5 )	0.197	-0.003	20.345	-2.094	0	4569.5
F840	Childhood autism	E1131	Type 2 diabetes mellitus with background retinopathy	0	0.195	( 0.053 , 0.5 )	0.197	-0.003	20.345	-2.094	0	4569.5
F03	Unspecified dementia	F840	Childhood autism	0	0.195	( 0.053 , 0.499 )	0.196	-0.003	20.386	-2.097	0	4571.5
F840	Childhood autism	F03	Unspecified dementia	0	0.195	( 0.053 , 0.499 )	0.196	-0.003	20.386	-2.097	0	4571.5
F840	Childhood autism	N184	Chronic kidney disease, stage 4	0	0.128	( 0.016 , 0.465 )	0.129	-0.002	15.464	-2.456	0	4581.5
N184	Chronic kidney disease, stage 4	F840	Childhood autism	0	0.128	( 0.016 , 0.465 )	0.129	-0.002	15.464	-2.456	0	4581.5
F840	Childhood autism	V431	Car occupant injured in collision with car, pick-up truck or van, driver, nontraffic accident, passenger van	0	0.145	( 0.03 , 0.425 )	0.146	-0.003	20.493	-2.426	0	4584.5
F840	Childhood autism	Z961	Unspecified transport accident	0	0.145	( 0.03 , 0.425 )	0.146	-0.003	20.493	-2.426	0	4584.5
V431	Car occupant injured in collision with car, pick-up truck or van, driver, nontraffic accident, passenger van	F840	Childhood autism	0	0.145	( 0.03 , 0.425 )	0.146	-0.003	20.493	-2.426	0	4584.5
Z961	Unspecified transport accident	F840	Childhood autism	0	0.145	( 0.03 , 0.425 )	0.146	-0.003	20.493	-2.426	0	4584.5
F840	Childhood autism	V603	Occupant of heavy transport vehicle injured in collision with pedestrian or animal, unspecified occupant of heavy transport vehicle, nontraffic accident	0	0.139	( 0.029 , 0.406 )	0.14	-0.003	21.447	-2.488	0	4590.5
F840	Childhood autism	Z602	Unspecified transport accident	0	0.139	( 0.029 , 0.406 )	0.14	-0.003	21.447	-2.488	0	4590.5
V603	Occupant of heavy transport vehicle injured in collision with pedestrian or animal, unspecified occupant of heavy transport vehicle, nontraffic accident	F840	Childhood autism	0	0.139	( 0.029 , 0.406 )	0.14	-0.003	21.447	-2.488	0	4590.5
Z602	Unspecified transport accident	F840	Childhood autism	0	0.139	( 0.029 , 0.406 )	0.14	-0.003	21.447	-2.488	0	4590.5
F840	Childhood autism	I480	Paroxysmal atrial fibrillation	0	0.138	( 0.028 , 0.404 )	0.139	-0.003	21.561	-2.496	0	4597.5
I480	Paroxysmal atrial fibrillation	F840	Childhood autism	0	0.138	( 0.028 , 0.404 )	0.139	-0.003	21.561	-2.496	0	4597.5
F840	Childhood autism	Z380	Unspecified transport accident	0	0.153	( 0.113 , 0.204 )	0.171	-0.01	281.003	-2.525	0	4599.5
Z380	Unspecified transport accident	F840	Childhood autism	0	0.153	( 0.113 , 0.204 )	0.171	-0.01	281.003	-2.525	0	4599.5
F840	Childhood autism	I639	Cerebral infarction, unspecified	0	0.134	( 0.028 , 0.392 )	0.135	-0.003	22.165	-2.534	0	4601.5
I639	Cerebral infarction, unspecified	F840	Childhood autism	0	0.134	( 0.028 , 0.392 )	0.135	-0.003	22.165	-2.534	0	4601.5
F840	Childhood autism	Z9222	Unspecified transport accident	0	0.143	( 0.057 , 0.294 )	0.145	-0.004	48.171	-2.62	0	4603.5
Z9222	Unspecified transport accident	F840	Childhood autism	0	0.143	( 0.057 , 0.294 )	0.145	-0.004	48.171	-2.62	0	4603.5
F840	Childhood autism	Z762	Unspecified transport accident	0	0.144	( 0.066 , 0.274 )	0.148	-0.005	60.967	-2.631	0	4605.5
Z762	Unspecified transport accident	F840	Childhood autism	0	0.144	( 0.066 , 0.274 )	0.148	-0.005	60.967	-2.631	0	4605.5
C795	Secondary malignant neoplasm of bone and bone marrow	F840	Childhood autism	0	0.075	( 0.002 , 0.42 )	0.076	-0.002	13.2	-2.828	0	4607.5
F840	Childhood autism	C795	Secondary malignant neoplasm of bone and bone marrow	0	0.075	( 0.002 , 0.42 )	0.076	-0.002	13.2	-2.828	0	4607.5
F840	Childhood autism	Z121	Unspecified transport accident	0	0.075	( 0.002 , 0.416 )	0.075	-0.002	13.33	-2.841	0	4609.5
Z121	Unspecified transport accident	F840	Childhood autism	0	0.075	( 0.002 , 0.416 )	0.075	-0.002	13.33	-2.841	0	4609.5
F840	Childhood autism	N12	Tubulo-interstitial nephritis, not specified as acute or chronic	0	0.119	( 0.014 , 0.43 )	0.12	-0.003	16.689	-2.56	0	4611.5
N12	Tubulo-interstitial nephritis, not specified as acute or chronic	F840	Childhood autism	0	0.119	( 0.014 , 0.43 )	0.12	-0.003	16.689	-2.56	0	4611.5
F840	Childhood autism	V4364	Car occupant injured in collision with car, pick-up truck or van, passenger, traffic accident, passenger van	0	0.074	( 0.002 , 0.412 )	0.074	-0.002	13.457	-2.854	0	4614.5
F840	Childhood autism	Z9664	Unspecified transport accident	0	0.074	( 0.002 , 0.412 )	0.074	-0.002	13.457	-2.854	0	4614.5
V4364	Car occupant injured in collision with car, pick-up truck or van, passenger, traffic accident, passenger van	F840	Childhood autism	0	0.074	( 0.002 , 0.412 )	0.074	-0.002	13.457	-2.854	0	4614.5
Z9664	Unspecified transport accident	F840	Childhood autism	0	0.074	( 0.002 , 0.412 )	0.074	-0.002	13.457	-2.854	0	4614.5
F840	Childhood autism	O629	Abnormality of forces of labour, unspecified	0	0.074	( 0.002 , 0.411 )	0.074	-0.002	13.487	-2.857	0	4617.5
O629	Abnormality of forces of labour, unspecified	F840	Childhood autism	0	0.074	( 0.002 , 0.411 )	0.074	-0.002	13.487	-2.857	0	4617.5
F840	Childhood autism	J441	Chronic obstructive pulmonary disease with acute exacerbation, unspecified	0	0.07	( 0.002 , 0.393 )	0.071	-0.002	14.102	-2.917	0	4620.5
J441	Chronic obstructive pulmonary disease with acute exacerbation, unspecified	F840	Childhood autism	0	0.07	( 0.002 , 0.393 )	0.071	-0.002	14.102	-2.917	0	4620.5
F840	Childhood autism	O48	Prolonged pregnancy	0	0.114	( 0.014 , 0.412 )	0.115	-0.003	17.441	-2.62	0	4620.5
O48	Prolonged pregnancy	F840	Childhood autism	0	0.114	( 0.014 , 0.412 )	0.115	-0.003	17.441	-2.62	0	4620.5
C443	Malignant neoplasm of skin of other and unspecified parts of face	F840	Childhood autism	0	0.115	( 0.024 , 0.337 )	0.116	-0.003	25.787	-2.743	0	4623.5
F840	Childhood autism	C443	Malignant neoplasm of skin of other and unspecified parts of face	0	0.115	( 0.024 , 0.337 )	0.116	-0.003	25.787	-2.743	0	4623.5
F840	Childhood autism	G560	Type 2 diabetes mellitus with diabetic mononeuropathy	0	0.113	( 0.014 , 0.409 )	0.114	-0.003	17.569	-2.63	0	4625.5
G560	Type 2 diabetes mellitus with diabetic mononeuropathy	F840	Childhood autism	0	0.113	( 0.014 , 0.409 )	0.114	-0.003	17.569	-2.63	0	4625.5
F840	Childhood autism	I489	Atrial fibrillation and flutter, unspecified	0	0.135	( 0.069 , 0.236 )	0.139	-0.006	86.158	-2.745	0	4627.5
I489	Atrial fibrillation and flutter, unspecified	F840	Childhood autism	0	0.135	( 0.069 , 0.236 )	0.139	-0.006	86.158	-2.745	0	4627.5
F840	Childhood autism	G459	Transient cerebral ischaemic attack, unspecified	0	0.111	( 0.013 , 0.402 )	0.112	-0.003	17.867	-2.653	0	4629.5
G459	Transient cerebral ischaemic attack, unspecified	F840	Childhood autism	0	0.111	( 0.013 , 0.402 )	0.112	-0.003	17.867	-2.653	0	4629.5
F840	Childhood autism	I10	Essential (primary) hypertension	0	0.129	( 0.08 , 0.198 )	0.137	-0.008	153.443	-2.811	0	4633.5
I10	Essential (primary) hypertension	F840	Childhood autism	0	0.129	( 0.08 , 0.198 )	0.137	-0.008	153.443	-2.811	0	4633.5
F840	Childhood autism	J440	Chronic obstructive pulmonary disease with acute lower respiratory infection	0	0.118	( 0.032 , 0.303 )	0.12	-0.004	33.419	-2.783	0	4639.5
J440	Chronic obstructive pulmonary disease with acute lower respiratory infection	F840	Childhood autism	0	0.118	( 0.032 , 0.303 )	0.12	-0.004	33.419	-2.783	0	4639.5
F840	Childhood autism	V201	Motorcycle rider injured in collision with pedestrian or animal, driver, nontraffic accident, motorcycle designed primarily for off-road use	0	0.12	( 0.055 , 0.229 )	0.124	-0.005	72.68	-2.881	0	4641.5
V201	Motorcycle rider injured in collision with pedestrian or animal, driver, nontraffic accident, motorcycle designed primarily for off-road use	F840	Childhood autism	0	0.12	( 0.055 , 0.229 )	0.124	-0.005	72.68	-2.881	0	4641.5
F840	Childhood autism	N189	Chronic kidney disease, unspecified	0	0.068	( 0.002 , 0.378 )	0.068	-0.003	14.661	-2.969	0	4659.5
N189	Chronic kidney disease, unspecified	F840	Childhood autism	0	0.068	( 0.002 , 0.378 )	0.068	-0.003	14.661	-2.969	0	4659.5
D125	Benign neoplasm of sigmoid colon	F840	Childhood autism	0	0.065	( 0.002 , 0.365 )	0.066	-0.003	15.168	-3.015	0	4661.5
F840	Childhood autism	D125	Benign neoplasm of sigmoid colon	0	0.065	( 0.002 , 0.365 )	0.066	-0.003	15.168	-3.015	0	4661.5
F840	Childhood autism	N183	Chronic kidney disease, stage 3	0	0.09	( 0.019 , 0.263 )	0.091	-0.004	32.917	-3.084	0	4663.5
N183	Chronic kidney disease, stage 3	F840	Childhood autism	0	0.09	( 0.019 , 0.263 )	0.091	-0.004	32.917	-3.084	0	4663.5
F840	Childhood autism	O095	Complication following abortion and ectopic and molar pregnancy, unspecified	0	0.065	( 0.002 , 0.362 )	0.065	-0.003	15.296	-3.026	0	4667.5
O095	Complication following abortion and ectopic and molar pregnancy, unspecified	F840	Childhood autism	0	0.065	( 0.002 , 0.362 )	0.065	-0.003	15.296	-3.026	0	4667.5
F840	Childhood autism	O091	Complication following abortion and ectopic and molar pregnancy, unspecified	0	0.097	( 0.031 , 0.226 )	0.099	-0.005	50.69	-3.107	0	4669.5
O091	Complication following abortion and ectopic and molar pregnancy, unspecified	F840	Childhood autism	0	0.097	( 0.031 , 0.226 )	0.099	-0.005	50.69	-3.107	0	4669.5
F845	Asperger's syndrome	Z370	Unspecified transport accident	0	0.078	( 0.016 , 0.23 )	0.086	-0.004	34.906	-3.166	0	4676.5
F845	Asperger's syndrome	V270	Motorcycle rider injured in collision with other nonmotor vehicle, unspecified motorcycle rider, traffic accident, motorcycle designed primarily for off-road use	0	0.078	( 0.016 , 0.23 )	0.086	-0.004	34.906	-3.166	0	4676.5
Z370	Unspecified transport accident	F845	Asperger's syndrome	0	0.078	( 0.016 , 0.23 )	0.086	-0.004	34.906	-3.166	0	4676.5
V270	Motorcycle rider injured in collision with other nonmotor vehicle, unspecified motorcycle rider, traffic accident, motorcycle designed primarily for off-road use	F845	Asperger's syndrome	0	0.078	( 0.016 , 0.23 )	0.086	-0.004	34.906	-3.166	0	4676.5
F840	Childhood autism	O82	Single delivery by caesarean section	0	0.094	( 0.038 , 0.194 )	0.097	-0.005	72.275	-3.195	0	4679.5
O82	Single delivery by caesarean section	F840	Childhood autism	0	0.094	( 0.038 , 0.194 )	0.097	-0.005	72.275	-3.195	0	4679.5
F840	Childhood autism	Z800	Unspecified transport accident	0	0.058	( 0.001 , 0.324 )	0.059	-0.003	17.064	-3.175	0	4683.5
Z800	Unspecified transport accident	F840	Childhood autism	0	0.058	( 0.001 , 0.324 )	0.059	-0.003	17.064	-3.175	0	4683.5
F840	Childhood autism	V160	Pedal cyclist injured in collision with other nonmotor vehicle, driver injured in nontraffic accident	0	0.058	( 0.001 , 0.324 )	0.059	-0.003	17.069	-3.175	0	4683.5
V160	Pedal cyclist injured in collision with other nonmotor vehicle, driver injured in nontraffic accident	F840	Childhood autism	0	0.058	( 0.001 , 0.324 )	0.059	-0.003	17.069	-3.175	0	4683.5
E1122	Type 2 diabetes mellitus with ketoacidosis, with lactic acidosis, with coma	F840	Childhood autism	0	0.082	( 0.017 , 0.24 )	0.083	-0.004	36.056	-3.212	0	4683.5
F840	Childhood autism	E1122	Type 2 diabetes mellitus with ketoacidosis, with lactic acidosis, with coma	0	0.082	( 0.017 , 0.24 )	0.083	-0.004	36.056	-3.212	0	4683.5
F840	Childhood autism	Z0379	Unspecified transport accident	0	0.051	( 0.001 , 0.286 )	0.052	-0.003	19.348	-3.347	0	4689.5
Z0379	Unspecified transport accident	F840	Childhood autism	0	0.051	( 0.001 , 0.286 )	0.052	-0.003	19.348	-3.347	0	4689.5
F840	Childhood autism	Z0371	Unspecified transport accident	0	0.049	( 0.001 , 0.273 )	0.049	-0.003	20.207	-3.406	0	4691.5
Z0371	Unspecified transport accident	F840	Childhood autism	0	0.049	( 0.001 , 0.273 )	0.049	-0.003	20.207	-3.406	0	4691.5
F840	Childhood autism	H251	Senile nuclear cataract	0	0.049	( 0.001 , 0.273 )	0.049	-0.003	20.232	-3.408	0	4693.5
H251	Senile nuclear cataract	F840	Childhood autism	0	0.049	( 0.001 , 0.273 )	0.049	-0.003	20.232	-3.408	0	4693.5
F840	Childhood autism	O365	Maternal care for poor fetal growth	0	0.047	( 0.001 , 0.262 )	0.047	-0.003	21.114	-3.467	0	4697.5
O365	Maternal care for poor fetal growth	F840	Childhood autism	0	0.047	( 0.001 , 0.262 )	0.047	-0.003	21.114	-3.467	0	4697.5
F845	Asperger's syndrome	O80	Single spontaneous delivery	0	0.044	( 0.001 , 0.249 )	0.047	-0.003	21.209	-3.473	0	4701.5
O80	Single spontaneous delivery	F845	Asperger's syndrome	0	0.044	( 0.001 , 0.249 )	0.047	-0.003	21.209	-3.473	0	4701.5
F840	Childhood autism	O721	Other immediate postpartum haemorrhage	0	0.063	( 0.008 , 0.229 )	0.064	-0.004	31.117	-3.42	0	4703.5
O721	Other immediate postpartum haemorrhage	F840	Childhood autism	0	0.063	( 0.008 , 0.229 )	0.064	-0.004	31.117	-3.42	0	4703.5
F840	Childhood autism	O700	First degree perineal laceration during delivery	0	0.043	( 0.001 , 0.24 )	0.043	-0.003	23.012	-3.586	0	4707.5
O700	First degree perineal laceration during delivery	F840	Childhood autism	0	0.043	( 0.001 , 0.24 )	0.043	-0.003	23.012	-3.586	0	4707.5
F840	Childhood autism	M161	Other primary coxarthrosis	0	0.041	( 0.001 , 0.23 )	0.042	-0.003	23.98	-3.643	0	4709.5
M161	Other primary coxarthrosis	F840	Childhood autism	0	0.041	( 0.001 , 0.23 )	0.042	-0.003	23.98	-3.643	0	4709.5
F840	Childhood autism	M171	Other primary gonarthrosis	0	0.039	( 0.001 , 0.215 )	0.039	-0.003	25.627	-3.735	0	4711.5
M171	Other primary gonarthrosis	F840	Childhood autism	0	0.039	( 0.001 , 0.215 )	0.039	-0.003	25.627	-3.735	0	4711.5
F840	Childhood autism	I214	Acute subendocardial myocardial infarction	0	0.054	( 0.007 , 0.197 )	0.055	-0.004	36.126	-3.629	0	4715.5
I214	Acute subendocardial myocardial infarction	F840	Childhood autism	0	0.054	( 0.007 , 0.197 )	0.055	-0.004	36.126	-3.629	0	4715.5
F840	Childhood autism	O998	Other specified diseases and conditions in pregnancy, childbirth and the puerperium	0	0.054	( 0.007 , 0.196 )	0.055	-0.004	36.386	-3.639	0	4717.5
O998	Other specified diseases and conditions in pregnancy, childbirth and the puerperium	F840	Childhood autism	0	0.054	( 0.007 , 0.196 )	0.055	-0.004	36.386	-3.639	0	4717.5
E1139	Type 2 diabetes mellitus with diabetic cataract	F840	Childhood autism	0	0.037	( 0.001 , 0.208 )	0.038	-0.003	26.516	-3.782	0	4721.5
F840	Childhood autism	E1139	Type 2 diabetes mellitus with diabetic cataract	0	0.037	( 0.001 , 0.208 )	0.038	-0.003	26.516	-3.782	0	4721.5
F840	Childhood autism	K5730	Diverticulosis of large intestine without perforation, abscess or mention of haemorrhage	0	0.033	( 0.001 , 0.187 )	0.034	-0.004	29.492	-3.93	0	4727.5
K5730	Diverticulosis of large intestine without perforation, abscess or mention of haemorrhage	F840	Childhood autism	0	0.033	( 0.001 , 0.187 )	0.034	-0.004	29.492	-3.93	0	4727.5
F840	Childhood autism	O342	Maternal care due to uterine scar from previous surgery	0	0.033	( 0.001 , 0.182 )	0.033	-0.004	30.271	-3.967	0	4729.5
O342	Maternal care due to uterine scar from previous surgery	F840	Childhood autism	0	0.033	( 0.001 , 0.182 )	0.033	-0.004	30.271	-3.967	0	4729.5
F840	Childhood autism	V270	Motorcycle rider injured in collision with other nonmotor vehicle, unspecified motorcycle rider, traffic accident, motorcycle designed primarily for off-road use	0	0.047	( 0.024 , 0.082 )	0.052	-0.011	232.082	-4.164	0	4732.5
F840	Childhood autism	Z370	Unspecified transport accident	0	0.047	( 0.024 , 0.082 )	0.052	-0.011	232.082	-4.164	0	4732.5
V270	Motorcycle rider injured in collision with other nonmotor vehicle, unspecified motorcycle rider, traffic accident, motorcycle designed primarily for off-road use	F840	Childhood autism	0	0.047	( 0.024 , 0.082 )	0.052	-0.011	232.082	-4.164	0	4732.5
Z370	Unspecified transport accident	F840	Childhood autism	0	0.047	( 0.024 , 0.082 )	0.052	-0.011	232.082	-4.164	0	4732.5
F840	Childhood autism	I2511	Atherosclerotic heart disease, of native coronary artery	0	0.017	( 0 , 0.094 )	0.017	-0.005	57.786	-4.877	0	4739.5
I2511	Atherosclerotic heart disease, of native coronary artery	F840	Childhood autism	0	0.017	( 0 , 0.094 )	0.017	-0.005	57.786	-4.877	0	4739.5
F840	Childhood autism	O80	Single spontaneous delivery	0	0.02	( 0.004 , 0.059 )	0.021	-0.008	141.012	-5.15	0	4741.5
O80	Single spontaneous delivery	F840	Childhood autism	0	0.02	( 0.004 , 0.059 )	0.021	-0.008	141.012	-5.15	0	4741.5
E661	Localised adiposity	F840	Childhood autism	0	194.201	( 20.395 , 936.12 )	158.939	0.012	0.013	1.567	0.001	225.5
F840	Childhood autism	E661	Localised adiposity	0	194.201	( 20.395 , 936.12 )	158.939	0.012	0.013	1.567	0.001	225.5
F82	Specific developmental disorder of motor function	F845	Asperger's syndrome	0	135.905	( 16.143 , 507.075 )	132.092	0.011	0.015	1.563	0.001	239.5
F845	Asperger's syndrome	F82	Specific developmental disorder of motor function	0	135.905	( 16.143 , 507.075 )	132.092	0.011	0.015	1.563	0.001	239.5
F845	Asperger's syndrome	T449	Other and unspecified drugs primarily affecting the autonomic nervous system	0	121.748	( 14.476 , 449.738 )	118.614	0.011	0.017	1.561	0.001	253.5
T449	Other and unspecified drugs primarily affecting the autonomic nervous system	F845	Asperger's syndrome	0	121.748	( 14.476 , 449.738 )	118.614	0.011	0.017	1.561	0.001	253.5
F845	Asperger's syndrome	T384	Oral contraceptives	0	115.721	( 13.77 , 436.902 )	112.856	0.01	0.018	1.56	0.001	279.5
T384	Oral contraceptives	F845	Asperger's syndrome	0	115.721	( 13.77 , 436.902 )	112.856	0.01	0.018	1.56	0.001	279.5
F840	Childhood autism	T560	Lead and its compounds	0	116.52	( 12.919 , 495.016 )	102.843	0.01	0.019	1.557	0.001	285.5
T560	Lead and its compounds	F840	Childhood autism	0	116.52	( 12.919 , 495.016 )	102.843	0.01	0.019	1.557	0.001	285.5
F317	Bipolar affective disorder, currently in remission	F845	Asperger's syndrome	0	106.252	( 12.655 , 397.886 )	103.787	0.01	0.019	1.557	0.001	293.5
F845	Asperger's syndrome	X76	Unspecified transport accident	0	106.252	( 12.655 , 397.886 )	103.787	0.01	0.019	1.557	0.001	293.5
F845	Asperger's syndrome	T434	Butyrophenone and thioxanthene neuroleptics	0	106.252	( 12.655 , 397.886 )	103.787	0.01	0.019	1.557	0.001	293.5
F845	Asperger's syndrome	F317	Bipolar affective disorder, currently in remission	0	106.252	( 12.655 , 397.886 )	103.787	0.01	0.019	1.557	0.001	293.5
X76	Unspecified transport accident	F845	Asperger's syndrome	0	106.252	( 12.655 , 397.886 )	103.787	0.01	0.019	1.557	0.001	293.5
T434	Butyrophenone and thioxanthene neuroleptics	F845	Asperger's syndrome	0	106.252	( 12.655 , 397.886 )	103.787	0.01	0.019	1.557	0.001	293.5
F840	Childhood autism	K002	Abnormalities of size and form of teeth	0	41.631	( 8.356 , 127.771 )	39.735	0.007	0.076	1.895	0.001	443.5
K002	Abnormalities of size and form of teeth	F840	Childhood autism	0	41.631	( 8.356 , 127.771 )	39.735	0.007	0.076	1.895	0.001	443.5
F250	Schizoaffective disorder, manic type	F845	Asperger's syndrome	0	39.952	( 8.168 , 118.099 )	39.359	0.007	0.076	1.894	0.001	447.5
F845	Asperger's syndrome	F250	Schizoaffective disorder, manic type	0	39.952	( 8.168 , 118.099 )	39.359	0.007	0.076	1.894	0.001	447.5
F840	Childhood autism	J954	Tracheo-oesophageal fistula following tracheostomy	0	40.981	( 8.228 , 125.045 )	39.142	0.007	0.077	1.893	0.001	451.5
J954	Tracheo-oesophageal fistula following tracheostomy	F840	Childhood autism	0	40.981	( 8.228 , 125.045 )	39.142	0.007	0.077	1.893	0.001	451.5
F845	Asperger's syndrome	Z609	Unspecified transport accident	0	39.503	( 8.076 , 116.775 )	38.92	0.007	0.077	1.893	0.001	453.5
Z609	Unspecified transport accident	F845	Asperger's syndrome	0	39.503	( 8.076 , 116.775 )	38.92	0.007	0.077	1.893	0.001	453.5
F840	Childhood autism	T476	Antidiarrhoeal drugs	0	39.146	( 7.87 , 119.454 )	37.464	0.007	0.08	1.889	0.001	455.5
T476	Antidiarrhoeal drugs	F840	Childhood autism	0	39.146	( 7.87 , 119.454 )	37.464	0.007	0.08	1.889	0.001	455.5
F840	Childhood autism	Z593	Unspecified transport accident	0	38.57	( 7.756 , 117.564 )	36.936	0.007	0.081	1.887	0.001	460.5
F840	Childhood autism	V606	Occupant of heavy transport vehicle injured in collision with pedestrian or animal, passenger, traffic accident	0	38.57	( 7.756 , 117.564 )	36.936	0.007	0.081	1.887	0.001	460.5
Z593	Unspecified transport accident	F840	Childhood autism	0	38.57	( 7.756 , 117.564 )	36.936	0.007	0.081	1.887	0.001	460.5
V606	Occupant of heavy transport vehicle injured in collision with pedestrian or animal, passenger, traffic accident	F840	Childhood autism	0	38.57	( 7.756 , 117.564 )	36.936	0.007	0.081	1.887	0.001	460.5
F302	Mania with psychotic symptoms	F845	Asperger's syndrome	0	35.227	( 7.204 , 104.097 )	34.733	0.007	0.086	1.88	0.001	473.5
F845	Asperger's syndrome	F302	Mania with psychotic symptoms	0	35.227	( 7.204 , 104.097 )	34.733	0.007	0.086	1.88	0.001	473.5
E713	Disorders of fatty-acid metabolism	F840	Childhood autism	0	35.442	( 7.14 , 107.542 )	34.058	0.007	0.088	1.878	0.001	475.5
F840	Childhood autism	E713	Disorders of fatty-acid metabolism	0	35.442	( 7.14 , 107.542 )	34.058	0.007	0.088	1.878	0.001	475.5
F840	Childhood autism	H913	Deaf mutism, not elsewhere classified	0	34.97	( 7.049 , 106.057 )	33.622	0.007	0.089	1.877	0.001	485.5
H913	Deaf mutism, not elsewhere classified	F840	Childhood autism	0	34.97	( 7.049 , 106.057 )	33.622	0.007	0.089	1.877	0.001	485.5
F845	Asperger's syndrome	T2123	Partial thickness [blisters, epidermal loss] burn of abdominal wall	0	33.041	( 6.76 , 98.128 )	32.591	0.007	0.092	1.873	0.001	495.5
T2123	Partial thickness [blisters, epidermal loss] burn of abdominal wall	F845	Asperger's syndrome	0	33.041	( 6.76 , 98.128 )	32.591	0.007	0.092	1.873	0.001	495.5
F339	Recurrent depressive disorder, unspecified	F845	Asperger's syndrome	0	32.612	( 6.673 , 96.802 )	32.17	0.007	0.093	1.871	0.001	499.5
F845	Asperger's syndrome	F339	Recurrent depressive disorder, unspecified	0	32.612	( 6.673 , 96.802 )	32.17	0.007	0.093	1.871	0.001	499.5
F192	Mental and behavioural disorders due to multiple drug use and use of psychoactive substances, dependence syndrome	F845	Asperger's syndrome	0	30.57	( 6.255 , 90.566 )	30.166	0.006	0.099	1.863	0.001	543.5
F845	Asperger's syndrome	F192	Mental and behavioural disorders due to multiple drug use and use of psychoactive substances, dependence syndrome	0	30.57	( 6.255 , 90.566 )	30.166	0.006	0.099	1.863	0.001	543.5
F840	Childhood autism	Z827	Unspecified transport accident	0	30.497	( 6.165 , 92.344 )	29.466	0.006	0.102	1.86	0.001	553.5
Z827	Unspecified transport accident	F840	Childhood autism	0	30.497	( 6.165 , 92.344 )	29.466	0.006	0.102	1.86	0.001	553.5
F840	Childhood autism	V195	Pedal cyclist passenger injured in collision with other and unspecified motor vehicles in traffic accident	0	30.146	( 6.094 , 91.227 )	29.139	0.006	0.103	1.859	0.001	557.5
V195	Pedal cyclist passenger injured in collision with other and unspecified motor vehicles in traffic accident	F840	Childhood autism	0	30.146	( 6.094 , 91.227 )	29.139	0.006	0.103	1.859	0.001	557.5
F840	Childhood autism	T183	Foreign body in small intestine	0	17.94	( 4.836 , 46.794 )	17.571	0.006	0.228	2.026	0.001	671.5
T183	Foreign body in small intestine	F840	Childhood autism	0	17.94	( 4.836 , 46.794 )	17.571	0.006	0.228	2.026	0.001	671.5
F840	Childhood autism	T444	Predominantly alpha-adrenoreceptor agonists, not elsewhere classified	0	17.065	( 4.602 , 44.432 )	16.73	0.005	0.239	2.013	0.001	739.5
T444	Predominantly alpha-adrenoreceptor agonists, not elsewhere classified	F840	Childhood autism	0	17.065	( 4.602 , 44.432 )	16.73	0.005	0.239	2.013	0.001	739.5
F840	Childhood autism	Q048	Other specified congenital malformations of brain	0	16.9	( 4.558 , 43.996 )	16.572	0.005	0.241	2.01	0.001	743.5
Q048	Other specified congenital malformations of brain	F840	Childhood autism	0	16.9	( 4.558 , 43.996 )	16.572	0.005	0.241	2.01	0.001	743.5
F840	Childhood autism	V623	Occupant of heavy transport vehicle injured in collision with two- or three-wheeled motor vehicle, unspecified occupant of heavy transport vehicle, nontraffic accident	0	16.738	( 4.515 , 43.503 )	16.416	0.005	0.244	2.007	0.001	757.5
V623	Occupant of heavy transport vehicle injured in collision with two- or three-wheeled motor vehicle, unspecified occupant of heavy transport vehicle, nontraffic accident	F840	Childhood autism	0	16.738	( 4.515 , 43.503 )	16.416	0.005	0.244	2.007	0.001	757.5
F845	Asperger's syndrome	T509	Other and unspecified drugs, medicaments and biological substances	0	16.147	( 4.369 , 41.794 )	15.934	0.005	0.251	1.999	0.001	759.5
T509	Other and unspecified drugs, medicaments and biological substances	F845	Asperger's syndrome	0	16.147	( 4.369 , 41.794 )	15.934	0.005	0.251	1.999	0.001	759.5
F840	Childhood autism	T421	Iminostilbenes	0	15.276	( 4.124 , 39.725 )	15.007	0.005	0.267	1.981	0.001	773.5
T421	Iminostilbenes	F840	Childhood autism	0	15.276	( 4.124 , 39.725 )	15.007	0.005	0.267	1.981	0.001	773.5
F845	Asperger's syndrome	T430	Tricyclic and tetracyclic antidepressants	0	15.196	( 4.112 , 39.333 )	14.999	0.005	0.267	1.981	0.001	781.5
T430	Tricyclic and tetracyclic antidepressants	F845	Asperger's syndrome	0	15.196	( 4.112 , 39.333 )	14.999	0.005	0.267	1.981	0.001	781.5
F845	Asperger's syndrome	V151	Pedal cyclist injured in collision with railway train or railway vehicle, passenger injured in nontraffic accident	0	12.506	( 4.031 , 29.494 )	12.319	0.005	0.406	2.093	0.001	841.5
V151	Pedal cyclist injured in collision with railway train or railway vehicle, passenger injured in nontraffic accident	F845	Asperger's syndrome	0	12.506	( 4.031 , 29.494 )	12.319	0.005	0.406	2.093	0.001	841.5
F840	Childhood autism	G249	Dystonia, unspecified	0	12.392	( 3.995 , 29.225 )	12.209	0.005	0.41	2.09	0.001	855.5
G249	Dystonia, unspecified	F840	Childhood autism	0	12.392	( 3.995 , 29.225 )	12.209	0.005	0.41	2.09	0.001	855.5
F845	Asperger's syndrome	T404	Other synthetic narcotics	0	10.603	( 3.418 , 25.014 )	10.45	0.005	0.478	2.021	0.001	917.5
T404	Other synthetic narcotics	F845	Asperger's syndrome	0	10.603	( 3.418 , 25.014 )	10.45	0.005	0.478	2.021	0.001	917.5
F840	Childhood autism	G240	Drug-induced dystonia	0	9.261	( 3.381 , 20.312 )	9.154	0.005	0.655	2.08	0.001	967.5
G240	Drug-induced dystonia	F840	Childhood autism	0	9.261	( 3.381 , 20.312 )	9.154	0.005	0.655	2.08	0.001	967.5
F840	Childhood autism	K068	Other specified disorders of gingiva and edentulous alveolar ridge	0	9.72	( 3.138 , 22.876 )	9.606	0.004	0.52	1.98	0.001	1007.5
K068	Other specified disorders of gingiva and edentulous alveolar ridge	F840	Childhood autism	0	9.72	( 3.138 , 22.876 )	9.606	0.004	0.52	1.98	0.001	1007.5
F840	Childhood autism	R262	Difficulty in walking, not elsewhere classified	0	9.699	( 3.131 , 22.826 )	9.585	0.004	0.522	1.979	0.001	1011.5
R262	Difficulty in walking, not elsewhere classified	F840	Childhood autism	0	9.699	( 3.131 , 22.826 )	9.585	0.004	0.522	1.979	0.001	1011.5
F840	Childhood autism	Z918	Unspecified transport accident	0	8.679	( 3.169 , 19.028 )	8.584	0.004	0.699	2.043	0.001	1047.5
Z918	Unspecified transport accident	F840	Childhood autism	0	8.679	( 3.169 , 19.028 )	8.584	0.004	0.699	2.043	0.001	1047.5
F309	Manic episode, unspecified	F840	Childhood autism	0	8.401	( 3.068 , 18.416 )	8.312	0.004	0.722	2.023	0.001	1057.5
F840	Childhood autism	F309	Manic episode, unspecified	0	8.401	( 3.068 , 18.416 )	8.312	0.004	0.722	2.023	0.001	1057.5
F845	Asperger's syndrome	N47	Redundant prepuce, phimosis and paraphimosis	0	8.107	( 2.953 , 17.841 )	7.976	0.004	0.752	1.998	0.001	1083.5
N47	Redundant prepuce, phimosis and paraphimosis	F845	Asperger's syndrome	0	8.107	( 2.953 , 17.841 )	7.976	0.004	0.752	1.998	0.001	1083.5
F845	Asperger's syndrome	R943	Abnormal results of cardiovascular function studies	0	7.741	( 2.82 , 17.034 )	7.617	0.004	0.788	1.969	0.001	1107.5
R943	Abnormal results of cardiovascular function studies	F845	Asperger's syndrome	0	7.741	( 2.82 , 17.034 )	7.617	0.004	0.788	1.969	0.001	1107.5
E639	Nutritional deficiency, unspecified	F840	Childhood autism	0	7.533	( 2.752 , 16.506 )	7.461	0.004	0.804	1.956	0.001	1117.5
F840	Childhood autism	E639	Nutritional deficiency, unspecified	0	7.533	( 2.752 , 16.506 )	7.461	0.004	0.804	1.956	0.001	1117.5
F602	Dissocial personality disorder	F840	Childhood autism	0	6.749	( 2.702 , 13.984 )	6.688	0.004	1.047	1.967	0.001	1179.5
F840	Childhood autism	F602	Dissocial personality disorder	0	6.749	( 2.702 , 13.984 )	6.688	0.004	1.047	1.967	0.001	1179.5
F332	Recurrent depressive disorder, current episode severe without psychotic symptoms	F840	Childhood autism	0	5.789	( 2.491 , 11.462 )	5.742	0.004	1.393	1.911	0.001	1281.5
F840	Childhood autism	F332	Recurrent depressive disorder, current episode severe without psychotic symptoms	0	5.789	( 2.491 , 11.462 )	5.742	0.004	1.393	1.911	0.001	1281.5
E559	Vitamin D deficiency, unspecified	F840	Childhood autism	0	5.335	( 2.296 , 10.563 )	5.294	0.004	1.511	1.842	0.001	1341.5
F840	Childhood autism	E559	Vitamin D deficiency, unspecified	0	5.335	( 2.296 , 10.563 )	5.294	0.004	1.511	1.842	0.001	1341.5
F840	Childhood autism	K564	Other impaction of intestine	0	4.767	( 2.279 , 8.801 )	4.73	0.004	2.114	1.821	0.001	1369.5
K564	Other impaction of intestine	F840	Childhood autism	0	4.767	( 2.279 , 8.801 )	4.73	0.004	2.114	1.821	0.001	1369.5
F845	Asperger's syndrome	J690	Pneumonitis due to food and vomit	0	4.274	( 2.031 , 7.959 )	4.179	0.003	2.393	1.697	0.001	1539.5
J690	Pneumonitis due to food and vomit	F845	Asperger's syndrome	0	4.274	( 2.031 , 7.959 )	4.179	0.003	2.393	1.697	0.001	1539.5
F845	Asperger's syndrome	R21	Rash and other nonspecific skin eruption	0	4.235	( 2.012 , 7.886 )	4.141	0.003	2.415	1.688	0.001	1543.5
R21	Rash and other nonspecific skin eruption	F845	Asperger's syndrome	0	4.235	( 2.012 , 7.886 )	4.141	0.003	2.415	1.688	0.001	1543.5
F840	Childhood autism	Z638	Unspecified transport accident	0	3.54	( 1.93 , 5.96 )	3.515	0.004	3.983	1.59	0.001	1575.5
Z638	Unspecified transport accident	F840	Childhood autism	0	3.54	( 1.93 , 5.96 )	3.515	0.004	3.983	1.59	0.001	1575.5
F840	Childhood autism	S025	Fracture of tooth	0	3.488	( 1.902 , 5.871 )	3.463	0.003	4.043	1.573	0.001	1683.5
S025	Fracture of tooth	F840	Childhood autism	0	3.488	( 1.902 , 5.871 )	3.463	0.003	4.043	1.573	0.001	1683.5
F840	Childhood autism	W230	Unspecified transport accident	0	3.196	( 1.822 , 5.207 )	3.173	0.003	5.043	1.492	0.001	1753.5
W230	Unspecified transport accident	F840	Childhood autism	0	3.196	( 1.822 , 5.207 )	3.173	0.003	5.043	1.492	0.001	1753.5
F840	Childhood autism	R068	Other and unspecified abnormalities of breathing	0	2.386	( 1.525 , 3.562 )	2.368	0.003	10.133	1.167	0.001	2025.5
R068	Other and unspecified abnormalities of breathing	F840	Childhood autism	0	2.386	( 1.525 , 3.562 )	2.368	0.003	10.133	1.167	0.001	2025.5
F840	Childhood autism	Z038	Unspecified transport accident	0	2.19	( 1.452 , 3.176 )	2.173	0.003	12.884	1.063	0.001	2123.5
Z038	Unspecified transport accident	F840	Childhood autism	0	2.19	( 1.452 , 3.176 )	2.173	0.003	12.884	1.063	0.001	2123.5
F840	Childhood autism	W22	Unspecified transport accident	0	1.972	( 1.384 , 2.727 )	1.954	0.003	18.935	0.931	0.001	2319.5
W22	Unspecified transport accident	F840	Childhood autism	0	1.972	( 1.384 , 2.727 )	1.954	0.003	18.935	0.931	0.001	2319.5
F840	Childhood autism	Z488	Unspecified transport accident	0	0.267	( 0.098 , 0.583 )	0.269	-0.002	22.278	-1.734	0.001	4575.5
Z488	Unspecified transport accident	F840	Childhood autism	0	0.267	( 0.098 , 0.583 )	0.269	-0.002	22.278	-1.734	0.001	4575.5
F840	Childhood autism	P704	Other neonatal hypoglycaemia	0	0.181	( 0.037 , 0.531 )	0.183	-0.002	16.426	-2.123	0.001	4651.5
P704	Other neonatal hypoglycaemia	F840	Childhood autism	0	0.181	( 0.037 , 0.531 )	0.183	-0.002	16.426	-2.123	0.001	4651.5
F840	Childhood autism	K449	Diaphragmatic hernia without obstruction or gangrene	0	0.178	( 0.037 , 0.52 )	0.179	-0.002	16.769	-2.151	0.001	4655.5
K449	Diaphragmatic hernia without obstruction or gangrene	F840	Childhood autism	0	0.178	( 0.037 , 0.52 )	0.179	-0.002	16.769	-2.151	0.001	4655.5
D123	Benign neoplasm of transverse colon	F840	Childhood autism	0	0.133	( 0.016 , 0.48 )	0.134	-0.002	14.974	-2.413	0.001	4723.5
F840	Childhood autism	D123	Benign neoplasm of transverse colon	0	0.133	( 0.016 , 0.48 )	0.134	-0.002	14.974	-2.413	0.001	4723.5
E1164	Type 2 diabetes mellitus with hypoglycaemia	F840	Childhood autism	0	0.133	( 0.016 , 0.48 )	0.133	-0.002	14.987	-2.414	0.001	4725.5
F840	Childhood autism	E1164	Type 2 diabetes mellitus with hypoglycaemia	0	0.133	( 0.016 , 0.48 )	0.133	-0.002	14.987	-2.414	0.001	4725.5
D122	Benign neoplasm of ascending colon	F840	Childhood autism	0	0.077	( 0.002 , 0.431 )	0.078	-0.002	12.866	-2.793	0.001	4751.5
F840	Childhood autism	D122	Benign neoplasm of ascending colon	0	0.077	( 0.002 , 0.431 )	0.078	-0.002	12.866	-2.793	0.001	4751.5
F845	Asperger's syndrome	F942	Disinhibited attachment disorder of childhood	0	5827.57	( 74.058 , 4503599627370496 )	2906.03	0.038	0	1	0.002	299.5
F942	Disinhibited attachment disorder of childhood	F845	Asperger's syndrome	0	5827.57	( 74.058 , 4503599627370496 )	2906.03	0.038	0	1	0.002	299.5
F808	Other developmental disorders of speech and language	F840	Childhood autism	0	97.1	( 10.92 , 408.742 )	87.416	0.009	0.023	1.552	0.002	335.5
F840	Childhood autism	F808	Other developmental disorders of speech and language	0	97.1	( 10.92 , 408.742 )	87.416	0.009	0.023	1.552	0.002	335.5
F845	Asperger's syndrome	S210	Open wound of breast	0	91.31	( 10.898 , 340.251 )	89.416	0.009	0.022	1.553	0.002	337.5
S210	Open wound of breast	F845	Asperger's syndrome	0	91.31	( 10.898 , 340.251 )	89.416	0.009	0.022	1.553	0.002	337.5
F845	Asperger's syndrome	T398	Other nonopioid analgesics and antipyretics, not elsewhere classified	0	87.877	( 10.492 , 326.588 )	86.105	0.009	0.023	1.552	0.002	347.5
T398	Other nonopioid analgesics and antipyretics, not elsewhere classified	F845	Asperger's syndrome	0	87.877	( 10.492 , 326.588 )	86.105	0.009	0.023	1.552	0.002	347.5
F845	Asperger's syndrome	T184	Foreign body in colon	0	86.575	( 10.338 , 321.494 )	84.848	0.009	0.024	1.551	0.002	349.5
T184	Foreign body in colon	F845	Asperger's syndrome	0	86.575	( 10.338 , 321.494 )	84.848	0.009	0.024	1.551	0.002	349.5
F840	Childhood autism	F911	Unsocialised conduct disorder	0	87.39	( 9.897 , 363.035 )	79.469	0.009	0.025	1.549	0.002	353.5
F911	Unsocialised conduct disorder	F840	Childhood autism	0	87.39	( 9.897 , 363.035 )	79.469	0.009	0.025	1.549	0.002	353.5
F845	Asperger's syndrome	T188	Foreign body in other and multiple parts of alimentary tract	0	81.163	( 9.698 , 298.383 )	79.617	0.009	0.025	1.549	0.002	357.5
T188	Foreign body in other and multiple parts of alimentary tract	F845	Asperger's syndrome	0	81.163	( 9.698 , 298.383 )	79.617	0.009	0.025	1.549	0.002	357.5
E45	Retarded development following protein-energy malnutrition	F840	Childhood autism	0	83.228	( 9.457 , 342.426 )	76.014	0.008	0.026	1.547	0.002	369.5
F840	Childhood autism	E45	Retarded development following protein-energy malnutrition	0	83.228	( 9.457 , 342.426 )	76.014	0.008	0.026	1.547	0.002	369.5
F450	Somatisation disorder	F845	Asperger's syndrome	0	75.893	( 9.073 , 278.702 )	74.514	0.008	0.027	1.547	0.002	373.5
F845	Asperger's syndrome	F450	Somatisation disorder	0	75.893	( 9.073 , 278.702 )	74.514	0.008	0.027	1.547	0.002	373.5
F845	Asperger's syndrome	Z653	Unspecified transport accident	0	26.471	( 5.419 , 78.48 )	26.141	0.006	0.115	1.843	0.002	611.5
Z653	Unspecified transport accident	F845	Asperger's syndrome	0	26.471	( 5.419 , 78.48 )	26.141	0.006	0.115	1.843	0.002	611.5
F1519	Mental and behavioural disorders due to use of other stimulants, including caffeine, harmful use, methylenedioxy methamphetamine	F845	Asperger's syndrome	0	25.29	( 5.177 , 74.906 )	24.98	0.006	0.12	1.836	0.002	623.5
F845	Asperger's syndrome	F1519	Mental and behavioural disorders due to use of other stimulants, including caffeine, harmful use, methylenedioxy methamphetamine	0	25.29	( 5.177 , 74.906 )	24.98	0.006	0.12	1.836	0.002	623.5
F845	Asperger's syndrome	K053	Chronic periodontitis	0	24.177	( 4.95 , 71.477 )	23.885	0.006	0.126	1.829	0.002	639.5
K053	Chronic periodontitis	F845	Asperger's syndrome	0	24.177	( 4.95 , 71.477 )	23.885	0.006	0.126	1.829	0.002	639.5
F845	Asperger's syndrome	T464	Angiotensin-converting-enzyme inhibitors	0	23.373	( 4.786 , 69.078 )	23.094	0.006	0.13	1.824	0.002	645.5
T464	Angiotensin-converting-enzyme inhibitors	F845	Asperger's syndrome	0	23.373	( 4.786 , 69.078 )	23.094	0.006	0.13	1.824	0.002	645.5
F845	Asperger's syndrome	T232	Partial thickness [blisters, epidermal loss] burn of wrist and hand	0	13.867	( 3.753 , 35.896 )	13.692	0.005	0.292	1.952	0.002	839.5
T232	Partial thickness [blisters, epidermal loss] burn of wrist and hand	F845	Asperger's syndrome	0	13.867	( 3.753 , 35.896 )	13.692	0.005	0.292	1.952	0.002	839.5
F840	Childhood autism	T452	Vitamins, not elsewhere classified	0	13.454	( 3.636 , 34.924 )	13.245	0.005	0.302	1.941	0.002	857.5
T452	Vitamins, not elsewhere classified	F840	Childhood autism	0	13.454	( 3.636 , 34.924 )	13.245	0.005	0.302	1.941	0.002	857.5
F845	Asperger's syndrome	R69	Unknown and unspecified causes of morbidity	0	12.899	( 3.491 , 33.377 )	12.739	0.005	0.314	1.928	0.002	869.5
R69	Unknown and unspecified causes of morbidity	F845	Asperger's syndrome	0	12.899	( 3.491 , 33.377 )	12.739	0.005	0.314	1.928	0.002	869.5
F840	Childhood autism	Z018	Unspecified transport accident	0	12.449	( 3.366 , 32.265 )	12.269	0.004	0.326	1.915	0.002	947.5
Z018	Unspecified transport accident	F840	Childhood autism	0	12.449	( 3.366 , 32.265 )	12.269	0.004	0.326	1.915	0.002	947.5
B850	Pediculosis due to Pediculus humanus capitis	F840	Childhood autism	0	7.105	( 2.596 , 15.561 )	7.04	0.004	0.852	1.918	0.002	1195.5
F840	Childhood autism	B850	Pediculosis due to Pediculus humanus capitis	0	7.105	( 2.596 , 15.561 )	7.04	0.004	0.852	1.918	0.002	1195.5
F840	Childhood autism	H728	Other perforations of tympanic membrane	0	7.038	( 2.572 , 15.415 )	6.975	0.004	0.86	1.912	0.002	1201.5
H728	Other perforations of tympanic membrane	F840	Childhood autism	0	7.038	( 2.572 , 15.415 )	6.975	0.004	0.86	1.912	0.002	1201.5
F840	Childhood autism	K219	Gastro-oesophageal reflux disease without oesophagitis	0	0.406	( 0.216 , 0.696 )	0.409	-0.002	31.753	-1.226	0.002	4545.5
K219	Gastro-oesophageal reflux disease without oesophagitis	F840	Childhood autism	0	0.406	( 0.216 , 0.696 )	0.409	-0.002	31.753	-1.226	0.002	4545.5
D62	Acute posthaemorrhagic anaemia	F840	Childhood autism	0	0.194	( 0.04 , 0.569 )	0.196	-0.002	15.342	-2.03	0.002	4657.5
F840	Childhood autism	D62	Acute posthaemorrhagic anaemia	0	0.194	( 0.04 , 0.569 )	0.196	-0.002	15.342	-2.03	0.002	4657.5
F840	Childhood autism	F989	Unspecified behavioural and emotional disorders with onset usually occurring in childhood and adolescence	0	72.825	( 8.337 , 291.64 )	67.243	0.008	0.03	1.543	0.003	389.5
F989	Unspecified behavioural and emotional disorders with onset usually occurring in childhood and adolescence	F840	Childhood autism	0	72.825	( 8.337 , 291.64 )	67.243	0.008	0.03	1.543	0.003	389.5
F845	Asperger's syndrome	Q266	Portal vein-hepatic artery fistula	0.001	2913.78	( 49.294 , 4503599627370496 )	1937.35	0.031	0.001	0.999	0.003	395.5
Q266	Portal vein-hepatic artery fistula	F845	Asperger's syndrome	0.001	2913.78	( 49.294 , 4503599627370496 )	1937.35	0.031	0.001	0.999	0.003	395.5
F819	Developmental disorder of scholastic skills, unspecified	F845	Asperger's syndrome	0	65.292	( 7.818 , 241.612 )	64.222	0.008	0.031	1.541	0.003	399.5
F845	Asperger's syndrome	F819	Developmental disorder of scholastic skills, unspecified	0	65.292	( 7.818 , 241.612 )	64.222	0.008	0.031	1.541	0.003	399.5
F840	Childhood autism	T512	2-Propanol	0	67.223	( 7.728 , 267.376 )	62.44	0.008	0.032	1.539	0.003	401.5
T512	2-Propanol	F840	Childhood autism	0	67.223	( 7.728 , 267.376 )	62.44	0.008	0.032	1.539	0.003	401.5
F845	Asperger's syndrome	T381	Thyroid hormones and substitutes	0.001	62.499	( 7.483 , 229.259 )	61.503	0.008	0.033	1.539	0.003	518.5
T381	Thyroid hormones and substitutes	F845	Asperger's syndrome	0.001	62.499	( 7.483 , 229.259 )	61.503	0.008	0.033	1.539	0.003	518.5
F413	Other mixed anxiety disorders	F840	Childhood autism	0.001	64.733	( 7.454 , 256.786 )	60.287	0.008	0.033	1.538	0.003	518.5
F840	Childhood autism	F413	Other mixed anxiety disorders	0.001	64.733	( 7.454 , 256.786 )	60.287	0.008	0.033	1.538	0.003	518.5
F845	Asperger's syndrome	Y33	Unspecified transport accident	0.001	61.837	( 7.405 , 229.6 )	60.859	0.008	0.033	1.538	0.003	523.5
Y33	Unspecified transport accident	F845	Asperger's syndrome	0.001	61.837	( 7.405 , 229.6 )	60.859	0.008	0.033	1.538	0.003	523.5
D432	Neoplasm of uncertain or unknown behaviour of brain, unspecified	F840	Childhood autism	0	22.609	( 4.592 , 67.79 )	22.038	0.005	0.136	1.816	0.003	697.5
F840	Childhood autism	D432	Neoplasm of uncertain or unknown behaviour of brain, unspecified	0	22.609	( 4.592 , 67.79 )	22.038	0.005	0.136	1.816	0.003	697.5
F845	Asperger's syndrome	K056	Periodontal disease, unspecified	0.001	19.814	( 4.059 , 58.602 )	19.591	0.005	0.153	1.794	0.003	873.5
K056	Periodontal disease, unspecified	F845	Asperger's syndrome	0.001	19.814	( 4.059 , 58.602 )	19.591	0.005	0.153	1.794	0.003	873.5
F840	Childhood autism	G950	Syringomyelia and syringobulbia	0	12.231	( 3.307 , 31.703 )	12.057	0.004	0.332	1.909	0.003	965.5
G950	Syringomyelia and syringobulbia	F840	Childhood autism	0	12.231	( 3.307 , 31.703 )	12.057	0.004	0.332	1.909	0.003	965.5
F840	Childhood autism	K040	Pulpitis	0	11.622	( 3.143 , 30.095 )	11.464	0.004	0.349	1.89	0.003	989.5
K040	Pulpitis	F840	Childhood autism	0	11.622	( 3.143 , 30.095 )	11.464	0.004	0.349	1.89	0.003	989.5
F840	Childhood autism	G09	Sequelae of inflammatory diseases of central nervous system	0	11.583	( 3.133 , 29.995 )	11.427	0.004	0.35	1.889	0.003	991.5
G09	Sequelae of inflammatory diseases of central nervous system	F840	Childhood autism	0	11.583	( 3.133 , 29.995 )	11.427	0.004	0.35	1.889	0.003	991.5
F331	Recurrent depressive disorder, current episode moderate	F840	Childhood autism	0.001	11.321	( 3.062 , 29.313 )	11.171	0.004	0.358	1.88	0.003	1097.5
F840	Childhood autism	F331	Recurrent depressive disorder, current episode moderate	0.001	11.321	( 3.062 , 29.313 )	11.171	0.004	0.358	1.88	0.003	1097.5
F840	Childhood autism	V629	Occupant of heavy transport vehicle injured in collision with two- or three-wheeled motor vehicle, unspecified occupant of heavy transport vehicle, traffic accident	0	8.055	( 2.603 , 18.94 )	7.976	0.004	0.627	1.883	0.003	1123.5
V629	Occupant of heavy transport vehicle injured in collision with two- or three-wheeled motor vehicle, unspecified occupant of heavy transport vehicle, traffic accident	F840	Childhood autism	0	8.055	( 2.603 , 18.94 )	7.976	0.004	0.627	1.883	0.003	1123.5
F840	Childhood autism	T390	Salicylates	0	8.011	( 2.588 , 18.835 )	7.933	0.004	0.63	1.88	0.003	1129.5
T390	Salicylates	F840	Childhood autism	0	8.011	( 2.588 , 18.835 )	7.933	0.004	0.63	1.88	0.003	1129.5
F845	Asperger's syndrome	S9340	Sprain and strain of ankle, part unspecified	0	7.997	( 2.579 , 18.857 )	7.888	0.004	0.634	1.877	0.003	1141.5
S9340	Sprain and strain of ankle, part unspecified	F845	Asperger's syndrome	0	7.997	( 2.579 , 18.857 )	7.888	0.004	0.634	1.877	0.003	1141.5
F840	Childhood autism	Z599	Unspecified transport accident	0	6.235	( 2.279 , 13.65 )	6.185	0.004	0.97	1.829	0.003	1289.5
Z599	Unspecified transport accident	F840	Childhood autism	0	6.235	( 2.279 , 13.65 )	6.185	0.004	0.97	1.829	0.003	1289.5
F845	Asperger's syndrome	Z608	Unspecified transport accident	0.001	7.971	( 2.57 , 18.796 )	7.863	0.004	0.636	1.875	0.003	1295.5
Z608	Unspecified transport accident	F845	Asperger's syndrome	0.001	7.971	( 2.57 , 18.796 )	7.863	0.004	0.636	1.875	0.003	1295.5
F840	Childhood autism	T404	Other synthetic narcotics	0	3.479	( 1.732 , 6.247 )	3.458	0.003	3.181	1.521	0.003	1709.5
T404	Other synthetic narcotics	F840	Childhood autism	0	3.479	( 1.732 , 6.247 )	3.458	0.003	3.181	1.521	0.003	1709.5
F845	Asperger's syndrome	R509	Fever, unspecified	0	2.826	( 1.564 , 4.729 )	2.748	0.003	5.459	1.309	0.003	1943.5
R509	Fever, unspecified	F845	Asperger's syndrome	0	2.826	( 1.564 , 4.729 )	2.748	0.003	5.459	1.309	0.003	1943.5
F840	Childhood autism	V611	Occupant of heavy transport vehicle injured in collision with pedal cycle, passenger, nontraffic accident	0	2.666	( 1.549 , 4.281 )	2.649	0.003	6.419	1.279	0.003	1986.5
F840	Childhood autism	Z630	Unspecified transport accident	0	2.666	( 1.549 , 4.281 )	2.649	0.003	6.419	1.279	0.003	1986.5
V611	Occupant of heavy transport vehicle injured in collision with pedal cycle, passenger, nontraffic accident	F840	Childhood autism	0	2.666	( 1.549 , 4.281 )	2.649	0.003	6.419	1.279	0.003	1986.5
Z630	Unspecified transport accident	F840	Childhood autism	0	2.666	( 1.549 , 4.281 )	2.649	0.003	6.419	1.279	0.003	1986.5
F840	Childhood autism	Z530	Unspecified transport accident	0	2.284	( 1.444 , 3.438 )	2.269	0.003	10.139	1.107	0.003	2111.5
Z530	Unspecified transport accident	F840	Childhood autism	0	2.284	( 1.444 , 3.438 )	2.269	0.003	10.139	1.107	0.003	2111.5
F840	Childhood autism	V641	Occupant of heavy transport vehicle injured in collision with heavy transport vehicle or bus, passenger, nontraffic accident	0	2.284	( 1.444 , 3.437 )	2.268	0.003	10.142	1.107	0.003	2113.5
V641	Occupant of heavy transport vehicle injured in collision with heavy transport vehicle or bus, passenger, nontraffic accident	F840	Childhood autism	0	2.284	( 1.444 , 3.437 )	2.268	0.003	10.142	1.107	0.003	2113.5
D649	Anaemia, unspecified	F840	Childhood autism	0	0.555	( 0.379 , 0.786 )	0.562	-0.002	56.984	-0.813	0.003	4427.5
F840	Childhood autism	D649	Anaemia, unspecified	0	0.555	( 0.379 , 0.786 )	0.562	-0.002	56.984	-0.813	0.003	4427.5
F840	Childhood autism	R55	Syncope and collapse	0.001	0.581	( 0.408 , 0.803 )	0.588	-0.002	62.961	-0.751	0.003	4523.5
R55	Syncope and collapse	F840	Childhood autism	0.001	0.581	( 0.408 , 0.803 )	0.588	-0.002	62.961	-0.751	0.003	4523.5
D500	Iron deficiency anaemia secondary to blood loss (chronic)	F840	Childhood autism	0	0.267	( 0.087 , 0.625 )	0.269	-0.002	18.588	-1.707	0.003	4595.5
F840	Childhood autism	D500	Iron deficiency anaemia secondary to blood loss (chronic)	0	0.267	( 0.087 , 0.625 )	0.269	-0.002	18.588	-1.707	0.003	4595.5
F840	Childhood autism	I269	Pulmonary embolism without mention of acute cor pulmonale	0	0.198	( 0.041 , 0.58 )	0.199	-0.002	15.058	-2.005	0.003	4665.5
I269	Pulmonary embolism without mention of acute cor pulmonale	F840	Childhood autism	0	0.198	( 0.041 , 0.58 )	0.199	-0.002	15.058	-2.005	0.003	4665.5
E1165	Type 2 diabetes mellitus with hypoglycaemia	F840	Childhood autism	0.001	0.34	( 0.147 , 0.671 )	0.343	-0.002	23.357	-1.436	0.003	4705.5
F840	Childhood autism	E1165	Type 2 diabetes mellitus with hypoglycaemia	0.001	0.34	( 0.147 , 0.671 )	0.343	-0.002	23.357	-1.436	0.003	4705.5
F840	Childhood autism	O469	Antepartum haemorrhage, unspecified	0	0.09	( 0.002 , 0.5 )	0.09	-0.002	11.099	-2.597	0.003	4763.5
O469	Antepartum haemorrhage, unspecified	F840	Childhood autism	0	0.09	( 0.002 , 0.5 )	0.09	-0.002	11.099	-2.597	0.003	4763.5
F840	Childhood autism	M2453	Contracture of joint, forearm	0.001	62.421	( 7.201 , 247.297 )	58.277	0.007	0.034	1.536	0.004	546.5
F840	Childhood autism	M357	Hypermobility syndrome	0.001	62.421	( 7.201 , 247.297 )	58.277	0.007	0.034	1.536	0.004	546.5
M2453	Contracture of joint, forearm	F840	Childhood autism	0.001	62.421	( 7.201 , 247.297 )	58.277	0.007	0.034	1.536	0.004	546.5
M357	Hypermobility syndrome	F840	Childhood autism	0.001	62.421	( 7.201 , 247.297 )	58.277	0.007	0.034	1.536	0.004	546.5
F840	Childhood autism	M4185	Other forms of scoliosis, thoracolumbar region	0.001	60.269	( 6.964 , 238.274 )	56.398	0.007	0.035	1.535	0.004	555.5
M4185	Other forms of scoliosis, thoracolumbar region	F840	Childhood autism	0.001	60.269	( 6.964 , 238.274 )	56.398	0.007	0.035	1.535	0.004	555.5
F452	Hypochondriacal disorder	F840	Childhood autism	0.001	58.26	( 6.742 , 228.773 )	54.635	0.007	0.037	1.533	0.004	567.5
F840	Childhood autism	F452	Hypochondriacal disorder	0.001	58.26	( 6.742 , 228.773 )	54.635	0.007	0.037	1.533	0.004	567.5
F840	Childhood autism	Z605	Unspecified transport accident	0.001	56.38	( 6.535 , 222.849 )	52.98	0.007	0.038	1.532	0.004	579.5
Z605	Unspecified transport accident	F840	Childhood autism	0.001	56.38	( 6.535 , 222.849 )	52.98	0.007	0.038	1.532	0.004	579.5
F349	Persistent mood [affective] disorder, unspecified	F845	Asperger's syndrome	0.001	53.858	( 6.457 , 198.541 )	53.078	0.007	0.038	1.532	0.004	581.5
F845	Asperger's syndrome	F349	Persistent mood [affective] disorder, unspecified	0.001	53.858	( 6.457 , 198.541 )	53.078	0.007	0.038	1.532	0.004	581.5
B250	Cytomegaloviral pneumonitis (J17.1*)	F840	Childhood autism	0.001	18.469	( 3.761 , 55.164 )	18.086	0.005	0.166	1.779	0.004	901.5
F840	Childhood autism	B250	Cytomegaloviral pneumonitis (J17.1*)	0.001	18.469	( 3.761 , 55.164 )	18.086	0.005	0.166	1.779	0.004	901.5
F840	Childhood autism	H522	Astigmatism	0.001	18.087	( 3.684 , 53.979 )	17.719	0.005	0.169	1.774	0.004	913.5
H522	Astigmatism	F840	Childhood autism	0.001	18.087	( 3.684 , 53.979 )	17.719	0.005	0.169	1.774	0.004	913.5
F840	Childhood autism	R635	Abnormal weight gain	0.001	10.966	( 2.967 , 28.389 )	10.826	0.004	0.369	1.868	0.004	1119.5
R635	Abnormal weight gain	F840	Childhood autism	0.001	10.966	( 2.967 , 28.389 )	10.826	0.004	0.369	1.868	0.004	1119.5
F458	Other somatoform disorders	F840	Childhood autism	0.001	10.864	( 2.94 , 28.122 )	10.726	0.004	0.373	1.865	0.004	1127.5
F840	Childhood autism	F458	Other somatoform disorders	0.001	10.864	( 2.94 , 28.122 )	10.726	0.004	0.373	1.865	0.004	1127.5
F840	Childhood autism	V554	Occupant of pick-up truck or van injured in collision with railway train or railway vehicle, while boarding or alighting	0.001	10.665	( 2.886 , 27.613 )	10.532	0.004	0.38	1.857	0.004	1137.5
F840	Childhood autism	Z434	Unspecified transport accident	0.001	10.665	( 2.886 , 27.613 )	10.532	0.004	0.38	1.857	0.004	1137.5
V554	Occupant of pick-up truck or van injured in collision with railway train or railway vehicle, while boarding or alighting	F840	Childhood autism	0.001	10.665	( 2.886 , 27.613 )	10.532	0.004	0.38	1.857	0.004	1137.5
Z434	Unspecified transport accident	F840	Childhood autism	0.001	10.665	( 2.886 , 27.613 )	10.532	0.004	0.38	1.857	0.004	1137.5
F316	Bipolar affective disorder, current episode mixed	F840	Childhood autism	0.001	10.665	( 2.886 , 27.613 )	10.532	0.004	0.38	1.857	0.004	1137.5
F840	Childhood autism	F316	Bipolar affective disorder, current episode mixed	0.001	10.665	( 2.886 , 27.613 )	10.532	0.004	0.38	1.857	0.004	1137.5
F845	Asperger's syndrome	R064	Hyperventilation	0.001	10.56	( 2.859 , 27.319 )	10.435	0.004	0.383	1.854	0.004	1161.5
R064	Hyperventilation	F845	Asperger's syndrome	0.001	10.56	( 2.859 , 27.319 )	10.435	0.004	0.383	1.854	0.004	1161.5
F845	Asperger's syndrome	R252	Cramp and spasm	0.001	7.376	( 2.379 , 17.394 )	7.278	0.004	0.687	1.83	0.004	1343.5
R252	Cramp and spasm	F845	Asperger's syndrome	0.001	7.376	( 2.379 , 17.394 )	7.278	0.004	0.687	1.83	0.004	1343.5
F840	Childhood autism	G934	Encephalopathy, unspecified	0.001	6.133	( 2.242 , 13.428 )	6.085	0.004	0.986	1.817	0.004	1377.5
G934	Encephalopathy, unspecified	F840	Childhood autism	0.001	6.133	( 2.242 , 13.428 )	6.085	0.004	0.986	1.817	0.004	1377.5
A084	Viral intestinal infection, unspecified	F840	Childhood autism	0.001	1.914	( 1.329 , 2.671 )	1.899	0.003	18.435	0.889	0.004	2569.5
F840	Childhood autism	A084	Viral intestinal infection, unspecified	0.001	1.914	( 1.329 , 2.671 )	1.899	0.003	18.435	0.889	0.004	2569.5
F840	Childhood autism	M545	Low back pain	0.001	0.368	( 0.168 , 0.699 )	0.37	-0.002	24.303	-1.339	0.004	4671.5
M545	Low back pain	F840	Childhood autism	0.001	0.368	( 0.168 , 0.699 )	0.37	-0.002	24.303	-1.339	0.004	4671.5
F840	Childhood autism	N132	Hydronephrosis with renal and ureteral calculus obstruction	0.001	0.156	( 0.019 , 0.565 )	0.157	-0.002	12.739	-2.195	0.004	4829.5
N132	Hydronephrosis with renal and ureteral calculus obstruction	F840	Childhood autism	0.001	0.156	( 0.019 , 0.565 )	0.157	-0.002	12.739	-2.195	0.004	4829.5
F840	Childhood autism	M2194	Acquired deformity of limb, unspecified, hand	0.001	52.963	( 6.154 , 207.368 )	49.952	0.007	0.04	1.528	0.005	597.5
M2194	Acquired deformity of limb, unspecified, hand	F840	Childhood autism	0.001	52.963	( 6.154 , 207.368 )	49.952	0.007	0.04	1.528	0.005	597.5
F845	Asperger's syndrome	T549	Corrosive substance, unspecified	0.001	50.593	( 6.067 , 186.809 )	49.889	0.007	0.04	1.528	0.005	602.5
F845	Asperger's syndrome	T421	Iminostilbenes	0.001	50.593	( 6.067 , 186.809 )	49.889	0.007	0.04	1.528	0.005	602.5
T549	Corrosive substance, unspecified	F845	Asperger's syndrome	0.001	50.593	( 6.067 , 186.809 )	49.889	0.007	0.04	1.528	0.005	602.5
T421	Iminostilbenes	F845	Asperger's syndrome	0.001	50.593	( 6.067 , 186.809 )	49.889	0.007	0.04	1.528	0.005	602.5
F845	Asperger's syndrome	Z592	Unspecified transport accident	0.001	49.312	( 5.914 , 182.166 )	48.637	0.007	0.041	1.527	0.005	609.5
Z592	Unspecified transport accident	F845	Asperger's syndrome	0.001	49.312	( 5.914 , 182.166 )	48.637	0.007	0.041	1.527	0.005	609.5
F845	Asperger's syndrome	Z651	Unspecified transport accident	0.001	48.696	( 5.841 , 179.912 )	48.034	0.007	0.042	1.526	0.005	615.5
Z651	Unspecified transport accident	F845	Asperger's syndrome	0.001	48.696	( 5.841 , 179.912 )	48.034	0.007	0.042	1.526	0.005	615.5
F450	Somatisation disorder	F840	Childhood autism	0.001	17.141	( 3.494 , 51.037 )	16.811	0.005	0.178	1.763	0.005	939.5
F840	Childhood autism	F450	Somatisation disorder	0.001	17.141	( 3.494 , 51.037 )	16.811	0.005	0.178	1.763	0.005	939.5
F845	Asperger's syndrome	K036	Deposits [accretions] on teeth	0.001	9.989	( 2.704 , 25.834 )	9.872	0.004	0.405	1.831	0.005	1205.5
K036	Deposits [accretions] on teeth	F845	Asperger's syndrome	0.001	9.989	( 2.704 , 25.834 )	9.872	0.004	0.405	1.831	0.005	1205.5
F840	Childhood autism	T420	Hydantoin derivatives	0.001	9.826	( 2.661 , 25.432 )	9.713	0.004	0.412	1.824	0.005	1207.5
T420	Hydantoin derivatives	F840	Childhood autism	0.001	9.826	( 2.661 , 25.432 )	9.713	0.004	0.412	1.824	0.005	1207.5
F840	Childhood autism	V609	Occupant of heavy transport vehicle injured in collision with pedestrian or animal, unspecified occupant of heavy transport vehicle, traffic accident	0.001	5.744	( 2.1 , 12.569 )	5.701	0.003	1.052	1.77	0.005	1515.5
V609	Occupant of heavy transport vehicle injured in collision with pedestrian or animal, unspecified occupant of heavy transport vehicle, traffic accident	F840	Childhood autism	0.001	5.744	( 2.1 , 12.569 )	5.701	0.003	1.052	1.77	0.005	1515.5
F840	Childhood autism	T402	Other opioids	0.001	2.643	( 1.476 , 4.373 )	2.628	0.003	5.708	1.254	0.005	2117.5
T402	Other opioids	F840	Childhood autism	0.001	2.643	( 1.476 , 4.373 )	2.628	0.003	5.708	1.254	0.005	2117.5
C787	Secondary malignant neoplasm of liver and intrahepatic bile duct	F840	Childhood autism	0.001	0.209	( 0.043 , 0.61 )	0.21	-0.002	14.302	-1.936	0.005	4797.5
F840	Childhood autism	C787	Secondary malignant neoplasm of liver and intrahepatic bile duct	0.001	0.209	( 0.043 , 0.61 )	0.21	-0.002	14.302	-1.936	0.005	4797.5
C447	Malignant neoplasm of skin of lower limb, including hip	F840	Childhood autism	0.001	0.097	( 0.002 , 0.542 )	0.098	-0.002	10.234	-2.49	0.005	4883.5
F840	Childhood autism	C447	Malignant neoplasm of skin of lower limb, including hip	0.001	0.097	( 0.002 , 0.542 )	0.098	-0.002	10.234	-2.49	0.005	4883.5
F840	Childhood autism	K8050	Calculus of bile duct without cholangitis or cholecystitis, without mention of obstruction	0.001	0.097	( 0.002 , 0.541 )	0.097	-0.002	10.266	-2.494	0.005	4887.5
K8050	Calculus of bile duct without cholangitis or cholecystitis, without mention of obstruction	F840	Childhood autism	0.001	0.097	( 0.002 , 0.541 )	0.097	-0.002	10.266	-2.494	0.005	4887.5
F840	Childhood autism	K005	Hereditary disturbances in tooth structure, not elsewhere classified	0.001	45.994	( 5.372 , 178.431 )	43.708	0.006	0.046	1.52	0.006	655.5
K005	Hereditary disturbances in tooth structure, not elsewhere classified	F840	Childhood autism	0.001	45.994	( 5.372 , 178.431 )	43.708	0.006	0.046	1.52	0.006	655.5
F845	Asperger's syndrome	T452	Vitamins, not elsewhere classified	0.001	44.606	( 5.353 , 164.578 )	44.031	0.006	0.045	1.521	0.006	657.5
T452	Vitamins, not elsewhere classified	F845	Asperger's syndrome	0.001	44.606	( 5.353 , 164.578 )	44.031	0.006	0.045	1.521	0.006	657.5
F840	Childhood autism	H608	Other otitis externa	0.001	16.495	( 3.363 , 49.169 )	16.188	0.005	0.185	1.755	0.006	961.5
H608	Other otitis externa	F840	Childhood autism	0.001	16.495	( 3.363 , 49.169 )	16.188	0.005	0.185	1.755	0.006	961.5
F840	Childhood autism	Q998	Other specified chromosome abnormalities	0.001	15.799	( 3.223 , 46.997 )	15.518	0.004	0.193	1.745	0.006	1025.5
Q998	Other specified chromosome abnormalities	F840	Childhood autism	0.001	15.799	( 3.223 , 46.997 )	15.518	0.004	0.193	1.745	0.006	1025.5
F845	Asperger's syndrome	Z6379	Unspecified transport accident	0.001	9.696	( 2.625 , 25.08 )	9.583	0.004	0.417	1.819	0.006	1225.5
Z6379	Unspecified transport accident	F845	Asperger's syndrome	0.001	9.696	( 2.625 , 25.08 )	9.583	0.004	0.417	1.819	0.006	1225.5
F845	Asperger's syndrome	H612	Impacted cerumen	0.001	9.382	( 2.54 , 24.272 )	9.273	0.004	0.431	1.805	0.006	1233.5
H612	Impacted cerumen	F845	Asperger's syndrome	0.001	9.382	( 2.54 , 24.272 )	9.273	0.004	0.431	1.805	0.006	1233.5
F840	Childhood autism	T471	Other antacids and anti-gastric-secretion drugs	0.001	6.943	( 2.244 , 16.311 )	6.883	0.004	0.726	1.797	0.006	1365.5
T471	Other antacids and anti-gastric-secretion drugs	F840	Childhood autism	0.001	6.943	( 2.244 , 16.311 )	6.883	0.004	0.726	1.797	0.006	1365.5
F840	Childhood autism	J00	Acute nasopharyngitis [common cold]	0.001	4.569	( 1.831 , 9.455 )	4.539	0.003	1.542	1.654	0.006	1675.5
J00	Acute nasopharyngitis [common cold]	F840	Childhood autism	0.001	4.569	( 1.831 , 9.455 )	4.539	0.003	1.542	1.654	0.006	1675.5
F840	Childhood autism	R060	Dyspnoea	0.001	0.389	( 0.186 , 0.716 )	0.391	-0.002	25.547	-1.271	0.006	4653.5
R060	Dyspnoea	F840	Childhood autism	0.001	0.389	( 0.186 , 0.716 )	0.391	-0.002	25.547	-1.271	0.006	4653.5
F840	Childhood autism	Z0373	Unspecified transport accident	0.001	0.25	( 0.068 , 0.64 )	0.251	-0.002	15.933	-1.76	0.006	4781.5
Z0373	Unspecified transport accident	F840	Childhood autism	0.001	0.25	( 0.068 , 0.64 )	0.251	-0.002	15.933	-1.76	0.006	4781.5
F840	Childhood autism	Z828	Unspecified transport accident	0.001	Inf	( 22.389 , Inf )	874.162	0.021	0.001	0.998	0.007	423.5
F840	Childhood autism	T3194	Burns involving 90% or more of body surface, with 40-49% full thickness burns	0.001	Inf	( 22.389 , Inf )	874.162	0.021	0.001	0.998	0.007	423.5
Z828	Unspecified transport accident	F840	Childhood autism	0.001	Inf	( 22.389 , Inf )	874.162	0.021	0.001	0.998	0.007	423.5
T3194	Burns involving 90% or more of body surface, with 40-49% full thickness burns	F840	Childhood autism	0.001	Inf	( 22.389 , Inf )	874.162	0.021	0.001	0.998	0.007	423.5
E258	Other adrenogenital disorders	F840	Childhood autism	0.001	Inf	( 22.389 , Inf )	874.162	0.021	0.001	0.998	0.007	423.5
E508	Other manifestations of vitamin A deficiency	F840	Childhood autism	0.001	Inf	( 22.389 , Inf )	874.162	0.021	0.001	0.998	0.007	423.5
A391	Waterhouse-Friderichsen syndrome (E35.1*)	F840	Childhood autism	0.001	Inf	( 22.389 , Inf )	874.162	0.021	0.001	0.998	0.007	423.5
F840	Childhood autism	E258	Other adrenogenital disorders	0.001	Inf	( 22.389 , Inf )	874.162	0.021	0.001	0.998	0.007	423.5
F840	Childhood autism	E508	Other manifestations of vitamin A deficiency	0.001	Inf	( 22.389 , Inf )	874.162	0.021	0.001	0.998	0.007	423.5
F840	Childhood autism	A391	Waterhouse-Friderichsen syndrome (E35.1*)	0.001	Inf	( 22.389 , Inf )	874.162	0.021	0.001	0.998	0.007	423.5
F111	Mental and behavioural disorders due to use of opioids, harmful use	F845	Asperger's syndrome	0.001	41.59	( 4.992 , 153.067 )	41.075	0.006	0.049	1.516	0.007	683.5
F845	Asperger's syndrome	F111	Mental and behavioural disorders due to use of opioids, harmful use	0.001	41.59	( 4.992 , 153.067 )	41.075	0.006	0.049	1.516	0.007	683.5
F845	Asperger's syndrome	G259	Extrapyramidal and movement disorder, unspecified	0.001	41.296	( 4.957 , 151.903 )	40.786	0.006	0.049	1.516	0.007	687.5
G259	Extrapyramidal and movement disorder, unspecified	F845	Asperger's syndrome	0.001	41.296	( 4.957 , 151.903 )	40.786	0.006	0.049	1.516	0.007	687.5
F444	Dissociative motor disorders	F845	Asperger's syndrome	0.001	41.006	( 4.923 , 150.544 )	40.502	0.006	0.049	1.515	0.007	689.5
F845	Asperger's syndrome	F444	Dissociative motor disorders	0.001	41.006	( 4.923 , 150.544 )	40.502	0.006	0.049	1.515	0.007	689.5
F314	Bipolar affective disorder, current episode severe depression without psychotic symptoms	F845	Asperger's syndrome	0.001	39.751	( 4.773 , 145.384 )	39.271	0.006	0.051	1.513	0.007	695.5
F845	Asperger's syndrome	F314	Bipolar affective disorder, current episode severe depression without psychotic symptoms	0.001	39.751	( 4.773 , 145.384 )	39.271	0.006	0.051	1.513	0.007	695.5
F840	Childhood autism	S9084	Superficial foreign body (splinter) of ankle and foot	0.001	9.181	( 2.487 , 23.748 )	9.082	0.004	0.44	1.795	0.007	1253.5
S9084	Superficial foreign body (splinter) of ankle and foot	F840	Childhood autism	0.001	9.181	( 2.487 , 23.748 )	9.082	0.004	0.44	1.795	0.007	1253.5
F840	Childhood autism	H699	Eustachian tube disorder, unspecified	0.001	9.157	( 2.48 , 23.653 )	9.059	0.004	0.442	1.794	0.007	1255.5
H699	Eustachian tube disorder, unspecified	F840	Childhood autism	0.001	9.157	( 2.48 , 23.653 )	9.059	0.004	0.442	1.794	0.007	1255.5
F840	Childhood autism	S562	Injury of other flexor muscle and tendon at forearm level	0.001	5.203	( 1.903 , 11.378 )	5.167	0.003	1.161	1.696	0.007	1599.5
S562	Injury of other flexor muscle and tendon at forearm level	F840	Childhood autism	0.001	5.203	( 1.903 , 11.378 )	5.167	0.003	1.161	1.696	0.007	1599.5
F430	Acute stress reaction	F840	Childhood autism	0.001	5.188	( 1.897 , 11.345 )	5.152	0.003	1.165	1.693	0.007	1605.5
F840	Childhood autism	F430	Acute stress reaction	0.001	5.188	( 1.897 , 11.345 )	5.152	0.003	1.165	1.693	0.007	1605.5
F840	Childhood autism	R065	Mouth breathing	0.001	3.615	( 1.649 , 6.886 )	3.594	0.003	2.504	1.513	0.007	1843.5
R065	Mouth breathing	F840	Childhood autism	0.001	3.615	( 1.649 , 6.886 )	3.594	0.003	2.504	1.513	0.007	1843.5
F845	Asperger's syndrome	S0085	Superficial injury of other parts of head, contusion	0.001	3.62	( 1.641 , 6.955 )	3.552	0.003	2.534	1.501	0.007	1851.5
S0085	Superficial injury of other parts of head, contusion	F845	Asperger's syndrome	0.001	3.62	( 1.641 , 6.955 )	3.552	0.003	2.534	1.501	0.007	1851.5
F840	Childhood autism	J350	Chronic tonsillitis	0.001	1.955	( 1.295 , 2.834 )	1.941	0.003	14.424	0.911	0.007	2535.5
J350	Chronic tonsillitis	F840	Childhood autism	0.001	1.955	( 1.295 , 2.834 )	1.941	0.003	14.424	0.911	0.007	2535.5
F840	Childhood autism	W19	Unspecified transport accident	0.001	1.694	( 1.232 , 2.275 )	1.679	0.002	26.799	0.727	0.007	2975.5
W19	Unspecified transport accident	F840	Childhood autism	0.001	1.694	( 1.232 , 2.275 )	1.679	0.002	26.799	0.727	0.007	2975.5
F840	Childhood autism	O630	Prolonged first stage (of labour)	0.001	0.102	( 0.003 , 0.569 )	0.102	-0.002	9.761	-2.428	0.007	4891.5
O630	Prolonged first stage (of labour)	F840	Childhood autism	0.001	0.102	( 0.003 , 0.569 )	0.102	-0.002	9.761	-2.428	0.007	4891.5
F840	Childhood autism	O992	Endocrine, nutritional and metabolic diseases in pregnancy, childbirth and the puerperium	0.001	0.102	( 0.003 , 0.567 )	0.102	-0.002	9.796	-2.432	0.007	4893.5
O992	Endocrine, nutritional and metabolic diseases in pregnancy, childbirth and the puerperium	F840	Childhood autism	0.001	0.102	( 0.003 , 0.567 )	0.102	-0.002	9.796	-2.432	0.007	4893.5
F840	Childhood autism	Z951	Unspecified transport accident	0.001	0.101	( 0.003 , 0.563 )	0.101	-0.002	9.867	-2.442	0.007	4897.5
Z951	Unspecified transport accident	F840	Childhood autism	0.001	0.101	( 0.003 , 0.563 )	0.101	-0.002	9.867	-2.442	0.007	4897.5
E1151	Type 2 diabetes mellitus with peripheral angiopathy, without gangrene	F840	Childhood autism	0.001	0.1	( 0.003 , 0.559 )	0.101	-0.002	9.936	-2.451	0.007	4899.5
F840	Childhood autism	E1151	Type 2 diabetes mellitus with peripheral angiopathy, without gangrene	0.001	0.1	( 0.003 , 0.559 )	0.101	-0.002	9.936	-2.451	0.007	4899.5
F514	Sleep terrors [night terrors]	F840	Childhood autism	0.001	38.839	( 4.561 , 148.594 )	37.198	0.006	0.054	1.509	0.008	713.5
F840	Childhood autism	F514	Sleep terrors [night terrors]	0.001	38.839	( 4.561 , 148.594 )	37.198	0.006	0.054	1.509	0.008	713.5
F331	Recurrent depressive disorder, current episode moderate	F845	Asperger's syndrome	0.001	37.577	( 4.513 , 138.019 )	37.138	0.006	0.054	1.509	0.008	723.5
F845	Asperger's syndrome	F331	Recurrent depressive disorder, current episode moderate	0.001	37.577	( 4.513 , 138.019 )	37.138	0.006	0.054	1.509	0.008	723.5
F401	Social phobias	F845	Asperger's syndrome	0.001	36.75	( 4.414 , 134.471 )	36.325	0.006	0.055	1.508	0.008	737.5
F845	Asperger's syndrome	F401	Social phobias	0.001	36.75	( 4.414 , 134.471 )	36.325	0.006	0.055	1.508	0.008	737.5
E273	Drug-induced adrenocortical insufficiency	F845	Asperger's syndrome	0.001	36.407	( 4.373 , 134.062 )	35.988	0.006	0.056	1.507	0.008	741.5
F845	Asperger's syndrome	E273	Drug-induced adrenocortical insufficiency	0.001	36.407	( 4.373 , 134.062 )	35.988	0.006	0.056	1.507	0.008	741.5
F840	Childhood autism	H744	Polyp of middle ear	0.001	14.57	( 2.975 , 43.304 )	14.331	0.004	0.209	1.726	0.008	1059.5
H744	Polyp of middle ear	F840	Childhood autism	0.001	14.57	( 2.975 , 43.304 )	14.331	0.004	0.209	1.726	0.008	1059.5
F845	Asperger's syndrome	Z635	Unspecified transport accident	0.001	14.263	( 2.923 , 42.123 )	14.118	0.004	0.212	1.722	0.008	1061.5
Z635	Unspecified transport accident	F845	Asperger's syndrome	0.001	14.263	( 2.923 , 42.123 )	14.118	0.004	0.212	1.722	0.008	1061.5
F845	Asperger's syndrome	V622	Occupant of heavy transport vehicle injured in collision with two- or three-wheeled motor vehicle, person on outside of vehicle, nontraffic accident	0.001	14.205	( 2.911 , 41.934 )	14.061	0.004	0.213	1.721	0.008	1075.5
V622	Occupant of heavy transport vehicle injured in collision with two- or three-wheeled motor vehicle, person on outside of vehicle, nontraffic accident	F845	Asperger's syndrome	0.001	14.205	( 2.911 , 41.934 )	14.061	0.004	0.213	1.721	0.008	1075.5
F840	Childhood autism	T381	Thyroid hormones and substitutes	0.001	14.1	( 2.88 , 41.871 )	13.876	0.004	0.216	1.718	0.008	1077.5
T381	Thyroid hormones and substitutes	F840	Childhood autism	0.001	14.1	( 2.88 , 41.871 )	13.876	0.004	0.216	1.718	0.008	1077.5
E888	Other specified metabolic disorders	F840	Childhood autism	0.001	8.723	( 2.363 , 22.53 )	8.634	0.004	0.463	1.773	0.008	1297.5
F840	Childhood autism	E888	Other specified metabolic disorders	0.001	8.723	( 2.363 , 22.53 )	8.634	0.004	0.463	1.773	0.008	1297.5
F840	Childhood autism	Z658	Unspecified transport accident	0.001	8.616	( 2.334 , 22.253 )	8.528	0.004	0.469	1.767	0.008	1301.5
Z658	Unspecified transport accident	F840	Childhood autism	0.001	8.616	( 2.334 , 22.253 )	8.528	0.004	0.469	1.767	0.008	1301.5
D430	Neoplasm of uncertain or unknown behaviour of brain, supratentorial	F840	Childhood autism	0.001	8.47	( 2.295 , 21.877 )	8.385	0.004	0.477	1.759	0.008	1309.5
F840	Childhood autism	D430	Neoplasm of uncertain or unknown behaviour of brain, supratentorial	0.001	8.47	( 2.295 , 21.877 )	8.385	0.004	0.477	1.759	0.008	1309.5
F840	Childhood autism	Y833	Unspecified transport accident	0.001	2.429	( 1.385 , 3.956 )	2.415	0.003	6.625	1.157	0.008	2221.5
Y833	Unspecified transport accident	F840	Childhood autism	0.001	2.429	( 1.385 , 3.956 )	2.415	0.003	6.625	1.157	0.008	2221.5
E86	Volume depletion	F840	Childhood autism	0.001	1.278	( 1.099 , 1.48 )	1.255	0.002	156.216	0.325	0.008	3145.5
F840	Childhood autism	E86	Volume depletion	0.001	1.278	( 1.099 , 1.48 )	1.255	0.002	156.216	0.325	0.008	3145.5
F840	Childhood autism	W011	Unspecified transport accident	0.001	0.518	( 0.32 , 0.793 )	0.522	-0.002	40.217	-0.906	0.008	4559.5
W011	Unspecified transport accident	F840	Childhood autism	0.001	0.518	( 0.32 , 0.793 )	0.522	-0.002	40.217	-0.906	0.008	4559.5
F633	Trichotillomania	F845	Asperger's syndrome	0.002	728.444	( 16.356 , 8192 )	645.785	0.018	0.002	0.998	0.009	480.5
F845	Asperger's syndrome	T3131	Burns involving 30-39% of body surface, with 10-19% full thickness burns	0.002	728.444	( 16.356 , 8192 )	645.785	0.018	0.002	0.998	0.009	480.5
F845	Asperger's syndrome	T478	Other agents primarily affecting the gastrointestinal system	0.002	728.444	( 16.356 , 8192 )	645.785	0.018	0.002	0.998	0.009	480.5
F845	Asperger's syndrome	S684	Traumatic amputation of hand at wrist level	0.002	728.444	( 16.356 , 8192 )	645.785	0.018	0.002	0.998	0.009	480.5
F845	Asperger's syndrome	F633	Trichotillomania	0.002	728.444	( 16.356 , 8192 )	645.785	0.018	0.002	0.998	0.009	480.5
T3131	Burns involving 30-39% of body surface, with 10-19% full thickness burns	F845	Asperger's syndrome	0.002	728.444	( 16.356 , 8192 )	645.785	0.018	0.002	0.998	0.009	480.5
T478	Other agents primarily affecting the gastrointestinal system	F845	Asperger's syndrome	0.002	728.444	( 16.356 , 8192 )	645.785	0.018	0.002	0.998	0.009	480.5
S684	Traumatic amputation of hand at wrist level	F845	Asperger's syndrome	0.002	728.444	( 16.356 , 8192 )	645.785	0.018	0.002	0.998	0.009	480.5
F845	Asperger's syndrome	S969	Injury of unspecified muscle and tendon at ankle and foot level	0.002	35.63	( 4.28 , 130.816 )	35.225	0.006	0.057	1.505	0.009	765.5
S969	Injury of unspecified muscle and tendon at ankle and foot level	F845	Asperger's syndrome	0.002	35.63	( 4.28 , 130.816 )	35.225	0.006	0.057	1.505	0.009	765.5
F840	Childhood autism	M925	Juvenile osteochondrosis of tibia and fibula	0.002	34.955	( 4.117 , 132.716 )	33.622	0.006	0.059	1.502	0.009	767.5
M925	Juvenile osteochondrosis of tibia and fibula	F840	Childhood autism	0.002	34.955	( 4.117 , 132.716 )	33.622	0.006	0.059	1.502	0.009	767.5
F845	Asperger's syndrome	S3180	Open wound of other and unspecified parts of abdomen	0.002	34.071	( 4.094 , 125.005 )	33.693	0.006	0.059	1.502	0.009	771.5
S3180	Open wound of other and unspecified parts of abdomen	F845	Asperger's syndrome	0.002	34.071	( 4.094 , 125.005 )	33.693	0.006	0.059	1.502	0.009	771.5
F313	Bipolar affective disorder, current episode mild or moderate depression	F845	Asperger's syndrome	0.002	33.874	( 4.07 , 124.318 )	33.499	0.006	0.06	1.501	0.009	783.5
F845	Asperger's syndrome	F313	Bipolar affective disorder, current episode mild or moderate depression	0.002	33.874	( 4.07 , 124.318 )	33.499	0.006	0.06	1.501	0.009	783.5
F845	Asperger's syndrome	T179	Foreign body in respiratory tract, part unspecified	0.002	13.312	( 2.729 , 39.307 )	13.179	0.004	0.228	1.704	0.009	1125.5
T179	Foreign body in respiratory tract, part unspecified	F845	Asperger's syndrome	0.002	13.312	( 2.729 , 39.307 )	13.179	0.004	0.228	1.704	0.009	1125.5
B373	Candidiasis of vulva and vagina (N77.1*)	F845	Asperger's syndrome	0.002	6.163	( 1.988 , 14.527 )	6.085	0.003	0.822	1.72	0.009	1535.5
F845	Asperger's syndrome	B373	Candidiasis of vulva and vagina (N77.1*)	0.002	6.163	( 1.988 , 14.527 )	6.085	0.003	0.822	1.72	0.009	1535.5
F845	Asperger's syndrome	R638	Other symptoms and signs concerning food and fluid intake	0.002	4.992	( 1.819 , 10.983 )	4.921	0.003	1.219	1.657	0.009	1673.5
R638	Other symptoms and signs concerning food and fluid intake	F845	Asperger's syndrome	0.002	4.992	( 1.819 , 10.983 )	4.921	0.003	1.219	1.657	0.009	1673.5
F845	Asperger's syndrome	V632	Occupant of heavy transport vehicle injured in collision with car, pick-up truck or van, person on outside of vehicle, nontraffic accident	0.002	4.92	( 1.793 , 10.823 )	4.85	0.003	1.237	1.646	0.009	1681.5
V632	Occupant of heavy transport vehicle injured in collision with car, pick-up truck or van, person on outside of vehicle, nontraffic accident	F845	Asperger's syndrome	0.002	4.92	( 1.793 , 10.823 )	4.85	0.003	1.237	1.646	0.009	1681.5
F840	Childhood autism	R21	Rash and other nonspecific skin eruption	0.002	1.882	( 1.266 , 2.695 )	1.869	0.002	16.054	0.862	0.009	2843.5
R21	Rash and other nonspecific skin eruption	F840	Childhood autism	0.002	1.882	( 1.266 , 2.695 )	1.869	0.002	16.054	0.862	0.009	2843.5
C780	Secondary malignant neoplasm of lung	F840	Childhood autism	0.002	0.174	( 0.021 , 0.631 )	0.175	-0.002	11.411	-2.049	0.009	4877.5
F840	Childhood autism	C780	Secondary malignant neoplasm of lung	0.002	0.174	( 0.021 , 0.631 )	0.175	-0.002	11.411	-2.049	0.009	4877.5
F840	Childhood autism	L570	Actinic keratosis	0.002	0.174	( 0.021 , 0.63 )	0.175	-0.002	11.428	-2.051	0.009	4879.5
L570	Actinic keratosis	F840	Childhood autism	0.002	0.174	( 0.021 , 0.63 )	0.175	-0.002	11.428	-2.051	0.009	4879.5
F840	Childhood autism	K5732	Diverticulitis of large intestine without perforation, abscess or mention of haemorrhage	0.002	0.104	( 0.003 , 0.582 )	0.105	-0.002	9.543	-2.398	0.009	4935.5
K5732	Diverticulitis of large intestine without perforation, abscess or mention of haemorrhage	F840	Childhood autism	0.002	0.104	( 0.003 , 0.582 )	0.105	-0.002	9.543	-2.398	0.009	4935.5
F810	Specific reading disorder	F845	Asperger's syndrome	0.002	647.505	( 14.732 , 4239.146 )	581.206	0.017	0.002	0.998	0.01	489.5
F845	Asperger's syndrome	F810	Specific reading disorder	0.002	647.505	( 14.732 , 4239.146 )	581.206	0.017	0.002	0.998	0.01	489.5
F845	Asperger's syndrome	L853	Xerosis cutis	0.002	33.678	( 4.047 , 123.648 )	33.307	0.006	0.06	1.501	0.01	793.5
L853	Xerosis cutis	F845	Asperger's syndrome	0.002	33.678	( 4.047 , 123.648 )	33.307	0.006	0.06	1.501	0.01	793.5
E441	Mild protein-energy malnutrition	F840	Childhood autism	0.002	34.27	( 4.039 , 130.666 )	32.987	0.006	0.061	1.5	0.01	795.5
F840	Childhood autism	E441	Mild protein-energy malnutrition	0.002	34.27	( 4.039 , 130.666 )	32.987	0.006	0.061	1.5	0.01	795.5
F201	Hebephrenic schizophrenia	F845	Asperger's syndrome	0.002	33.582	( 4.035 , 123.319 )	33.212	0.006	0.06	1.501	0.01	797.5
F845	Asperger's syndrome	F201	Hebephrenic schizophrenia	0.002	33.582	( 4.035 , 123.319 )	33.212	0.006	0.06	1.501	0.01	797.5
F439	Reaction to severe stress, unspecified	F845	Asperger's syndrome	0.002	32.919	( 3.955 , 121.114 )	32.561	0.005	0.061	1.499	0.01	845.5
F845	Asperger's syndrome	F439	Reaction to severe stress, unspecified	0.002	32.919	( 3.955 , 121.114 )	32.561	0.005	0.061	1.499	0.01	845.5
F840	Childhood autism	T742	Sexual abuse	0.002	12.983	( 2.653 , 38.518 )	12.793	0.004	0.235	1.696	0.01	1163.5
T742	Sexual abuse	F840	Childhood autism	0.002	12.983	( 2.653 , 38.518 )	12.793	0.004	0.235	1.696	0.01	1163.5
F250	Schizoaffective disorder, manic type	F840	Childhood autism	0.002	7.968	( 2.159 , 20.573 )	7.893	0.003	0.507	1.73	0.01	1423.5
F840	Childhood autism	F250	Schizoaffective disorder, manic type	0.002	7.968	( 2.159 , 20.573 )	7.893	0.003	0.507	1.73	0.01	1423.5
F840	Childhood autism	Z609	Unspecified transport accident	0.002	7.878	( 2.135 , 20.34 )	7.805	0.003	0.512	1.725	0.01	1433.5
Z609	Unspecified transport accident	F840	Childhood autism	0.002	7.878	( 2.135 , 20.34 )	7.805	0.003	0.512	1.725	0.01	1433.5
E669	Localised adiposity	F840	Childhood autism	0.002	2.197	( 1.32 , 3.442 )	2.185	0.002	8.696	1.044	0.01	2447.5
F840	Childhood autism	E669	Localised adiposity	0.002	2.197	( 1.32 , 3.442 )	2.185	0.002	8.696	1.044	0.01	2447.5
E877	Fluid overload	F840	Childhood autism	0.002	0.428	( 0.214 , 0.768 )	0.431	-0.002	25.506	-1.143	0.01	4687.5
F840	Childhood autism	E877	Fluid overload	0.002	0.428	( 0.214 , 0.768 )	0.431	-0.002	25.506	-1.143	0.01	4687.5
E560	Deficiency of vitamin E	F840	Childhood autism	0.002	31.778	( 3.752 , 120.715 )	30.672	0.005	0.065	1.494	0.011	863.5
F840	Childhood autism	E560	Deficiency of vitamin E	0.002	31.778	( 3.752 , 120.715 )	30.672	0.005	0.065	1.494	0.011	863.5
F845	Asperger's syndrome	M940	Chondrocostal junction syndrome [Tietze]	0.002	7.72	( 2.09 , 19.963 )	7.635	0.003	0.524	1.714	0.011	1447.5
M940	Chondrocostal junction syndrome [Tietze]	F845	Asperger's syndrome	0.002	7.72	( 2.09 , 19.963 )	7.635	0.003	0.524	1.714	0.011	1447.5
F845	Asperger's syndrome	L033	Cellulitis of trunk	0.002	4.718	( 1.719 , 10.379 )	4.652	0.003	1.29	1.612	0.011	1699.5
L033	Cellulitis of trunk	F845	Asperger's syndrome	0.002	4.718	( 1.719 , 10.379 )	4.652	0.003	1.29	1.612	0.011	1699.5
F840	Childhood autism	K660	Peritoneal adhesions	0.002	0.413	( 0.198 , 0.761 )	0.416	-0.002	24.065	-1.188	0.011	4713.5
K660	Peritoneal adhesions	F840	Childhood autism	0.002	0.413	( 0.198 , 0.761 )	0.416	-0.002	24.065	-1.188	0.011	4713.5
F840	Childhood autism	P0732	Preterm infant, 32 or more completed weeks but less than 37 completed weeks	0.002	0.33	( 0.121 , 0.719 )	0.332	-0.002	18.076	-1.446	0.011	4773.5
P0732	Preterm infant, 32 or more completed weeks but less than 37 completed weeks	F840	Childhood autism	0.002	0.33	( 0.121 , 0.719 )	0.332	-0.002	18.076	-1.446	0.011	4773.5
F840	Childhood autism	L8943	Pressure injury, stage IV, other site of lower extremity (excluding heel and toe)	0.002	873.534	( 11.125 , 4503599627370496 )	437.081	0.015	0.002	0.997	0.012	508.5
E033	Postinfectious hypothyroidism	F840	Childhood autism	0.002	873.534	( 11.125 , 4503599627370496 )	437.081	0.015	0.002	0.997	0.012	508.5
F840	Childhood autism	H661	Chronic tubotympanic suppurative otitis media	0.002	873.534	( 11.125 , 4503599627370496 )	437.081	0.015	0.002	0.997	0.012	508.5
F840	Childhood autism	Q961	Karyotype 46,X iso (Xq)	0.002	873.534	( 11.125 , 4503599627370496 )	437.081	0.015	0.002	0.997	0.012	508.5
E700	Classical phenylketonuria	F840	Childhood autism	0.002	873.534	( 11.125 , 4503599627370496 )	437.081	0.015	0.002	0.997	0.012	508.5
F840	Childhood autism	F942	Disinhibited attachment disorder of childhood	0.002	873.534	( 11.125 , 4503599627370496 )	437.081	0.015	0.002	0.997	0.012	508.5
F840	Childhood autism	Z008	Unspecified transport accident	0.002	873.534	( 11.125 , 4503599627370496 )	437.081	0.015	0.002	0.997	0.012	508.5
F840	Childhood autism	Q951	Chromosome inversion in normal individual	0.002	873.534	( 11.125 , 4503599627370496 )	437.081	0.015	0.002	0.997	0.012	508.5
L8943	Pressure injury, stage IV, other site of lower extremity (excluding heel and toe)	F840	Childhood autism	0.002	873.534	( 11.125 , 4503599627370496 )	437.081	0.015	0.002	0.997	0.012	508.5
F840	Childhood autism	E033	Postinfectious hypothyroidism	0.002	873.534	( 11.125 , 4503599627370496 )	437.081	0.015	0.002	0.997	0.012	508.5
H661	Chronic tubotympanic suppurative otitis media	F840	Childhood autism	0.002	873.534	( 11.125 , 4503599627370496 )	437.081	0.015	0.002	0.997	0.012	508.5
Q961	Karyotype 46,X iso (Xq)	F840	Childhood autism	0.002	873.534	( 11.125 , 4503599627370496 )	437.081	0.015	0.002	0.997	0.012	508.5
F840	Childhood autism	E700	Classical phenylketonuria	0.002	873.534	( 11.125 , 4503599627370496 )	437.081	0.015	0.002	0.997	0.012	508.5
F942	Disinhibited attachment disorder of childhood	F840	Childhood autism	0.002	873.534	( 11.125 , 4503599627370496 )	437.081	0.015	0.002	0.997	0.012	508.5
Z008	Unspecified transport accident	F840	Childhood autism	0.002	873.534	( 11.125 , 4503599627370496 )	437.081	0.015	0.002	0.997	0.012	508.5
Q951	Chromosome inversion in normal individual	F840	Childhood autism	0.002	873.534	( 11.125 , 4503599627370496 )	437.081	0.015	0.002	0.997	0.012	508.5
F845	Asperger's syndrome	T3133	Burns involving 30-39% of body surface, with 30-39% full thickness burns	0.002	485.628	( 11.328 , 4201.326 )	447.082	0.015	0.002	0.997	0.012	521.5
T3133	Burns involving 30-39% of body surface, with 30-39% full thickness burns	F845	Asperger's syndrome	0.002	485.628	( 11.328 , 4201.326 )	447.082	0.015	0.002	0.997	0.012	521.5
F649	Gender identity disorder, unspecified	F840	Childhood autism	0.002	30.663	( 3.624 , 115.88 )	29.633	0.005	0.067	1.491	0.012	879.5
F840	Childhood autism	F649	Gender identity disorder, unspecified	0.002	30.663	( 3.624 , 115.88 )	29.633	0.005	0.067	1.491	0.012	879.5
F845	Asperger's syndrome	Z563	Unspecified transport accident	0.002	30.041	( 3.611 , 109.955 )	29.729	0.005	0.067	1.491	0.012	887.5
Z563	Unspecified transport accident	F845	Asperger's syndrome	0.002	30.041	( 3.611 , 109.955 )	29.729	0.005	0.067	1.491	0.012	887.5
E752	Other sphingolipidosis	F840	Childhood autism	0.002	29.623	( 3.503 , 111.937 )	28.661	0.005	0.07	1.488	0.012	897.5
F840	Childhood autism	E752	Other sphingolipidosis	0.002	29.623	( 3.503 , 111.937 )	28.661	0.005	0.07	1.488	0.012	897.5
F845	Asperger's syndrome	Z658	Unspecified transport accident	0.002	28.642	( 3.443 , 104.773 )	28.352	0.005	0.071	1.487	0.012	899.5
Z658	Unspecified transport accident	F845	Asperger's syndrome	0.002	28.642	( 3.443 , 104.773 )	28.352	0.005	0.071	1.487	0.012	899.5
F845	Asperger's syndrome	T71	Asphyxiation	0.002	11.76	( 2.411 , 34.727 )	11.647	0.004	0.258	1.669	0.012	1209.5
T71	Asphyxiation	F845	Asperger's syndrome	0.002	11.76	( 2.411 , 34.727 )	11.647	0.004	0.258	1.669	0.012	1209.5
F845	Asperger's syndrome	N771	Vaginitis, vulvitis and vulvovaginitis in infectious and parasitic diseases classified elsewhere	0.002	5.601	( 1.806 , 13.2 )	5.531	0.003	0.904	1.656	0.012	1621.5
N771	Vaginitis, vulvitis and vulvovaginitis in infectious and parasitic diseases classified elsewhere	F845	Asperger's syndrome	0.002	5.601	( 1.806 , 13.2 )	5.531	0.003	0.904	1.656	0.012	1621.5
F840	Childhood autism	T430	Tricyclic and tetracyclic antidepressants	0.002	3.97	( 1.592 , 8.213 )	3.948	0.003	1.773	1.528	0.012	1839.5
T430	Tricyclic and tetracyclic antidepressants	F840	Childhood autism	0.002	3.97	( 1.592 , 8.213 )	3.948	0.003	1.773	1.528	0.012	1839.5
F840	Childhood autism	Z223	Unspecified transport accident	0.002	0.45	( 0.232 , 0.788 )	0.453	-0.002	26.489	-1.08	0.012	4649.5
Z223	Unspecified transport accident	F840	Childhood autism	0.002	0.45	( 0.232 , 0.788 )	0.453	-0.002	26.489	-1.08	0.012	4649.5
F840	Childhood autism	J449	Chronic obstructive pulmonary disease, unspecified	0.002	0.179	( 0.022 , 0.649 )	0.18	-0.002	11.091	-2.011	0.012	4895.5
J449	Chronic obstructive pulmonary disease, unspecified	F840	Childhood autism	0.002	0.179	( 0.022 , 0.649 )	0.18	-0.002	11.091	-2.011	0.012	4895.5
D120	Benign neoplasm of caecum	F840	Childhood autism	0.002	0.11	( 0.003 , 0.612 )	0.11	-0.002	9.082	-2.334	0.012	4947.5
F840	Childhood autism	D120	Benign neoplasm of caecum	0.002	0.11	( 0.003 , 0.612 )	0.11	-0.002	9.082	-2.334	0.012	4947.5
F840	Childhood autism	K008	Other disorders of tooth development	0.002	28.652	( 3.392 , 108.078 )	27.751	0.005	0.072	1.485	0.013	907.5
K008	Other disorders of tooth development	F840	Childhood autism	0.002	28.652	( 3.392 , 108.078 )	27.751	0.005	0.072	1.485	0.013	907.5
F845	Asperger's syndrome	G258	Other specified extrapyramidal and movement disorders	0.003	11.409	( 2.339 , 33.694 )	11.3	0.004	0.265	1.66	0.013	1245.5
G258	Other specified extrapyramidal and movement disorders	F845	Asperger's syndrome	0.003	11.409	( 2.339 , 33.694 )	11.3	0.004	0.265	1.66	0.013	1245.5
D690	Allergic purpura	F840	Childhood autism	0.002	5.515	( 1.784 , 12.941 )	5.477	0.003	0.913	1.649	0.013	1635.5
F840	Childhood autism	D690	Allergic purpura	0.002	5.515	( 1.784 , 12.941 )	5.477	0.003	0.913	1.649	0.013	1635.5
F840	Childhood autism	K900	Coeliac disease	0.003	3.203	( 1.461 , 6.102 )	3.186	0.003	2.824	1.387	0.013	2013.5
K900	Coeliac disease	F840	Childhood autism	0.003	3.203	( 1.461 , 6.102 )	3.186	0.003	2.824	1.387	0.013	2013.5
F840	Childhood autism	G439	Migraine, unspecified	0.003	0.305	( 0.099 , 0.712 )	0.306	-0.002	16.322	-1.53	0.013	4817.5
G439	Migraine, unspecified	F840	Childhood autism	0.003	0.305	( 0.099 , 0.712 )	0.306	-0.002	16.322	-1.53	0.013	4817.5
F845	Asperger's syndrome	V961	Hang-glider accident injuring occupant	0.003	388.502	( 9.201 , 2609.311 )	363.254	0.013	0.003	0.996	0.014	559.5
V961	Hang-glider accident injuring occupant	F845	Asperger's syndrome	0.003	388.502	( 9.201 , 2609.311 )	363.254	0.013	0.003	0.996	0.014	559.5
F845	Asperger's syndrome	T466	Antihyperlipidaemic and antiarteriosclerotic drugs	0.003	27.304	( 3.283 , 99.866 )	27.033	0.005	0.074	1.482	0.014	933.5
T466	Antihyperlipidaemic and antiarteriosclerotic drugs	F845	Asperger's syndrome	0.003	27.304	( 3.283 , 99.866 )	27.033	0.005	0.074	1.482	0.014	933.5
F681	Intentional production or feigning of symptoms or disabilities, either physical or psychological [factitious disorder]	F840	Childhood autism	0.003	27.742	( 3.286 , 104.474 )	26.897	0.005	0.074	1.481	0.014	935.5
F840	Childhood autism	F681	Intentional production or feigning of symptoms or disabilities, either physical or psychological [factitious disorder]	0.003	27.742	( 3.286 , 104.474 )	26.897	0.005	0.074	1.481	0.014	935.5
F840	Childhood autism	Z865	Unspecified transport accident	0.003	11.112	( 2.274 , 32.934 )	10.973	0.004	0.273	1.651	0.014	1259.5
Z865	Unspecified transport accident	F840	Childhood autism	0.003	11.112	( 2.274 , 32.934 )	10.973	0.004	0.273	1.651	0.014	1259.5
F845	Asperger's syndrome	R402	Coma	0.003	7.225	( 1.956 , 18.691 )	7.147	0.003	0.56	1.681	0.014	1509.5
R402	Coma	F845	Asperger's syndrome	0.003	7.225	( 1.956 , 18.691 )	7.147	0.003	0.56	1.681	0.014	1509.5
F845	Asperger's syndrome	V714	Bus occupant injured in collision with pedal cycle, while boarding or alighting	0.003	3.888	( 1.551 , 8.1 )	3.828	0.003	1.828	1.5	0.014	1903.5
V714	Bus occupant injured in collision with pedal cycle, while boarding or alighting	F845	Asperger's syndrome	0.003	3.888	( 1.551 , 8.1 )	3.828	0.003	1.828	1.5	0.014	1903.5
F845	Asperger's syndrome	S099	Unspecified injury of head	0.003	2.804	( 1.386 , 5.081 )	2.747	0.002	4.005	1.262	0.014	2287.5
S099	Unspecified injury of head	F845	Asperger's syndrome	0.003	2.804	( 1.386 , 5.081 )	2.747	0.002	4.005	1.262	0.014	2287.5
F845	Asperger's syndrome	K117	Disturbances of salivary secretion	0.003	26.084	( 3.137 , 95.629 )	25.831	0.005	0.077	1.477	0.015	949.5
K117	Disturbances of salivary secretion	F845	Asperger's syndrome	0.003	26.084	( 3.137 , 95.629 )	25.831	0.005	0.077	1.477	0.015	949.5
F845	Asperger's syndrome	T428	Antiparkinsonism drugs and other central muscle-tone depressants	0.003	25.968	( 3.123 , 95.193 )	25.717	0.005	0.078	1.477	0.015	957.5
T428	Antiparkinsonism drugs and other central muscle-tone depressants	F845	Asperger's syndrome	0.003	25.968	( 3.123 , 95.193 )	25.717	0.005	0.078	1.477	0.015	957.5
F840	Childhood autism	R632	Polyphagia	0.003	26.086	( 3.094 , 98.01 )	25.338	0.005	0.079	1.475	0.015	959.5
R632	Polyphagia	F840	Childhood autism	0.003	26.086	( 3.094 , 98.01 )	25.338	0.005	0.079	1.475	0.015	959.5
F840	Childhood autism	Y701	Unspecified transport accident	0.003	25.702	( 3.049 , 96.521 )	24.976	0.005	0.08	1.474	0.015	963.5
Y701	Unspecified transport accident	F840	Childhood autism	0.003	25.702	( 3.049 , 96.521 )	24.976	0.005	0.08	1.474	0.015	963.5
F172	Mental and behavioural disorders due to use of tobacco, dependence syndrome	F845	Asperger's syndrome	0.003	10.865	( 2.228 , 32.098 )	10.763	0.004	0.279	1.645	0.015	1283.5
F845	Asperger's syndrome	F172	Mental and behavioural disorders due to use of tobacco, dependence syndrome	0.003	10.865	( 2.228 , 32.098 )	10.763	0.004	0.279	1.645	0.015	1283.5
F845	Asperger's syndrome	S098	Other specified injuries of head	0.003	10.693	( 2.192 , 31.555 )	10.593	0.004	0.283	1.64	0.015	1291.5
S098	Other specified injuries of head	F845	Asperger's syndrome	0.003	10.693	( 2.192 , 31.555 )	10.593	0.004	0.283	1.64	0.015	1291.5
F840	Childhood autism	R229	Localised swelling, mass and lump, unspecified	0.003	6.982	( 1.893 , 18.017 )	6.924	0.003	0.578	1.664	0.015	1523.5
R229	Localised swelling, mass and lump, unspecified	F840	Childhood autism	0.003	6.982	( 1.893 , 18.017 )	6.924	0.003	0.578	1.664	0.015	1523.5
F840	Childhood autism	M200	Deformity of finger(s)	0.003	6.954	( 1.886 , 17.945 )	6.897	0.003	0.58	1.662	0.015	1527.5
M200	Deformity of finger(s)	F840	Childhood autism	0.003	6.954	( 1.886 , 17.945 )	6.897	0.003	0.58	1.662	0.015	1527.5
F172	Mental and behavioural disorders due to use of tobacco, dependence syndrome	F840	Childhood autism	0.003	3.798	( 1.523 , 7.856 )	3.777	0.003	1.853	1.487	0.015	1919.5
F840	Childhood autism	F172	Mental and behavioural disorders due to use of tobacco, dependence syndrome	0.003	3.798	( 1.523 , 7.856 )	3.777	0.003	1.853	1.487	0.015	1919.5
F840	Childhood autism	H609	Otitis externa, unspecified	0.003	3.438	( 1.48 , 6.797 )	3.42	0.003	2.339	1.43	0.015	1989.5
H609	Otitis externa, unspecified	F840	Childhood autism	0.003	3.438	( 1.48 , 6.797 )	3.42	0.003	2.339	1.43	0.015	1989.5
F845	Asperger's syndrome	O82	Single delivery by caesarean section	0.003	0.179	( 0.022 , 0.653 )	0.184	-0.002	10.87	-1.984	0.015	4923.5
O82	Single delivery by caesarean section	F845	Asperger's syndrome	0.003	0.179	( 0.022 , 0.653 )	0.184	-0.002	10.87	-1.984	0.015	4923.5
F845	Asperger's syndrome	F983	Pica of infancy and childhood	0.003	342.795	( 8.18 , 2405.949 )	322.892	0.013	0.003	0.996	0.016	574.5
F845	Asperger's syndrome	F88	Other disorders of psychological development	0.003	342.795	( 8.18 , 2405.949 )	322.892	0.013	0.003	0.996	0.016	574.5
F845	Asperger's syndrome	T492	Local astringents and local detergents	0.003	342.795	( 8.18 , 2405.949 )	322.892	0.013	0.003	0.996	0.016	574.5
E268	Other hyperaldosteronism	F845	Asperger's syndrome	0.003	342.795	( 8.18 , 2405.949 )	322.892	0.013	0.003	0.996	0.016	574.5
F983	Pica of infancy and childhood	F845	Asperger's syndrome	0.003	342.795	( 8.18 , 2405.949 )	322.892	0.013	0.003	0.996	0.016	574.5
F88	Other disorders of psychological development	F845	Asperger's syndrome	0.003	342.795	( 8.18 , 2405.949 )	322.892	0.013	0.003	0.996	0.016	574.5
T492	Local astringents and local detergents	F845	Asperger's syndrome	0.003	342.795	( 8.18 , 2405.949 )	322.892	0.013	0.003	0.996	0.016	574.5
F845	Asperger's syndrome	E268	Other hyperaldosteronism	0.003	342.795	( 8.18 , 2405.949 )	322.892	0.013	0.003	0.996	0.016	574.5
F845	Asperger's syndrome	R454	Irritability and anger	0.003	24.969	( 3.003 , 91.448 )	24.732	0.005	0.081	1.473	0.016	969.5
R454	Irritability and anger	F845	Asperger's syndrome	0.003	24.969	( 3.003 , 91.448 )	24.732	0.005	0.081	1.473	0.016	969.5
F840	Childhood autism	G040	Acute disseminated encephalitis	0.003	24.616	( 2.923 , 92.441 )	23.95	0.005	0.084	1.469	0.016	971.5
G040	Acute disseminated encephalitis	F840	Childhood autism	0.003	24.616	( 2.923 , 92.441 )	23.95	0.005	0.084	1.469	0.016	971.5
F845	Asperger's syndrome	L984	Chronic ulcer of skin, not elsewhere classified	0.003	10.47	( 2.147 , 30.896 )	10.373	0.004	0.289	1.633	0.016	1311.5
L984	Chronic ulcer of skin, not elsewhere classified	F845	Asperger's syndrome	0.003	10.47	( 2.147 , 30.896 )	10.373	0.004	0.289	1.633	0.016	1311.5
F840	Childhood autism	R42	Dizziness and giddiness	0.003	0.491	( 0.274 , 0.812 )	0.495	-0.002	30.33	-0.969	0.016	4645.5
R42	Dizziness and giddiness	F840	Childhood autism	0.003	0.491	( 0.274 , 0.812 )	0.495	-0.002	30.33	-0.969	0.016	4645.5
F840	Childhood autism	Z302	Unspecified transport accident	0.003	0.187	( 0.023 , 0.675 )	0.188	-0.002	10.663	-1.959	0.016	4920.5
F840	Childhood autism	V252	Motorcycle rider injured in collision with railway train or railway vehicle, passenger, nontraffic accident, motorcycle designed primarily for off-road use	0.003	0.187	( 0.023 , 0.675 )	0.188	-0.002	10.663	-1.959	0.016	4920.5
Z302	Unspecified transport accident	F840	Childhood autism	0.003	0.187	( 0.023 , 0.675 )	0.188	-0.002	10.663	-1.959	0.016	4920.5
V252	Motorcycle rider injured in collision with railway train or railway vehicle, passenger, nontraffic accident, motorcycle designed primarily for off-road use	F840	Childhood autism	0.003	0.187	( 0.023 , 0.675 )	0.188	-0.002	10.663	-1.959	0.016	4920.5
F840	Childhood autism	N736	Female pelvic peritoneal adhesions	0.003	0.184	( 0.022 , 0.666 )	0.185	-0.002	10.818	-1.978	0.016	4925.5
N736	Female pelvic peritoneal adhesions	F840	Childhood autism	0.003	0.184	( 0.022 , 0.666 )	0.185	-0.002	10.818	-1.978	0.016	4925.5
F642	Gender identity disorder of childhood	F840	Childhood autism	0.003	436.767	( 7.4 , 8192 )	291.387	0.012	0.003	0.995	0.017	586.5
F840	Childhood autism	Q266	Portal vein-hepatic artery fistula	0.003	436.767	( 7.4 , 8192 )	291.387	0.012	0.003	0.995	0.017	586.5
F840	Childhood autism	R787	Finding of abnormal level of heavy metals in blood	0.003	436.767	( 7.4 , 8192 )	291.387	0.012	0.003	0.995	0.017	586.5
F840	Childhood autism	G719	Primary disorder of muscle, unspecified	0.003	436.767	( 7.4 , 8192 )	291.387	0.012	0.003	0.995	0.017	586.5
F840	Childhood autism	F642	Gender identity disorder of childhood	0.003	436.767	( 7.4 , 8192 )	291.387	0.012	0.003	0.995	0.017	586.5
Q266	Portal vein-hepatic artery fistula	F840	Childhood autism	0.003	436.767	( 7.4 , 8192 )	291.387	0.012	0.003	0.995	0.017	586.5
R787	Finding of abnormal level of heavy metals in blood	F840	Childhood autism	0.003	436.767	( 7.4 , 8192 )	291.387	0.012	0.003	0.995	0.017	586.5
G719	Primary disorder of muscle, unspecified	F840	Childhood autism	0.003	436.767	( 7.4 , 8192 )	291.387	0.012	0.003	0.995	0.017	586.5
F845	Asperger's syndrome	T270	Burn of larynx and trachea	0.003	306.711	( 7.361 , 1854.01 )	290.603	0.012	0.003	0.995	0.017	594.5
F648	Other gender identity disorders	F845	Asperger's syndrome	0.003	306.711	( 7.361 , 1854.01 )	290.603	0.012	0.003	0.995	0.017	594.5
T270	Burn of larynx and trachea	F845	Asperger's syndrome	0.003	306.711	( 7.361 , 1854.01 )	290.603	0.012	0.003	0.995	0.017	594.5
F845	Asperger's syndrome	F648	Other gender identity disorders	0.003	306.711	( 7.361 , 1854.01 )	290.603	0.012	0.003	0.995	0.017	594.5
D803	Selective deficiency of immunoglobulin G [IgG] subclasses	F840	Childhood autism	0.004	23.618	( 2.806 , 88.515 )	23.004	0.005	0.087	1.465	0.017	1005.5
F840	Childhood autism	D803	Selective deficiency of immunoglobulin G [IgG] subclasses	0.004	23.618	( 2.806 , 88.515 )	23.004	0.005	0.087	1.465	0.017	1005.5
F845	Asperger's syndrome	M200	Deformity of finger(s)	0.004	23.14	( 2.784 , 84.55 )	22.927	0.005	0.087	1.464	0.017	1021.5
M200	Deformity of finger(s)	F845	Asperger's syndrome	0.004	23.14	( 2.784 , 84.55 )	22.927	0.005	0.087	1.464	0.017	1021.5
F840	Childhood autism	R908	Other abnormal findings on diagnostic imaging of central nervous system	0.003	10.325	( 2.114 , 30.55 )	10.204	0.003	0.294	1.628	0.017	1367.5
R908	Other abnormal findings on diagnostic imaging of central nervous system	F840	Childhood autism	0.003	10.325	( 2.114 , 30.55 )	10.204	0.003	0.294	1.628	0.017	1367.5
F845	Asperger's syndrome	L600	Ingrowing nail	0.003	10.244	( 2.1 , 30.23 )	10.149	0.003	0.296	1.626	0.017	1373.5
L600	Ingrowing nail	F845	Asperger's syndrome	0.003	10.244	( 2.1 , 30.23 )	10.149	0.003	0.296	1.626	0.017	1373.5
F840	Childhood autism	H503	Intermittent heterotropia	0.004	10.126	( 2.073 , 29.955 )	10.009	0.003	0.3	1.622	0.017	1395.5
H503	Intermittent heterotropia	F840	Childhood autism	0.004	10.126	( 2.073 , 29.955 )	10.009	0.003	0.3	1.622	0.017	1395.5
F840	Childhood autism	H540	Blindness, binocular	0.003	5.115	( 1.655 , 11.999 )	5.082	0.003	0.984	1.597	0.017	1697.5
H540	Blindness, binocular	F840	Childhood autism	0.003	5.115	( 1.655 , 11.999 )	5.082	0.003	0.984	1.597	0.017	1697.5
F840	Childhood autism	L929	Granulomatous disorder of skin and subcutaneous tissue, unspecified	0.003	5.079	( 1.643 , 11.912 )	5.047	0.003	0.991	1.592	0.017	1707.5
L929	Granulomatous disorder of skin and subcutaneous tissue, unspecified	F840	Childhood autism	0.003	5.079	( 1.643 , 11.912 )	5.047	0.003	0.991	1.592	0.017	1707.5
F840	Childhood autism	K920	Haematemesis	0.003	2.551	( 1.315 , 4.469 )	2.538	0.002	4.728	1.182	0.017	2367.5
K920	Haematemesis	F840	Childhood autism	0.003	2.551	( 1.315 , 4.469 )	2.538	0.002	4.728	1.182	0.017	2367.5
F840	Childhood autism	J050	Acute obstructive laryngitis [croup]	0.004	2.26	( 1.289 , 3.681 )	2.248	0.002	7.117	1.067	0.017	2501.5
J050	Acute obstructive laryngitis [croup]	F840	Childhood autism	0.004	2.26	( 1.289 , 3.681 )	2.248	0.002	7.117	1.067	0.017	2501.5
F840	Childhood autism	J219	Acute bronchiolitis, unspecified	0.003	0.347	( 0.127 , 0.756 )	0.349	-0.002	17.204	-1.379	0.017	4803.5
J219	Acute bronchiolitis, unspecified	F840	Childhood autism	0.003	0.347	( 0.127 , 0.756 )	0.349	-0.002	17.204	-1.379	0.017	4803.5
F840	Childhood autism	K358	Acute appendicitis, other and unspecified	0.003	0.345	( 0.127 , 0.753 )	0.347	-0.002	17.283	-1.385	0.017	4807.5
K358	Acute appendicitis, other and unspecified	F840	Childhood autism	0.003	0.345	( 0.127 , 0.753 )	0.347	-0.002	17.283	-1.385	0.017	4807.5
F840	Childhood autism	G309	Alzheimer's disease, unspecified	0.003	0.113	( 0.003 , 0.628 )	0.113	-0.002	8.848	-2.3	0.017	4983.5
G309	Alzheimer's disease, unspecified	F840	Childhood autism	0.003	0.113	( 0.003 , 0.628 )	0.113	-0.002	8.848	-2.3	0.017	4983.5
F845	Asperger's syndrome	T523	Glycols	0.004	291.376	( 7.012 , 1761.821 )	276.765	0.012	0.004	0.995	0.018	619.5
T523	Glycols	F845	Asperger's syndrome	0.004	291.376	( 7.012 , 1761.821 )	276.765	0.012	0.004	0.995	0.018	619.5
F845	Asperger's syndrome	M6504	Abscess of tendon sheath, hand	0.004	277.501	( 6.691 , 1788.6 )	264.185	0.011	0.004	0.995	0.018	627.5
M6504	Abscess of tendon sheath, hand	F845	Asperger's syndrome	0.004	277.501	( 6.691 , 1788.6 )	264.185	0.011	0.004	0.995	0.018	627.5
F840	Childhood autism	R779	Abnormality of plasma protein, unspecified	0.004	22.997	( 2.734 , 86.047 )	22.414	0.004	0.089	1.462	0.018	1081.5
R779	Abnormality of plasma protein, unspecified	F840	Childhood autism	0.004	22.997	( 2.734 , 86.047 )	22.414	0.004	0.089	1.462	0.018	1081.5
F840	Childhood autism	T443	Other parasympatholytics [anticholinergics and antimuscarinics] and spasmolytics, not elsewhere classified	0.004	9.896	( 2.026 , 29.271 )	9.785	0.003	0.307	1.614	0.018	1404.5
F840	Childhood autism	G4731	Sleep apnoea, unspecified	0.004	9.896	( 2.026 , 29.271 )	9.785	0.003	0.307	1.614	0.018	1404.5
T443	Other parasympatholytics [anticholinergics and antimuscarinics] and spasmolytics, not elsewhere classified	F840	Childhood autism	0.004	9.896	( 2.026 , 29.271 )	9.785	0.003	0.307	1.614	0.018	1404.5
G4731	Sleep apnoea, unspecified	F840	Childhood autism	0.004	9.896	( 2.026 , 29.271 )	9.785	0.003	0.307	1.614	0.018	1404.5
F840	Childhood autism	Z755	Unspecified transport accident	0.004	4.143	( 1.516 , 9.057 )	4.12	0.003	1.456	1.511	0.018	1880.5
F840	Childhood autism	V605	Occupant of heavy transport vehicle injured in collision with pedestrian or animal, driver, traffic accident	0.004	4.143	( 1.516 , 9.057 )	4.12	0.003	1.456	1.511	0.018	1880.5
Z755	Unspecified transport accident	F840	Childhood autism	0.004	4.143	( 1.516 , 9.057 )	4.12	0.003	1.456	1.511	0.018	1880.5
V605	Occupant of heavy transport vehicle injured in collision with pedestrian or animal, driver, traffic accident	F840	Childhood autism	0.004	4.143	( 1.516 , 9.057 )	4.12	0.003	1.456	1.511	0.018	1880.5
F840	Childhood autism	G4730	Sleep apnoea, unspecified	0.004	3.286	( 1.415 , 6.498 )	3.269	0.002	2.447	1.385	0.018	2215.5
G4730	Sleep apnoea, unspecified	F840	Childhood autism	0.004	3.286	( 1.415 , 6.498 )	3.269	0.002	2.447	1.385	0.018	2215.5
F840	Childhood autism	R040	Epistaxis	0.004	1.978	( 1.236 , 3.003 )	1.966	0.002	11.189	0.916	0.018	2811.5
R040	Epistaxis	F840	Childhood autism	0.004	1.978	( 1.236 , 3.003 )	1.966	0.002	11.189	0.916	0.018	2811.5
F840	Childhood autism	R32	Unspecified urinary incontinence	0.004	1.835	( 1.206 , 2.678 )	1.824	0.002	14.804	0.825	0.018	2959.5
R32	Unspecified urinary incontinence	F840	Childhood autism	0.004	1.835	( 1.206 , 2.678 )	1.824	0.002	14.804	0.825	0.018	2959.5
F845	Asperger's syndrome	F940	Elective mutism	0.004	264.887	( 6.4 , 1582.843 )	252.698	0.011	0.004	0.994	0.019	633.5
F940	Elective mutism	F845	Asperger's syndrome	0.004	264.887	( 6.4 , 1582.843 )	252.698	0.011	0.004	0.994	0.019	633.5
F845	Asperger's syndrome	K089	Disorder of teeth and supporting structures, unspecified	0.004	21.883	( 2.633 , 80.012 )	21.687	0.004	0.092	1.458	0.019	1091.5
K089	Disorder of teeth and supporting structures, unspecified	F845	Asperger's syndrome	0.004	21.883	( 2.633 , 80.012 )	21.687	0.004	0.092	1.458	0.019	1091.5
F840	Childhood autism	N481	Balanoposthitis	0.004	4.903	( 1.587 , 11.501 )	4.873	0.003	1.026	1.566	0.019	1737.5
N481	Balanoposthitis	F840	Childhood autism	0.004	4.903	( 1.587 , 11.501 )	4.873	0.003	1.026	1.566	0.019	1737.5
F840	Childhood autism	K562	Volvulus	0.004	4.101	( 1.501 , 8.964 )	4.079	0.003	1.471	1.502	0.019	1895.5
K562	Volvulus	F840	Childhood autism	0.004	4.101	( 1.501 , 8.964 )	4.079	0.003	1.471	1.502	0.019	1895.5
F845	Asperger's syndrome	Q662	Metatarsus varus	0.004	253.37	( 6.133 , 1581.368 )	242.169	0.011	0.004	0.994	0.02	637.5
Q662	Metatarsus varus	F845	Asperger's syndrome	0.004	253.37	( 6.133 , 1581.368 )	242.169	0.011	0.004	0.994	0.02	637.5
F840	Childhood autism	R196	Halitosis	0.004	21.577	( 2.568 , 80.575 )	21.064	0.004	0.095	1.454	0.02	1099.5
R196	Halitosis	F840	Childhood autism	0.004	21.577	( 2.568 , 80.575 )	21.064	0.004	0.095	1.454	0.02	1099.5
F845	Asperger's syndrome	T390	Salicylates	0.004	21.285	( 2.561 , 77.963 )	21.096	0.004	0.095	1.454	0.02	1101.5
T390	Salicylates	F845	Asperger's syndrome	0.004	21.285	( 2.561 , 77.963 )	21.096	0.004	0.095	1.454	0.02	1101.5
F845	Asperger's syndrome	S669	Injury of unspecified muscle and tendon at wrist and hand level	0.004	21.207	( 2.552 , 77.659 )	21.02	0.004	0.095	1.454	0.02	1103.5
S669	Injury of unspecified muscle and tendon at wrist and hand level	F845	Asperger's syndrome	0.004	21.207	( 2.552 , 77.659 )	21.02	0.004	0.095	1.454	0.02	1103.5
F840	Childhood autism	H652	Chronic serous otitis media	0.004	6.257	( 1.697 , 16.137 )	6.211	0.003	0.644	1.605	0.02	1631.5
H652	Chronic serous otitis media	F840	Childhood autism	0.004	6.257	( 1.697 , 16.137 )	6.211	0.003	0.644	1.605	0.02	1631.5
F840	Childhood autism	Z993	Unspecified transport accident	0.004	3.553	( 1.425 , 7.348 )	3.535	0.002	1.98	1.425	0.02	2139.5
Z993	Unspecified transport accident	F840	Childhood autism	0.004	3.553	( 1.425 , 7.348 )	3.535	0.002	1.98	1.425	0.02	2139.5
F840	Childhood autism	Y9201	Unspecified transport accident	0.004	0.526	( 0.311 , 0.834 )	0.53	-0.002	33.943	-0.879	0.02	4647.5
Y9201	Unspecified transport accident	F840	Childhood autism	0.004	0.526	( 0.311 , 0.834 )	0.53	-0.002	33.943	-0.879	0.02	4647.5
F840	Childhood autism	R195	Other faecal abnormalities	0.004	0.195	( 0.024 , 0.704 )	0.196	-0.002	10.226	-1.904	0.02	4949.5
R195	Other faecal abnormalities	F840	Childhood autism	0.004	0.195	( 0.024 , 0.704 )	0.196	-0.002	10.226	-1.904	0.02	4949.5
F845	Asperger's syndrome	F939	Childhood emotional disorder, unspecified	0.004	233.1	( 5.661 , 1338.659 )	223.541	0.01	0.004	0.994	0.021	649.5
F845	Asperger's syndrome	Z562	Unspecified transport accident	0.004	233.1	( 5.661 , 1338.659 )	223.541	0.01	0.004	0.994	0.021	649.5
F845	Asperger's syndrome	T524	Ketones	0.004	233.1	( 5.661 , 1338.659 )	223.541	0.01	0.004	0.994	0.021	649.5
F939	Childhood emotional disorder, unspecified	F845	Asperger's syndrome	0.004	233.1	( 5.661 , 1338.659 )	223.541	0.01	0.004	0.994	0.021	649.5
Z562	Unspecified transport accident	F845	Asperger's syndrome	0.004	233.1	( 5.661 , 1338.659 )	223.541	0.01	0.004	0.994	0.021	649.5
T524	Ketones	F845	Asperger's syndrome	0.004	233.1	( 5.661 , 1338.659 )	223.541	0.01	0.004	0.994	0.021	649.5
F840	Childhood autism	R463	Overactivity	0.005	291.178	( 5.545 , 3309.163 )	218.54	0.01	0.005	0.993	0.021	665.5
F840	Childhood autism	T653	Nitroderivatives and aminoderivatives of benzene and its homologues	0.005	291.178	( 5.545 , 3309.163 )	218.54	0.01	0.005	0.993	0.021	665.5
F840	Childhood autism	Z280	Unspecified transport accident	0.005	291.178	( 5.545 , 3309.163 )	218.54	0.01	0.005	0.993	0.021	665.5
F840	Childhood autism	F848	Other pervasive developmental disorders	0.005	291.178	( 5.545 , 3309.163 )	218.54	0.01	0.005	0.993	0.021	665.5
R463	Overactivity	F840	Childhood autism	0.005	291.178	( 5.545 , 3309.163 )	218.54	0.01	0.005	0.993	0.021	665.5
T653	Nitroderivatives and aminoderivatives of benzene and its homologues	F840	Childhood autism	0.005	291.178	( 5.545 , 3309.163 )	218.54	0.01	0.005	0.993	0.021	665.5
Z280	Unspecified transport accident	F840	Childhood autism	0.005	291.178	( 5.545 , 3309.163 )	218.54	0.01	0.005	0.993	0.021	665.5
F848	Other pervasive developmental disorders	F840	Childhood autism	0.005	291.178	( 5.545 , 3309.163 )	218.54	0.01	0.005	0.993	0.021	665.5
E742	Disorders of galactose metabolism	F840	Childhood autism	0.005	291.178	( 5.545 , 3309.163 )	218.54	0.01	0.005	0.993	0.021	665.5
F840	Childhood autism	E742	Disorders of galactose metabolism	0.005	291.178	( 5.545 , 3309.163 )	218.54	0.01	0.005	0.993	0.021	665.5
D370	Neoplasm of uncertain or unknown behaviour of lip, oral cavity and pharynx	F840	Childhood autism	0.004	21.057	( 2.507 , 78.406 )	20.569	0.004	0.097	1.451	0.021	1109.5
F840	Childhood autism	D370	Neoplasm of uncertain or unknown behaviour of lip, oral cavity and pharynx	0.004	21.057	( 2.507 , 78.406 )	20.569	0.004	0.097	1.451	0.021	1109.5
F840	Childhood autism	P599	Neonatal jaundice, unspecified	0.005	0.121	( 0.003 , 0.677 )	0.122	-0.002	8.203	-2.202	0.021	5013.5
P599	Neonatal jaundice, unspecified	F840	Childhood autism	0.005	0.121	( 0.003 , 0.677 )	0.122	-0.002	8.203	-2.202	0.021	5013.5
F840	Childhood autism	R471	Dysarthria and anarthria	0.005	0.12	( 0.003 , 0.669 )	0.12	-0.002	8.306	-2.218	0.021	5017.5
R471	Dysarthria and anarthria	F840	Childhood autism	0.005	0.12	( 0.003 , 0.669 )	0.12	-0.002	8.306	-2.218	0.021	5017.5
F845	Asperger's syndrome	Y9211	Unspecified transport accident	0.005	215.833	( 5.258 , 1338.723 )	207.574	0.01	0.005	0.993	0.022	675.5
Y9211	Unspecified transport accident	F845	Asperger's syndrome	0.005	215.833	( 5.258 , 1338.723 )	207.574	0.01	0.005	0.993	0.022	675.5
F840	Childhood autism	T622	Other ingested (parts of) plant(s)	0.005	20.089	( 2.394 , 74.865 )	19.644	0.004	0.102	1.445	0.022	1159.5
T622	Other ingested (parts of) plant(s)	F840	Childhood autism	0.005	20.089	( 2.394 , 74.865 )	19.644	0.004	0.102	1.445	0.022	1159.5
F845	Asperger's syndrome	G470	Disorders of initiating and maintaining sleep [insomnias]	0.005	6.081	( 1.647 , 15.729 )	6.018	0.003	0.665	1.587	0.022	1671.5
G470	Disorders of initiating and maintaining sleep [insomnias]	F845	Asperger's syndrome	0.005	6.081	( 1.647 , 15.729 )	6.018	0.003	0.665	1.587	0.022	1671.5
F840	Childhood autism	T242	Partial thickness [blisters, epidermal loss] burn of hip and lower limb, except ankle and foot	0.005	3.983	( 1.457 , 8.704 )	3.961	0.003	1.515	1.477	0.022	1945.5
T242	Partial thickness [blisters, epidermal loss] burn of hip and lower limb, except ankle and foot	F840	Childhood autism	0.005	3.983	( 1.457 , 8.704 )	3.961	0.003	1.515	1.477	0.022	1945.5
F311	Bipolar affective disorder, current episode manic without psychotic symptoms	F840	Childhood autism	0.005	3.468	( 1.391 , 7.172 )	3.451	0.002	2.028	1.402	0.022	2187.5
F840	Childhood autism	F311	Bipolar affective disorder, current episode manic without psychotic symptoms	0.005	3.468	( 1.391 , 7.172 )	3.451	0.002	2.028	1.402	0.022	2187.5
B182	Chronic viral hepatitis C	F840	Childhood autism	0.005	0.119	( 0.003 , 0.662 )	0.119	-0.002	8.398	-2.232	0.022	5025.5
F840	Childhood autism	B182	Chronic viral hepatitis C	0.005	0.119	( 0.003 , 0.662 )	0.119	-0.002	8.398	-2.232	0.022	5025.5
F840	Childhood autism	Q701	Webbed fingers	0.005	19.861	( 2.367 , 74.147 )	19.426	0.004	0.103	1.444	0.023	1165.5
Q701	Webbed fingers	F840	Childhood autism	0.005	19.861	( 2.367 , 74.147 )	19.426	0.004	0.103	1.444	0.023	1165.5
F845	Asperger's syndrome	T461	Calcium-channel blockers	0.005	19.314	( 2.324 , 70.69 )	19.15	0.004	0.104	1.442	0.023	1169.5
T461	Calcium-channel blockers	F845	Asperger's syndrome	0.005	19.314	( 2.324 , 70.69 )	19.15	0.004	0.104	1.442	0.023	1169.5
F840	Childhood autism	R251	Tremor, unspecified	0.005	3.929	( 1.438 , 8.585 )	3.908	0.003	1.535	1.465	0.023	1957.5
R251	Tremor, unspecified	F840	Childhood autism	0.005	3.929	( 1.438 , 8.585 )	3.908	0.003	1.535	1.465	0.023	1957.5
F840	Childhood autism	Z590	Unspecified transport accident	0.005	2.889	( 1.318 , 5.502 )	2.876	0.002	3.13	1.276	0.023	2302.5
F840	Childhood autism	V600	Occupant of heavy transport vehicle injured in collision with pedestrian or animal, driver, nontraffic accident	0.005	2.889	( 1.318 , 5.502 )	2.876	0.002	3.13	1.276	0.023	2302.5
Z590	Unspecified transport accident	F840	Childhood autism	0.005	2.889	( 1.318 , 5.502 )	2.876	0.002	3.13	1.276	0.023	2302.5
V600	Occupant of heavy transport vehicle injured in collision with pedestrian or animal, driver, nontraffic accident	F840	Childhood autism	0.005	2.889	( 1.318 , 5.502 )	2.876	0.002	3.13	1.276	0.023	2302.5
F840	Childhood autism	R402	Coma	0.005	2.7	( 1.292 , 4.98 )	2.687	0.002	3.721	1.22	0.023	2377.5
R402	Coma	F840	Childhood autism	0.005	2.7	( 1.292 , 4.98 )	2.687	0.002	3.721	1.22	0.023	2377.5
F840	Childhood autism	N201	Calculus of ureter	0.005	0.255	( 0.052 , 0.745 )	0.256	-0.002	11.727	-1.67	0.023	4933.5
N201	Calculus of ureter	F840	Childhood autism	0.005	0.255	( 0.052 , 0.745 )	0.256	-0.002	11.727	-1.67	0.023	4933.5
F845	Asperger's syndrome	F901	Hyperkinetic conduct disorder	0.005	200.948	( 4.907 , 1241.942 )	193.735	0.01	0.005	0.993	0.024	679.5
F845	Asperger's syndrome	F930	Separation anxiety disorder of childhood	0.005	200.948	( 4.907 , 1241.942 )	193.735	0.01	0.005	0.993	0.024	679.5
F845	Asperger's syndrome	Q999	Chromosomal abnormality, unspecified	0.005	200.948	( 4.907 , 1241.942 )	193.735	0.01	0.005	0.993	0.024	679.5
F901	Hyperkinetic conduct disorder	F845	Asperger's syndrome	0.005	200.948	( 4.907 , 1241.942 )	193.735	0.01	0.005	0.993	0.024	679.5
F930	Separation anxiety disorder of childhood	F845	Asperger's syndrome	0.005	200.948	( 4.907 , 1241.942 )	193.735	0.01	0.005	0.993	0.024	679.5
Q999	Chromosomal abnormality, unspecified	F845	Asperger's syndrome	0.005	200.948	( 4.907 , 1241.942 )	193.735	0.01	0.005	0.993	0.024	679.5
F845	Asperger's syndrome	M4185	Other forms of scoliosis, thoracolumbar region	0.005	194.25	( 4.748 , 1212.635 )	187.486	0.01	0.005	0.992	0.024	691.5
M4185	Other forms of scoliosis, thoracolumbar region	F845	Asperger's syndrome	0.005	194.25	( 4.748 , 1212.635 )	187.486	0.01	0.005	0.992	0.024	691.5
F840	Childhood autism	L700	Acne vulgaris	0.005	19.206	( 2.29 , 71.484 )	18.799	0.004	0.106	1.439	0.024	1171.5
L700	Acne vulgaris	F840	Childhood autism	0.005	19.206	( 2.29 , 71.484 )	18.799	0.004	0.106	1.439	0.024	1171.5
F310	Bipolar affective disorder, current episode hypomanic	F845	Asperger's syndrome	0.005	18.907	( 2.276 , 69.093 )	18.749	0.004	0.107	1.439	0.024	1176.5
F845	Asperger's syndrome	F310	Bipolar affective disorder, current episode hypomanic	0.005	18.907	( 2.276 , 69.093 )	18.749	0.004	0.107	1.439	0.024	1176.5
F840	Childhood autism	M4145	Neuromuscular scoliosis, thoracolumbar region	0.005	18.997	( 2.265 , 70.735 )	18.599	0.004	0.108	1.438	0.024	1176.5
M4145	Neuromuscular scoliosis, thoracolumbar region	F840	Childhood autism	0.005	18.997	( 2.265 , 70.735 )	18.599	0.004	0.108	1.438	0.024	1176.5
F840	Childhood autism	Y9281	Unspecified transport accident	0.005	4.594	( 1.487 , 10.776 )	4.567	0.003	1.095	1.518	0.024	1829.5
Y9281	Unspecified transport accident	F840	Childhood autism	0.005	4.594	( 1.487 , 10.776 )	4.567	0.003	1.095	1.518	0.024	1829.5
F845	Asperger's syndrome	T792	Traumatic secondary and recurrent haemorrhage	0.005	187.983	( 4.599 , 1109.392 )	181.627	0.009	0.006	0.992	0.025	710.5
F452	Hypochondriacal disorder	F845	Asperger's syndrome	0.005	187.983	( 4.599 , 1109.392 )	181.627	0.009	0.006	0.992	0.025	710.5
T792	Traumatic secondary and recurrent haemorrhage	F845	Asperger's syndrome	0.005	187.983	( 4.599 , 1109.392 )	181.627	0.009	0.006	0.992	0.025	710.5
F845	Asperger's syndrome	F452	Hypochondriacal disorder	0.005	187.983	( 4.599 , 1109.392 )	181.627	0.009	0.006	0.992	0.025	710.5
F840	Childhood autism	G256	Drug-induced tics and other tics of organic origin	0.006	218.383	( 4.433 , 2199.02 )	174.832	0.009	0.006	0.992	0.025	729.5
F840	Childhood autism	Z551	Unspecified transport accident	0.006	218.383	( 4.433 , 2199.02 )	174.832	0.009	0.006	0.992	0.025	729.5
F840	Childhood autism	M4046	Other lordosis, lumbar region	0.006	218.383	( 4.433 , 2199.02 )	174.832	0.009	0.006	0.992	0.025	729.5
F840	Childhood autism	H9512	Recurrent cholesteatoma of postmastoidectomy cavity	0.006	218.383	( 4.433 , 2199.02 )	174.832	0.009	0.006	0.992	0.025	729.5
G256	Drug-induced tics and other tics of organic origin	F840	Childhood autism	0.006	218.383	( 4.433 , 2199.02 )	174.832	0.009	0.006	0.992	0.025	729.5
Z551	Unspecified transport accident	F840	Childhood autism	0.006	218.383	( 4.433 , 2199.02 )	174.832	0.009	0.006	0.992	0.025	729.5
M4046	Other lordosis, lumbar region	F840	Childhood autism	0.006	218.383	( 4.433 , 2199.02 )	174.832	0.009	0.006	0.992	0.025	729.5
H9512	Recurrent cholesteatoma of postmastoidectomy cavity	F840	Childhood autism	0.006	218.383	( 4.433 , 2199.02 )	174.832	0.009	0.006	0.992	0.025	729.5
E728	Other specified disorders of amino-acid metabolism	F840	Childhood autism	0.006	218.383	( 4.433 , 2199.02 )	174.832	0.009	0.006	0.992	0.025	729.5
F840	Childhood autism	E728	Other specified disorders of amino-acid metabolism	0.006	218.383	( 4.433 , 2199.02 )	174.832	0.009	0.006	0.992	0.025	729.5
F840	Childhood autism	Y845	Unspecified transport accident	0.005	18.793	( 2.241 , 70.039 )	18.403	0.004	0.109	1.436	0.025	1197.5
Y845	Unspecified transport accident	F840	Childhood autism	0.005	18.793	( 2.241 , 70.039 )	18.403	0.004	0.109	1.436	0.025	1197.5
F309	Manic episode, unspecified	F845	Asperger's syndrome	0.005	18.577	( 2.236 , 67.868 )	18.422	0.004	0.109	1.436	0.025	1199.5
F845	Asperger's syndrome	F309	Manic episode, unspecified	0.005	18.577	( 2.236 , 67.868 )	18.422	0.004	0.109	1.436	0.025	1199.5
F845	Asperger's syndrome	L893	Pressure injury, stage III, other site of lower extremity (excluding heel and toe)	0.005	18.518	( 2.229 , 67.648 )	18.364	0.004	0.109	1.436	0.025	1203.5
L893	Pressure injury, stage III, other site of lower extremity (excluding heel and toe)	F845	Asperger's syndrome	0.005	18.518	( 2.229 , 67.648 )	18.364	0.004	0.109	1.436	0.025	1203.5
F840	Childhood autism	G472	Disorders of the sleep-wake schedule	0.005	4.555	( 1.474 , 10.686 )	4.529	0.003	1.104	1.512	0.025	1847.5
G472	Disorders of the sleep-wake schedule	F840	Childhood autism	0.005	4.555	( 1.474 , 10.686 )	4.529	0.003	1.104	1.512	0.025	1847.5
F840	Childhood autism	G938	Other specified disorders of brain	0.006	4.527	( 1.465 , 10.613 )	4.501	0.003	1.111	1.507	0.025	1869.5
G938	Other specified disorders of brain	F840	Childhood autism	0.006	4.527	( 1.465 , 10.613 )	4.501	0.003	1.111	1.507	0.025	1869.5
F845	Asperger's syndrome	Z043	Unspecified transport accident	0.006	3.828	( 1.395 , 8.419 )	3.778	0.002	1.588	1.435	0.025	2143.5
Z043	Unspecified transport accident	F845	Asperger's syndrome	0.006	3.828	( 1.395 , 8.419 )	3.778	0.002	1.588	1.435	0.025	2143.5
F845	Asperger's syndrome	R53	Malaise and fatigue	0.006	3.076	( 1.317 , 6.132 )	3.028	0.002	2.642	1.305	0.025	2289.5
R53	Malaise and fatigue	F845	Asperger's syndrome	0.006	3.076	( 1.317 , 6.132 )	3.028	0.002	2.642	1.305	0.025	2289.5
F845	Asperger's syndrome	X782	Unspecified transport accident	0.006	176.59	( 4.329 , 1079.886 )	170.943	0.009	0.006	0.992	0.026	750.5
F845	Asperger's syndrome	M6223	Ischaemic infarction of muscle, forearm	0.006	176.59	( 4.329 , 1079.886 )	170.943	0.009	0.006	0.992	0.026	750.5
X782	Unspecified transport accident	F845	Asperger's syndrome	0.006	176.59	( 4.329 , 1079.886 )	170.943	0.009	0.006	0.992	0.026	750.5
M6223	Ischaemic infarction of muscle, forearm	F845	Asperger's syndrome	0.006	176.59	( 4.329 , 1079.886 )	170.943	0.009	0.006	0.992	0.026	750.5
F840	Childhood autism	K010	Embedded teeth	0.006	18.018	( 2.15 , 66.91 )	17.66	0.004	0.113	1.43	0.026	1227.5
K010	Embedded teeth	F840	Childhood autism	0.006	18.018	( 2.15 , 66.91 )	17.66	0.004	0.113	1.43	0.026	1227.5
F840	Childhood autism	Z639	Unspecified transport accident	0.006	8.487	( 1.739 , 25.066 )	8.405	0.003	0.357	1.56	0.026	1520.5
F840	Childhood autism	V619	Occupant of heavy transport vehicle injured in collision with pedal cycle, unspecified occupant of heavy transport vehicle, traffic accident	0.006	8.487	( 1.739 , 25.066 )	8.405	0.003	0.357	1.56	0.026	1520.5
Z639	Unspecified transport accident	F840	Childhood autism	0.006	8.487	( 1.739 , 25.066 )	8.405	0.003	0.357	1.56	0.026	1520.5
V619	Occupant of heavy transport vehicle injured in collision with pedal cycle, unspecified occupant of heavy transport vehicle, traffic accident	F840	Childhood autism	0.006	8.487	( 1.739 , 25.066 )	8.405	0.003	0.357	1.56	0.026	1520.5
F845	Asperger's syndrome	K920	Haematemesis	0.006	5.683	( 1.539 , 14.688 )	5.625	0.003	0.711	1.547	0.026	1719.5
K920	Haematemesis	F845	Asperger's syndrome	0.006	5.683	( 1.539 , 14.688 )	5.625	0.003	0.711	1.547	0.026	1719.5
F845	Asperger's syndrome	L022	Cutaneous abscess, furuncle and carbuncle of trunk	0.006	4.473	( 1.443 , 10.547 )	4.421	0.003	1.131	1.493	0.026	1893.5
L022	Cutaneous abscess, furuncle and carbuncle of trunk	F845	Asperger's syndrome	0.006	4.473	( 1.443 , 10.547 )	4.421	0.003	1.131	1.493	0.026	1893.5
F840	Childhood autism	J128	Other viral pneumonia	0.006	3.784	( 1.385 , 8.271 )	3.765	0.002	1.594	1.432	0.026	2157.5
J128	Other viral pneumonia	F840	Childhood autism	0.006	3.784	( 1.385 , 8.271 )	3.765	0.002	1.594	1.432	0.026	2157.5
F840	Childhood autism	R268	Other and unspecified abnormalities of gait and mobility	0.006	1.598	( 1.133 , 2.193 )	1.587	0.002	24.568	0.646	0.026	3091.5
R268	Other and unspecified abnormalities of gait and mobility	F840	Childhood autism	0.006	1.598	( 1.133 , 2.193 )	1.587	0.002	24.568	0.646	0.026	3091.5
F1512	Mental and behavioural disorders due to use of other stimulants, including caffeine, harmful use, methylenedioxy methamphetamine	F840	Childhood autism	0.006	8.273	( 1.696 , 24.431 )	8.195	0.003	0.366	1.55	0.027	1549.5
F840	Childhood autism	F1512	Mental and behavioural disorders due to use of other stimulants, including caffeine, harmful use, methylenedioxy methamphetamine	0.006	8.273	( 1.696 , 24.431 )	8.195	0.003	0.366	1.55	0.027	1549.5
F840	Childhood autism	S1091	Superficial injury of neck, part unspecified, unspecified	0.006	5.605	( 1.521 , 14.438 )	5.568	0.003	0.718	1.541	0.027	1729.5
S1091	Superficial injury of neck, part unspecified, unspecified	F840	Childhood autism	0.006	5.605	( 1.521 , 14.438 )	5.568	0.003	0.718	1.541	0.027	1729.5
F845	Asperger's syndrome	T472	Stimulant laxatives	0.007	157.499	( 3.873 , 966.93 )	152.949	0.009	0.007	0.991	0.028	761.5
T472	Stimulant laxatives	F845	Asperger's syndrome	0.007	157.499	( 3.873 , 966.93 )	152.949	0.009	0.007	0.991	0.028	761.5
F845	Asperger's syndrome	T4369	Methylenedioxy methamphetamine	0.006	17.183	( 2.069 , 62.856 )	17.044	0.004	0.117	1.425	0.028	1243.5
T4369	Methylenedioxy methamphetamine	F845	Asperger's syndrome	0.006	17.183	( 2.069 , 62.856 )	17.044	0.004	0.117	1.425	0.028	1243.5
F840	Childhood autism	H701	Chronic mastoiditis	0.006	17.304	( 2.066 , 64.109 )	16.974	0.004	0.118	1.424	0.028	1249.5
F840	Childhood autism	H938	Other specified disorders of ear	0.006	17.304	( 2.066 , 64.109 )	16.974	0.004	0.118	1.424	0.028	1249.5
F840	Childhood autism	Z659	Unspecified transport accident	0.006	17.304	( 2.066 , 64.109 )	16.974	0.004	0.118	1.424	0.028	1249.5
H701	Chronic mastoiditis	F840	Childhood autism	0.006	17.304	( 2.066 , 64.109 )	16.974	0.004	0.118	1.424	0.028	1249.5
H938	Other specified disorders of ear	F840	Childhood autism	0.006	17.304	( 2.066 , 64.109 )	16.974	0.004	0.118	1.424	0.028	1249.5
Z659	Unspecified transport accident	F840	Childhood autism	0.006	17.304	( 2.066 , 64.109 )	16.974	0.004	0.118	1.424	0.028	1249.5
F840	Childhood autism	S1081	Superficial injury of other parts of neck, unspecified	0.006	8.17	( 1.675 , 24.127 )	8.094	0.003	0.371	1.545	0.028	1567.5
S1081	Superficial injury of other parts of neck, unspecified	F840	Childhood autism	0.006	8.17	( 1.675 , 24.127 )	8.094	0.003	0.371	1.545	0.028	1567.5
E1169	Type 2 diabetes mellitus with hypoglycaemia	F845	Asperger's syndrome	0.006	4.408	( 1.422 , 10.393 )	4.357	0.003	1.148	1.482	0.028	1911.5
F845	Asperger's syndrome	E1169	Type 2 diabetes mellitus with hypoglycaemia	0.006	4.408	( 1.422 , 10.393 )	4.357	0.003	1.148	1.482	0.028	1911.5
F840	Childhood autism	R401	Stupor	0.006	3.291	( 1.32 , 6.806 )	3.276	0.002	2.137	1.351	0.028	2263.5
R401	Stupor	F840	Childhood autism	0.006	3.291	( 1.32 , 6.806 )	3.276	0.002	2.137	1.351	0.028	2263.5
F840	Childhood autism	S711	Open wound of thigh	0.006	2.771	( 1.264 , 5.277 )	2.759	0.002	3.263	1.23	0.028	2379.5
S711	Open wound of thigh	F840	Childhood autism	0.006	2.771	( 1.264 , 5.277 )	2.759	0.002	3.263	1.23	0.028	2379.5
F840	Childhood autism	Y831	Unspecified transport accident	0.006	0.588	( 0.38 , 0.871 )	0.593	-0.002	42.165	-0.731	0.028	4635.5
Y831	Unspecified transport accident	F840	Childhood autism	0.006	0.588	( 0.38 , 0.871 )	0.593	-0.002	42.165	-0.731	0.028	4635.5
F840	Childhood autism	I472	Ventricular tachycardia	0.007	0.126	( 0.003 , 0.701 )	0.126	-0.002	7.928	-2.158	0.028	5067.5
I472	Ventricular tachycardia	F840	Childhood autism	0.007	0.126	( 0.003 , 0.701 )	0.126	-0.002	7.928	-2.158	0.028	5067.5
F840	Childhood autism	V640	Occupant of heavy transport vehicle injured in collision with heavy transport vehicle or bus, driver, nontraffic accident	0.007	174.706	( 3.692 , 1559.06 )	145.694	0.008	0.007	0.99	0.029	777.5
F840	Childhood autism	G4001	Localisation-related (focal)(partial) idiopathic epilepsy and epileptic syndromes with seizures of localised onset, with intractable epilepsy	0.007	174.706	( 3.692 , 1559.06 )	145.694	0.008	0.007	0.99	0.029	777.5
V640	Occupant of heavy transport vehicle injured in collision with heavy transport vehicle or bus, driver, nontraffic accident	F840	Childhood autism	0.007	174.706	( 3.692 , 1559.06 )	145.694	0.008	0.007	0.99	0.029	777.5
G4001	Localisation-related (focal)(partial) idiopathic epilepsy and epileptic syndromes with seizures of localised onset, with intractable epilepsy	F840	Childhood autism	0.007	174.706	( 3.692 , 1559.06 )	145.694	0.008	0.007	0.99	0.029	777.5
D805	Immunodeficiency with increased immunoglobulin M [IgM]	F840	Childhood autism	0.007	174.706	( 3.692 , 1559.06 )	145.694	0.008	0.007	0.99	0.029	777.5
F840	Childhood autism	D805	Immunodeficiency with increased immunoglobulin M [IgM]	0.007	174.706	( 3.692 , 1559.06 )	145.694	0.008	0.007	0.99	0.029	777.5
F605	Anankastic personality disorder	F845	Asperger's syndrome	0.007	149.422	( 3.68 , 883.008 )	145.302	0.008	0.007	0.99	0.029	786.5
F845	Asperger's syndrome	R464	Slowness and poor responsiveness	0.007	149.422	( 3.68 , 883.008 )	145.302	0.008	0.007	0.99	0.029	786.5
F845	Asperger's syndrome	F605	Anankastic personality disorder	0.007	149.422	( 3.68 , 883.008 )	145.302	0.008	0.007	0.99	0.029	786.5
R464	Slowness and poor responsiveness	F845	Asperger's syndrome	0.007	149.422	( 3.68 , 883.008 )	145.302	0.008	0.007	0.99	0.029	786.5
D352	Benign neoplasm of pituitary gland	F845	Asperger's syndrome	0.007	16.597	( 1.998 , 60.661 )	16.465	0.004	0.121	1.42	0.029	1299.5
F845	Asperger's syndrome	D352	Benign neoplasm of pituitary gland	0.007	16.597	( 1.998 , 60.661 )	16.465	0.004	0.121	1.42	0.029	1299.5
F840	Childhood autism	T454	Iron and its compounds	0.007	7.995	( 1.639 , 23.611 )	7.923	0.003	0.379	1.537	0.029	1601.5
T454	Iron and its compounds	F840	Childhood autism	0.007	7.995	( 1.639 , 23.611 )	7.923	0.003	0.379	1.537	0.029	1601.5
F845	Asperger's syndrome	N44	Torsion of testis	0.007	7.955	( 1.631 , 23.48 )	7.886	0.003	0.38	1.535	0.029	1607.5
N44	Torsion of testis	F845	Asperger's syndrome	0.007	7.955	( 1.631 , 23.48 )	7.886	0.003	0.38	1.535	0.029	1607.5
F840	Childhood autism	X100	Unspecified transport accident	0.007	5.491	( 1.49 , 14.14 )	5.455	0.003	0.733	1.528	0.029	1760.5
F840	Childhood autism	T2222	Partial thickness [blisters, epidermal loss] burn of arm (upper) and shoulder region	0.007	5.491	( 1.49 , 14.14 )	5.455	0.003	0.733	1.528	0.029	1760.5
X100	Unspecified transport accident	F840	Childhood autism	0.007	5.491	( 1.49 , 14.14 )	5.455	0.003	0.733	1.528	0.029	1760.5
T2222	Partial thickness [blisters, epidermal loss] burn of arm (upper) and shoulder region	F840	Childhood autism	0.007	5.491	( 1.49 , 14.14 )	5.455	0.003	0.733	1.528	0.029	1760.5
F840	Childhood autism	T2221	Partial thickness [blisters, epidermal loss] burn of forearm and elbow	0.007	4.347	( 1.407 , 10.192 )	4.323	0.002	1.157	1.476	0.029	2065.5
T2221	Partial thickness [blisters, epidermal loss] burn of forearm and elbow	F840	Childhood autism	0.007	4.347	( 1.407 , 10.192 )	4.323	0.002	1.157	1.476	0.029	2065.5
F840	Childhood autism	I889	Nonspecific lymphadenitis, unspecified	0.007	3.665	( 1.341 , 8.01 )	3.647	0.002	1.645	1.404	0.029	2195.5
I889	Nonspecific lymphadenitis, unspecified	F840	Childhood autism	0.007	3.665	( 1.341 , 8.01 )	3.647	0.002	1.645	1.404	0.029	2195.5
F840	Childhood autism	K2970	Gastritis, unspecified, without mention of haemorrhage	0.007	0.469	( 0.234 , 0.84 )	0.471	-0.002	23.335	-1.02	0.029	4775.5
K2970	Gastritis, unspecified, without mention of haemorrhage	F840	Childhood autism	0.007	0.469	( 0.234 , 0.84 )	0.471	-0.002	23.335	-1.02	0.029	4775.5
F845	Asperger's syndrome	I489	Atrial fibrillation and flutter, unspecified	0.007	0.301	( 0.081 , 0.777 )	0.309	-0.002	12.959	-1.481	0.029	4939.5
I489	Atrial fibrillation and flutter, unspecified	F845	Asperger's syndrome	0.007	0.301	( 0.081 , 0.777 )	0.309	-0.002	12.959	-1.481	0.029	4939.5
F845	Asperger's syndrome	S3205	Fracture of lumbar vertebra, L5 level	0.007	16.387	( 1.973 , 59.882 )	16.258	0.004	0.123	1.418	0.03	1307.5
S3205	Fracture of lumbar vertebra, L5 level	F845	Asperger's syndrome	0.007	16.387	( 1.973 , 59.882 )	16.258	0.004	0.123	1.418	0.03	1307.5
F840	Childhood autism	V539	Occupant of pick-up truck or van injured in collision with car, pick-up truck or van, unspecified occupant of pick-up truck or van, traffic accident	0.007	2.545	( 1.218 , 4.694 )	2.534	0.002	3.947	1.153	0.031	2483.5
V539	Occupant of pick-up truck or van injured in collision with car, pick-up truck or van, unspecified occupant of pick-up truck or van, traffic accident	F840	Childhood autism	0.007	2.545	( 1.218 , 4.694 )	2.534	0.002	3.947	1.153	0.031	2483.5
F845	Asperger's syndrome	M4628	Osteomyelitis of vertebra, sacral and sacrococcygeal region	0.008	135.522	( 3.345 , 797.76 )	132.092	0.008	0.008	0.989	0.032	804.5
F845	Asperger's syndrome	S560	Injury of flexor muscle and tendon of thumb at forearm level	0.008	135.522	( 3.345 , 797.76 )	132.092	0.008	0.008	0.989	0.032	804.5
M4628	Osteomyelitis of vertebra, sacral and sacrococcygeal region	F845	Asperger's syndrome	0.008	135.522	( 3.345 , 797.76 )	132.092	0.008	0.008	0.989	0.032	804.5
S560	Injury of flexor muscle and tendon of thumb at forearm level	F845	Asperger's syndrome	0.008	135.522	( 3.345 , 797.76 )	132.092	0.008	0.008	0.989	0.032	804.5
F69	Unspecified disorder of adult personality and behaviour	F845	Asperger's syndrome	0.008	132.442	( 3.27 , 785.725 )	129.157	0.008	0.008	0.989	0.032	807.5
F845	Asperger's syndrome	F69	Unspecified disorder of adult personality and behaviour	0.008	132.442	( 3.27 , 785.725 )	129.157	0.008	0.008	0.989	0.032	807.5
F840	Childhood autism	T434	Butyrophenone and thioxanthene neuroleptics	0.007	15.888	( 1.899 , 58.873 )	15.61	0.004	0.128	1.411	0.032	1329.5
T434	Butyrophenone and thioxanthene neuroleptics	F840	Childhood autism	0.007	15.888	( 1.899 , 58.873 )	15.61	0.004	0.128	1.411	0.032	1329.5
F840	Childhood autism	T446	Alpha-adrenoreceptor antagonists, not elsewhere classified	0.008	7.623	( 1.563 , 22.479 )	7.558	0.003	0.397	1.518	0.032	1652.5
T446	Alpha-adrenoreceptor antagonists, not elsewhere classified	F840	Childhood autism	0.008	7.623	( 1.563 , 22.479 )	7.558	0.003	0.397	1.518	0.032	1652.5
F313	Bipolar affective disorder, current episode mild or moderate depression	F840	Childhood autism	0.008	7.623	( 1.563 , 22.479 )	7.558	0.003	0.397	1.518	0.032	1652.5
F840	Childhood autism	F313	Bipolar affective disorder, current episode mild or moderate depression	0.008	7.623	( 1.563 , 22.479 )	7.558	0.003	0.397	1.518	0.032	1652.5
F840	Childhood autism	W010	Unspecified transport accident	0.007	0.495	( 0.263 , 0.849 )	0.498	-0.002	26.09	-0.952	0.032	4767.5
W010	Unspecified transport accident	F840	Childhood autism	0.007	0.495	( 0.263 , 0.849 )	0.498	-0.002	26.09	-0.952	0.032	4767.5
F840	Childhood autism	H519	Disorder of binocular movement, unspecified	0.008	145.589	( 3.164 , 1184.917 )	124.88	0.008	0.008	0.988	0.033	811.5
F840	Childhood autism	Z282	Unspecified transport accident	0.008	145.589	( 3.164 , 1184.917 )	124.88	0.008	0.008	0.988	0.033	811.5
H519	Disorder of binocular movement, unspecified	F840	Childhood autism	0.008	145.589	( 3.164 , 1184.917 )	124.88	0.008	0.008	0.988	0.033	811.5
Z282	Unspecified transport accident	F840	Childhood autism	0.008	145.589	( 3.164 , 1184.917 )	124.88	0.008	0.008	0.988	0.033	811.5
F818	Other developmental disorders of scholastic skills	F840	Childhood autism	0.008	145.589	( 3.164 , 1184.917 )	124.88	0.008	0.008	0.988	0.033	811.5
F840	Childhood autism	F818	Other developmental disorders of scholastic skills	0.008	145.589	( 3.164 , 1184.917 )	124.88	0.008	0.008	0.988	0.033	811.5
F402	Specific (isolated) phobias	F845	Asperger's syndrome	0.008	15.435	( 1.859 , 56.384 )	15.315	0.004	0.131	1.408	0.033	1339.5
F845	Asperger's syndrome	F402	Specific (isolated) phobias	0.008	15.435	( 1.859 , 56.384 )	15.315	0.004	0.131	1.408	0.033	1339.5
F845	Asperger's syndrome	Y281	Unspecified transport accident	0.008	126.683	( 3.131 , 762.12 )	123.661	0.008	0.008	0.988	0.034	825.5
F514	Sleep terrors [night terrors]	F845	Asperger's syndrome	0.008	126.683	( 3.131 , 762.12 )	123.661	0.008	0.008	0.988	0.034	825.5
F845	Asperger's syndrome	Y702	Unspecified transport accident	0.008	126.683	( 3.131 , 762.12 )	123.661	0.008	0.008	0.988	0.034	825.5
Y281	Unspecified transport accident	F845	Asperger's syndrome	0.008	126.683	( 3.131 , 762.12 )	123.661	0.008	0.008	0.988	0.034	825.5
F845	Asperger's syndrome	F514	Sleep terrors [night terrors]	0.008	126.683	( 3.131 , 762.12 )	123.661	0.008	0.008	0.988	0.034	825.5
Y702	Unspecified transport accident	F845	Asperger's syndrome	0.008	126.683	( 3.131 , 762.12 )	123.661	0.008	0.008	0.988	0.034	825.5
F845	Asperger's syndrome	S452	Injury of axillary or brachial vein	0.008	123.988	( 3.066 , 718.349 )	121.085	0.008	0.008	0.988	0.034	830.5
F845	Asperger's syndrome	G114	Hereditary spastic paraplegia	0.008	123.988	( 3.066 , 718.349 )	121.085	0.008	0.008	0.988	0.034	830.5
S452	Injury of axillary or brachial vein	F845	Asperger's syndrome	0.008	123.988	( 3.066 , 718.349 )	121.085	0.008	0.008	0.988	0.034	830.5
G114	Hereditary spastic paraplegia	F845	Asperger's syndrome	0.008	123.988	( 3.066 , 718.349 )	121.085	0.008	0.008	0.988	0.034	830.5
F845	Asperger's syndrome	M6283	Other specified disorders of muscle, forearm	0.008	121.405	( 3.003 , 708.705 )	118.614	0.008	0.008	0.988	0.034	837.5
M6283	Other specified disorders of muscle, forearm	F845	Asperger's syndrome	0.008	121.405	( 3.003 , 708.705 )	118.614	0.008	0.008	0.988	0.034	837.5
F840	Childhood autism	T490	Local antifungal, anti-infective and anti-inflammatory drugs, not elsewhere classified	0.008	14.938	( 1.787 , 55.284 )	14.692	0.004	0.136	1.401	0.034	1360.5
F840	Childhood autism	R620	Delayed milestone	0.008	14.938	( 1.787 , 55.284 )	14.692	0.004	0.136	1.401	0.034	1360.5
T490	Local antifungal, anti-infective and anti-inflammatory drugs, not elsewhere classified	F840	Childhood autism	0.008	14.938	( 1.787 , 55.284 )	14.692	0.004	0.136	1.401	0.034	1360.5
R620	Delayed milestone	F840	Childhood autism	0.008	14.938	( 1.787 , 55.284 )	14.692	0.004	0.136	1.401	0.034	1360.5
F840	Childhood autism	T465	Other antihypertensive drugs, not elsewhere classified	0.008	7.514	( 1.541 , 22.157 )	7.45	0.003	0.403	1.512	0.034	1669.5
T465	Other antihypertensive drugs, not elsewhere classified	F840	Childhood autism	0.008	7.514	( 1.541 , 22.157 )	7.45	0.003	0.403	1.512	0.034	1669.5
F845	Asperger's syndrome	N309	Cystitis, unspecified	0.008	7.401	( 1.518 , 21.825 )	7.338	0.003	0.409	1.506	0.034	1677.5
N309	Cystitis, unspecified	F845	Asperger's syndrome	0.008	7.401	( 1.518 , 21.825 )	7.338	0.003	0.409	1.506	0.034	1677.5
F840	Childhood autism	H663	Other chronic suppurative otitis media	0.008	5.143	( 1.396 , 13.243 )	5.112	0.003	0.782	1.488	0.034	1849.5
H663	Other chronic suppurative otitis media	F840	Childhood autism	0.008	5.143	( 1.396 , 13.243 )	5.112	0.003	0.782	1.488	0.034	1849.5
F845	Asperger's syndrome	W19	Unspecified transport accident	0.008	2.525	( 1.2 , 4.701 )	2.481	0.002	4.031	1.129	0.034	2511.5
W19	Unspecified transport accident	F845	Asperger's syndrome	0.008	2.525	( 1.2 , 4.701 )	2.481	0.002	4.031	1.129	0.034	2511.5
E872	Acidosis	F840	Childhood autism	0.008	1.888	( 1.15 , 2.924 )	1.878	0.002	10.649	0.85	0.034	2989.5
F840	Childhood autism	E872	Acidosis	0.008	1.888	( 1.15 , 2.924 )	1.878	0.002	10.649	0.85	0.034	2989.5
F840	Childhood autism	K8010	Calculus of gallbladder with other cholecystitis, without mention of obstruction	0.008	0.368	( 0.135 , 0.803 )	0.37	-0.002	16.219	-1.299	0.034	4905.5
K8010	Calculus of gallbladder with other cholecystitis, without mention of obstruction	F840	Childhood autism	0.008	0.368	( 0.135 , 0.803 )	0.37	-0.002	16.219	-1.299	0.034	4905.5
C444	Malignant neoplasm of skin of scalp and neck	F840	Childhood autism	0.008	0.213	( 0.026 , 0.77 )	0.214	-0.002	9.358	-1.788	0.034	5015.5
F840	Childhood autism	C444	Malignant neoplasm of skin of scalp and neck	0.008	0.213	( 0.026 , 0.77 )	0.214	-0.002	9.358	-1.788	0.034	5015.5
C446	Malignant neoplasm of skin of upper limb, including shoulder	F840	Childhood autism	0.008	0.211	( 0.026 , 0.764 )	0.212	-0.002	9.435	-1.798	0.034	5019.5
F840	Childhood autism	C446	Malignant neoplasm of skin of upper limb, including shoulder	0.008	0.211	( 0.026 , 0.764 )	0.212	-0.002	9.435	-1.798	0.034	5019.5
F840	Childhood autism	R234	Changes in skin texture	0.008	0.209	( 0.025 , 0.758 )	0.21	-0.002	9.512	-1.809	0.034	5021.5
R234	Changes in skin texture	F840	Childhood autism	0.008	0.209	( 0.025 , 0.758 )	0.21	-0.002	9.512	-1.809	0.034	5021.5
F840	Childhood autism	L97	Vasculitis limited to skin, unspecified	0.008	0.208	( 0.025 , 0.753 )	0.209	-0.002	9.575	-1.818	0.034	5023.5
L97	Vasculitis limited to skin, unspecified	F840	Childhood autism	0.008	0.208	( 0.025 , 0.753 )	0.209	-0.002	9.575	-1.818	0.034	5023.5
F840	Childhood autism	K593	Megacolon, not elsewhere classified	0.009	14.811	( 1.772 , 54.811 )	14.569	0.004	0.137	1.399	0.035	1363.5
K593	Megacolon, not elsewhere classified	F840	Childhood autism	0.009	14.811	( 1.772 , 54.811 )	14.569	0.004	0.137	1.399	0.035	1363.5
F840	Childhood autism	R680	Hypothermia, not associated with low environmental temperature	0.009	3.103	( 1.244 , 6.414 )	3.089	0.002	2.266	1.292	0.035	2329.5
R680	Hypothermia, not associated with low environmental temperature	F840	Childhood autism	0.009	3.103	( 1.244 , 6.414 )	3.089	0.002	2.266	1.292	0.035	2329.5
F840	Childhood autism	I350	Aortic (valve) stenosis	0.009	0.206	( 0.025 , 0.744 )	0.207	-0.002	9.679	-1.832	0.035	5049.5
I350	Aortic (valve) stenosis	F840	Childhood autism	0.009	0.206	( 0.025 , 0.744 )	0.207	-0.002	9.679	-1.832	0.035	5049.5
F845	Asperger's syndrome	T542	Corrosive acids and acid-like substances	0.009	114.263	( 2.83 , 673.024 )	111.77	0.007	0.009	0.987	0.036	881.5
T542	Corrosive acids and acid-like substances	F845	Asperger's syndrome	0.009	114.263	( 2.83 , 673.024 )	111.77	0.007	0.009	0.987	0.036	881.5
F840	Childhood autism	H901	Conductive hearing loss, unilateral with unrestricted hearing on the contralateral side	0.009	5.061	( 1.374 , 13.032 )	5.031	0.003	0.795	1.478	0.036	1887.5
H901	Conductive hearing loss, unilateral with unrestricted hearing on the contralateral side	F840	Childhood autism	0.009	5.061	( 1.374 , 13.032 )	5.031	0.003	0.795	1.478	0.036	1887.5
F840	Childhood autism	Z982	Unspecified transport accident	0.009	4.034	( 1.306 , 9.456 )	4.014	0.002	1.246	1.418	0.036	2172.5
F840	Childhood autism	V452	Car occupant injured in collision with railway train or railway vehicle, passenger, nontraffic accident, passenger van	0.009	4.034	( 1.306 , 9.456 )	4.014	0.002	1.246	1.418	0.036	2172.5
Z982	Unspecified transport accident	F840	Childhood autism	0.009	4.034	( 1.306 , 9.456 )	4.014	0.002	1.246	1.418	0.036	2172.5
V452	Car occupant injured in collision with railway train or railway vehicle, passenger, nontraffic accident, passenger van	F840	Childhood autism	0.009	4.034	( 1.306 , 9.456 )	4.014	0.002	1.246	1.418	0.036	2172.5
F845	Asperger's syndrome	O091	Complication following abortion and ectopic and molar pregnancy, unspecified	0.009	0.129	( 0.003 , 0.722 )	0.131	-0.002	7.624	-2.108	0.036	5099.5
O091	Complication following abortion and ectopic and molar pregnancy, unspecified	F845	Asperger's syndrome	0.009	0.129	( 0.003 , 0.722 )	0.131	-0.002	7.624	-2.108	0.036	5099.5
F840	Childhood autism	M4184	Other forms of scoliosis, thoracic region	0.009	124.79	( 2.768 , 987.073 )	109.27	0.007	0.009	0.987	0.037	884.5
F840	Childhood autism	T539	Halogen derivative of aliphatic and aromatic hydrocarbons, unspecified	0.009	124.79	( 2.768 , 987.073 )	109.27	0.007	0.009	0.987	0.037	884.5
M4184	Other forms of scoliosis, thoracic region	F840	Childhood autism	0.009	124.79	( 2.768 , 987.073 )	109.27	0.007	0.009	0.987	0.037	884.5
T539	Halogen derivative of aliphatic and aromatic hydrocarbons, unspecified	F840	Childhood autism	0.009	124.79	( 2.768 , 987.073 )	109.27	0.007	0.009	0.987	0.037	884.5
F845	Asperger's syndrome	Z600	Unspecified transport accident	0.009	112.066	( 2.776 , 661.967 )	109.662	0.007	0.009	0.987	0.037	891.5
F845	Asperger's syndrome	N643	Galactorrhoea not associated with childbirth	0.009	112.066	( 2.776 , 661.967 )	109.662	0.007	0.009	0.987	0.037	891.5
F845	Asperger's syndrome	V099	Emergency use of U07.9	0.009	112.066	( 2.776 , 661.967 )	109.662	0.007	0.009	0.987	0.037	891.5
Z600	Unspecified transport accident	F845	Asperger's syndrome	0.009	112.066	( 2.776 , 661.967 )	109.662	0.007	0.009	0.987	0.037	891.5
N643	Galactorrhoea not associated with childbirth	F845	Asperger's syndrome	0.009	112.066	( 2.776 , 661.967 )	109.662	0.007	0.009	0.987	0.037	891.5
V099	Emergency use of U07.9	F845	Asperger's syndrome	0.009	112.066	( 2.776 , 661.967 )	109.662	0.007	0.009	0.987	0.037	891.5
F845	Asperger's syndrome	T8562	Mechanical complication of gastrointestinal prosthetic devices, implants and grafts	0.009	109.951	( 2.725 , 651.27 )	107.631	0.007	0.009	0.987	0.037	895.5
T8562	Mechanical complication of gastrointestinal prosthetic devices, implants and grafts	F845	Asperger's syndrome	0.009	109.951	( 2.725 , 651.27 )	107.631	0.007	0.009	0.987	0.037	895.5
F845	Asperger's syndrome	R258	Other and unspecified abnormal involuntary movements	0.009	14.283	( 1.72 , 52.096 )	14.176	0.003	0.141	1.395	0.037	1435.5
R258	Other and unspecified abnormal involuntary movements	F845	Asperger's syndrome	0.009	14.283	( 1.72 , 52.096 )	14.176	0.003	0.141	1.395	0.037	1435.5
F845	Asperger's syndrome	H531	Subjective visual disturbances	0.009	14.128	( 1.701 , 51.51 )	14.022	0.003	0.143	1.393	0.037	1445.5
H531	Subjective visual disturbances	F845	Asperger's syndrome	0.009	14.128	( 1.701 , 51.51 )	14.022	0.003	0.143	1.393	0.037	1445.5
F840	Childhood autism	Z208	Unspecified transport accident	0.009	3.43	( 1.256 , 7.495 )	3.415	0.002	1.757	1.344	0.037	2273.5
Z208	Unspecified transport accident	F840	Childhood autism	0.009	3.43	( 1.256 , 7.495 )	3.415	0.002	1.757	1.344	0.037	2273.5
F840	Childhood autism	O470	False labour before 37 completed weeks of gestation	0.009	0.134	( 0.003 , 0.748 )	0.135	-0.002	7.435	-2.076	0.037	5095.5
O470	False labour before 37 completed weeks of gestation	F840	Childhood autism	0.009	0.134	( 0.003 , 0.748 )	0.135	-0.002	7.435	-2.076	0.037	5095.5
F840	Childhood autism	L82	Seborrhoeic keratosis	0.009	0.132	( 0.003 , 0.734 )	0.132	-0.002	7.568	-2.099	0.037	5101.5
L82	Seborrhoeic keratosis	F840	Childhood autism	0.009	0.132	( 0.003 , 0.734 )	0.132	-0.002	7.568	-2.099	0.037	5101.5
F845	Asperger's syndrome	V652	Occupant of heavy transport vehicle injured in collision with railway train or railway vehicle, person on outside of vehicle, nontraffic accident	0.01	105.953	( 2.628 , 629.04 )	103.787	0.007	0.01	0.986	0.038	910.5
F845	Asperger's syndrome	Z765	Unspecified transport accident	0.01	105.953	( 2.628 , 629.04 )	103.787	0.007	0.01	0.986	0.038	910.5
V652	Occupant of heavy transport vehicle injured in collision with railway train or railway vehicle, person on outside of vehicle, nontraffic accident	F845	Asperger's syndrome	0.01	105.953	( 2.628 , 629.04 )	103.787	0.007	0.01	0.986	0.038	910.5
Z765	Unspecified transport accident	F845	Asperger's syndrome	0.01	105.953	( 2.628 , 629.04 )	103.787	0.007	0.01	0.986	0.038	910.5
F438	Other reactions to severe stress	F840	Childhood autism	0.01	13.871	( 1.661 , 51.133 )	13.659	0.003	0.146	1.388	0.038	1453.5
F840	Childhood autism	F438	Other reactions to severe stress	0.01	13.871	( 1.661 , 51.133 )	13.659	0.003	0.146	1.388	0.038	1453.5
C9101	Acute lymphoblastic leukaemia [ALL], in remission	F840	Childhood autism	0.01	7.049	( 1.446 , 20.785 )	6.993	0.003	0.429	1.485	0.038	1713.5
F840	Childhood autism	C9101	Acute lymphoblastic leukaemia [ALL], in remission	0.01	7.049	( 1.446 , 20.785 )	6.993	0.003	0.429	1.485	0.038	1713.5
F840	Childhood autism	R253	Fasciculation	0.01	4.933	( 1.339 , 12.701 )	4.904	0.002	0.816	1.461	0.038	2041.5
R253	Fasciculation	F840	Childhood autism	0.01	4.933	( 1.339 , 12.701 )	4.904	0.002	0.816	1.461	0.038	2041.5
F840	Childhood autism	K429	Umbilical hernia without obstruction or gangrene	0.009	0.269	( 0.055 , 0.788 )	0.27	-0.002	11.094	-1.596	0.038	4999.5
K429	Umbilical hernia without obstruction or gangrene	F840	Childhood autism	0.009	0.269	( 0.055 , 0.788 )	0.27	-0.002	11.094	-1.596	0.038	4999.5
F334	Recurrent depressive disorder, currently in remission	F845	Asperger's syndrome	0.01	104.061	( 2.582 , 617.522 )	101.966	0.007	0.01	0.986	0.039	915.5
F845	Asperger's syndrome	F334	Recurrent depressive disorder, currently in remission	0.01	104.061	( 2.582 , 617.522 )	101.966	0.007	0.01	0.986	0.039	915.5
F845	Asperger's syndrome	Q663	Other congenital varus deformities of feet	0.01	102.235	( 2.537 , 606.378 )	100.208	0.007	0.01	0.986	0.039	922.5
F845	Asperger's syndrome	X01	Unspecified transport accident	0.01	102.235	( 2.537 , 606.378 )	100.208	0.007	0.01	0.986	0.039	922.5
Q663	Other congenital varus deformities of feet	F845	Asperger's syndrome	0.01	102.235	( 2.537 , 606.378 )	100.208	0.007	0.01	0.986	0.039	922.5
X01	Unspecified transport accident	F845	Asperger's syndrome	0.01	102.235	( 2.537 , 606.378 )	100.208	0.007	0.01	0.986	0.039	922.5
F840	Childhood autism	H906	Mixed conductive and sensorineural hearing loss, bilateral	0.01	13.654	( 1.635 , 50.453 )	13.449	0.003	0.149	1.385	0.039	1471.5
H906	Mixed conductive and sensorineural hearing loss, bilateral	F840	Childhood autism	0.01	13.654	( 1.635 , 50.453 )	13.449	0.003	0.149	1.385	0.039	1471.5
F840	Childhood autism	Z877	Unspecified transport accident	0.01	6.919	( 1.42 , 20.397 )	6.865	0.003	0.437	1.477	0.039	1725.5
Z877	Unspecified transport accident	F840	Childhood autism	0.01	6.919	( 1.42 , 20.397 )	6.865	0.003	0.437	1.477	0.039	1725.5
F840	Childhood autism	N488	Other specified disorders of penis	0.01	3.932	( 1.273 , 9.218 )	3.913	0.002	1.278	1.397	0.039	2231.5
N488	Other specified disorders of penis	F840	Childhood autism	0.01	3.932	( 1.273 , 9.218 )	3.913	0.002	1.278	1.397	0.039	2231.5
F840	Childhood autism	S311	Open wound of abdominal wall	0.01	3.929	( 1.272 , 9.21 )	3.909	0.002	1.279	1.397	0.039	2233.5
S311	Open wound of abdominal wall	F840	Childhood autism	0.01	3.929	( 1.272 , 9.21 )	3.909	0.002	1.279	1.397	0.039	2233.5
D70	Agranulocytosis	F845	Asperger's syndrome	0.01	3.408	( 1.242 , 7.497 )	3.366	0.002	1.782	1.331	0.039	2285.5
F845	Asperger's syndrome	D70	Agranulocytosis	0.01	3.408	( 1.242 , 7.497 )	3.366	0.002	1.782	1.331	0.039	2285.5
F845	Asperger's syndrome	Y9224	Unspecified transport accident	0.01	2.13	( 1.152 , 3.625 )	2.085	0.002	6.714	0.959	0.039	2813.5
Y9224	Unspecified transport accident	F845	Asperger's syndrome	0.01	2.13	( 1.152 , 3.625 )	2.085	0.002	6.714	0.959	0.039	2813.5
F840	Childhood autism	T478	Other agents primarily affecting the gastrointestinal system	0.01	109.191	( 2.46 , 801.278 )	97.129	0.007	0.01	0.985	0.04	927.5
F840	Childhood autism	Q520	Congenital absence of vagina	0.01	109.191	( 2.46 , 801.278 )	97.129	0.007	0.01	0.985	0.04	927.5
F840	Childhood autism	H526	Other disorders of refraction	0.01	109.191	( 2.46 , 801.278 )	97.129	0.007	0.01	0.985	0.04	927.5
T478	Other agents primarily affecting the gastrointestinal system	F840	Childhood autism	0.01	109.191	( 2.46 , 801.278 )	97.129	0.007	0.01	0.985	0.04	927.5
Q520	Congenital absence of vagina	F840	Childhood autism	0.01	109.191	( 2.46 , 801.278 )	97.129	0.007	0.01	0.985	0.04	927.5
H526	Other disorders of refraction	F840	Childhood autism	0.01	109.191	( 2.46 , 801.278 )	97.129	0.007	0.01	0.985	0.04	927.5
F845	Asperger's syndrome	S198	Other specified injuries of neck	0.01	13.445	( 1.619 , 49.104 )	13.346	0.003	0.15	1.384	0.04	1475.5
S198	Other specified injuries of neck	F845	Asperger's syndrome	0.01	13.445	( 1.619 , 49.104 )	13.346	0.003	0.15	1.384	0.04	1475.5
F845	Asperger's syndrome	Y908	Unspecified transport accident	0.01	4.839	( 1.311 , 12.508 )	4.792	0.002	0.835	1.446	0.04	2071.5
Y908	Unspecified transport accident	F845	Asperger's syndrome	0.01	4.839	( 1.311 , 12.508 )	4.792	0.002	0.835	1.446	0.04	2071.5
F840	Childhood autism	V019	Emergency use of U07.9	0.01	3.354	( 1.228 , 7.327 )	3.339	0.002	1.797	1.323	0.04	2297.5
V019	Emergency use of U07.9	F840	Childhood autism	0.01	3.354	( 1.228 , 7.327 )	3.339	0.002	1.797	1.323	0.04	2297.5
F840	Childhood autism	V031	Emergency use of U07.9	0.01	2.749	( 1.184 , 5.433 )	2.737	0.002	2.923	1.198	0.04	2465.5
V031	Emergency use of U07.9	F840	Childhood autism	0.01	2.749	( 1.184 , 5.433 )	2.737	0.002	2.923	1.198	0.04	2465.5
F840	Childhood autism	G210	Malignant neuroleptic syndrome	0.01	13.341	( 1.598 , 49.249 )	13.145	0.003	0.152	1.381	0.041	1481.5
G210	Malignant neuroleptic syndrome	F840	Childhood autism	0.01	13.341	( 1.598 , 49.249 )	13.145	0.003	0.152	1.381	0.041	1481.5
F845	Asperger's syndrome	T407	Cannabis (derivatives)	0.01	13.231	( 1.594 , 48.311 )	13.135	0.003	0.152	1.38	0.041	1483.5
T407	Cannabis (derivatives)	F845	Asperger's syndrome	0.01	13.231	( 1.594 , 48.311 )	13.135	0.003	0.152	1.38	0.041	1483.5
E638	Other specified nutritional deficiencies	F840	Childhood autism	0.01	3.88	( 1.256 , 9.094 )	3.861	0.002	1.295	1.386	0.041	2243.5
F840	Childhood autism	E638	Other specified nutritional deficiencies	0.01	3.88	( 1.256 , 9.094 )	3.861	0.002	1.295	1.386	0.041	2243.5
F845	Asperger's syndrome	T282	Burn of other parts of alimentary tract	0.011	93.99	( 2.336 , 555.665 )	92.255	0.007	0.011	0.984	0.042	943.5
F845	Asperger's syndrome	K030	Excessive attrition of teeth	0.011	93.99	( 2.336 , 555.665 )	92.255	0.007	0.011	0.984	0.042	943.5
F845	Asperger's syndrome	T730	Effects of hunger	0.011	93.99	( 2.336 , 555.665 )	92.255	0.007	0.011	0.984	0.042	943.5
T282	Burn of other parts of alimentary tract	F845	Asperger's syndrome	0.011	93.99	( 2.336 , 555.665 )	92.255	0.007	0.011	0.984	0.042	943.5
K030	Excessive attrition of teeth	F845	Asperger's syndrome	0.011	93.99	( 2.336 , 555.665 )	92.255	0.007	0.011	0.984	0.042	943.5
T730	Effects of hunger	F845	Asperger's syndrome	0.011	93.99	( 2.336 , 555.665 )	92.255	0.007	0.011	0.984	0.042	943.5
F845	Asperger's syndrome	N481	Balanoposthitis	0.011	13.054	( 1.572 , 47.654 )	12.959	0.003	0.154	1.378	0.042	1495.5
N481	Balanoposthitis	F845	Asperger's syndrome	0.011	13.054	( 1.572 , 47.654 )	12.959	0.003	0.154	1.378	0.042	1495.5
F845	Asperger's syndrome	G4020	Localisation-related (focal)(partial) symptomatic epilepsy and epileptic syndromes with complex partial seizures, without mention of intractable epilepsy	0.011	12.953	( 1.56 , 47.28 )	12.859	0.003	0.156	1.376	0.042	1507.5
G4020	Localisation-related (focal)(partial) symptomatic epilepsy and epileptic syndromes with complex partial seizures, without mention of intractable epilepsy	F845	Asperger's syndrome	0.011	12.953	( 1.56 , 47.28 )	12.859	0.003	0.156	1.376	0.042	1507.5
F681	Intentional production or feigning of symptoms or disabilities, either physical or psychological [factitious disorder]	F845	Asperger's syndrome	0.011	91.053	( 2.264 , 537.449 )	89.416	0.007	0.011	0.984	0.043	953.5
F845	Asperger's syndrome	T503	Electrolytic, caloric and water-balance agents	0.011	91.053	( 2.264 , 537.449 )	89.416	0.007	0.011	0.984	0.043	953.5
F845	Asperger's syndrome	Y843	Unspecified transport accident	0.011	91.053	( 2.264 , 537.449 )	89.416	0.007	0.011	0.984	0.043	953.5
F845	Asperger's syndrome	F681	Intentional production or feigning of symptoms or disabilities, either physical or psychological [factitious disorder]	0.011	91.053	( 2.264 , 537.449 )	89.416	0.007	0.011	0.984	0.043	953.5
T503	Electrolytic, caloric and water-balance agents	F845	Asperger's syndrome	0.011	91.053	( 2.264 , 537.449 )	89.416	0.007	0.011	0.984	0.043	953.5
Y843	Unspecified transport accident	F845	Asperger's syndrome	0.011	91.053	( 2.264 , 537.449 )	89.416	0.007	0.011	0.984	0.043	953.5
F845	Asperger's syndrome	G444	Drug-induced headache, not elsewhere classified	0.011	12.768	( 1.538 , 46.602 )	12.676	0.003	0.158	1.374	0.043	1513.5
G444	Drug-induced headache, not elsewhere classified	F845	Asperger's syndrome	0.011	12.768	( 1.538 , 46.602 )	12.676	0.003	0.158	1.374	0.043	1513.5
F840	Childhood autism	R53	Malaise and fatigue	0.011	1.66	( 1.109 , 2.392 )	1.651	0.002	17.564	0.692	0.043	3095.5
R53	Malaise and fatigue	F840	Childhood autism	0.011	1.66	( 1.109 , 2.392 )	1.651	0.002	17.564	0.692	0.043	3095.5
E754	Neuronal ceroid lipofuscinosis	F840	Childhood autism	0.011	97.059	( 2.213 , 691.308 )	87.416	0.006	0.011	0.984	0.044	980.5
F840	Childhood autism	G372	Central pontine myelinolysis	0.011	97.059	( 2.213 , 691.308 )	87.416	0.006	0.011	0.984	0.044	980.5
F840	Childhood autism	Q111	Other anophthalmos	0.011	97.059	( 2.213 , 691.308 )	87.416	0.006	0.011	0.984	0.044	980.5
F840	Childhood autism	Z822	Unspecified transport accident	0.011	97.059	( 2.213 , 691.308 )	87.416	0.006	0.011	0.984	0.044	980.5
F840	Childhood autism	Q6581	Unstable hip, bilateral	0.011	97.059	( 2.213 , 691.308 )	87.416	0.006	0.011	0.984	0.044	980.5
F840	Childhood autism	K054	Periodontosis	0.011	97.059	( 2.213 , 691.308 )	87.416	0.006	0.011	0.984	0.044	980.5
F840	Childhood autism	E754	Neuronal ceroid lipofuscinosis	0.011	97.059	( 2.213 , 691.308 )	87.416	0.006	0.011	0.984	0.044	980.5
G372	Central pontine myelinolysis	F840	Childhood autism	0.011	97.059	( 2.213 , 691.308 )	87.416	0.006	0.011	0.984	0.044	980.5
Q111	Other anophthalmos	F840	Childhood autism	0.011	97.059	( 2.213 , 691.308 )	87.416	0.006	0.011	0.984	0.044	980.5
Z822	Unspecified transport accident	F840	Childhood autism	0.011	97.059	( 2.213 , 691.308 )	87.416	0.006	0.011	0.984	0.044	980.5
Q6581	Unstable hip, bilateral	F840	Childhood autism	0.011	97.059	( 2.213 , 691.308 )	87.416	0.006	0.011	0.984	0.044	980.5
K054	Periodontosis	F840	Childhood autism	0.011	97.059	( 2.213 , 691.308 )	87.416	0.006	0.011	0.984	0.044	980.5
F845	Asperger's syndrome	Z738	Unspecified transport accident	0.011	12.603	( 1.518 , 45.943 )	12.513	0.003	0.16	1.371	0.044	1517.5
Z738	Unspecified transport accident	F845	Asperger's syndrome	0.011	12.603	( 1.518 , 45.943 )	12.513	0.003	0.16	1.371	0.044	1517.5
F840	Childhood autism	Z4589	Unspecified transport accident	0.011	3.792	( 1.228 , 8.889 )	3.774	0.002	1.325	1.368	0.044	2261.5
Z4589	Unspecified transport accident	F840	Childhood autism	0.011	3.792	( 1.228 , 8.889 )	3.774	0.002	1.325	1.368	0.044	2261.5
E876	Hypokalaemia	F845	Asperger's syndrome	0.011	1.873	( 1.113 , 2.971 )	1.825	0.002	10.409	0.81	0.044	3045.5
F845	Asperger's syndrome	E876	Hypokalaemia	0.011	1.873	( 1.113 , 2.971 )	1.825	0.002	10.409	0.81	0.044	3045.5
F840	Childhood autism	O094	Complication following abortion and ectopic and molar pregnancy, unspecified	0.011	0.219	( 0.027 , 0.794 )	0.22	-0.002	9.081	-1.749	0.044	5069.5
O094	Complication following abortion and ectopic and molar pregnancy, unspecified	F840	Childhood autism	0.011	0.219	( 0.027 , 0.794 )	0.22	-0.002	9.081	-1.749	0.044	5069.5
D67	Hereditary factor IX deficiency	F845	Asperger's syndrome	0.012	85.697	( 2.133 , 504.071 )	84.233	0.006	0.012	0.983	0.045	997.5
F845	Asperger's syndrome	D67	Hereditary factor IX deficiency	0.012	85.697	( 2.133 , 504.071 )	84.233	0.006	0.012	0.983	0.045	997.5
F845	Asperger's syndrome	L0302	Cellulitis of toe	0.012	6.506	( 1.334 , 19.185 )	6.453	0.003	0.465	1.449	0.045	1791.5
L0302	Cellulitis of toe	F845	Asperger's syndrome	0.012	6.506	( 1.334 , 19.185 )	6.453	0.003	0.465	1.449	0.045	1791.5
F840	Childhood autism	J22	Unspecified acute lower respiratory infection	0.012	1.322	( 1.058 , 1.632 )	1.309	0.002	68.77	0.383	0.045	3363.5
J22	Unspecified acute lower respiratory infection	F840	Childhood autism	0.012	1.322	( 1.058 , 1.632 )	1.309	0.002	68.77	0.383	0.045	3363.5
F840	Childhood autism	O996	Sequelae of complication of pregnancy, childbirth and the puerperium	0.012	0.216	( 0.026 , 0.782 )	0.217	-0.002	9.219	-1.768	0.045	5079.5
O996	Sequelae of complication of pregnancy, childbirth and the puerperium	F840	Childhood autism	0.012	0.216	( 0.026 , 0.782 )	0.217	-0.002	9.219	-1.768	0.045	5079.5
F600	Paranoid personality disorder	F845	Asperger's syndrome	0.012	83.248	( 2.073 , 488.766 )	81.86	0.006	0.012	0.982	0.046	1001.5
F845	Asperger's syndrome	F600	Paranoid personality disorder	0.012	83.248	( 2.073 , 488.766 )	81.86	0.006	0.012	0.982	0.046	1001.5
D232	Other benign neoplasms of skin of ear and external auricular canal	F840	Childhood autism	0.012	12.308	( 1.475 , 45.379 )	12.141	0.003	0.165	1.365	0.046	1545.5
F840	Childhood autism	D232	Other benign neoplasms of skin of ear and external auricular canal	0.012	12.308	( 1.475 , 45.379 )	12.141	0.003	0.165	1.365	0.046	1545.5
F845	Asperger's syndrome	Y907	Unspecified transport accident	0.012	6.456	( 1.324 , 19.037 )	6.403	0.003	0.469	1.446	0.046	1794.5
F845	Asperger's syndrome	R441	Visual hallucinations	0.012	6.456	( 1.324 , 19.037 )	6.403	0.003	0.469	1.446	0.046	1794.5
Y907	Unspecified transport accident	F845	Asperger's syndrome	0.012	6.456	( 1.324 , 19.037 )	6.403	0.003	0.469	1.446	0.046	1794.5
R441	Visual hallucinations	F845	Asperger's syndrome	0.012	6.456	( 1.324 , 19.037 )	6.403	0.003	0.469	1.446	0.046	1794.5
F840	Childhood autism	Z464	Unspecified transport accident	0.013	87.353	( 2.012 , 616.111 )	79.469	0.006	0.013	0.982	0.047	1016.5
F840	Childhood autism	T578	Other specified inorganic substances	0.013	87.353	( 2.012 , 616.111 )	79.469	0.006	0.013	0.982	0.047	1016.5
F840	Childhood autism	H952	Mucosal cyst of postmastoidectomy cavity	0.013	87.353	( 2.012 , 616.111 )	79.469	0.006	0.013	0.982	0.047	1016.5
F840	Childhood autism	Q925	Duplications with other complex rearrangements	0.013	87.353	( 2.012 , 616.111 )	79.469	0.006	0.013	0.982	0.047	1016.5
Z464	Unspecified transport accident	F840	Childhood autism	0.013	87.353	( 2.012 , 616.111 )	79.469	0.006	0.013	0.982	0.047	1016.5
T578	Other specified inorganic substances	F840	Childhood autism	0.013	87.353	( 2.012 , 616.111 )	79.469	0.006	0.013	0.982	0.047	1016.5
H952	Mucosal cyst of postmastoidectomy cavity	F840	Childhood autism	0.013	87.353	( 2.012 , 616.111 )	79.469	0.006	0.013	0.982	0.047	1016.5
Q925	Duplications with other complex rearrangements	F840	Childhood autism	0.013	87.353	( 2.012 , 616.111 )	79.469	0.006	0.013	0.982	0.047	1016.5
F845	Asperger's syndrome	V560	Occupant of pick-up truck or van injured in collision with other nonmotor vehicle, driver, nontraffic accident	0.013	79.827	( 1.988 , 467.369 )	78.541	0.006	0.013	0.982	0.047	1023.5
V560	Occupant of pick-up truck or van injured in collision with other nonmotor vehicle, driver, nontraffic accident	F845	Asperger's syndrome	0.013	79.827	( 1.988 , 467.369 )	78.541	0.006	0.013	0.982	0.047	1023.5
F840	Childhood autism	T543	Corrosive alkalis and alkali-like substances	0.012	12.137	( 1.455 , 44.655 )	11.975	0.003	0.167	1.362	0.047	1558.5
F840	Childhood autism	T188	Foreign body in other and multiple parts of alimentary tract	0.012	12.137	( 1.455 , 44.655 )	11.975	0.003	0.167	1.362	0.047	1558.5
T543	Corrosive alkalis and alkali-like substances	F840	Childhood autism	0.012	12.137	( 1.455 , 44.655 )	11.975	0.003	0.167	1.362	0.047	1558.5
T188	Foreign body in other and multiple parts of alimentary tract	F840	Childhood autism	0.012	12.137	( 1.455 , 44.655 )	11.975	0.003	0.167	1.362	0.047	1558.5
A394	Meningococcaemia, unspecified	F840	Childhood autism	0.013	12.053	( 1.445 , 44.353 )	11.893	0.003	0.168	1.361	0.047	1571.5
F840	Childhood autism	A394	Meningococcaemia, unspecified	0.013	12.053	( 1.445 , 44.353 )	11.893	0.003	0.168	1.361	0.047	1571.5
F840	Childhood autism	V604	Occupant of heavy transport vehicle injured in collision with pedestrian or animal, while boarding or alighting	0.013	2.342	( 1.121 , 4.32 )	2.333	0.002	4.286	1.057	0.047	2675.5
V604	Occupant of heavy transport vehicle injured in collision with pedestrian or animal, while boarding or alighting	F840	Childhood autism	0.013	2.342	( 1.121 , 4.32 )	2.333	0.002	4.286	1.057	0.047	2675.5
F845	Asperger's syndrome	Q860	Fetal alcohol syndrome (dysmorphic)	0.013	77.698	( 1.936 , 454.064 )	76.475	0.006	0.013	0.981	0.048	1028.5
F845	Asperger's syndrome	Y3730	Unspecified transport accident	0.013	77.698	( 1.936 , 454.064 )	76.475	0.006	0.013	0.981	0.048	1028.5
Q860	Fetal alcohol syndrome (dysmorphic)	F845	Asperger's syndrome	0.013	77.698	( 1.936 , 454.064 )	76.475	0.006	0.013	0.981	0.048	1028.5
Y3730	Unspecified transport accident	F845	Asperger's syndrome	0.013	77.698	( 1.936 , 454.064 )	76.475	0.006	0.013	0.981	0.048	1028.5
F845	Asperger's syndrome	X12	Unspecified transport accident	0.013	11.849	( 1.427 , 43.229 )	11.765	0.003	0.17	1.358	0.048	1581.5
X12	Unspecified transport accident	F845	Asperger's syndrome	0.013	11.849	( 1.427 , 43.229 )	11.765	0.003	0.17	1.358	0.048	1581.5
F068	Other specified mental disorders due to brain damage and dysfunction and to physical disease or condition	F840	Childhood autism	0.013	11.889	( 1.426 , 43.754 )	11.734	0.003	0.17	1.358	0.048	1581.5
E804	Gilbert's syndrome	F840	Childhood autism	0.013	11.889	( 1.426 , 43.754 )	11.734	0.003	0.17	1.358	0.048	1581.5
F840	Childhood autism	F068	Other specified mental disorders due to brain damage and dysfunction and to physical disease or condition	0.013	11.889	( 1.426 , 43.754 )	11.734	0.003	0.17	1.358	0.048	1581.5
F840	Childhood autism	E804	Gilbert's syndrome	0.013	11.889	( 1.426 , 43.754 )	11.734	0.003	0.17	1.358	0.048	1581.5
F840	Childhood autism	T2134	Full thickness burn of trunk, unspecified site	0.013	11.809	( 1.416 , 43.457 )	11.655	0.003	0.172	1.356	0.048	1587.5
T2134	Full thickness burn of trunk, unspecified site	F840	Childhood autism	0.013	11.809	( 1.416 , 43.457 )	11.655	0.003	0.172	1.356	0.048	1587.5
F840	Childhood autism	I501	Left ventricular failure	0.013	0.283	( 0.058 , 0.829 )	0.284	-0.002	10.547	-1.529	0.048	5059.5
I501	Left ventricular failure	F840	Childhood autism	0.013	0.283	( 0.058 , 0.829 )	0.284	-0.002	10.547	-1.529	0.048	5059.5
F840	Childhood autism	S800	Contusion of knee	0.013	0.141	( 0.004 , 0.789 )	0.142	-0.002	7.049	-2.009	0.048	5137.5
S800	Contusion of knee	F840	Childhood autism	0.013	0.141	( 0.004 , 0.789 )	0.142	-0.002	7.049	-2.009	0.048	5137.5
D761	Haemophagocytic lymphohistiocytosis	F845	Asperger's syndrome	0.013	75.68	( 1.887 , 441.47 )	74.514	0.006	0.013	0.981	0.049	1035.5
F845	Asperger's syndrome	T2113	Erythema of abdominal wall	0.013	75.68	( 1.887 , 441.47 )	74.514	0.006	0.013	0.981	0.049	1035.5
F845	Asperger's syndrome	M4326	Other fusion of spine, lumbar region	0.013	75.68	( 1.887 , 441.47 )	74.514	0.006	0.013	0.981	0.049	1035.5
F845	Asperger's syndrome	D761	Haemophagocytic lymphohistiocytosis	0.013	75.68	( 1.887 , 441.47 )	74.514	0.006	0.013	0.981	0.049	1035.5
T2113	Erythema of abdominal wall	F845	Asperger's syndrome	0.013	75.68	( 1.887 , 441.47 )	74.514	0.006	0.013	0.981	0.049	1035.5
M4326	Other fusion of spine, lumbar region	F845	Asperger's syndrome	0.013	75.68	( 1.887 , 441.47 )	74.514	0.006	0.013	0.981	0.049	1035.5
F845	Asperger's syndrome	K061	Gingival enlargement	0.014	74.71	( 1.863 , 435.425 )	73.57	0.006	0.014	0.981	0.049	1044.5
F606	Anxious [avoidant] personality disorder	F845	Asperger's syndrome	0.014	74.71	( 1.863 , 435.425 )	73.57	0.006	0.014	0.981	0.049	1044.5
K061	Gingival enlargement	F845	Asperger's syndrome	0.014	74.71	( 1.863 , 435.425 )	73.57	0.006	0.014	0.981	0.049	1044.5
F845	Asperger's syndrome	F606	Anxious [avoidant] personality disorder	0.014	74.71	( 1.863 , 435.425 )	73.57	0.006	0.014	0.981	0.049	1044.5
F845	Asperger's syndrome	K006	Disturbances in tooth eruption	0.013	11.659	( 1.405 , 42.54 )	11.578	0.003	0.173	1.355	0.049	1593.5
K006	Disturbances in tooth eruption	F845	Asperger's syndrome	0.013	11.659	( 1.405 , 42.54 )	11.578	0.003	0.173	1.355	0.049	1593.5
F840	Childhood autism	X80	Unspecified transport accident	0.013	11.651	( 1.397 , 42.872 )	11.502	0.003	0.174	1.354	0.049	1597.5
X80	Unspecified transport accident	F840	Childhood autism	0.013	11.651	( 1.397 , 42.872 )	11.502	0.003	0.174	1.354	0.049	1597.5
F840	Childhood autism	L219	Seborrhoeic dermatitis, unspecified	0.013	6.185	( 1.269 , 18.213 )	6.142	0.003	0.488	1.426	0.049	1845.5
L219	Seborrhoeic dermatitis, unspecified	F840	Childhood autism	0.013	6.185	( 1.269 , 18.213 )	6.142	0.003	0.488	1.426	0.049	1845.5
F840	Childhood autism	R440	Auditory hallucinations	0.013	3.656	( 1.184 , 8.568 )	3.639	0.002	1.374	1.338	0.049	2283.5
R440	Auditory hallucinations	F840	Childhood autism	0.013	3.656	( 1.184 , 8.568 )	3.639	0.002	1.374	1.338	0.049	2283.5
F840	Childhood autism	L303	Infective dermatitis	0.013	3.162	( 1.157 , 6.905 )	3.148	0.002	1.906	1.268	0.049	2395.5
L303	Infective dermatitis	F840	Childhood autism	0.013	3.162	( 1.157 , 6.905 )	3.148	0.002	1.906	1.268	0.049	2395.5
F840	Childhood autism	L271	Localised skin eruption due to drugs and medicaments	0.013	2.84	( 1.139 , 5.871 )	2.829	0.002	2.474	1.203	0.049	2489.5
L271	Localised skin eruption due to drugs and medicaments	F840	Childhood autism	0.013	2.84	( 1.139 , 5.871 )	2.829	0.002	2.474	1.203	0.049	2489.5
E86	Volume depletion	F845	Asperger's syndrome	0.013	1.593	( 1.096 , 2.253 )	1.532	0.002	23.496	0.595	0.049	3139.5
F845	Asperger's syndrome	E86	Volume depletion	0.013	1.593	( 1.096 , 2.253 )	1.532	0.002	23.496	0.595	0.049	3139.5
F840	Childhood autism	R194	Change in bowel habit	0.013	0.396	( 0.145 , 0.864 )	0.398	-0.002	15.08	-1.2	0.049	4963.5
R194	Change in bowel habit	F840	Childhood autism	0.013	0.396	( 0.145 , 0.864 )	0.398	-0.002	15.08	-1.2	0.049	4963.5
F840	Childhood autism	L890	Pyoderma gangrenosum	0.013	0.138	( 0.003 , 0.771 )	0.139	-0.002	7.211	-2.038	0.049	5143.5
L890	Pyoderma gangrenosum	F840	Childhood autism	0.013	0.138	( 0.003 , 0.771 )	0.139	-0.002	7.211	-2.038	0.049	5143.5
F840	Childhood autism	Q823	Incontinentia pigmenti	0.014	79.412	( 1.844 , 552.246 )	72.847	0.006	0.014	0.98	0.05	1051.5
F840	Childhood autism	Q901	Trisomy 21, mosaicism	0.014	79.412	( 1.844 , 552.246 )	72.847	0.006	0.014	0.98	0.05	1051.5
F840	Childhood autism	P350	Congenital rubella syndrome	0.014	79.412	( 1.844 , 552.246 )	72.847	0.006	0.014	0.98	0.05	1051.5
Q823	Incontinentia pigmenti	F840	Childhood autism	0.014	79.412	( 1.844 , 552.246 )	72.847	0.006	0.014	0.98	0.05	1051.5
Q901	Trisomy 21, mosaicism	F840	Childhood autism	0.014	79.412	( 1.844 , 552.246 )	72.847	0.006	0.014	0.98	0.05	1051.5
P350	Congenital rubella syndrome	F840	Childhood autism	0.014	79.412	( 1.844 , 552.246 )	72.847	0.006	0.014	0.98	0.05	1051.5
F430	Acute stress reaction	F845	Asperger's syndrome	0.014	11.499	( 1.385 , 41.903 )	11.419	0.003	0.175	1.352	0.05	1619.5
F845	Asperger's syndrome	F430	Acute stress reaction	0.014	11.499	( 1.385 , 41.903 )	11.419	0.003	0.175	1.352	0.05	1619.5
F840	Childhood autism	L0302	Cellulitis of toe	0.014	2.598	( 1.119 , 5.136 )	2.588	0.002	3.091	1.137	0.05	2603.5
L0302	Cellulitis of toe	F840	Childhood autism	0.014	2.598	( 1.119 , 5.136 )	2.588	0.002	3.091	1.137	0.05	2603.5
F840	Childhood autism	V222	Motorcycle rider injured in collision with two- or three-wheeled motor vehicle, passenger, nontraffic accident, motorcycle designed primarily for off-road use	0.014	0.324	( 0.088 , 0.83 )	0.325	-0.002	12.301	-1.412	0.05	5040.5
F840	Childhood autism	Z33	Unspecified transport accident	0.014	0.324	( 0.088 , 0.83 )	0.325	-0.002	12.301	-1.412	0.05	5040.5
V222	Motorcycle rider injured in collision with two- or three-wheeled motor vehicle, passenger, nontraffic accident, motorcycle designed primarily for off-road use	F840	Childhood autism	0.014	0.324	( 0.088 , 0.83 )	0.325	-0.002	12.301	-1.412	0.05	5040.5
Z33	Unspecified transport accident	F840	Childhood autism	0.014	0.324	( 0.088 , 0.83 )	0.325	-0.002	12.301	-1.412	0.05	5040.5
