# Supplementary material for: De novo network analysis reveals autism causal genes and developmental links to co-occurring traits
Source: Life Sci Alliance. 2023 Aug 8;6(10):e202302142. doi: 10.26508/lsa.202302142 (PMC10410065; doi:10.26508/lsa.202302142)
Supplement: Supplementary file 9 [file LSA-2023-02142_TableS9.xlsx]

## Sheet: S9
Supplementary Table S9. Datasets and software used in this analysis
Number	Name	Identifier	Reference	Reference link	Link	Comments
Hi-C datasets
1	Cortical plate neurons and germinal zone neurons	phs001190.v1.p1	Won H, de la Torre-Ubieta L, Stein JL, Parikshak NN et al. Chromosome conformation elucidates regulatory relationships in developing human brain. Nature 2016 Oct 27;538(7626):523-527. PMID: 27760116	https://www.ncbi.nlm.nih.gov/pubmed/27760116	https://www.ncbi.nlm.nih.gov/projects/gap/cgi-bin/study.cgi?study_id=phs001190.v1.p1
2	Dorsolateral prefrontal cortex cells	GSE87112	Schmitt AD, Hu M, Jung I, Xu Z et al. A Compendium of Chromatin Contact Maps Reveals Spatially Active Regions in the Human Genome. Cell Rep 2016 Nov 15;17(8):2042-2059. PMID: 27851967	https://www.ncbi.nlm.nih.gov/pubmed/27851967	https://www.ncbi.nlm.nih.gov/sra?term=SRX2179249
eQTL datasets
1	GTEx v8	phs000424.v8.p2	The GTEx Consortium.Science. 369 (1318-1330), 10 Sep 2020. doi:10.1126/science.aaz1776	https://www.science.org/doi/10.1126/science.aaz1776	https://www.ncbi.nlm.nih.gov/projects/gap/cgi-bin/study.cgi?study_id=phs000424.v8.p2
2	Genetic Control of Expression and Splicing in Developing Human Brain	phs001900	Walker, R. L. et al. Genetic Control of Expression and Splicing in Developing Human Brain Informs Disease Mechanisms. Cell 179, 750-771.e22 (2019).	https://pubmed.ncbi.nlm.nih.gov/31626773/	https://www.ncbi.nlm.nih.gov/projects/gap/cgi-bin/study.cgi?study_id=phs001900.v1.p1
GWAS SNPs
1	GWAS Catalog	NA	Buniello A, MacArthur JAL, Cerezo M, Harris LW, Hayhurst J, Malangone C, McMahon A, Morales J, Mountjoy E, Sollis E, Suveges D, Vrousgou O, Whetzel PL, Amode R, Guillen JA, Riat HS, Trevanion SJ, Hall P, Junkins H, Flicek P, Burdett T, Hindorff LA, Cunningham F, Parkinson H. The NHGRI-EBI GWAS Catalog of published genome-wide association studies, targeted arrays and summary statistics 2019. Nucle…	https://pubmed.ncbi.nlm.nih.gov/30445434/	www.ebi.ac.uk/gwas/	Autism-associated SNPs were obtained on 08/05/2022
Software, algorithms, and scripts
1	CoDeS3D	NA	Fadason T, Schierding W, Lumley T, O’Sullivan JM. Chromatin interactions and expression quantitative trait loci reveal genetic drivers of multimorbidities. Nat. Commun. 2018; 9: 5198.	https://www.nature.com/articles/s41467-018-07692-y	https://github.com/Genome3d/codes3d-v2
2	Multimorbid3D	NA	Zaied R, Fadason T, O’Sullivan J. De novo identification of complex multimorbid conditions by integration of gene regulation and protein interaction networks with genome-wide association studies [Internet]. Research Square 2022.Available from: http://dx.doi.org/10.21203/rs.3.rs-1313207/v1.	https://assets.researchsquare.com/files/rs-1313207/v1/124700dd-aa95-4b54-83df-1c2dbedf0409.pdf?c=1654601795	ttps://github.com/Genome3d/multimorbid3D
3	g:Profiler	NA	Raudvere, Uku, et al. "g: Profiler: a web server for functional enrichment analysis and conversions of gene lists (2019 update)." Nucleic acids research 47.W1 (2019): W191-W198.	https://academic.oup.com/nar/article/47/W1/W191/5486750	https://biit.cs.ut.ee/gprofiler/
4	STRING db (version 11.5)	NA	Szklarczyk, Damian, et al. "STRING v11: protein–protein association networks with increased coverage, supporting functional discovery in genome-wide experimental datasets." Nucleic acids research 47.D1 (2019): D607-D613.	https://academic.oup.com/nar/article/47/D1/D607/5198476?login=true	https://string-db.org/
5	PROPER db	NA	Johnson, K. L. et al. Revealing protein-protein interactions at the transcriptome scale by sequencing. Mol Cell 81, 4091-4103.e9 (2021).	https://pubmed.ncbi.nlm.nih.gov/34348091/	https://genemo.ucsd.edu/proper/
6	comoRbidity	NA	Gutiérrez-Sacristán, A. et al. comoRbidity: An R package for the systematic analysis of disease comorbidities. Bioinformatics 34, 3228–3230 (2018).	https://pubmed.ncbi.nlm.nih.gov/29897411/	https://bitbucket.org/ibi_group/comorbidity
7	icdcoder	NA	NA	NA	https://github.com/wtcooper/icdcoder
8	Sei	NA	Chen, K. M., Wong, A. K., Troyanskaya, O. G. & Zhou, J. A sequence-based global map of regulatory activity for deciphering human genetics. Nat Genet 54, 940–949 (2022).	https://www.nature.com/articles/s41588-022-01102-2	https://github.com/FunctionLab/sei-framework
